# Supplementary material for: Temporal pattern recognition in retinal ganglion cells is mediated by dynamical inhibitory synapses
Source: Nat Commun. 2024 Jul 20;15:6118. doi: 10.1038/s41467-024-50506-7 (PMC11271269; doi:10.1038/s41467-024-50506-7)
Supplement: Supplementary file 4 — Source Data [file 41467_2024_50506_MOESM4_ESM.zip]

Archive with 13 entries (13 files):
- Figure 1 Source Data.xlsx
- Figure 2 Source Data.xlsx
- Figure 3 Source Data.xlsx
- Figure 4 Source Data.xlsx
- Figure 5 Source Data.xlsx
- Figure 6 Source Data.xlsx
- Figure S1 Source Data.xlsx
- Figure S2 Source Data.xlsx
- Figure S3 Source Data.xlsx
- Figure S4 Source Data.xlsx
- Figure S5 Source Data.xlsx
- Figure S7 Source Data.xlsx
- Supplementary Figure 7 Source Data.xlsx
