# Supplementary material for: Temporal pattern recognition in retinal ganglion cells is mediated by dynamical inhibitory synapses
Source: Nat Commun. 2024 Jul 20;15:6118. doi: 10.1038/s41467-024-50506-7 (PMC11271269; doi:10.1038/s41467-024-50506-7)
Supplement: Supplementary file 4 — Source Data [file 41467_2024_50506_MOESM4_ESM.zip › Figure 1 Source Data.xlsx]

## Sheet: B
_cell_0_x	_cell_0_y	_cell_1_x	_cell_1_y	_cell_2_x	_cell_2_y	_cell_3_x	_cell_3_y	_cell_4_x	_cell_4_y	_cell_5_x	_cell_5_y	_cell_6_x	_cell_6_y	_cell_7_x	_cell_7_y	_cell_8_x	_cell_8_y	_cell_9_x	_cell_9_y	_cell_10_x	_cell_10_y	_cell_11_x	_cell_11_y	_mean_x	_mean_y
-1	-0.0519665	-1	0.0740278	-1	0.0842359	-1	-0.0453482	-1	-0.0554107	-1	0.00821448	-1	0.0713896	-1	0.0827289	-1	-0.095892	-1	-0.0288258	-1	-0.00360167	-1	-0.00383521	-1	0.00297639
-0.974359	-0.0114685	-0.974359	0.124027	-0.974359	0.0792185	-0.974359	-0.00649539	-0.974359	-0.0553381	-0.974359	-0.0153606	-0.974359	0.0514345	-0.974359	-0.00915931	-0.974359	-0.0120914	-0.974359	0.0893016	-0.974359	-0.0196587	-0.974359	0.0292161	-0.974359	0.0203021
-0.948718	-0.0053941	-0.948718	0.0697464	-0.948718	-0.011718	-0.948718	-0.0276823	-0.948718	0.000967146	-0.948718	-0.0358891	-0.948718	0.086826	-0.948718	0.032017	-0.948718	0.0355313	-0.948718	-0.0172684	-0.948718	-0.00282645	-0.948718	0.0282293	-0.948718	0.0127116
-0.923077	-0.00869566	-0.923077	0.0936436	-0.923077	0.0436135	-0.923077	-0.012595	-0.923077	0.0783178	-0.923077	-0.0477338	-0.923077	0.0336734	-0.923077	-0.00730376	-0.923077	-0.0621269	-0.923077	-0.0124292	-0.923077	0.0300104	-0.923077	0.00609747	-0.923077	0.011206
-0.897436	0.00632309	-0.897436	0.137597	-0.897436	-0.0784704	-0.897436	-0.0152665	-0.897436	0.0810259	-0.897436	-0.0226792	-0.897436	0.0429976	-0.897436	-0.0578726	-0.897436	-0.00879124	-0.897436	0.087232	-0.897436	0.0421082	-0.897436	0.042784	-0.897436	0.0214156
-0.871795	0.0294487	-0.871795	0.0854848	-0.871795	-0.029215	-0.871795	-0.035516	-0.871795	-0.00546631	-0.871795	-0.0246887	-0.871795	0.141982	-0.871795	0.0171382	-0.871795	0.0759165	-0.871795	0.170861	-0.871795	0.0364236	-0.871795	0.0182954	-0.871795	0.0400553
-0.846154	0.0290297	-0.846154	0.0654023	-0.846154	0.0177766	-0.846154	0.00150722	-0.846154	-0.00847175	-0.846154	-0.0752691	-0.846154	0.0666515	-0.846154	0.0167032	-0.846154	-0.0237768	-0.846154	0.153171	-0.846154	0.00485341	-0.846154	0.0214796	-0.846154	0.0224214
-0.820513	0.00812717	-0.820513	0.0795317	-0.820513	0.0227541	-0.820513	0.0301383	-0.820513	0.0540308	-0.820513	-0.061993	-0.820513	-0.0632195	-0.820513	-0.0316242	-0.820513	0.0156956	-0.820513	0.0595497	-0.820513	0.00305119	-0.820513	-0.016199	-0.820513	0.00832024
-0.794872	0.0971908	-0.794872	0.0290962	-0.794872	0.00176801	-0.794872	0.025602	-0.794872	-0.0430802	-0.794872	-0.00449174	-0.794872	-0.030959	-0.794872	-0.0237396	-0.794872	0.0809915	-0.794872	0.0478192	-0.794872	-0.0158372	-0.794872	-0.0202154	-0.794872	0.0120121
-0.769231	0.0814008	-0.769231	0.00450683	-0.769231	0.0592327	-0.769231	0.00163139	-0.769231	0.0429271	-0.769231	-0.0595876	-0.769231	-0.0814586	-0.769231	-0.0104885	-0.769231	0.0257586	-0.769231	0.149054	-0.769231	-0.00159113	-0.769231	-0.0751458	-0.769231	0.0113533
-0.74359	-0.00862701	-0.74359	-0.0299537	-0.74359	0.0350077	-0.74359	-0.0195418	-0.74359	-0.0261103	-0.74359	-0.0487829	-0.74359	-0.0727322	-0.74359	0.00215999	-0.74359	0.0579204	-0.74359	0.0562739	-0.74359	0.00191661	-0.74359	-0.13692	-0.74359	-0.0157825
-0.717949	-0.0127156	-0.717949	-0.0407604	-0.717949	-0.00409461	-0.717949	-0.0115912	-0.717949	-0.00479181	-0.717949	-0.0721165	-0.717949	-0.13768	-0.717949	0.0656568	-0.717949	-0.11385	-0.717949	0.0814681	-0.717949	-0.0245093	-0.717949	-0.0865007	-0.717949	-0.0301238
-0.692308	-0.0152583	-0.692308	-0.0186543	-0.692308	-0.0375729	-0.692308	0.0198904	-0.692308	0.00460989	-0.692308	-0.0297752	-0.692308	-0.180723	-0.692308	0.100538	-0.692308	-0.038723	-0.692308	-0.0707825	-0.692308	-0.00947369	-0.692308	-0.179225	-0.692308	-0.0379291
-0.666667	-0.0253047	-0.666667	-0.00935552	-0.666667	-0.0146488	-0.666667	-0.0356768	-0.666667	-0.0452942	-0.666667	-0.0681959	-0.666667	-0.113603	-0.666667	-0.00729211	-0.666667	-0.054228	-0.666667	-0.0909029	-0.666667	-0.00434915	-0.666667	-0.22011	-0.666667	-0.0574134
-0.641026	-0.0569671	-0.641026	-0.0619337	-0.641026	0.00468008	-0.641026	0.0380163	-0.641026	-0.0595887	-0.641026	-0.076521	-0.641026	-0.176955	-0.641026	0.0728281	-0.641026	-0.0670213	-0.641026	-0.0569046	-0.641026	-0.0254738	-0.641026	-0.212427	-0.641026	-0.0565223
-0.615385	-0.0741026	-0.615385	-0.142931	-0.615385	0.00498689	-0.615385	0.0124811	-0.615385	-0.031562	-0.615385	-0.118105	-0.615385	-0.169285	-0.615385	0.0642646	-0.615385	0.0193195	-0.615385	-0.0386125	-0.615385	-0.00414699	-0.615385	-0.205263	-0.615385	-0.056913
-0.589744	-0.0920788	-0.589744	-0.144429	-0.589744	-0.0178333	-0.589744	-0.0337446	-0.589744	-0.0812901	-0.589744	-0.128521	-0.589744	-0.213315	-0.589744	0.0433417	-0.589744	-0.121681	-0.589744	0.0729036	-0.589744	-0.0392991	-0.589744	-0.203507	-0.589744	-0.0799545
-0.564103	-0.126352	-0.564103	-0.163341	-0.564103	-0.0259301	-0.564103	-0.000162645	-0.564103	-0.14465	-0.564103	-0.124607	-0.564103	-0.169653	-0.564103	-0.0569612	-0.564103	-0.192666	-0.564103	0.126198	-0.564103	-0.0465218	-0.564103	-0.171406	-0.564103	-0.0913378
-0.538462	-0.126197	-0.538462	-0.137989	-0.538462	-0.0351387	-0.538462	-0.0306126	-0.538462	-0.111307	-0.538462	-0.131785	-0.538462	-0.139705	-0.538462	-0.0685452	-0.538462	-0.161091	-0.538462	0.131923	-0.538462	-0.0547367	-0.538462	-0.217961	-0.538462	-0.0902622
-0.512821	-0.103311	-0.512821	-0.139758	-0.512821	-0.0142216	-0.512821	0.0106339	-0.512821	-0.141416	-0.512821	-0.0999589	-0.512821	-0.141816	-0.512821	-0.0170148	-0.512821	-0.113044	-0.512821	0.0420561	-0.512821	-0.0318826	-0.512821	-0.136907	-0.512821	-0.0738866
-0.487179	-0.116767	-0.487179	-0.176324	-0.487179	-0.0624642	-0.487179	0.0460824	-0.487179	-0.116877	-0.487179	-0.170404	-0.487179	-0.140253	-0.487179	0.00722483	-0.487179	-0.163548	-0.487179	0.159049	-0.487179	-0.0777383	-0.487179	-0.251268	-0.487179	-0.0886073
-0.461538	-0.173852	-0.461538	-0.23272	-0.461538	-0.117626	-0.461538	0.0220704	-0.461538	-0.147252	-0.461538	-0.177392	-0.461538	-0.162704	-0.461538	0.038371	-0.461538	-0.24714	-0.461538	0.0262732	-0.461538	-0.074343	-0.461538	-0.163908	-0.461538	-0.117519
-0.435897	-0.140853	-0.435897	-0.195297	-0.435897	-0.145551	-0.435897	0.0621106	-0.435897	-0.207686	-0.435897	-0.171561	-0.435897	-0.119532	-0.435897	0.0216133	-0.435897	-0.121825	-0.435897	0.00825585	-0.435897	-0.0886487	-0.435897	-0.159226	-0.435897	-0.10485
-0.410256	-0.190551	-0.410256	-0.166352	-0.410256	-0.21333	-0.410256	0.0610354	-0.410256	-0.119995	-0.410256	-0.225143	-0.410256	-0.17878	-0.410256	-0.0804484	-0.410256	-0.139816	-0.410256	-0.0971769	-0.410256	-0.0914438	-0.410256	-0.0541143	-0.410256	-0.124676
-0.384615	-0.214783	-0.384615	-0.183117	-0.384615	-0.220368	-0.384615	0.0939354	-0.384615	-0.181454	-0.384615	-0.160363	-0.384615	-0.117413	-0.384615	-0.099194	-0.384615	-0.186886	-0.384615	-0.171711	-0.384615	-0.113666	-0.384615	-0.0716377	-0.384615	-0.135555
-0.358974	-0.21389	-0.358974	-0.199529	-0.358974	-0.280528	-0.358974	0.0702524	-0.358974	-0.168836	-0.358974	-0.11474	-0.358974	-0.110753	-0.358974	-0.100036	-0.358974	-0.199873	-0.358974	-0.177655	-0.358974	-0.144247	-0.358974	0.0195225	-0.358974	-0.135026
-0.333333	-0.209576	-0.333333	-0.196908	-0.333333	-0.203758	-0.333333	0.0461011	-0.333333	-0.187088	-0.333333	-0.0386251	-0.333333	-0.0555451	-0.333333	-0.215901	-0.333333	-0.098664	-0.333333	-0.152033	-0.333333	-0.123692	-0.333333	0.0623651	-0.333333	-0.114444
-0.307692	-0.156432	-0.307692	-0.197344	-0.307692	-0.231038	-0.307692	-0.0268701	-0.307692	-0.120313	-0.307692	0.00352458	-0.307692	-0.0555352	-0.307692	-0.218196	-0.307692	-0.192166	-0.307692	-0.307402	-0.307692	-0.153992	-0.307692	0.169595	-0.307692	-0.123848
-0.282051	-0.100985	-0.282051	-0.127936	-0.282051	-0.181373	-0.282051	-0.136168	-0.282051	-0.0345776	-0.282051	0.0523413	-0.282051	0.000309099	-0.282051	-0.273704	-0.282051	-0.065771	-0.282051	-0.176528	-0.282051	-0.194186	-0.282051	0.2208	-0.282051	-0.0848149
-0.25641	-0.00424932	-0.25641	-0.0370584	-0.25641	-0.104927	-0.25641	-0.226566	-0.25641	0.0859881	-0.25641	0.126892	-0.25641	0.114918	-0.25641	-0.209602	-0.25641	0.0920565	-0.25641	-0.305494	-0.25641	-0.223091	-0.25641	0.258955	-0.25641	-0.0360149
-0.230769	0.150386	-0.230769	0.0940067	-0.230769	0.089053	-0.230769	-0.341886	-0.230769	0.177377	-0.230769	0.247781	-0.230769	0.239146	-0.230769	-0.211413	-0.230769	0.196749	-0.230769	-0.328501	-0.230769	-0.189435	-0.230769	0.240346	-0.230769	0.0303009
-0.205128	0.286162	-0.205128	0.216507	-0.205128	0.269463	-0.205128	-0.400884	-0.205128	0.341686	-0.205128	0.325823	-0.205128	0.165018	-0.205128	-0.293581	-0.205128	0.330064	-0.205128	-0.183436	-0.205128	-0.124932	-0.205128	0.260684	-0.205128	0.0993812
-0.179487	0.394638	-0.179487	0.315932	-0.179487	0.44902	-0.179487	-0.35779	-0.179487	0.462972	-0.179487	0.424938	-0.179487	0.316612	-0.179487	0.0524666	-0.179487	0.296358	-0.179487	-0.129174	-0.179487	-0.00497474	-0.179487	0.257657	-0.179487	0.206555
-0.153846	0.407541	-0.153846	0.395172	-0.153846	0.464699	-0.153846	-0.130326	-0.153846	0.468013	-0.153846	0.428456	-0.153846	0.309268	-0.153846	0.414404	-0.153846	0.389737	-0.153846	0.179486	-0.153846	0.192925	-0.153846	0.264268	-0.153846	0.315304
-0.128205	0.376364	-0.128205	0.33208	-0.128205	0.297019	-0.128205	0.198458	-0.128205	0.293412	-0.128205	0.336879	-0.128205	0.385439	-0.128205	0.499427	-0.128205	0.353449	-0.128205	0.27079	-0.128205	0.435277	-0.128205	0.244479	-0.128205	0.335256
-0.102564	0.246873	-0.102564	0.20953	-0.102564	0.163507	-0.102564	0.438956	-0.102564	0.132556	-0.102564	0.187078	-0.102564	0.335299	-0.102564	0.368689	-0.102564	0.212764	-0.102564	0.407437	-0.102564	0.548852	-0.102564	0.219806	-0.102564	0.289279
-0.0769231	0.125591	-0.0769231	0.136241	-0.0769231	-0.0343312	-0.0769231	0.436802	-0.0769231	-0.074632	-0.0769231	0.0743408	-0.0769231	0.104876	-0.0769231	0.0977604	-0.0769231	0.138017	-0.0769231	0.206756	-0.0769231	0.442429	-0.0769231	0.105541	-0.0769231	0.146616
-0.0512821	0.045315	-0.0512821	0.0664687	-0.0512821	-0.0515454	-0.0512821	0.207619	-0.0512821	-0.0589818	-0.0512821	0.0473529	-0.0512821	0.0268875	-0.0512821	-0.0284515	-0.0512821	0.123558	-0.0512821	-0.0633582	-0.0512821	0.150778	-0.0512821	0.0526481	-0.0512821	0.0431909
-0.025641	-0.030902	-0.025641	0.0755353	-0.025641	0.0157089	-0.025641	0.0478454	-0.025641	0.0209392	-0.025641	0.0422391	-0.025641	0.0519336	-0.025641	-0.0568998	-0.025641	-0.0343577	-0.025641	0.0207779	-0.025641	-0.00910708	-0.025641	0.0316665	-0.025641	0.0146149
0	-0.00881688	0	-0.0019512	0	0.0159895	0	0.0203148	0	-0.00949916	0	0.00179851	0	0.0911423	0	0.081642	0	0.0759082	0	-0.136293	0	0.0138856	0	0.0323481	0	0.0147057

## Sheet: C
_control_x	_control_y
-3.8	0
-3.78	0
-3.76	0
-3.74	0
-3.72	0
-3.7	0
-3.68	0
-3.66	0
-3.64	0
-3.62	0
-3.6	0
-3.58	0
-3.56	0
-3.54	0
-3.52	0
-3.5	0
-3.48	0
-3.46	0
-3.44	0
-3.42	0
-3.4	0
-3.38	0
-3.36	0
-3.34	0
-3.32	0
-3.3	0
-3.28	0
-3.26	0
-3.24	0
-3.22	0
-3.2	0
-3.18	0
-3.16	0
-3.14	0
-3.12	0
-3.1	0
-3.08	0
-3.06	0
-3.04	0
-3.02	0
-3	0
-2.98	0
-2.96	0
-2.94	0
-2.92	0
-2.9	0
-2.88	0
-2.86	0
-2.84	0
-2.82	0
-2.8	0
-2.78	0
-2.76	0
-2.74	0
-2.72	0
-2.7	0
-2.68	0
-2.66	0
-2.64	0
-2.62	0
-2.6	0
-2.58	0
-2.56	0
-2.54	0
-2.52	0
-2.5	0
-2.48	0
-2.46	0
-2.44	0
-2.42	0
-2.4	0
-2.38	0
-2.36	0
-2.34	0
-2.32	0
-2.3	0
-2.28	0
-2.26	0
-2.24	0
-2.22	0
-2.2	0
-2.18	0
-2.16	0
-2.14	0
-2.12	0
-2.1	0
-2.08	0
-2.06	0
-2.04	0
-2.02	0
-2	0
-1.98	0
-1.96	0
-1.94	0
-1.92	0
-1.9	0
-1.88	0
-1.86	0
-1.84	0
-1.82	0
-1.8	0
-1.78	0
-1.76	0
-1.74	0
-1.72	0
-1.7	0
-1.68	0
-1.66	0
-1.64	0
-1.62	0
-1.6	0
-1.58	0
-1.56	0
-1.54	0
-1.52	0
-1.5	0
-1.48	0
-1.46	0
-1.44	0
-1.42	0
-1.4	0
-1.38	0
-1.36	0.833333
-1.34	0
-1.32	0
-1.3	0
-1.28	0
-1.26	0
-1.24	0
-1.22	0
-1.2	0
-1.18	0
-1.16	0
-1.14	0
-1.12	0
-1.1	0
-1.08	0
-1.06	0
-1.04	0
-1.02	0
-1	0
-0.98	0
-0.96	0
-0.94	0
-0.92	0
-0.9	0
-0.88	0
-0.86	0
-0.84	0
-0.82	0
-0.8	0
-0.78	0
-0.76	0
-0.74	0
-0.72	0
-0.7	0
-0.68	0
-0.66	0
-0.64	0
-0.62	0
-0.6	0
-0.58	0
-0.56	0
-0.54	0
-0.52	0
-0.5	0
-0.48	0
-0.46	0
-0.44	0
-0.42	0
-0.4	0
-0.38	0
-0.36	0
-0.34	0
-0.32	0
-0.3	0
-0.28	0
-0.26	0
-0.24	0
-0.22	0
-0.2	0
-0.18	0
-0.16	0
-0.14	0
-0.12	0
-0.1	0
-0.08	0
-0.06	0
-0.04	0
-0.02	0
4.44089e-16	0
0.02	0
0.04	0
0.06	0
0.08	0
0.1	0
0.12	0
0.14	0
0.16	0
0.18	0.833333
0.2	1.66667
0.22	2.5
0.24	3.33333
0.26	4.16667
0.28	4.16667
0.3	5
0.32	5.83333
0.34	6.66667
0.36	8.33333
0.38	10
0.4	11.6667
0.42	12.5
0.44	14.1667
0.46	15
0.48	15.8333
0.5	16.6667
0.52	17.5
0.54	18.3333
0.56	18.3333
0.58	18.3333
0.6	17.5
0.62	16.6667
0.64	15.8333
0.66	15
0.68	12.5
0.7	10.8333
0.72	8.33333
0.74	6.66667
0.76	5
0.78	3.33333
0.8	2.5
0.82	1.66667
0.84	0.833333
0.86	0.833333
0.88	0
0.9	0
0.92	0
0.94	0
0.96	0
0.98	0
1	0
1.02	0
1.04	0
1.06	0
1.08	0
1.1	0
1.12	0
1.14	0
1.16	0
1.18	0
1.2	0
1.22	0
1.24	0
1.26	0
1.28	0
1.3	0
1.32	0
1.34	0
1.36	0
1.38	0
1.4	0
1.42	0
1.44	0
1.46	0
1.48	0
1.5	0
1.52	0
1.54	0
1.56	0
1.58	0
1.6	0
1.62	0
1.64	0
1.66	0
1.68	0
1.7	0
1.72	0
1.74	0
1.76	0
1.78	0
1.8	0
1.82	0
1.84	0
1.86	0
1.88	0
1.9	0
1.92	0
1.94	0
1.96	0
1.98	0
2	0
2.02	0
2.04	0
2.06	0
2.08	0
2.1	0

## Sheet: D0
control_x	control_y	strychnine_x	strychnine_y
-3.8	0	-3.8	0
-3.78	0	-3.78	0
-3.76	0	-3.76	0
-3.74	0	-3.74	0
-3.72	0	-3.72	0
-3.7	0	-3.7	0
-3.68	0	-3.68	0
-3.66	0	-3.66	0
-3.64	0	-3.64	0
-3.62	0	-3.62	0
-3.6	0	-3.6	0
-3.58	0	-3.58	0
-3.56	0	-3.56	0
-3.54	0	-3.54	0
-3.52	0	-3.52	0
-3.5	0	-3.5	0
-3.48	0	-3.48	0
-3.46	0	-3.46	0
-3.44	0	-3.44	0
-3.42	0	-3.42	0
-3.4	0	-3.4	0
-3.38	0	-3.38	0
-3.36	0	-3.36	0
-3.34	0	-3.34	0
-3.32	0	-3.32	0
-3.3	0	-3.3	0
-3.28	0	-3.28	0
-3.26	0	-3.26	0.833333
-3.24	0	-3.24	0.833333
-3.22	0	-3.22	0.833333
-3.2	0	-3.2	0.833333
-3.18	0	-3.18	0.833333
-3.16	0	-3.16	0
-3.14	0	-3.14	0
-3.12	0	-3.12	0
-3.1	0	-3.1	0
-3.08	0	-3.08	0
-3.06	0	-3.06	0
-3.04	0	-3.04	0
-3.02	0	-3.02	0
-3	0	-3	0
-2.98	0	-2.98	0
-2.96	0	-2.96	0
-2.94	0	-2.94	0
-2.92	0	-2.92	0
-2.9	0	-2.9	0
-2.88	0	-2.88	0
-2.86	0	-2.86	0
-2.84	0	-2.84	0
-2.82	0	-2.82	0
-2.8	0	-2.8	0
-2.78	0	-2.78	0
-2.76	0	-2.76	0
-2.74	0	-2.74	0
-2.72	0	-2.72	0
-2.7	0	-2.7	0
-2.68	0	-2.68	0
-2.66	0	-2.66	0
-2.64	0	-2.64	0
-2.62	0	-2.62	0
-2.6	0	-2.6	0
-2.58	0	-2.58	0
-2.56	0	-2.56	0
-2.54	0	-2.54	0
-2.52	0	-2.52	0
-2.5	0	-2.5	0
-2.48	0	-2.48	0
-2.46	0	-2.46	0
-2.44	0	-2.44	0
-2.42	0	-2.42	0
-2.4	0	-2.4	0
-2.38	0	-2.38	0
-2.36	0	-2.36	0
-2.34	0	-2.34	0
-2.32	0	-2.32	0
-2.3	0	-2.3	0
-2.28	0	-2.28	0
-2.26	0	-2.26	0
-2.24	0	-2.24	0
-2.22	0	-2.22	0
-2.2	0	-2.2	0
-2.18	0	-2.18	0
-2.16	0	-2.16	0
-2.14	0	-2.14	0
-2.12	0	-2.12	0
-2.1	0	-2.1	0
-2.08	0	-2.08	0
-2.06	0	-2.06	0
-2.04	0	-2.04	0
-2.02	0	-2.02	0
-2	0	-2	0
-1.98	0	-1.98	0
-1.96	0	-1.96	0
-1.94	0	-1.94	0
-1.92	0	-1.92	0
-1.9	0	-1.9	0
-1.88	0	-1.88	0
-1.86	0	-1.86	0
-1.84	0	-1.84	0
-1.82	0	-1.82	0
-1.8	0	-1.8	0
-1.78	0	-1.78	0
-1.76	0	-1.76	0
-1.74	0	-1.74	0
-1.72	0	-1.72	0
-1.7	0	-1.7	0
-1.68	0	-1.68	0
-1.66	0	-1.66	0
-1.64	0	-1.64	0
-1.62	0	-1.62	0
-1.6	0	-1.6	0
-1.58	0	-1.58	0
-1.56	0	-1.56	0
-1.54	0	-1.54	0
-1.52	0	-1.52	0
-1.5	0	-1.5	0
-1.48	0	-1.48	0
-1.46	0	-1.46	0
-1.44	0	-1.44	0.833333
-1.42	0	-1.42	0.833333
-1.4	0	-1.4	0.833333
-1.38	0	-1.38	0.833333
-1.36	0.833333	-1.36	0.833333
-1.34	0	-1.34	0.833333
-1.32	0	-1.32	0.833333
-1.3	0	-1.3	0
-1.28	0	-1.28	0
-1.26	0	-1.26	0
-1.24	0	-1.24	0.833333
-1.22	0	-1.22	0.833333
-1.2	0	-1.2	0.833333
-1.18	0	-1.18	0
-1.16	0	-1.16	0
-1.14	0	-1.14	0
-1.12	0	-1.12	0
-1.1	0	-1.1	0
-1.08	0	-1.08	0
-1.06	0	-1.06	0
-1.04	0	-1.04	0
-1.02	0	-1.02	0
-1	0	-1	0
-0.98	0	-0.98	0
-0.96	0	-0.96	0
-0.94	0	-0.94	0
-0.92	0	-0.92	0
-0.9	0	-0.9	0
-0.88	0	-0.88	0
-0.86	0	-0.86	0
-0.84	0	-0.84	0
-0.82	0	-0.82	0
-0.8	0	-0.8	0
-0.78	0	-0.78	0
-0.76	0	-0.76	0
-0.74	0	-0.74	0
-0.72	0	-0.72	0.833333
-0.7	0	-0.7	0
-0.68	0	-0.68	0
-0.66	0	-0.66	0
-0.64	0	-0.64	0
-0.62	0	-0.62	0
-0.6	0	-0.6	0
-0.58	0	-0.58	0
-0.56	0	-0.56	0
-0.54	0	-0.54	0
-0.52	0	-0.52	0
-0.5	0	-0.5	0
-0.48	0	-0.48	0
-0.46	0	-0.46	0
-0.44	0	-0.44	0
-0.42	0	-0.42	0
-0.4	0	-0.4	0
-0.38	0	-0.38	0
-0.36	0	-0.36	0
-0.34	0	-0.34	0
-0.32	0	-0.32	0
-0.3	0	-0.3	0
-0.28	0	-0.28	0.833333
-0.26	0	-0.26	0.833333
-0.24	0	-0.24	0.833333
-0.22	0	-0.22	0.833333
-0.2	0	-0.2	0.833333
-0.18	0	-0.18	0
-0.16	0	-0.16	0
-0.14	0	-0.14	0
-0.12	0	-0.12	0
-0.1	0	-0.1	0
-0.08	0	-0.08	0
-0.06	0	-0.06	0
-0.04	0	-0.04	0
-0.02	0	-0.02	0
4.44089e-16	0	4.44089e-16	0
0.02	0	0.02	0
0.04	0	0.04	0
0.06	0	0.06	0
0.08	0	0.08	0
0.1	0	0.1	0
0.12	0	0.12	0
0.14	0	0.14	0
0.16	0	0.16	0
0.18	0.833333	0.18	1.66667
0.2	1.66667	0.2	3.33333
0.22	2.5	0.22	5.83333
0.24	3.33333	0.24	10
0.26	4.16667	0.26	13.3333
0.28	4.16667	0.28	17.5
0.3	5	0.3	20.8333
0.32	5.83333	0.32	24.1667
0.34	6.66667	0.34	25.8333
0.36	8.33333	0.36	25.8333
0.38	10	0.38	24.1667
0.4	11.6667	0.4	22.5
0.42	12.5	0.42	20
0.44	14.1667	0.44	17.5
0.46	15	0.46	15
0.48	15.8333	0.48	12.5
0.5	16.6667	0.5	10
0.52	17.5	0.52	8.33333
0.54	18.3333	0.54	6.66667
0.56	18.3333	0.56	5
0.58	18.3333	0.58	3.33333
0.6	17.5	0.6	3.33333
0.62	16.6667	0.62	2.5
0.64	15.8333	0.64	1.66667
0.66	15	0.66	1.66667
0.68	12.5	0.68	0.833333
0.7	10.8333	0.7	0.833333
0.72	8.33333	0.72	0.833333
0.74	6.66667	0.74	0
0.76	5	0.76	0
0.78	3.33333	0.78	0
0.8	2.5	0.8	0
0.82	1.66667	0.82	0
0.84	0.833333	0.84	0
0.86	0.833333	0.86	0
0.88	0	0.88	0
0.9	0	0.9	0
0.92	0	0.92	0
0.94	0	0.94	0
0.96	0	0.96	0
0.98	0	0.98	0
1	0	1	0
1.02	0	1.02	0
1.04	0	1.04	0
1.06	0	1.06	0
1.08	0	1.08	0
1.1	0	1.1	0
1.12	0	1.12	0
1.14	0	1.14	0
1.16	0	1.16	0
1.18	0	1.18	0
1.2	0	1.2	0
1.22	0	1.22	0
1.24	0	1.24	0
1.26	0	1.26	0
1.28	0	1.28	0
1.3	0	1.3	0
1.32	0	1.32	0
1.34	0	1.34	0
1.36	0	1.36	0
1.38	0	1.38	0
1.4	0	1.4	0
1.42	0	1.42	0
1.44	0	1.44	0
1.46	0	1.46	0
1.48	0	1.48	0
1.5	0	1.5	0
1.52	0	1.52	0
1.54	0	1.54	0
1.56	0	1.56	0
1.58	0	1.58	0
1.6	0	1.6	0
1.62	0	1.62	0
1.64	0	1.64	0
1.66	0	1.66	0
1.68	0	1.68	0
1.7	0	1.7	0
1.72	0	1.72	0
1.74	0	1.74	0
1.76	0	1.76	0
1.78	0	1.78	0
1.8	0	1.8	0
1.82	0	1.82	0
1.84	0	1.84	0
1.86	0	1.86	0
1.88	0	1.88	0
1.9	0	1.9	0
1.92	0	1.92	0
1.94	0	1.94	0
1.96	0	1.96	0.833333
1.98	0	1.98	0.833333
2	0	2	0.833333
2.02	0	2.02	0.833333
2.04	0	2.04	0
2.06	0	2.06	0
2.08	0	2.08	0
2.1	0	2.1	0

## Sheet: D1
_control_x	_control_y	_strychnine_x	_strychnine_y
-3.14	0	-3.14	0
-3.12	0	-3.12	0
-3.1	0	-3.1	0
-3.08	0	-3.08	0
-3.06	0	-3.06	0
-3.04	0	-3.04	0
-3.02	0	-3.02	0
-3	0	-3	0
-2.98	0	-2.98	0
-2.96	0	-2.96	0
-2.94	0	-2.94	0
-2.92	0	-2.92	0
-2.9	0	-2.9	0
-2.88	0	-2.88	0
-2.86	0	-2.86	0
-2.84	0	-2.84	0
-2.82	0	-2.82	0
-2.8	0	-2.8	0
-2.78	0	-2.78	0
-2.76	0	-2.76	0
-2.74	0	-2.74	0
-2.72	0	-2.72	0
-2.7	0	-2.7	0
-2.68	0	-2.68	0
-2.66	0	-2.66	0
-2.64	0	-2.64	0
-2.62	0	-2.62	0
-2.6	0	-2.6	0
-2.58	0	-2.58	0
-2.56	0	-2.56	0
-2.54	0	-2.54	0
-2.52	0	-2.52	0
-2.5	0	-2.5	0
-2.48	0	-2.48	0
-2.46	0	-2.46	0
-2.44	0	-2.44	0
-2.42	0	-2.42	0
-2.4	0	-2.4	0
-2.38	0	-2.38	0
-2.36	0	-2.36	0
-2.34	0	-2.34	0
-2.32	0	-2.32	0
-2.3	0	-2.3	0
-2.28	0	-2.28	0
-2.26	0	-2.26	0
-2.24	0	-2.24	0
-2.22	0	-2.22	0
-2.2	0	-2.2	0
-2.18	0	-2.18	0
-2.16	0	-2.16	0
-2.14	0	-2.14	0
-2.12	0	-2.12	0
-2.1	0	-2.1	0
-2.08	0	-2.08	0
-2.06	0	-2.06	0
-2.04	0	-2.04	0
-2.02	0	-2.02	0
-2	0	-2	0
-1.98	0	-1.98	0
-1.96	0	-1.96	0
-1.94	0	-1.94	0
-1.92	0	-1.92	0
-1.9	0	-1.9	0
-1.88	0	-1.88	0
-1.86	0	-1.86	0
-1.84	0	-1.84	0
-1.82	0	-1.82	0
-1.8	0	-1.8	0
-1.78	0	-1.78	0
-1.76	0	-1.76	0
-1.74	0	-1.74	0
-1.72	0	-1.72	0
-1.7	0	-1.7	0
-1.68	0	-1.68	0
-1.66	0	-1.66	0
-1.64	0	-1.64	0
-1.62	0	-1.62	0
-1.6	0	-1.6	0
-1.58	0	-1.58	0
-1.56	0	-1.56	0
-1.54	0	-1.54	0
-1.52	0	-1.52	0
-1.5	0	-1.5	0
-1.48	0	-1.48	0
-1.46	0	-1.46	0
-1.44	0	-1.44	0
-1.42	0	-1.42	0
-1.4	0	-1.4	0
-1.38	0	-1.38	0
-1.36	0	-1.36	0
-1.34	0	-1.34	0
-1.32	0	-1.32	0
-1.3	0	-1.3	0
-1.28	0	-1.28	0
-1.26	0	-1.26	0
-1.24	0	-1.24	0
-1.22	0	-1.22	0
-1.2	0	-1.2	0
-1.18	0	-1.18	0
-1.16	0	-1.16	0
-1.14	0	-1.14	0
-1.12	0	-1.12	0
-1.1	0	-1.1	0
-1.08	0	-1.08	0
-1.06	0	-1.06	0.833333
-1.04	0	-1.04	0.833333
-1.02	0	-1.02	0.833333
-1	0	-1	0.833333
-0.98	0	-0.98	0
-0.96	0	-0.96	0
-0.94	0	-0.94	0
-0.92	0	-0.92	0
-0.9	0	-0.9	0
-0.88	0	-0.88	0
-0.86	0.833333	-0.86	0
-0.84	0.833333	-0.84	0
-0.82	0.833333	-0.82	0
-0.8	0.833333	-0.8	0
-0.78	0.833333	-0.78	0
-0.76	0.833333	-0.76	0
-0.74	0.833333	-0.74	0
-0.72	0	-0.72	0
-0.7	0	-0.7	0
-0.68	0	-0.68	0
-0.66	0	-0.66	0
-0.64	0	-0.64	0
-0.62	0	-0.62	0
-0.6	0	-0.6	0
-0.58	0	-0.58	0
-0.56	0	-0.56	0
-0.54	0	-0.54	0
-0.52	0	-0.52	0
-0.5	0	-0.5	0
-0.48	0	-0.48	0
-0.46	0	-0.46	0
-0.44	0	-0.44	0
-0.42	0	-0.42	0
-0.4	0	-0.4	0
-0.38	0	-0.38	0
-0.36	0	-0.36	0
-0.34	0	-0.34	0
-0.32	0	-0.32	0
-0.3	0	-0.3	0
-0.28	0	-0.28	0
-0.26	0	-0.26	0
-0.24	0	-0.24	0
-0.22	0	-0.22	0
-0.2	0	-0.2	0
-0.18	0	-0.18	0
-0.16	0	-0.16	0
-0.14	0	-0.14	0
-0.12	0	-0.12	0
-0.1	0	-0.1	0
-0.08	0	-0.08	0
-0.06	0	-0.06	0
-0.04	0.833333	-0.04	0
-0.02	0	-0.02	0
0	0	0	0
0.02	0	0.02	0
0.04	0	0.04	0
0.06	0	0.06	0
0.08	0	0.08	0
0.1	0	0.1	0
0.12	0	0.12	0
0.14	0	0.14	0.833333
0.16	0	0.16	2.5
0.18	0.833333	0.18	5
0.2	1.66667	0.2	7.5
0.22	3.33333	0.22	11.6667
0.24	5	0.24	15
0.26	7.5	0.26	18.3333
0.28	10	0.28	20.8333
0.3	12.5	0.3	22.5
0.32	14.1667	0.32	24.1667
0.34	16.6667	0.34	25
0.36	19.1667	0.36	24.1667
0.38	21.6667	0.38	23.3333
0.4	23.3333	0.4	21.6667
0.42	25	0.42	19.1667
0.44	25.8333	0.44	15.8333
0.46	26.6667	0.46	12.5
0.48	25.8333	0.48	9.16667
0.5	25.8333	0.5	6.66667
0.52	24.1667	0.52	5
0.54	22.5	0.54	3.33333
0.56	20	0.56	1.66667
0.58	18.3333	0.58	0.833333
0.6	16.6667	0.6	0.833333
0.62	15	0.62	0
0.64	13.3333	0.64	0
0.66	10.8333	0.66	0
0.68	9.16667	0.68	0
0.7	6.66667	0.7	0
0.72	5	0.72	0
0.74	3.33333	0.74	0
0.76	2.5	0.76	0
0.78	1.66667	0.78	0
0.8	0.833333	0.8	0.833333
0.82	0.833333	0.82	0.833333
0.84	0	0.84	0.833333
0.86	0	0.86	0
0.88	0	0.88	0
0.9	0	0.9	0
0.92	0	0.92	0
0.94	0	0.94	0
0.96	0	0.96	0
0.98	0	0.98	0
1	0	1	0
1.02	0	1.02	0
1.04	0	1.04	0
1.06	0	1.06	0
1.08	0	1.08	0
1.1	0	1.1	0
1.12	0	1.12	0
1.14	0	1.14	0
1.16	0	1.16	0
1.18	0	1.18	0
1.2	0	1.2	0
1.22	0	1.22	0
1.24	0	1.24	0
1.26	0	1.26	0
1.28	0	1.28	0
1.3	0	1.3	0
1.32	0	1.32	0
1.34	0	1.34	0
1.36	0	1.36	0
1.38	0	1.38	0
1.4	0	1.4	0
1.42	0	1.42	0
1.44	0	1.44	0
1.46	0	1.46	0
1.48	0	1.48	0
1.5	0	1.5	0
1.52	0	1.52	0
1.54	0	1.54	0
1.56	0	1.56	0
1.58	0	1.58	0
1.6	0	1.6	0
1.62	0	1.62	0
1.64	0	1.64	0
1.66	0	1.66	0
1.68	0	1.68	0
1.7	0	1.7	0
1.72	0	1.72	0
1.74	0	1.74	0
1.76	0	1.76	0
1.78	0	1.78	0.833333
1.8	0	1.8	0.833333
1.82	0	1.82	0
1.84	0	1.84	0
1.86	0	1.86	0
1.88	0	1.88	0
1.9	0	1.9	0
1.92	0	1.92	0
1.94	0	1.94	0
1.96	0	1.96	0
1.98	0	1.98	0
2	0	2	0
2.02	0	2.02	0
2.04	0	2.04	0

## Sheet: D2
_control_x	_control_y	_strychnine_x	_strychnine_y
-2.7	0	-2.7	0
-2.68	0	-2.68	0
-2.66	0	-2.66	0
-2.64	0	-2.64	0
-2.62	0	-2.62	0
-2.6	0	-2.6	0
-2.58	0	-2.58	0
-2.56	0	-2.56	0
-2.54	0	-2.54	0
-2.52	0	-2.52	0
-2.5	0	-2.5	0
-2.48	0	-2.48	0
-2.46	0	-2.46	0
-2.44	0	-2.44	0
-2.42	0	-2.42	0
-2.4	0	-2.4	0
-2.38	0	-2.38	0
-2.36	0	-2.36	0
-2.34	0	-2.34	0
-2.32	0	-2.32	0
-2.3	0	-2.3	0
-2.28	0	-2.28	0
-2.26	0	-2.26	0
-2.24	0	-2.24	0
-2.22	0	-2.22	0
-2.2	0	-2.2	0
-2.18	0	-2.18	0
-2.16	0	-2.16	0
-2.14	0	-2.14	0
-2.12	0	-2.12	0
-2.1	0	-2.1	0
-2.08	0	-2.08	0
-2.06	0	-2.06	0
-2.04	0	-2.04	0
-2.02	0	-2.02	0
-2	0	-2	0
-1.98	0	-1.98	0
-1.96	0	-1.96	0
-1.94	0	-1.94	0
-1.92	0	-1.92	0
-1.9	0	-1.9	0
-1.88	0	-1.88	0
-1.86	0	-1.86	0
-1.84	0	-1.84	0
-1.82	0	-1.82	0
-1.8	0	-1.8	0
-1.78	0	-1.78	0
-1.76	0	-1.76	0
-1.74	0	-1.74	0
-1.72	0	-1.72	0
-1.7	0	-1.7	0
-1.68	0	-1.68	0
-1.66	0	-1.66	0
-1.64	0	-1.64	0
-1.62	0	-1.62	0
-1.6	0	-1.6	0
-1.58	0	-1.58	0
-1.56	0	-1.56	0
-1.54	0	-1.54	0
-1.52	0	-1.52	0
-1.5	0	-1.5	0
-1.48	0	-1.48	0
-1.46	0	-1.46	0
-1.44	0	-1.44	0
-1.42	0	-1.42	0
-1.4	0	-1.4	0
-1.38	0	-1.38	0
-1.36	0	-1.36	0
-1.34	0	-1.34	0
-1.32	0	-1.32	0
-1.3	0	-1.3	0
-1.28	0	-1.28	0
-1.26	0	-1.26	0
-1.24	0	-1.24	0
-1.22	0	-1.22	0
-1.2	0	-1.2	0
-1.18	0	-1.18	0
-1.16	0	-1.16	0
-1.14	0	-1.14	0
-1.12	0	-1.12	0
-1.1	0	-1.1	0
-1.08	0	-1.08	0
-1.06	0	-1.06	0
-1.04	0	-1.04	0
-1.02	0	-1.02	0
-1	0	-1	0
-0.98	0	-0.98	0
-0.96	0	-0.96	0
-0.94	0	-0.94	0
-0.92	0	-0.92	0
-0.9	0	-0.9	0
-0.88	0	-0.88	0
-0.86	0	-0.86	0
-0.84	0	-0.84	0
-0.82	0	-0.82	0
-0.8	0	-0.8	0
-0.78	0	-0.78	0
-0.76	0	-0.76	0
-0.74	0	-0.74	0
-0.72	0	-0.72	0
-0.7	0	-0.7	0
-0.68	0	-0.68	0.833333
-0.66	0	-0.66	0.833333
-0.64	0	-0.64	1.66667
-0.62	0	-0.62	2.5
-0.6	0	-0.6	2.5
-0.58	0.833333	-0.58	2.5
-0.56	0.833333	-0.56	2.5
-0.54	0.833333	-0.54	1.66667
-0.52	0.833333	-0.52	0.833333
-0.5	0.833333	-0.5	0
-0.48	0.833333	-0.48	0
-0.46	0.833333	-0.46	0
-0.44	0.833333	-0.44	0
-0.42	0.833333	-0.42	0
-0.4	1.66667	-0.4	0
-0.38	2.5	-0.38	0
-0.36	2.5	-0.36	0
-0.34	2.5	-0.34	0
-0.32	2.5	-0.32	0.833333
-0.3	1.66667	-0.3	0.833333
-0.28	1.66667	-0.28	0.833333
-0.26	1.66667	-0.26	0.833333
-0.24	1.66667	-0.24	0.833333
-0.22	1.66667	-0.22	0.833333
-0.2	1.66667	-0.2	0
-0.18	1.66667	-0.18	0
-0.16	1.66667	-0.16	0
-0.14	1.66667	-0.14	0
-0.12	1.66667	-0.12	0
-0.1	0.833333	-0.1	0
-0.08	0.833333	-0.08	0
-0.06	0.833333	-0.06	0
-0.04	0.833333	-0.04	0
-0.02	0.833333	-0.02	0
0	0.833333	0	0
0.02	0	0.02	0
0.04	0	0.04	0
0.06	0	0.06	0
0.08	0	0.08	0
0.1	0	0.1	0
0.12	0	0.12	0.833333
0.14	0.833333	0.14	2.5
0.16	1.66667	0.16	4.16667
0.18	2.5	0.18	5
0.2	4.16667	0.2	5
0.22	5.83333	0.22	4.16667
0.24	8.33333	0.24	3.33333
0.26	10.8333	0.26	3.33333
0.28	14.1667	0.28	5.83333
0.3	18.3333	0.3	9.16667
0.32	21.6667	0.32	15
0.34	25.8333	0.34	21.6667
0.36	29.1667	0.36	29.1667
0.38	32.5	0.38	34.1667
0.4	34.1667	0.4	35.8333
0.42	35	0.42	35
0.44	35	0.44	30.8333
0.46	34.1667	0.46	25
0.48	32.5	0.48	19.1667
0.5	30.8333	0.5	14.1667
0.52	28.3333	0.52	9.16667
0.54	26.6667	0.54	6.66667
0.56	24.1667	0.56	4.16667
0.58	21.6667	0.58	2.5
0.6	19.1667	0.6	1.66667
0.62	16.6667	0.62	1.66667
0.64	14.1667	0.64	0.833333
0.66	11.6667	0.66	0.833333
0.68	9.16667	0.68	0
0.7	7.5	0.7	0
0.72	5	0.72	0
0.74	3.33333	0.74	0
0.76	2.5	0.76	0
0.78	0.833333	0.78	0
0.8	0.833333	0.8	0
0.82	0	0.82	0
0.84	0	0.84	0
0.86	0	0.86	0
0.88	0	0.88	0
0.9	0	0.9	0
0.92	0	0.92	0
0.94	0	0.94	0
0.96	0	0.96	0
0.98	0	0.98	0.833333
1	0	1	0.833333
1.02	0	1.02	0.833333
1.04	0	1.04	0.833333
1.06	0	1.06	0.833333
1.08	0	1.08	0.833333
1.1	0	1.1	0.833333
1.12	0	1.12	0.833333
1.14	0	1.14	0
1.16	0	1.16	0
1.18	0	1.18	0
1.2	0	1.2	0
1.22	0	1.22	0
1.24	0	1.24	0
1.26	0	1.26	0
1.28	0	1.28	0
1.3	0	1.3	0
1.32	0	1.32	0
1.34	0	1.34	0
1.36	0	1.36	0
1.38	0	1.38	0
1.4	0	1.4	0
1.42	0	1.42	0
1.44	0	1.44	0
1.46	0	1.46	0
1.48	0	1.48	0
1.5	0	1.5	0
1.52	0	1.52	0
1.54	0	1.54	0
1.56	0	1.56	0
1.58	0	1.58	0
1.6	0	1.6	0
1.62	0	1.62	0
1.64	0	1.64	0
1.66	0	1.66	0
1.68	0	1.68	0
1.7	0	1.7	0
1.72	0	1.72	0
1.74	0	1.74	0
1.76	0	1.76	0
1.78	0	1.78	0
1.8	0	1.8	0
1.82	0	1.82	0
1.84	0	1.84	0
1.86	0	1.86	0
1.88	0	1.88	0
1.9	0	1.9	0
1.92	0	1.92	0
1.94	0	1.94	0
1.96	0	1.96	0
1.98	0	1.98	0
2	0	2	0

## Sheet: E
_control_x	_control_y	_strychnine_x	_strychnine_y
170	5.5749	170	-104.129
120	4.67533	120	-61.1926
100	-0.92534	100	-43.6695
80	-8.44591	80	-12.661
60	0	60	0

## Sheet: F
_control_x	_control_y	_strychnine_x	_strychnine_y
170	115.575	170	5.87122
120	64.6753	120	-1.19259
100	39.0747	100	-3.66951
80	11.5541	80	7.33902
60	0	60	0

## Sheet: G
_control_x	_control_y	_strychnine_x	_strychnine_y	_cell_2_x	_cell_2_y	_cell_3_x	_cell_3_y	_cell_4_x	_cell_4_y	_cell_5_x	_cell_5_y	_cell_6_x	_cell_6_y	_cell_7_x	_cell_7_y	_cell_8_x	_cell_8_y	_cell_9_x	_cell_9_y	_cell_10_x	_cell_10_y	_cell_11_x	_cell_11_y	_mean_x	_mean_y
1	1.04242	2	-0.114727	-1	0.0842359	-1	-0.0453482	-1	-0.0554107	-1	0.00821448	-1	0.0713896	-1	0.0827289	-1	-0.095892	-1	-0.0288258	-1	-0.00360167	-1	-0.00383521	-1	0.00297639
1	0.675891	2	-0.413564	-0.974359	0.0792185	-0.974359	-0.00649539	-0.974359	-0.0553381	-0.974359	-0.0153606	-0.974359	0.0514345	-0.974359	-0.00915931	-0.974359	-0.0120914	-0.974359	0.0893016	-0.974359	-0.0196587	-0.974359	0.0292161	-0.974359	0.0203021
1	1.42493	2	-0.718638	-0.948718	-0.011718	-0.948718	-0.0276823	-0.948718	0.000967146	-0.948718	-0.0358891	-0.948718	0.086826	-0.948718	0.032017	-0.948718	0.0355313	-0.948718	-0.0172684	-0.948718	-0.00282645	-0.948718	0.0282293	-0.948718	0.0127116
1	1.15283	2	-0.618462	-0.923077	0.0436135	-0.923077	-0.012595	-0.923077	0.0783178	-0.923077	-0.0477338	-0.923077	0.0336734	-0.923077	-0.00730376	-0.923077	-0.0621269	-0.923077	-0.0124292	-0.923077	0.0300104	-0.923077	0.00609747	-0.923077	0.011206
1	1.55005	2	-0.619242	-0.897436	-0.0784704	-0.897436	-0.0152665	-0.897436	0.0810259	-0.897436	-0.0226792	-0.897436	0.0429976	-0.897436	-0.0578726	-0.897436	-0.00879124	-0.897436	0.087232	-0.897436	0.0421082	-0.897436	0.042784	-0.897436	0.0214156
1	1.2594	2	-0.0393685	-0.871795	-0.029215	-0.871795	-0.035516	-0.871795	-0.00546631	-0.871795	-0.0246887	-0.871795	0.141982	-0.871795	0.0171382	-0.871795	0.0759165	-0.871795	0.170861	-0.871795	0.0364236	-0.871795	0.0182954	-0.871795	0.0400553
1	1.29123	2	0.071461	-0.846154	0.0177766	-0.846154	0.00150722	-0.846154	-0.00847175	-0.846154	-0.0752691	-0.846154	0.0666515	-0.846154	0.0167032	-0.846154	-0.0237768	-0.846154	0.153171	-0.846154	0.00485341	-0.846154	0.0214796	-0.846154	0.0224214
1	1.1235	2	0.798674	-0.820513	0.0227541	-0.820513	0.0301383	-0.820513	0.0540308	-0.820513	-0.061993	-0.820513	-0.0632195	-0.820513	-0.0316242	-0.820513	0.0156956	-0.820513	0.0595497	-0.820513	0.00305119	-0.820513	-0.016199	-0.820513	0.00832024
1	1.32762	2	0.632755	-0.794872	0.00176801	-0.794872	0.025602	-0.794872	-0.0430802	-0.794872	-0.00449174	-0.794872	-0.030959	-0.794872	-0.0237396	-0.794872	0.0809915	-0.794872	0.0478192	-0.794872	-0.0158372	-0.794872	-0.0202154	-0.794872	0.0120121
1	0.60456	2	-0.0166308	-0.769231	0.0592327	-0.769231	0.00163139	-0.769231	0.0429271	-0.769231	-0.0595876	-0.769231	-0.0814586	-0.769231	-0.0104885	-0.769231	0.0257586	-0.769231	0.149054	-0.769231	-0.00159113	-0.769231	-0.0751458	-0.769231	0.0113533
1	0.941011	2	0.574529	-0.74359	0.0350077	-0.74359	-0.0195418	-0.74359	-0.0261103	-0.74359	-0.0487829	-0.74359	-0.0727322	-0.74359	0.00215999	-0.74359	0.0579204	-0.74359	0.0562739	-0.74359	0.00191661	-0.74359	-0.13692	-0.74359	-0.0157825
1	1.12051	2	1.33801	-0.717949	-0.00409461	-0.717949	-0.0115912	-0.717949	-0.00479181	-0.717949	-0.0721165	-0.717949	-0.13768	-0.717949	0.0656568	-0.717949	-0.11385	-0.717949	0.0814681	-0.717949	-0.0245093	-0.717949	-0.0865007	-0.717949	-0.0301238
-2.46	0	-2.46	0	-0.692308	-0.0375729	-0.692308	0.0198904	-0.692308	0.00460989	-0.692308	-0.0297752	-0.692308	-0.180723	-0.692308	0.100538	-0.692308	-0.038723	-0.692308	-0.0707825	-0.692308	-0.00947369	-0.692308	-0.179225	-0.692308	-0.0379291
-2.44	0	-2.44	0	-0.666667	-0.0146488	-0.666667	-0.0356768	-0.666667	-0.0452942	-0.666667	-0.0681959	-0.666667	-0.113603	-0.666667	-0.00729211	-0.666667	-0.054228	-0.666667	-0.0909029	-0.666667	-0.00434915	-0.666667	-0.22011	-0.666667	-0.0574134
-2.42	0	-2.42	0	-0.641026	0.00468008	-0.641026	0.0380163	-0.641026	-0.0595887	-0.641026	-0.076521	-0.641026	-0.176955	-0.641026	0.0728281	-0.641026	-0.0670213	-0.641026	-0.0569046	-0.641026	-0.0254738	-0.641026	-0.212427	-0.641026	-0.0565223
-2.4	0	-2.4	0	-0.615385	0.00498689	-0.615385	0.0124811	-0.615385	-0.031562	-0.615385	-0.118105	-0.615385	-0.169285	-0.615385	0.0642646	-0.615385	0.0193195	-0.615385	-0.0386125	-0.615385	-0.00414699	-0.615385	-0.205263	-0.615385	-0.056913
-2.38	0	-2.38	0	-0.589744	-0.0178333	-0.589744	-0.0337446	-0.589744	-0.0812901	-0.589744	-0.128521	-0.589744	-0.213315	-0.589744	0.0433417	-0.589744	-0.121681	-0.589744	0.0729036	-0.589744	-0.0392991	-0.589744	-0.203507	-0.589744	-0.0799545
-2.36	0	-2.36	0	-0.564103	-0.0259301	-0.564103	-0.000162645	-0.564103	-0.14465	-0.564103	-0.124607	-0.564103	-0.169653	-0.564103	-0.0569612	-0.564103	-0.192666	-0.564103	0.126198	-0.564103	-0.0465218	-0.564103	-0.171406	-0.564103	-0.0913378
-2.34	0	-2.34	0	-0.538462	-0.0351387	-0.538462	-0.0306126	-0.538462	-0.111307	-0.538462	-0.131785	-0.538462	-0.139705	-0.538462	-0.0685452	-0.538462	-0.161091	-0.538462	0.131923	-0.538462	-0.0547367	-0.538462	-0.217961	-0.538462	-0.0902622
-2.32	0	-2.32	0	-0.512821	-0.0142216	-0.512821	0.0106339	-0.512821	-0.141416	-0.512821	-0.0999589	-0.512821	-0.141816	-0.512821	-0.0170148	-0.512821	-0.113044	-0.512821	0.0420561	-0.512821	-0.0318826	-0.512821	-0.136907	-0.512821	-0.0738866
-2.3	0	-2.3	0	-0.487179	-0.0624642	-0.487179	0.0460824	-0.487179	-0.116877	-0.487179	-0.170404	-0.487179	-0.140253	-0.487179	0.00722483	-0.487179	-0.163548	-0.487179	0.159049	-0.487179	-0.0777383	-0.487179	-0.251268	-0.487179	-0.0886073
-2.28	0	-2.28	0	-0.461538	-0.117626	-0.461538	0.0220704	-0.461538	-0.147252	-0.461538	-0.177392	-0.461538	-0.162704	-0.461538	0.038371	-0.461538	-0.24714	-0.461538	0.0262732	-0.461538	-0.074343	-0.461538	-0.163908	-0.461538	-0.117519
-2.26	0	-2.26	0	-0.435897	-0.145551	-0.435897	0.0621106	-0.435897	-0.207686	-0.435897	-0.171561	-0.435897	-0.119532	-0.435897	0.0216133	-0.435897	-0.121825	-0.435897	0.00825585	-0.435897	-0.0886487	-0.435897	-0.159226	-0.435897	-0.10485
-2.24	0	-2.24	0	-0.410256	-0.21333	-0.410256	0.0610354	-0.410256	-0.119995	-0.410256	-0.225143	-0.410256	-0.17878	-0.410256	-0.0804484	-0.410256	-0.139816	-0.410256	-0.0971769	-0.410256	-0.0914438	-0.410256	-0.0541143	-0.410256	-0.124676
-2.22	0	-2.22	0	-0.384615	-0.220368	-0.384615	0.0939354	-0.384615	-0.181454	-0.384615	-0.160363	-0.384615	-0.117413	-0.384615	-0.099194	-0.384615	-0.186886	-0.384615	-0.171711	-0.384615	-0.113666	-0.384615	-0.0716377	-0.384615	-0.135555
-2.2	0	-2.2	0	-0.358974	-0.280528	-0.358974	0.0702524	-0.358974	-0.168836	-0.358974	-0.11474	-0.358974	-0.110753	-0.358974	-0.100036	-0.358974	-0.199873	-0.358974	-0.177655	-0.358974	-0.144247	-0.358974	0.0195225	-0.358974	-0.135026
-2.18	0	-2.18	0	-0.333333	-0.203758	-0.333333	0.0461011	-0.333333	-0.187088	-0.333333	-0.0386251	-0.333333	-0.0555451	-0.333333	-0.215901	-0.333333	-0.098664	-0.333333	-0.152033	-0.333333	-0.123692	-0.333333	0.0623651	-0.333333	-0.114444
-2.16	0	-2.16	0	-0.307692	-0.231038	-0.307692	-0.0268701	-0.307692	-0.120313	-0.307692	0.00352458	-0.307692	-0.0555352	-0.307692	-0.218196	-0.307692	-0.192166	-0.307692	-0.307402	-0.307692	-0.153992	-0.307692	0.169595	-0.307692	-0.123848
-2.14	0	-2.14	0	-0.282051	-0.181373	-0.282051	-0.136168	-0.282051	-0.0345776	-0.282051	0.0523413	-0.282051	0.000309099	-0.282051	-0.273704	-0.282051	-0.065771	-0.282051	-0.176528	-0.282051	-0.194186	-0.282051	0.2208	-0.282051	-0.0848149
-2.12	0	-2.12	0	-0.25641	-0.104927	-0.25641	-0.226566	-0.25641	0.0859881	-0.25641	0.126892	-0.25641	0.114918	-0.25641	-0.209602	-0.25641	0.0920565	-0.25641	-0.305494	-0.25641	-0.223091	-0.25641	0.258955	-0.25641	-0.0360149
-2.1	0	-2.1	0	-0.230769	0.089053	-0.230769	-0.341886	-0.230769	0.177377	-0.230769	0.247781	-0.230769	0.239146	-0.230769	-0.211413	-0.230769	0.196749	-0.230769	-0.328501	-0.230769	-0.189435	-0.230769	0.240346	-0.230769	0.0303009
-2.08	0	-2.08	0	-0.205128	0.269463	-0.205128	-0.400884	-0.205128	0.341686	-0.205128	0.325823	-0.205128	0.165018	-0.205128	-0.293581	-0.205128	0.330064	-0.205128	-0.183436	-0.205128	-0.124932	-0.205128	0.260684	-0.205128	0.0993812
-2.06	0	-2.06	0	-0.179487	0.44902	-0.179487	-0.35779	-0.179487	0.462972	-0.179487	0.424938	-0.179487	0.316612	-0.179487	0.0524666	-0.179487	0.296358	-0.179487	-0.129174	-0.179487	-0.00497474	-0.179487	0.257657	-0.179487	0.206555
-2.04	0	-2.04	0	-0.153846	0.464699	-0.153846	-0.130326	-0.153846	0.468013	-0.153846	0.428456	-0.153846	0.309268	-0.153846	0.414404	-0.153846	0.389737	-0.153846	0.179486	-0.153846	0.192925	-0.153846	0.264268	-0.153846	0.315304
-2.02	0	-2.02	0	-0.128205	0.297019	-0.128205	0.198458	-0.128205	0.293412	-0.128205	0.336879	-0.128205	0.385439	-0.128205	0.499427	-0.128205	0.353449	-0.128205	0.27079	-0.128205	0.435277	-0.128205	0.244479	-0.128205	0.335256
-2	0	-2	0	-0.102564	0.163507	-0.102564	0.438956	-0.102564	0.132556	-0.102564	0.187078	-0.102564	0.335299	-0.102564	0.368689	-0.102564	0.212764	-0.102564	0.407437	-0.102564	0.548852	-0.102564	0.219806	-0.102564	0.289279
-1.98	0	-1.98	0	-0.0769231	-0.0343312	-0.0769231	0.436802	-0.0769231	-0.074632	-0.0769231	0.0743408	-0.0769231	0.104876	-0.0769231	0.0977604	-0.0769231	0.138017	-0.0769231	0.206756	-0.0769231	0.442429	-0.0769231	0.105541	-0.0769231	0.146616
-1.96	0	-1.96	0	-0.0512821	-0.0515454	-0.0512821	0.207619	-0.0512821	-0.0589818	-0.0512821	0.0473529	-0.0512821	0.0268875	-0.0512821	-0.0284515	-0.0512821	0.123558	-0.0512821	-0.0633582	-0.0512821	0.150778	-0.0512821	0.0526481	-0.0512821	0.0431909
-1.94	0	-1.94	0	-0.025641	0.0157089	-0.025641	0.0478454	-0.025641	0.0209392	-0.025641	0.0422391	-0.025641	0.0519336	-0.025641	-0.0568998	-0.025641	-0.0343577	-0.025641	0.0207779	-0.025641	-0.00910708	-0.025641	0.0316665	-0.025641	0.0146149
-1.92	0	-1.92	0	0	0.0159895	0	0.0203148	0	-0.00949916	0	0.00179851	0	0.0911423	0	0.081642	0	0.0759082	0	-0.136293	0	0.0138856	0	0.0323481	0	0.0147057
-1.9	0	-1.9	0
-1.88	0	-1.88	0
-1.86	0	-1.86	0
-1.84	0	-1.84	0
-1.82	0	-1.82	0
-1.8	0	-1.8	0
-1.78	0	-1.78	0
-1.76	0	-1.76	0
-1.74	0	-1.74	0
-1.72	0	-1.72	0
-1.7	0	-1.7	0
-1.68	0	-1.68	0
-1.66	0	-1.66	0
-1.64	0	-1.64	0
-1.62	0	-1.62	0
-1.6	0	-1.6	0
-1.58	0	-1.58	0
-1.56	0	-1.56	0
-1.54	0	-1.54	0
-1.52	0	-1.52	0
-1.5	0	-1.5	0
-1.48	0	-1.48	0
-1.46	0	-1.46	0
-1.44	0	-1.44	0
-1.42	0	-1.42	0
-1.4	0	-1.4	0
-1.38	0	-1.38	0
-1.36	0	-1.36	0
-1.34	0	-1.34	0
-1.32	0	-1.32	0
-1.3	0	-1.3	0
-1.28	0	-1.28	0
-1.26	0	-1.26	0
-1.24	0	-1.24	0
-1.22	0	-1.22	0
-1.2	0	-1.2	0
-1.18	0	-1.18	0
-1.16	0	-1.16	0
-1.14	0	-1.14	0
-1.12	0	-1.12	0
-1.1	0	-1.1	0
-1.08	0	-1.08	0
-1.06	0	-1.06	0
-1.04	0	-1.04	0
-1.02	0	-1.02	0
-1	0	-1	0
-0.98	0	-0.98	0
-0.96	0	-0.96	0
-0.94	0	-0.94	0
-0.92	0	-0.92	0
-0.9	0	-0.9	0
-0.88	0	-0.88	0
-0.86	0	-0.86	0
-0.84	0	-0.84	0
-0.82	0	-0.82	0
-0.8	0	-0.8	0
-0.78	0	-0.78	0
-0.76	0	-0.76	0
-0.74	0	-0.74	0
-0.72	0	-0.72	0
-0.7	0	-0.7	0
-0.68	0	-0.68	0.833333
-0.66	0	-0.66	0.833333
-0.64	0	-0.64	1.66667
-0.62	0	-0.62	2.5
-0.6	0	-0.6	2.5
-0.58	0.833333	-0.58	2.5
-0.56	0.833333	-0.56	2.5
-0.54	0.833333	-0.54	1.66667
-0.52	0.833333	-0.52	0.833333
-0.5	0.833333	-0.5	0
-0.48	0.833333	-0.48	0
-0.46	0.833333	-0.46	0
-0.44	0.833333	-0.44	0
-0.42	0.833333	-0.42	0
-0.4	1.66667	-0.4	0
-0.38	2.5	-0.38	0
-0.36	2.5	-0.36	0
-0.34	2.5	-0.34	0
-0.32	2.5	-0.32	0.833333
-0.3	1.66667	-0.3	0.833333
-0.28	1.66667	-0.28	0.833333
-0.26	1.66667	-0.26	0.833333
-0.24	1.66667	-0.24	0.833333
-0.22	1.66667	-0.22	0.833333
-0.2	1.66667	-0.2	0
-0.18	1.66667	-0.18	0
-0.16	1.66667	-0.16	0
-0.14	1.66667	-0.14	0
-0.12	1.66667	-0.12	0
-0.1	0.833333	-0.1	0
-0.08	0.833333	-0.08	0
-0.06	0.833333	-0.06	0
-0.04	0.833333	-0.04	0
-0.02	0.833333	-0.02	0
0	0.833333	0	0
0.02	0	0.02	0
0.04	0	0.04	0
0.06	0	0.06	0
0.08	0	0.08	0
0.1	0	0.1	0
0.12	0	0.12	0.833333
0.14	0.833333	0.14	2.5
0.16	1.66667	0.16	4.16667
0.18	2.5	0.18	5
0.2	4.16667	0.2	5
0.22	5.83333	0.22	4.16667
0.24	8.33333	0.24	3.33333
0.26	10.8333	0.26	3.33333
0.28	14.1667	0.28	5.83333
0.3	18.3333	0.3	9.16667
0.32	21.6667	0.32	15
0.34	25.8333	0.34	21.6667
0.36	29.1667	0.36	29.1667
0.38	32.5	0.38	34.1667
0.4	34.1667	0.4	35.8333
0.42	35	0.42	35
0.44	35	0.44	30.8333
0.46	34.1667	0.46	25
0.48	32.5	0.48	19.1667
0.5	30.8333	0.5	14.1667
0.52	28.3333	0.52	9.16667
0.54	26.6667	0.54	6.66667
0.56	24.1667	0.56	4.16667
0.58	21.6667	0.58	2.5
0.6	19.1667	0.6	1.66667
0.62	16.6667	0.62	1.66667
0.64	14.1667	0.64	0.833333
0.66	11.6667	0.66	0.833333
0.68	9.16667	0.68	0
0.7	7.5	0.7	0
0.72	5	0.72	0
0.74	3.33333	0.74	0
0.76	2.5	0.76	0
0.78	0.833333	0.78	0
0.8	0.833333	0.8	0
0.82	0	0.82	0
0.84	0	0.84	0
0.86	0	0.86	0
0.88	0	0.88	0
0.9	0	0.9	0
0.92	0	0.92	0
0.94	0	0.94	0
0.96	0	0.96	0
0.98	0	0.98	0.833333
1	0	1	0.833333
1.02	0	1.02	0.833333
1.04	0	1.04	0.833333
1.06	0	1.06	0.833333
1.08	0	1.08	0.833333
1.1	0	1.1	0.833333
1.12	0	1.12	0.833333
1.14	0	1.14	0
1.16	0	1.16	0
1.18	0	1.18	0
1.2	0	1.2	0
1.22	0	1.22	0
1.24	0	1.24	0
1.26	0	1.26	0
1.28	0	1.28	0
1.3	0	1.3	0
1.32	0	1.32	0
1.34	0	1.34	0
1.36	0	1.36	0
1.38	0	1.38	0
1.4	0	1.4	0
1.42	0	1.42	0
1.44	0	1.44	0
1.46	0	1.46	0
1.48	0	1.48	0
1.5	0	1.5	0
1.52	0	1.52	0
1.54	0	1.54	0
1.56	0	1.56	0
1.58	0	1.58	0
1.6	0	1.6	0
1.62	0	1.62	0
1.64	0	1.64	0
1.66	0	1.66	0
1.68	0	1.68	0
1.7	0	1.7	0
1.72	0	1.72	0
1.74	0	1.74	0
1.76	0	1.76	0
1.78	0	1.78	0
1.8	0	1.8	0
1.82	0	1.82	0
1.84	0	1.84	0
1.86	0	1.86	0
1.88	0	1.88	0
1.9	0	1.9	0
1.92	0	1.92	0
1.94	0	1.94	0
1.96	0	1.96	0
1.98	0	1.98	0
2	0	2	0
1.58	0	1.58	0
1.6	0	1.6	0
1.62	0	1.62	0
1.64	0	1.64	0
1.66	0	1.66	0
1.68	0	1.68	0
1.7	0	1.7	0
1.72	0	1.72	0
1.74	0	1.74	0
1.76	0	1.76	0
1.78	0	1.78	0.833333
1.8	0	1.8	0.833333
1.82	0	1.82	0
1.84	0	1.84	0
1.86	0	1.86	0
1.88	0	1.88	0
1.9	0	1.9	0
1.92	0	1.92	0
1.94	0	1.94	0
1.96	0	1.96	0
1.98	0	1.98	0
2	0	2	0
2.02	0	2.02	0
2.04	0	2.04	0
1.4	0	1.4	0
1.42	0	1.42	0
1.44	0	1.44	0
1.46	0	1.46	0
1.48	0	1.48	0
1.5	0	1.5	0
1.52	0	1.52	0
1.54	0	1.54	0
1.56	0	1.56	0
1.58	0	1.58	0
1.6	0	1.6	0
1.62	0	1.62	0
1.64	0	1.64	0
1.66	0	1.66	0
1.68	0	1.68	0
1.7	0	1.7	0
1.72	0	1.72	0
1.74	0	1.74	0
1.76	0	1.76	0
1.78	0	1.78	0
1.8	0	1.8	0
1.82	0	1.82	0
1.84	0	1.84	0
1.86	0	1.86	0
1.88	0	1.88	0
1.9	0	1.9	0
1.92	0	1.92	0
1.94	0	1.94	0
1.96	0	1.96	0.833333
1.98	0	1.98	0.833333
2	0	2	0.833333
2.02	0	2.02	0.833333
2.04	0	2.04	0
2.06	0	2.06	0
2.08	0	2.08	0
2.1	0	2.1	0
