# Supplementary material for: Temporal pattern recognition in retinal ganglion cells is mediated by dynamical inhibitory synapses
Source: Nat Commun. 2024 Jul 20;15:6118. doi: 10.1038/s41467-024-50506-7 (PMC11271269; doi:10.1038/s41467-024-50506-7)
Supplement: Supplementary file 4 — Source Data [file 41467_2024_50506_MOESM4_ESM.zip › Figure 2 Source Data.xlsx]

## Sheet: A
6 Hz_x	6 Hz_y
-4.02	0
-4.01	0
-4	0
-3.99	0
-3.98	0
-3.97	0
-3.96	0
-3.95	0
-3.94	0
-3.93	0
-3.92	0
-3.91	0
-3.9	0
-3.89	0
-3.88	0
-3.87	0
-3.86	0
-3.85	0
-3.84	0
-3.83	0
-3.82	0
-3.81	0
-3.8	0
-3.79	0
-3.78	0
-3.77	0
-3.76	0
-3.75	0
-3.74	0
-3.73	0
-3.72	0
-3.71	0
-3.7	0
-3.69	0
-3.68	0
-3.67	0
-3.66	0
-3.65	0
-3.64	0
-3.63	0
-3.62	0
-3.61	0
-3.6	0
-3.59	0
-3.58	0
-3.57	0
-3.56	0
-3.55	0
-3.54	0
-3.53	0
-3.52	0
-3.51	0
-3.5	0
-3.49	0
-3.48	0
-3.47	0
-3.46	0
-3.45	0
-3.44	0
-3.43	0
-3.42	0
-3.41	0
-3.4	0
-3.39	0
-3.38	0
-3.37	0
-3.36	0
-3.35	0
-3.34	0
-3.33	0
-3.32	0
-3.31	0
-3.3	0
-3.29	0
-3.28	0
-3.27	0
-3.26	0
-3.25	0
-3.24	0
-3.23	0
-3.22	0
-3.21	0
-3.2	0
-3.19	0
-3.18	0
-3.17	0
-3.16	0
-3.15	0
-3.14	0
-3.13	0
-3.12	0
-3.11	0
-3.1	0
-3.09	0
-3.08	0
-3.07	0
-3.06	0
-3.05	0
-3.04	0
-3.03	0
-3.02	0
-3.01	0
-3	0
-2.99	0
-2.98	0
-2.97	0
-2.96	0
-2.95	0
-2.94	0
-2.93	0
-2.92	0
-2.91	0
-2.9	0
-2.89	0
-2.88	0
-2.87	0
-2.86	0
-2.85	0
-2.84	0
-2.83	0
-2.82	0
-2.81	0
-2.8	0
-2.79	0
-2.78	0
-2.77	0
-2.76	0
-2.75	0
-2.74	0
-2.73	0
-2.72	0
-2.71	0
-2.7	0
-2.69	0
-2.68	0
-2.67	0
-2.66	0
-2.65	0
-2.64	0
-2.63	0
-2.62	0
-2.61	0
-2.6	0
-2.59	0
-2.58	0
-2.57	0
-2.56	0
-2.55	0
-2.54	0
-2.53	0
-2.52	0
-2.51	0
-2.5	0
-2.49	0
-2.48	0
-2.47	0
-2.46	0
-2.45	0
-2.44	0
-2.43	0
-2.42	0
-2.41	0
-2.4	0
-2.39	0
-2.38	0
-2.37	0
-2.36	0
-2.35	0
-2.34	0
-2.33	0
-2.32	0
-2.31	0
-2.3	0
-2.29	0
-2.28	0
-2.27	0
-2.26	0
-2.25	0
-2.24	0
-2.23	0
-2.22	0
-2.21	0
-2.2	0
-2.19	0
-2.18	0
-2.17	0
-2.16	0
-2.15	0
-2.14	0
-2.13	0
-2.12	0
-2.11	0
-2.1	0
-2.09	0
-2.08	0
-2.07	0
-2.06	0
-2.05	0
-2.04	0
-2.03	0
-2.02	0
-2.01	0
-2	0
-1.99	0
-1.98	0
-1.97	0
-1.96	0
-1.95	0
-1.94	0
-1.93	0
-1.92	0
-1.91	0
-1.9	0
-1.89	0
-1.88	3.33333
-1.87	3.33333
-1.86	3.33333
-1.85	3.33333
-1.84	3.33333
-1.83	3.33333
-1.82	3.33333
-1.81	3.33333
-1.8	3.33333
-1.79	3.33333
-1.78	3.33333
-1.77	3.33333
-1.76	3.33333
-1.75	6.66667
-1.74	6.66667
-1.73	6.66667
-1.72	6.66667
-1.71	6.66667
-1.7	6.66667
-1.69	10
-1.68	10
-1.67	10
-1.66	10
-1.65	10
-1.64	10
-1.63	10
-1.62	10
-1.61	10
-1.6	10
-1.59	6.66667
-1.58	6.66667
-1.57	6.66667
-1.56	6.66667
-1.55	6.66667
-1.54	6.66667
-1.53	6.66667
-1.52	6.66667
-1.51	6.66667
-1.5	6.66667
-1.49	3.33333
-1.48	3.33333
-1.47	3.33333
-1.46	3.33333
-1.45	3.33333
-1.44	3.33333
-1.43	0
-1.42	0
-1.41	3.33333
-1.4	3.33333
-1.39	3.33333
-1.38	3.33333
-1.37	3.33333
-1.36	3.33333
-1.35	3.33333
-1.34	3.33333
-1.33	3.33333
-1.32	3.33333
-1.31	3.33333
-1.3	0
-1.29	0
-1.28	0
-1.27	0
-1.26	0
-1.25	0
-1.24	0
-1.23	0
-1.22	0
-1.21	0
-1.2	0
-1.19	0
-1.18	0
-1.17	0
-1.16	0
-1.15	0
-1.14	0
-1.13	0
-1.12	0
-1.11	0
-1.1	0
-1.09	0
-1.08	0
-1.07	0
-1.06	0
-1.05	0
-1.04	0
-1.03	0
-1.02	0
-1.01	0
-1	0
-0.99	0
-0.98	0
-0.97	0
-0.96	0
-0.95	0
-0.94	0
-0.93	0
-0.92	0
-0.91	0
-0.9	0
-0.89	0
-0.88	0
-0.87	0
-0.86	0
-0.85	0
-0.84	0
-0.83	0
-0.82	0
-0.81	0
-0.8	0
-0.79	0
-0.78	0
-0.77	0
-0.76	0
-0.75	0
-0.74	0
-0.73	0
-0.72	0
-0.71	0
-0.7	0
-0.69	0
-0.68	0
-0.67	0
-0.66	0
-0.65	0
-0.64	0
-0.63	0
-0.62	0
-0.61	0
-0.6	0
-0.59	0
-0.58	0
-0.57	0
-0.56	0
-0.55	0
-0.54	0
-0.53	0
-0.52	0
-0.51	0
-0.5	0
-0.49	0
-0.48	0
-0.47	0
-0.46	0
-0.45	0
-0.44	0
-0.43	0
-0.42	0
-0.41	0
-0.4	0
-0.39	0
-0.38	0
-0.37	0
-0.36	0
-0.35	0
-0.34	0
-0.33	0
-0.32	0
-0.31	0
-0.3	0
-0.29	0
-0.28	0
-0.27	0
-0.26	0
-0.25	0
-0.24	0
-0.23	0
-0.22	0
-0.21	0
-0.2	0
-0.19	0
-0.18	0
-0.17	0
-0.16	0
-0.15	0
-0.14	0
-0.13	0
-0.12	0
-0.11	0
-0.1	0
-0.09	0
-0.08	0
-0.07	0
-0.06	0
-0.05	0
-0.04	0
-0.03	0
-0.02	0
-0.01	0
8.88178e-16	0
0.01	0
0.02	0
0.03	0
0.04	0
0.05	3.33333
0.06	10
0.07	16.6667
0.08	30
0.09	43.3333
0.1	56.6667
0.11	70
0.12	80
0.13	83.3333
0.14	80
0.15	76.6667
0.16	70
0.17	66.6667
0.18	63.3333
0.19	60
0.2	63.3333
0.21	63.3333
0.22	60
0.23	60
0.24	56.6667
0.25	50
0.26	46.6667
0.27	40
0.28	36.6667
0.29	33.3333
0.3	33.3333
0.31	33.3333
0.32	33.3333
0.33	33.3333
0.34	30
0.35	30
0.36	30
0.37	26.6667
0.38	23.3333
0.39	20
0.4	16.6667
0.41	13.3333
0.42	13.3333
0.43	10
0.44	10
0.45	6.66667
0.46	6.66667
0.47	6.66667
0.48	6.66667
0.49	3.33333
0.5	3.33333
0.51	3.33333
0.52	0
0.53	0
0.54	0
0.55	0
0.56	0
0.57	0
0.58	0
0.59	0
0.6	0
0.61	0
0.62	0
0.63	0
0.64	0
0.65	0
0.66	0
0.67	0
0.68	0
0.69	0
0.7	0
0.71	0
0.72	0
0.73	0
0.74	0
0.75	0
0.76	0
0.77	0
0.78	0
0.79	0
0.8	0
0.81	0
0.82	0
0.83	0
0.84	0
0.85	0
0.86	0
0.87	0
0.88	0
0.89	0
0.9	0
0.91	0
0.92	0
0.93	0
0.94	0
0.95	0
0.96	0
0.97	0
0.98	0
0.99	0
1	0
1.01	0
1.02	0
1.03	0
1.04	0
1.05	0
1.06	0
1.07	0
1.08	0
1.09	0
1.1	0
1.11	0
1.12	0
1.13	0
1.14	0
1.15	0
1.16	0
1.17	0
1.18	0
1.19	0
1.2	0
1.21	0
1.22	0
1.23	0
1.24	0
1.25	0
1.26	0
1.27	0
1.28	0
1.29	0
1.3	0
1.31	0
1.32	0
1.33	0
1.34	0
1.35	0
1.36	0
1.37	0
1.38	0
1.39	0
1.4	0
1.41	0
1.42	0
1.43	0
1.44	0
1.45	0
1.46	0
1.47	0
1.48	0
1.49	0
1.5	0
1.51	0
1.52	0
1.53	0
1.54	0
1.55	0
1.56	0
1.57	0
1.58	0
1.59	0
1.6	0
1.61	0
1.62	0
1.63	0
1.64	0
1.65	0
1.66	0
1.67	0
1.68	0
1.69	0
1.7	0
1.71	0
1.72	0
1.73	0
1.74	0
1.75	0
1.76	0
1.77	0
1.78	0
1.79	0
1.8	0
1.81	0
1.82	0
1.83	0
1.84	0
1.85	0
1.86	0
1.87	0
1.88	0
1.89	0
1.9	0
1.91	0
1.92	0
1.93	0
1.94	0
1.95	0
1.96	0
1.97	0
1.98	0
1.99	0
2	0
2.01	0

## Sheet: B
6 Hz_x	6 Hz_y	8 Hz_x	8 Hz_y	10 Hz_x	10 Hz_y	12 Hz_x	12 Hz_y	16 Hz_x	16 Hz_y
-2.94	0	-2.94	0	-2.94	0	-2.94	0	-2.94	0
-2.93	0	-2.93	0	-2.93	0	-2.93	0	-2.93	0
-2.92	0	-2.92	0	-2.92	0	-2.92	0	-2.92	0
-2.91	0	-2.91	0	-2.91	0	-2.91	0	-2.91	0
-2.9	0	-2.9	0	-2.9	0	-2.9	0	-2.9	0
-2.89	0	-2.89	0	-2.89	0	-2.89	0	-2.89	0
-2.88	0	-2.88	0	-2.88	0	-2.88	0	-2.88	0
-2.87	0	-2.87	0	-2.87	0	-2.87	0	-2.87	0
-2.86	0	-2.86	0	-2.86	0	-2.86	0	-2.86	0
-2.85	0	-2.85	0	-2.85	0	-2.85	0	-2.85	0
-2.84	0	-2.84	0	-2.84	0	-2.84	0	-2.84	0
-2.83	0	-2.83	0	-2.83	0	-2.83	0	-2.83	0
-2.82	0	-2.82	0	-2.82	0	-2.82	0	-2.82	0
-2.81	0	-2.81	0	-2.81	0	-2.81	0	-2.81	0
-2.8	0	-2.8	0	-2.8	0	-2.8	0	-2.8	0
-2.79	0	-2.79	0	-2.79	0	-2.79	0	-2.79	0
-2.78	0	-2.78	0	-2.78	0	-2.78	0	-2.78	0
-2.77	0	-2.77	0	-2.77	0	-2.77	0	-2.77	0
-2.76	0	-2.76	0	-2.76	0	-2.76	0	-2.76	0
-2.75	0	-2.75	0	-2.75	0	-2.75	0	-2.75	0
-2.74	0	-2.74	0	-2.74	0	-2.74	0	-2.74	0
-2.73	0	-2.73	0	-2.73	0	-2.73	0	-2.73	0
-2.72	0	-2.72	0	-2.72	0	-2.72	0	-2.72	0
-2.71	0	-2.71	0	-2.71	0	-2.71	0	-2.71	0
-2.7	0	-2.7	0	-2.7	0	-2.7	0	-2.7	0
-2.69	0	-2.69	0	-2.69	0	-2.69	0	-2.69	0
-2.68	0	-2.68	0	-2.68	0	-2.68	0	-2.68	0
-2.67	0	-2.67	0	-2.67	0	-2.67	0	-2.67	0
-2.66	0	-2.66	0	-2.66	0	-2.66	0	-2.66	0
-2.65	0	-2.65	0	-2.65	0	-2.65	0	-2.65	0
-2.64	0	-2.64	0	-2.64	0	-2.64	0	-2.64	0
-2.63	0	-2.63	0	-2.63	0	-2.63	0	-2.63	0
-2.62	0	-2.62	0	-2.62	0	-2.62	0	-2.62	0
-2.61	0	-2.61	0	-2.61	0	-2.61	0	-2.61	0
-2.6	0	-2.6	0	-2.6	0	-2.6	0	-2.6	0
-2.59	0	-2.59	0	-2.59	0	-2.59	0	-2.59	0
-2.58	0	-2.58	0	-2.58	0	-2.58	0	-2.58	0
-2.57	0	-2.57	0	-2.57	0	-2.57	0	-2.57	0
-2.56	0	-2.56	0	-2.56	0	-2.56	0	-2.56	0
-2.55	0	-2.55	0	-2.55	0	-2.55	0	-2.55	0
-2.54	0	-2.54	0	-2.54	0	-2.54	0	-2.54	0
-2.53	0	-2.53	0	-2.53	0	-2.53	0	-2.53	0
-2.52	0	-2.52	0	-2.52	0	-2.52	0	-2.52	0
-2.51	0	-2.51	0	-2.51	0	-2.51	0	-2.51	0
-2.5	0	-2.5	0	-2.5	0	-2.5	0	-2.5	0
-2.49	0	-2.49	0	-2.49	0	-2.49	0	-2.49	0
-2.48	0	-2.48	0	-2.48	0	-2.48	0	-2.48	0
-2.47	0	-2.47	0	-2.47	0	-2.47	0	-2.47	0
-2.46	0	-2.46	0	-2.46	0	-2.46	0	-2.46	0
-2.45	0	-2.45	0	-2.45	0	-2.45	0	-2.45	0
-2.44	0	-2.44	0	-2.44	0	-2.44	0	-2.44	0
-2.43	0	-2.43	0	-2.43	0	-2.43	0	-2.43	0
-2.42	0	-2.42	0	-2.42	0	-2.42	0	-2.42	0
-2.41	0	-2.41	0	-2.41	0	-2.41	0	-2.41	0
-2.4	0	-2.4	0	-2.4	0	-2.4	0	-2.4	0
-2.39	0	-2.39	0	-2.39	0	-2.39	0	-2.39	0
-2.38	0	-2.38	0	-2.38	0	-2.38	0	-2.38	0
-2.37	0	-2.37	0	-2.37	0	-2.37	0	-2.37	0
-2.36	0	-2.36	0	-2.36	0	-2.36	0	-2.36	0
-2.35	0	-2.35	0	-2.35	0	-2.35	0	-2.35	0
-2.34	0	-2.34	0	-2.34	0	-2.34	0	-2.34	0
-2.33	0	-2.33	0	-2.33	0	-2.33	0	-2.33	0
-2.32	0	-2.32	0	-2.32	0	-2.32	0	-2.32	0
-2.31	0	-2.31	0	-2.31	0	-2.31	0	-2.31	0
-2.3	0	-2.3	0	-2.3	0	-2.3	0	-2.3	0
-2.29	0	-2.29	0	-2.29	0	-2.29	0	-2.29	0
-2.28	0	-2.28	0	-2.28	0	-2.28	0	-2.28	0
-2.27	0	-2.27	0	-2.27	0	-2.27	0	-2.27	0
-2.26	0	-2.26	0	-2.26	0	-2.26	0	-2.26	0
-2.25	0	-2.25	0	-2.25	0	-2.25	0	-2.25	0
-2.24	0	-2.24	0	-2.24	0	-2.24	0	-2.24	0
-2.23	0	-2.23	0	-2.23	0	-2.23	0	-2.23	0
-2.22	0	-2.22	0	-2.22	0	-2.22	0	-2.22	0
-2.21	0	-2.21	0	-2.21	0	-2.21	0	-2.21	0
-2.2	0	-2.2	0	-2.2	0	-2.2	0	-2.2	0
-2.19	0	-2.19	0	-2.19	0	-2.19	0	-2.19	0
-2.18	0	-2.18	0	-2.18	0	-2.18	0	-2.18	0
-2.17	0	-2.17	0	-2.17	0	-2.17	0	-2.17	0
-2.16	0	-2.16	0	-2.16	0	-2.16	0	-2.16	0
-2.15	0	-2.15	0	-2.15	0	-2.15	0	-2.15	0
-2.14	0	-2.14	0	-2.14	0	-2.14	0	-2.14	0
-2.13	0	-2.13	0	-2.13	0	-2.13	0	-2.13	0
-2.12	0	-2.12	0	-2.12	0	-2.12	0	-2.12	0
-2.11	0	-2.11	0	-2.11	0	-2.11	0	-2.11	0
-2.1	0	-2.1	0	-2.1	0	-2.1	0	-2.1	0
-2.09	0	-2.09	0	-2.09	0	-2.09	0	-2.09	0
-2.08	0	-2.08	0	-2.08	0	-2.08	0	-2.08	0
-2.07	0	-2.07	0	-2.07	0	-2.07	0	-2.07	0
-2.06	0	-2.06	0	-2.06	0	-2.06	0	-2.06	0
-2.05	0	-2.05	0	-2.05	0	-2.05	0	-2.05	0
-2.04	0	-2.04	0	-2.04	0	-2.04	0	-2.04	0
-2.03	0	-2.03	0	-2.03	0	-2.03	0	-2.03	0
-2.02	0	-2.02	0	-2.02	0	-2.02	0	-2.02	0
-2.01	0	-2.01	0	-2.01	0	-2.01	0	-2.01	0
-2	0	-2	0	-2	0	-2	0	-2	0
-1.99	0	-1.99	0	-1.99	0	-1.99	0	-1.99	0
-1.98	0	-1.98	0	-1.98	0	-1.98	0	-1.98	0
-1.97	0	-1.97	0	-1.97	0	-1.97	0	-1.97	0
-1.96	0	-1.96	0	-1.96	0	-1.96	0	-1.96	0
-1.95	0	-1.95	0	-1.95	0	-1.95	0	-1.95	0
-1.94	0	-1.94	0	-1.94	0	-1.94	0	-1.94	0
-1.93	0	-1.93	0	-1.93	0	-1.93	0	-1.93	0
-1.92	0	-1.92	0	-1.92	0	-1.92	0	-1.92	0
-1.91	0	-1.91	0	-1.91	0	-1.91	0	-1.91	0
-1.9	0	-1.9	0	-1.9	0	-1.9	0	-1.9	0
-1.89	0	-1.89	0	-1.89	0	-1.89	0	-1.89	0
-1.88	0	-1.88	0	-1.88	0	-1.88	0	-1.88	0
-1.87	0	-1.87	0	-1.87	0	-1.87	0	-1.87	0
-1.86	0	-1.86	0	-1.86	0	-1.86	0	-1.86	0
-1.85	0	-1.85	0	-1.85	0	-1.85	0	-1.85	0
-1.84	0	-1.84	0	-1.84	0	-1.84	0	-1.84	0
-1.83	0	-1.83	0	-1.83	0	-1.83	0	-1.83	0
-1.82	0	-1.82	0	-1.82	0	-1.82	0	-1.82	0
-1.81	0	-1.81	0	-1.81	0	-1.81	0	-1.81	0
-1.8	0	-1.8	0	-1.8	0	-1.8	0	-1.8	0
-1.79	0	-1.79	0	-1.79	0	-1.79	0	-1.79	0
-1.78	0	-1.78	0	-1.78	0	-1.78	0	-1.78	0
-1.77	0	-1.77	0	-1.77	0	-1.77	0	-1.77	0
-1.76	0	-1.76	0	-1.76	0	-1.76	0	-1.76	0
-1.75	0	-1.75	0	-1.75	0	-1.75	0	-1.75	0
-1.74	0	-1.74	0	-1.74	0	-1.74	0	-1.74	0
-1.73	0	-1.73	0	-1.73	0	-1.73	0	-1.73	0
-1.72	0	-1.72	0	-1.72	0	-1.72	0	-1.72	0
-1.71	0	-1.71	0	-1.71	0	-1.71	0	-1.71	0
-1.7	0	-1.7	0	-1.7	0	-1.7	0	-1.7	0
-1.69	0	-1.69	0	-1.69	0	-1.69	0	-1.69	0
-1.68	0	-1.68	0	-1.68	0	-1.68	0	-1.68	0
-1.67	0	-1.67	0	-1.67	0	-1.67	0	-1.67	0
-1.66	0	-1.66	0	-1.66	0	-1.66	0	-1.66	0
-1.65	0	-1.65	0	-1.65	0	-1.65	0	-1.65	0
-1.64	0	-1.64	0	-1.64	0	-1.64	0	-1.64	0
-1.63	0	-1.63	0	-1.63	0	-1.63	0	-1.63	0
-1.62	0	-1.62	0	-1.62	0	-1.62	0	-1.62	0
-1.61	0	-1.61	0	-1.61	0	-1.61	0	-1.61	0
-1.6	0	-1.6	0	-1.6	0	-1.6	0	-1.6	0
-1.59	0	-1.59	0	-1.59	0	-1.59	0	-1.59	0
-1.58	0	-1.58	0	-1.58	0	-1.58	0	-1.58	0
-1.57	0	-1.57	0	-1.57	0	-1.57	0	-1.57	0
-1.56	0	-1.56	0	-1.56	0	-1.56	0	-1.56	0
-1.55	0	-1.55	0	-1.55	0	-1.55	0	-1.55	0
-1.54	0	-1.54	0	-1.54	0	-1.54	0	-1.54	0
-1.53	0	-1.53	0	-1.53	0	-1.53	0	-1.53	0
-1.52	0	-1.52	0	-1.52	0	-1.52	0	-1.52	0
-1.51	0	-1.51	0	-1.51	0	-1.51	0	-1.51	0
-1.5	0	-1.5	0	-1.5	0	-1.5	0	-1.5	0
-1.49	0	-1.49	0	-1.49	0	-1.49	0	-1.49	0
-1.48	0	-1.48	0	-1.48	0	-1.48	0	-1.48	0
-1.47	0	-1.47	0	-1.47	0	-1.47	0	-1.47	0
-1.46	0	-1.46	0	-1.46	0	-1.46	0	-1.46	0
-1.45	0	-1.45	0	-1.45	0	-1.45	0	-1.45	0
-1.44	0	-1.44	0	-1.44	0	-1.44	0	-1.44	0
-1.43	0	-1.43	0	-1.43	0	-1.43	0	-1.43	0
-1.42	0	-1.42	0	-1.42	0	-1.42	0	-1.42	0
-1.41	0	-1.41	0	-1.41	0	-1.41	0	-1.41	0
-1.4	0	-1.4	0	-1.4	0	-1.4	0	-1.4	0
-1.39	0	-1.39	0	-1.39	0	-1.39	0	-1.39	0
-1.38	0	-1.38	0	-1.38	0	-1.38	0	-1.38	0
-1.37	0	-1.37	0	-1.37	0	-1.37	0	-1.37	0
-1.36	0	-1.36	0	-1.36	0	-1.36	0	-1.36	0
-1.35	0	-1.35	0	-1.35	0	-1.35	0	-1.35	0
-1.34	0	-1.34	0	-1.34	0	-1.34	0	-1.34	0
-1.33	0	-1.33	0	-1.33	0	-1.33	0	-1.33	0
-1.32	0	-1.32	0	-1.32	0	-1.32	0	-1.32	0
-1.31	0	-1.31	0	-1.31	0	-1.31	0	-1.31	0
-1.3	0	-1.3	0	-1.3	0	-1.3	0	-1.3	0
-1.29	0	-1.29	0	-1.29	0	-1.29	0	-1.29	0
-1.28	0	-1.28	0	-1.28	0	-1.28	0	-1.28	0
-1.27	0	-1.27	0	-1.27	0	-1.27	0	-1.27	0
-1.26	0	-1.26	0	-1.26	0	-1.26	0	-1.26	0
-1.25	0	-1.25	0	-1.25	0	-1.25	0	-1.25	0
-1.24	0	-1.24	0	-1.24	0	-1.24	0	-1.24	0
-1.23	0	-1.23	0	-1.23	0	-1.23	0	-1.23	0
-1.22	0	-1.22	0	-1.22	0	-1.22	0	-1.22	0
-1.21	0	-1.21	0	-1.21	0	-1.21	0	-1.21	0
-1.2	0	-1.2	0	-1.2	0	-1.2	0	-1.2	0
-1.19	0	-1.19	0	-1.19	0	-1.19	0	-1.19	0
-1.18	0	-1.18	0	-1.18	0	-1.18	0	-1.18	0
-1.17	0	-1.17	0	-1.17	0	-1.17	0	-1.17	0
-1.16	0	-1.16	0	-1.16	0	-1.16	0	-1.16	0
-1.15	0	-1.15	0	-1.15	0	-1.15	0	-1.15	0
-1.14	0	-1.14	0	-1.14	0	-1.14	0	-1.14	0
-1.13	0	-1.13	0	-1.13	0	-1.13	0	-1.13	0
-1.12	0	-1.12	0	-1.12	0	-1.12	0	-1.12	0
-1.11	0	-1.11	0	-1.11	0	-1.11	0	-1.11	0
-1.1	0	-1.1	0	-1.1	0	-1.1	0	-1.1	0
-1.09	0	-1.09	0	-1.09	0	-1.09	0	-1.09	0
-1.08	0	-1.08	0	-1.08	0	-1.08	0	-1.08	0
-1.07	0	-1.07	0	-1.07	0	-1.07	0	-1.07	0
-1.06	0	-1.06	0	-1.06	0	-1.06	0	-1.06	0
-1.05	0	-1.05	0	-1.05	0	-1.05	0	-1.05	0
-1.04	0	-1.04	0	-1.04	0	-1.04	0	-1.04	0
-1.03	0	-1.03	0	-1.03	0	-1.03	0	-1.03	0
-1.02	0	-1.02	0	-1.02	0	-1.02	0	-1.02	0
-1.01	0	-1.01	0	-1.01	0	-1.01	0	-1.01	0
-1	0	-1	0	-1	0	-1	0	-1	0
-0.99	0	-0.99	0	-0.99	0	-0.99	0	-0.99	0
-0.98	0	-0.98	0	-0.98	0	-0.98	0	-0.98	0
-0.97	0	-0.97	0	-0.97	0	-0.97	0	-0.97	0
-0.96	0	-0.96	0	-0.96	0	-0.96	0	-0.96	0
-0.95	0	-0.95	0	-0.95	0	-0.95	0	-0.95	0
-0.94	0	-0.94	0	-0.94	0	-0.94	0	-0.94	0
-0.93	0	-0.93	0	-0.93	0	-0.93	0	-0.93	0
-0.92	0	-0.92	0	-0.92	0	-0.92	0	-0.92	0
-0.91	0	-0.91	0	-0.91	0	-0.91	0	-0.91	0
-0.9	0	-0.9	0	-0.9	0	-0.9	0	-0.9	0
-0.89	0	-0.89	0	-0.89	0	-0.89	0	-0.89	0
-0.88	0	-0.88	0	-0.88	0	-0.88	0	-0.88	0
-0.87	0	-0.87	0	-0.87	0	-0.87	0	-0.87	0
-0.86	0	-0.86	0	-0.86	0	-0.86	0	-0.86	0
-0.85	0	-0.85	0	-0.85	0	-0.85	0	-0.85	0
-0.84	0	-0.84	0	-0.84	0	-0.84	0	-0.84	0
-0.83	0	-0.83	0	-0.83	0	-0.83	0	-0.83	0
-0.82	0	-0.82	0	-0.82	0	-0.82	0	-0.82	0
-0.81	0	-0.81	0	-0.81	0	-0.81	0	-0.81	0
-0.8	0	-0.8	0	-0.8	0	-0.8	0	-0.8	0
-0.79	0	-0.79	0	-0.79	0	-0.79	0	-0.79	0
-0.78	0	-0.78	0	-0.78	0	-0.78	0	-0.78	0
-0.77	0	-0.77	0	-0.77	0	-0.77	0	-0.77	0
-0.76	0	-0.76	3.33333	-0.76	0	-0.76	0	-0.76	3.33333
-0.75	0	-0.75	3.33333	-0.75	0	-0.75	3.33333	-0.75	3.33333
-0.74	3.33333	-0.74	3.33333	-0.74	0	-0.74	3.33333	-0.74	3.33333
-0.73	3.33333	-0.73	3.33333	-0.73	0	-0.73	3.33333	-0.73	3.33333
-0.72	3.33333	-0.72	3.33333	-0.72	0	-0.72	3.33333	-0.72	3.33333
-0.71	3.33333	-0.71	3.33333	-0.71	0	-0.71	3.33333	-0.71	6.66667
-0.7	6.66667	-0.7	3.33333	-0.7	3.33333	-0.7	3.33333	-0.7	6.66667
-0.69	6.66667	-0.69	3.33333	-0.69	3.33333	-0.69	3.33333	-0.69	3.33333
-0.68	6.66667	-0.68	3.33333	-0.68	3.33333	-0.68	3.33333	-0.68	3.33333
-0.67	6.66667	-0.67	3.33333	-0.67	3.33333	-0.67	3.33333	-0.67	3.33333
-0.66	6.66667	-0.66	3.33333	-0.66	3.33333	-0.66	3.33333	-0.66	3.33333
-0.65	10	-0.65	3.33333	-0.65	3.33333	-0.65	6.66667	-0.65	3.33333
-0.64	10	-0.64	3.33333	-0.64	3.33333	-0.64	6.66667	-0.64	6.66667
-0.63	10	-0.63	6.66667	-0.63	3.33333	-0.63	6.66667	-0.63	6.66667
-0.62	10	-0.62	6.66667	-0.62	3.33333	-0.62	6.66667	-0.62	6.66667
-0.61	10	-0.61	6.66667	-0.61	6.66667	-0.61	10	-0.61	6.66667
-0.6	10	-0.6	6.66667	-0.6	6.66667	-0.6	10	-0.6	10
-0.59	10	-0.59	6.66667	-0.59	10	-0.59	10	-0.59	10
-0.58	10	-0.58	6.66667	-0.58	10	-0.58	10	-0.58	10
-0.57	10	-0.57	10	-0.57	13.3333	-0.57	10	-0.57	10
-0.56	10	-0.56	10	-0.56	13.3333	-0.56	10	-0.56	10
-0.55	10	-0.55	10	-0.55	13.3333	-0.55	10	-0.55	10
-0.54	10	-0.54	10	-0.54	13.3333	-0.54	6.66667	-0.54	10
-0.53	10	-0.53	10	-0.53	13.3333	-0.53	6.66667	-0.53	10
-0.52	10	-0.52	10	-0.52	13.3333	-0.52	10	-0.52	10
-0.51	10	-0.51	10	-0.51	13.3333	-0.51	10	-0.51	10
-0.5	10	-0.5	6.66667	-0.5	13.3333	-0.5	10	-0.5	10
-0.49	10	-0.49	6.66667	-0.49	13.3333	-0.49	10	-0.49	6.66667
-0.48	10	-0.48	6.66667	-0.48	13.3333	-0.48	10	-0.48	6.66667
-0.47	6.66667	-0.47	6.66667	-0.47	13.3333	-0.47	10	-0.47	6.66667
-0.46	6.66667	-0.46	6.66667	-0.46	13.3333	-0.46	6.66667	-0.46	6.66667
-0.45	6.66667	-0.45	6.66667	-0.45	10	-0.45	6.66667	-0.45	6.66667
-0.44	6.66667	-0.44	3.33333	-0.44	10	-0.44	6.66667	-0.44	6.66667
-0.43	6.66667	-0.43	3.33333	-0.43	10	-0.43	6.66667	-0.43	6.66667
-0.42	6.66667	-0.42	3.33333	-0.42	10	-0.42	6.66667	-0.42	3.33333
-0.41	3.33333	-0.41	3.33333	-0.41	6.66667	-0.41	3.33333	-0.41	3.33333
-0.4	3.33333	-0.4	3.33333	-0.4	6.66667	-0.4	3.33333	-0.4	3.33333
-0.39	3.33333	-0.39	3.33333	-0.39	6.66667	-0.39	3.33333	-0.39	3.33333
-0.38	3.33333	-0.38	3.33333	-0.38	3.33333	-0.38	3.33333	-0.38	3.33333
-0.37	3.33333	-0.37	3.33333	-0.37	3.33333	-0.37	3.33333	-0.37	3.33333
-0.36	3.33333	-0.36	3.33333	-0.36	3.33333	-0.36	3.33333	-0.36	3.33333
-0.35	3.33333	-0.35	0	-0.35	3.33333	-0.35	3.33333	-0.35	3.33333
-0.34	3.33333	-0.34	0	-0.34	3.33333	-0.34	3.33333	-0.34	3.33333
-0.33	0	-0.33	0	-0.33	3.33333	-0.33	3.33333	-0.33	0
-0.32	0	-0.32	0	-0.32	3.33333	-0.32	3.33333	-0.32	0
-0.31	0	-0.31	0	-0.31	3.33333	-0.31	3.33333	-0.31	0
-0.3	0	-0.3	0	-0.3	3.33333	-0.3	3.33333	-0.3	0
-0.29	0	-0.29	0	-0.29	3.33333	-0.29	3.33333	-0.29	0
-0.28	0	-0.28	0	-0.28	3.33333	-0.28	3.33333	-0.28	0
-0.27	0	-0.27	0	-0.27	3.33333	-0.27	3.33333	-0.27	0
-0.26	0	-0.26	0	-0.26	0	-0.26	3.33333	-0.26	0
-0.25	0	-0.25	0	-0.25	0	-0.25	0	-0.25	0
-0.24	0	-0.24	0	-0.24	0	-0.24	0	-0.24	0
-0.23	0	-0.23	0	-0.23	0	-0.23	0	-0.23	0
-0.22	0	-0.22	0	-0.22	0	-0.22	0	-0.22	0
-0.21	0	-0.21	0	-0.21	0	-0.21	0	-0.21	0
-0.2	0	-0.2	0	-0.2	0	-0.2	0	-0.2	0
-0.19	0	-0.19	0	-0.19	0	-0.19	0	-0.19	0
-0.18	0	-0.18	0	-0.18	0	-0.18	0	-0.18	0
-0.17	0	-0.17	0	-0.17	0	-0.17	0	-0.17	0
-0.16	0	-0.16	0	-0.16	0	-0.16	0	-0.16	0
-0.15	0	-0.15	0	-0.15	0	-0.15	0	-0.15	0
-0.14	0	-0.14	0	-0.14	0	-0.14	0	-0.14	0
-0.13	0	-0.13	0	-0.13	0	-0.13	0	-0.13	0
-0.12	0	-0.12	0	-0.12	0	-0.12	0	-0.12	0
-0.11	0	-0.11	0	-0.11	0	-0.11	0	-0.11	0
-0.1	0	-0.1	0	-0.1	0	-0.1	0	-0.1	0
-0.09	0	-0.09	0	-0.09	0	-0.09	0	-0.09	0
-0.08	0	-0.08	0	-0.08	0	-0.08	0	-0.08	0
-0.07	0	-0.07	0	-0.07	0	-0.07	0	-0.07	0
-0.06	0	-0.06	0	-0.06	0	-0.06	0	-0.06	0
-0.05	0	-0.05	0	-0.05	0	-0.05	0	-0.05	0
-0.04	0	-0.04	0	-0.04	0	-0.04	0	-0.04	0
-0.03	0	-0.03	0	-0.03	0	-0.03	0	-0.03	0
-0.02	0	-0.02	0	-0.02	0	-0.02	0	-0.02	0
-0.01	0	-0.01	0	-0.01	0	-0.01	0	-0.01	0
0	0	0	0	0	0	0	0	0	0
0.01	0	0.01	0	0.01	0	0.01	0	0.01	0
0.02	0	0.02	0	0.02	0	0.02	0	0.02	0
0.03	0	0.03	0	0.03	0	0.03	0	0.03	0
0.04	0	0.04	0	0.04	0	0.04	0	0.04	0
0.05	3.33333	0.05	3.33333	0.05	3.33333	0.05	3.33333	0.05	3.33333
0.06	6.66667	0.06	6.66667	0.06	6.66667	0.06	6.66667	0.06	6.66667
0.07	13.3333	0.07	13.3333	0.07	13.3333	0.07	13.3333	0.07	13.3333
0.08	23.3333	0.08	23.3333	0.08	23.3333	0.08	23.3333	0.08	23.3333
0.09	36.6667	0.09	33.3333	0.09	36.6667	0.09	36.6667	0.09	36.6667
0.1	50	0.1	50	0.1	50	0.1	53.3333	0.1	50
0.11	66.6667	0.11	63.3333	0.11	66.6667	0.11	66.6667	0.11	66.6667
0.12	76.6667	0.12	73.3333	0.12	80	0.12	80	0.12	76.6667
0.13	83.3333	0.13	80	0.13	83.3333	0.13	86.6667	0.13	83.3333
0.14	83.3333	0.14	80	0.14	83.3333	0.14	83.3333	0.14	80
0.15	76.6667	0.15	73.3333	0.15	76.6667	0.15	76.6667	0.15	73.3333
0.16	66.6667	0.16	63.3333	0.16	66.6667	0.16	66.6667	0.16	63.3333
0.17	53.3333	0.17	50	0.17	53.3333	0.17	53.3333	0.17	50
0.18	43.3333	0.18	40	0.18	43.3333	0.18	43.3333	0.18	40
0.19	33.3333	0.19	33.3333	0.19	33.3333	0.19	33.3333	0.19	30
0.2	26.6667	0.2	26.6667	0.2	30	0.2	30	0.2	23.3333
0.21	20	0.21	23.3333	0.21	23.3333	0.21	23.3333	0.21	20
0.22	16.6667	0.22	20	0.22	23.3333	0.22	20	0.22	16.6667
0.23	13.3333	0.23	20	0.23	20	0.23	20	0.23	16.6667
0.24	13.3333	0.24	16.6667	0.24	20	0.24	16.6667	0.24	16.6667
0.25	13.3333	0.25	16.6667	0.25	16.6667	0.25	16.6667	0.25	16.6667
0.26	13.3333	0.26	16.6667	0.26	16.6667	0.26	13.3333	0.26	16.6667
0.27	13.3333	0.27	16.6667	0.27	13.3333	0.27	13.3333	0.27	16.6667
0.28	13.3333	0.28	16.6667	0.28	13.3333	0.28	13.3333	0.28	16.6667
0.29	13.3333	0.29	16.6667	0.29	13.3333	0.29	13.3333	0.29	16.6667
0.3	13.3333	0.3	20	0.3	13.3333	0.3	13.3333	0.3	20
0.31	16.6667	0.31	20	0.31	16.6667	0.31	13.3333	0.31	20
0.32	20	0.32	23.3333	0.32	20	0.32	16.6667	0.32	23.3333
0.33	26.6667	0.33	26.6667	0.33	26.6667	0.33	20	0.33	26.6667
0.34	30	0.34	30	0.34	33.3333	0.34	23.3333	0.34	33.3333
0.35	33.3333	0.35	33.3333	0.35	36.6667	0.35	26.6667	0.35	36.6667
0.36	36.6667	0.36	36.6667	0.36	43.3333	0.36	33.3333	0.36	40
0.37	36.6667	0.37	36.6667	0.37	46.6667	0.37	36.6667	0.37	40
0.38	36.6667	0.38	36.6667	0.38	46.6667	0.38	36.6667	0.38	40
0.39	36.6667	0.39	33.3333	0.39	43.3333	0.39	40	0.39	36.6667
0.4	33.3333	0.4	33.3333	0.4	40	0.4	36.6667	0.4	33.3333
0.41	30	0.41	30	0.41	33.3333	0.41	36.6667	0.41	30
0.42	26.6667	0.42	26.6667	0.42	26.6667	0.42	33.3333	0.42	26.6667
0.43	23.3333	0.43	23.3333	0.43	20	0.43	26.6667	0.43	20
0.44	16.6667	0.44	16.6667	0.44	16.6667	0.44	23.3333	0.44	16.6667
0.45	13.3333	0.45	13.3333	0.45	10	0.45	16.6667	0.45	13.3333
0.46	10	0.46	10	0.46	6.66667	0.46	13.3333	0.46	6.66667
0.47	6.66667	0.47	6.66667	0.47	3.33333	0.47	10	0.47	6.66667
0.48	3.33333	0.48	3.33333	0.48	0	0.48	6.66667	0.48	3.33333
0.49	0	0.49	3.33333	0.49	0	0.49	3.33333	0.49	0
0.5	0	0.5	0	0.5	0	0.5	0	0.5	0
0.51	0	0.51	0	0.51	0	0.51	0	0.51	0
0.52	0	0.52	0	0.52	0	0.52	0	0.52	0
0.53	0	0.53	0	0.53	0	0.53	0	0.53	0
0.54	0	0.54	0	0.54	0	0.54	0	0.54	0
0.55	0	0.55	0	0.55	0	0.55	0	0.55	0
0.56	0	0.56	0	0.56	0	0.56	0	0.56	0
0.57	0	0.57	0	0.57	0	0.57	0	0.57	0
0.58	0	0.58	0	0.58	0	0.58	0	0.58	0
0.59	0	0.59	0	0.59	0	0.59	0	0.59	0
0.6	0	0.6	0	0.6	0	0.6	0	0.6	0
0.61	0	0.61	0	0.61	0	0.61	0	0.61	0
0.62	0	0.62	0	0.62	0	0.62	0	0.62	0
0.63	0	0.63	0	0.63	0	0.63	0	0.63	0
0.64	0	0.64	0	0.64	0	0.64	0	0.64	0
0.65	0	0.65	0	0.65	0	0.65	0	0.65	0
0.66	0	0.66	0	0.66	0	0.66	0	0.66	0
0.67	0	0.67	0	0.67	0	0.67	0	0.67	0
0.68	0	0.68	0	0.68	0	0.68	0	0.68	0
0.69	0	0.69	0	0.69	0	0.69	0	0.69	0
0.7	0	0.7	0	0.7	0	0.7	0	0.7	0
0.71	0	0.71	0	0.71	0	0.71	0	0.71	0
0.72	0	0.72	0	0.72	0	0.72	0	0.72	0
0.73	0	0.73	0	0.73	0	0.73	0	0.73	0
0.74	0	0.74	0	0.74	0	0.74	0	0.74	0
0.75	0	0.75	0	0.75	0	0.75	0	0.75	0
0.76	0	0.76	0	0.76	0	0.76	0	0.76	0
0.77	0	0.77	0	0.77	0	0.77	0	0.77	0
0.78	0	0.78	0	0.78	0	0.78	0	0.78	0
0.79	0	0.79	0	0.79	0	0.79	0	0.79	0
0.8	0	0.8	0	0.8	0	0.8	0	0.8	0
0.81	0	0.81	0	0.81	0	0.81	0	0.81	0
0.82	0	0.82	0	0.82	0	0.82	0	0.82	0
0.83	0	0.83	0	0.83	0	0.83	0	0.83	0
0.84	0	0.84	0	0.84	0	0.84	0	0.84	0
0.85	0	0.85	0	0.85	0	0.85	0	0.85	0
0.86	0	0.86	0	0.86	0	0.86	0	0.86	0
0.87	0	0.87	0	0.87	0	0.87	0	0.87	0
0.88	0	0.88	0	0.88	0	0.88	0	0.88	0
0.89	0	0.89	0	0.89	0	0.89	0	0.89	0
0.9	0	0.9	0	0.9	0	0.9	0	0.9	0
0.91	0	0.91	0	0.91	0	0.91	0	0.91	0
0.92	0	0.92	0	0.92	0	0.92	0	0.92	0
0.93	0	0.93	0	0.93	0	0.93	0	0.93	0
0.94	0	0.94	0	0.94	0	0.94	0	0.94	0
0.95	0	0.95	0	0.95	0	0.95	0	0.95	0
0.96	0	0.96	0	0.96	0	0.96	0	0.96	0
0.97	0	0.97	0	0.97	0	0.97	0	0.97	0
0.98	0	0.98	0	0.98	0	0.98	0	0.98	0
0.99	0	0.99	0	0.99	0	0.99	0	0.99	0
1	0	1	0	1	0	1	0	1	0
1.01	0	1.01	0	1.01	0	1.01	0	1.01	0
1.02	0	1.02	0	1.02	0	1.02	0	1.02	0
1.03	0	1.03	0	1.03	0	1.03	0	1.03	0
1.04	0	1.04	0	1.04	0	1.04	0	1.04	0
1.05	0	1.05	0	1.05	0	1.05	0	1.05	0
1.06	0	1.06	0	1.06	0	1.06	0	1.06	0
1.07	0	1.07	0	1.07	0	1.07	0	1.07	0
1.08	0	1.08	0	1.08	0	1.08	0	1.08	0
1.09	0	1.09	0	1.09	0	1.09	0	1.09	0
1.1	0	1.1	0	1.1	0	1.1	0	1.1	0
1.11	0	1.11	0	1.11	0	1.11	0	1.11	0
1.12	0	1.12	0	1.12	0	1.12	0	1.12	0
1.13	0	1.13	0	1.13	0	1.13	0	1.13	0
1.14	0	1.14	0	1.14	0	1.14	0	1.14	0
1.15	0	1.15	0	1.15	0	1.15	0	1.15	0
1.16	0	1.16	0	1.16	0	1.16	0	1.16	0
1.17	0	1.17	0	1.17	0	1.17	0	1.17	0
1.18	0	1.18	0	1.18	0	1.18	0	1.18	0
1.19	0	1.19	0	1.19	0	1.19	0	1.19	0
1.2	0	1.2	0	1.2	0	1.2	0	1.2	0
1.21	0	1.21	0	1.21	0	1.21	0	1.21	0
1.22	0	1.22	0	1.22	0	1.22	0	1.22	0
1.23	0	1.23	0	1.23	0	1.23	0	1.23	0
1.24	0	1.24	0	1.24	0	1.24	0	1.24	0
1.25	0	1.25	0	1.25	0	1.25	0	1.25	0
1.26	0	1.26	0	1.26	0	1.26	0	1.26	0
1.27	0	1.27	0	1.27	0	1.27	0	1.27	0
1.28	0	1.28	0	1.28	0	1.28	0	1.28	0
1.29	0	1.29	0	1.29	0	1.29	0	1.29	0
1.3	0	1.3	0	1.3	0	1.3	0	1.3	0
1.31	0	1.31	0	1.31	0	1.31	0	1.31	0
1.32	0	1.32	0	1.32	0	1.32	0	1.32	0
1.33	0	1.33	0	1.33	0	1.33	0	1.33	0
1.34	0	1.34	0	1.34	0	1.34	0	1.34	0
1.35	0	1.35	0	1.35	0	1.35	0	1.35	0
1.36	0	1.36	0	1.36	0	1.36	0	1.36	0
1.37	0	1.37	0	1.37	0	1.37	0	1.37	0
1.38	0	1.38	0	1.38	0	1.38	0	1.38	0
1.39	0	1.39	0	1.39	0	1.39	0	1.39	0
1.4	0	1.4	0	1.4	0	1.4	0	1.4	0
1.41	0	1.41	0	1.41	0	1.41	0	1.41	0
1.42	0	1.42	0	1.42	0	1.42	0	1.42	0
1.43	0	1.43	0	1.43	0	1.43	0	1.43	0
1.44	0	1.44	0	1.44	0	1.44	0	1.44	0
1.45	0	1.45	0	1.45	0	1.45	0	1.45	0
1.46	0	1.46	0	1.46	0	1.46	0	1.46	0
1.47	0	1.47	0	1.47	0	1.47	0	1.47	0
1.48	0	1.48	0	1.48	0	1.48	0	1.48	0
1.49	0	1.49	0	1.49	0	1.49	0	1.49	0
1.5	0	1.5	0	1.5	0	1.5	0	1.5	0
1.51	0	1.51	0	1.51	0	1.51	0	1.51	0
1.52	0	1.52	0	1.52	0	1.52	0	1.52	0
1.53	0	1.53	0	1.53	0	1.53	0	1.53	0
1.54	0	1.54	0	1.54	0	1.54	0	1.54	0
1.55	0	1.55	0	1.55	0	1.55	0	1.55	0
1.56	0	1.56	0	1.56	0	1.56	0	1.56	0
1.57	0	1.57	0	1.57	0	1.57	0	1.57	0
1.58	0	1.58	0	1.58	0	1.58	0	1.58	0
1.59	0	1.59	0	1.59	0	1.59	0	1.59	0
1.6	0	1.6	0	1.6	0	1.6	0	1.6	0
1.61	0	1.61	0	1.61	0	1.61	0	1.61	0
1.62	0	1.62	0	1.62	0	1.62	0	1.62	0
1.63	0	1.63	0	1.63	0	1.63	0	1.63	0
1.64	0	1.64	0	1.64	0	1.64	0	1.64	0
1.65	0	1.65	0	1.65	0	1.65	0	1.65	0
1.66	0	1.66	0	1.66	0	1.66	0	1.66	0
1.67	0	1.67	0	1.67	0	1.67	0	1.67	0
1.68	0	1.68	0	1.68	0	1.68	0	1.68	0
1.69	0	1.69	0	1.69	0	1.69	0	1.69	0
1.7	0	1.7	0	1.7	0	1.7	0	1.7	0
1.71	0	1.71	0	1.71	0	1.71	0	1.71	0
1.72	0	1.72	0	1.72	0	1.72	0	1.72	0
1.73	0	1.73	0	1.73	0	1.73	0	1.73	0
1.74	0	1.74	0	1.74	0	1.74	0	1.74	0
1.75	0	1.75	0	1.75	0	1.75	0	1.75	0
1.76	0	1.76	0	1.76	0	1.76	0	1.76	0
1.77	0	1.77	0	1.77	0	1.77	0	1.77	0
1.78	0	1.78	0	1.78	0	1.78	0	1.78	0
1.79	0	1.79	0	1.79	0	1.79	0	1.79	0
1.8	0	1.8	0	1.8	0	1.8	0	1.8	0
1.81	0	1.81	0	1.81	0	1.81	0	1.81	0
1.82	0	1.82	0	1.82	0	1.82	0	1.82	0
1.83	0	1.83	0	1.83	0	1.83	0	1.83	0
1.84	0	1.84	0	1.84	0	1.84	0	1.84	0
1.85	0	1.85	0	1.85	0	1.85	0	1.85	0
1.86	0	1.86	0	1.86	0	1.86	0	1.86	0
1.87	0	1.87	0	1.87	0	1.87	0	1.87	0
1.88	0	1.88	0	1.88	0	1.88	0	1.88	0
1.89	0	1.89	0	1.89	0	1.89	0	1.89	0
1.9	0	1.9	0	1.9	0	1.9	0	1.9	0
1.91	0	1.91	0	1.91	0	1.91	0	1.91	0
1.92	0	1.92	0	1.92	0	1.92	0	1.92	0
1.93	0	1.93	0	1.93	0	1.93	0	1.93	0
1.94	0	1.94	0	1.94	0	1.94	0	1.94	0
1.95	0	1.95	0	1.95	0	1.95	0	1.95	0
1.96	0	1.96	0	1.96	0	1.96	0	1.96	0
1.97	0	1.97	0	1.97	0	1.97	0	1.97	0
1.98	0	1.98	0	1.98	0	1.98	0	1.98	0
1.99	0	1.99	0	1.99	0	1.99	0	1.99	0
2	0	2	0	2	0	2	0	2	0
2.01	0	2.01	0	2.01	0	2.01	0	2.01	0

## Sheet: C
length_x	length_y	intensity_x	intensity_y	_nolegend__x	_nolegend__y
170	143.5	170	150.5	170	165.239
120	147	120	147	120	160.334
100	145	100	148	100	160.789
80	149.5	80	148.5	80	162.271
60	138	60	148.5	60	162.271

## Sheet: E0
control_x	control_y	duration_x	duration_y	intensity_x	intensity_y
-3.36	0	-3.38	0	-3.36	0
-3.35	0	-3.37	0	-3.35	0
-3.34	0	-3.36	0	-3.34	0
-3.33	0	-3.35	0	-3.33	0
-3.32	0	-3.34	0	-3.32	0
-3.31	0	-3.33	0	-3.31	0
-3.3	0	-3.32	0	-3.3	0
-3.29	0	-3.31	0	-3.29	0
-3.28	0	-3.3	0	-3.28	0
-3.27	0	-3.29	0	-3.27	0
-3.26	0	-3.28	0	-3.26	0
-3.25	0	-3.27	0	-3.25	0
-3.24	0	-3.26	0	-3.24	0
-3.23	0	-3.25	0	-3.23	0
-3.22	0	-3.24	0	-3.22	0
-3.21	0	-3.23	0	-3.21	0
-3.2	0	-3.22	0	-3.2	0
-3.19	0	-3.21	0	-3.19	0
-3.18	0	-3.2	0	-3.18	0
-3.17	0	-3.19	0	-3.17	0
-3.16	0	-3.18	0	-3.16	0
-3.15	0	-3.17	0	-3.15	0
-3.14	0	-3.16	0	-3.14	0
-3.13	0	-3.15	0	-3.13	0
-3.12	0	-3.14	0	-3.12	0
-3.11	0	-3.13	0	-3.11	0
-3.1	0	-3.12	0	-3.1	0
-3.09	0	-3.11	0	-3.09	0
-3.08	0	-3.1	0	-3.08	0
-3.07	0	-3.09	0	-3.07	0
-3.06	0	-3.08	0	-3.06	0
-3.05	0	-3.07	0	-3.05	0
-3.04	0	-3.06	0	-3.04	0
-3.03	0	-3.05	0	-3.03	0
-3.02	0	-3.04	0	-3.02	0
-3.01	0	-3.03	0	-3.01	0
-3	0	-3.02	0	-3	0
-2.99	0	-3.01	0	-2.99	0
-2.98	0	-3	0	-2.98	0
-2.97	0	-2.99	0	-2.97	0
-2.96	0	-2.98	0	-2.96	0
-2.95	0	-2.97	0	-2.95	0
-2.94	0	-2.96	0	-2.94	0
-2.93	0	-2.95	0	-2.93	0
-2.92	0	-2.94	0	-2.92	0
-2.91	0	-2.93	0	-2.91	0
-2.9	0	-2.92	0	-2.9	0
-2.89	0	-2.91	0	-2.89	0
-2.88	0	-2.9	0	-2.88	0
-2.87	0	-2.89	0	-2.87	0
-2.86	0	-2.88	0	-2.86	0
-2.85	0	-2.87	0	-2.85	0
-2.84	0	-2.86	0	-2.84	0
-2.83	0	-2.85	0	-2.83	0
-2.82	0	-2.84	0	-2.82	0
-2.81	0	-2.83	0	-2.81	0
-2.8	0	-2.82	0	-2.8	0
-2.79	0	-2.81	0	-2.79	0
-2.78	0	-2.8	0	-2.78	0
-2.77	0	-2.79	0	-2.77	0
-2.76	0	-2.78	0	-2.76	0
-2.75	0	-2.77	0	-2.75	0
-2.74	0	-2.76	0	-2.74	0
-2.73	0	-2.75	0	-2.73	0
-2.72	0	-2.74	0	-2.72	3.33333
-2.71	0	-2.73	0	-2.71	0
-2.7	0	-2.72	0	-2.7	0
-2.69	0	-2.71	0	-2.69	0
-2.68	0	-2.7	0	-2.68	0
-2.67	0	-2.69	0	-2.67	0
-2.66	0	-2.68	0	-2.66	0
-2.65	0	-2.67	0	-2.65	0
-2.64	0	-2.66	0	-2.64	0
-2.63	0	-2.65	0	-2.63	0
-2.62	0	-2.64	0	-2.62	0
-2.61	0	-2.63	0	-2.61	0
-2.6	0	-2.62	0	-2.6	0
-2.59	0	-2.61	0	-2.59	0
-2.58	0	-2.6	0	-2.58	0
-2.57	0	-2.59	0	-2.57	0
-2.56	0	-2.58	0	-2.56	0
-2.55	0	-2.57	0	-2.55	0
-2.54	0	-2.56	0	-2.54	0
-2.53	0	-2.55	0	-2.53	0
-2.52	0	-2.54	0	-2.52	0
-2.51	0	-2.53	0	-2.51	0
-2.5	0	-2.52	0	-2.5	0
-2.49	0	-2.51	0	-2.49	0
-2.48	0	-2.5	0	-2.48	0
-2.47	0	-2.49	0	-2.47	0
-2.46	0	-2.48	0	-2.46	0
-2.45	0	-2.47	0	-2.45	0
-2.44	0	-2.46	0	-2.44	0
-2.43	0	-2.45	0	-2.43	0
-2.42	0	-2.44	0	-2.42	0
-2.41	0	-2.43	0	-2.41	0
-2.4	0	-2.42	0	-2.4	0
-2.39	0	-2.41	0	-2.39	0
-2.38	0	-2.4	0	-2.38	0
-2.37	0	-2.39	0	-2.37	0
-2.36	0	-2.38	0	-2.36	0
-2.35	0	-2.37	0	-2.35	0
-2.34	0	-2.36	0	-2.34	0
-2.33	0	-2.35	0	-2.33	0
-2.32	0	-2.34	0	-2.32	0
-2.31	0	-2.33	0	-2.31	0
-2.3	0	-2.32	0	-2.3	0
-2.29	0	-2.31	0	-2.29	0
-2.28	0	-2.3	0	-2.28	0
-2.27	0	-2.29	0	-2.27	0
-2.26	0	-2.28	0	-2.26	0
-2.25	0	-2.27	0	-2.25	0
-2.24	0	-2.26	0	-2.24	0
-2.23	0	-2.25	0	-2.23	0
-2.22	0	-2.24	0	-2.22	0
-2.21	0	-2.23	0	-2.21	0
-2.2	0	-2.22	0	-2.2	0
-2.19	0	-2.21	0	-2.19	0
-2.18	0	-2.2	0	-2.18	0
-2.17	0	-2.19	0	-2.17	0
-2.16	0	-2.18	0	-2.16	0
-2.15	0	-2.17	0	-2.15	0
-2.14	0	-2.16	0	-2.14	0
-2.13	0	-2.15	0	-2.13	0
-2.12	0	-2.14	0	-2.12	0
-2.11	0	-2.13	0	-2.11	0
-2.1	0	-2.12	0	-2.1	0
-2.09	0	-2.11	0	-2.09	0
-2.08	0	-2.1	0	-2.08	0
-2.07	0	-2.09	0	-2.07	0
-2.06	0	-2.08	0	-2.06	0
-2.05	0	-2.07	0	-2.05	0
-2.04	0	-2.06	0	-2.04	0
-2.03	0	-2.05	0	-2.03	0
-2.02	0	-2.04	0	-2.02	0
-2.01	0	-2.03	0	-2.01	0
-2	0	-2.02	0	-2	0
-1.99	0	-2.01	0	-1.99	0
-1.98	0	-2	0	-1.98	0
-1.97	0	-1.99	0	-1.97	0
-1.96	0	-1.98	0	-1.96	0
-1.95	0	-1.97	0	-1.95	0
-1.94	0	-1.96	0	-1.94	0
-1.93	0	-1.95	0	-1.93	0
-1.92	0	-1.94	0	-1.92	0
-1.91	0	-1.93	0	-1.91	0
-1.9	0	-1.92	0	-1.9	0
-1.89	0	-1.91	0	-1.89	0
-1.88	0	-1.9	0	-1.88	0
-1.87	0	-1.89	0	-1.87	0
-1.86	0	-1.88	0	-1.86	0
-1.85	0	-1.87	0	-1.85	0
-1.84	0	-1.86	0	-1.84	0
-1.83	0	-1.85	0	-1.83	0
-1.82	0	-1.84	0	-1.82	0
-1.81	0	-1.83	0	-1.81	0
-1.8	0	-1.82	0	-1.8	0
-1.79	0	-1.81	0	-1.79	0
-1.78	0	-1.8	0	-1.78	0
-1.77	0	-1.79	0	-1.77	0
-1.76	0	-1.78	0	-1.76	0
-1.75	0	-1.77	0	-1.75	0
-1.74	0	-1.76	0	-1.74	0
-1.73	0	-1.75	0	-1.73	0
-1.72	0	-1.74	0	-1.72	0
-1.71	0	-1.73	0	-1.71	0
-1.7	0	-1.72	0	-1.7	0
-1.69	0	-1.71	0	-1.69	0
-1.68	0	-1.7	0	-1.68	0
-1.67	0	-1.69	0	-1.67	0
-1.66	0	-1.68	0	-1.66	0
-1.65	0	-1.67	0	-1.65	0
-1.64	0	-1.66	0	-1.64	0
-1.63	0	-1.65	0	-1.63	0
-1.62	0	-1.64	0	-1.62	0
-1.61	0	-1.63	0	-1.61	0
-1.6	0	-1.62	0	-1.6	0
-1.59	0	-1.61	0	-1.59	0
-1.58	0	-1.6	0	-1.58	0
-1.57	0	-1.59	0	-1.57	0
-1.56	0	-1.58	0	-1.56	0
-1.55	0	-1.57	0	-1.55	0
-1.54	0	-1.56	0	-1.54	0
-1.53	0	-1.55	0	-1.53	0
-1.52	0	-1.54	0	-1.52	0
-1.51	0	-1.53	0	-1.51	0
-1.5	0	-1.52	0	-1.5	0
-1.49	0	-1.51	0	-1.49	0
-1.48	0	-1.5	0	-1.48	0
-1.47	0	-1.49	0	-1.47	0
-1.46	0	-1.48	0	-1.46	0
-1.45	0	-1.47	0	-1.45	0
-1.44	0	-1.46	0	-1.44	0
-1.43	0	-1.45	0	-1.43	0
-1.42	0	-1.44	0	-1.42	0
-1.41	0	-1.43	0	-1.41	0
-1.4	0	-1.42	0	-1.4	0
-1.39	0	-1.41	0	-1.39	0
-1.38	0	-1.4	0	-1.38	0
-1.37	0	-1.39	0	-1.37	0
-1.36	0	-1.38	0	-1.36	0
-1.35	0	-1.37	0	-1.35	0
-1.34	0	-1.36	0	-1.34	0
-1.33	0	-1.35	0	-1.33	0
-1.32	0	-1.34	0	-1.32	0
-1.31	0	-1.33	0	-1.31	0
-1.3	0	-1.32	0	-1.3	0
-1.29	0	-1.31	0	-1.29	0
-1.28	0	-1.3	0	-1.28	0
-1.27	0	-1.29	0	-1.27	0
-1.26	0	-1.28	0	-1.26	0
-1.25	0	-1.27	0	-1.25	0
-1.24	0	-1.26	0	-1.24	0
-1.23	0	-1.25	0	-1.23	0
-1.22	0	-1.24	0	-1.22	0
-1.21	0	-1.23	0	-1.21	0
-1.2	0	-1.22	0	-1.2	0
-1.19	0	-1.21	0	-1.19	0
-1.18	0	-1.2	0	-1.18	0
-1.17	0	-1.19	0	-1.17	0
-1.16	0	-1.18	0	-1.16	0
-1.15	0	-1.17	0	-1.15	0
-1.14	0	-1.16	0	-1.14	0
-1.13	0	-1.15	0	-1.13	0
-1.12	0	-1.14	0	-1.12	0
-1.11	0	-1.13	0	-1.11	0
-1.1	0	-1.12	0	-1.1	0
-1.09	0	-1.11	0	-1.09	0
-1.08	0	-1.1	0	-1.08	0
-1.07	0	-1.09	0	-1.07	0
-1.06	0	-1.08	0	-1.06	0
-1.05	0	-1.07	0	-1.05	0
-1.04	0	-1.06	0	-1.04	0
-1.03	0	-1.05	0	-1.03	0
-1.02	0	-1.04	0	-1.02	0
-1.01	0	-1.03	0	-1.01	0
-1	0	-1.02	0	-1	0
-0.99	0	-1.01	0	-0.99	0
-0.98	0	-1	0	-0.98	0
-0.97	0	-0.99	0	-0.97	0
-0.96	0	-0.98	0	-0.96	0
-0.95	0	-0.97	0	-0.95	0
-0.94	0	-0.96	0	-0.94	0
-0.93	0	-0.95	0	-0.93	0
-0.92	0	-0.94	0	-0.92	0
-0.91	0	-0.93	0	-0.91	0
-0.9	0	-0.92	0	-0.9	0
-0.89	0	-0.91	0	-0.89	0
-0.88	0	-0.9	0	-0.88	0
-0.87	0	-0.89	0	-0.87	0
-0.86	0	-0.88	0	-0.86	0
-0.85	0	-0.87	0	-0.85	0
-0.84	0	-0.86	0	-0.84	0
-0.83	0	-0.85	0	-0.83	0
-0.82	0	-0.84	0	-0.82	0
-0.81	0	-0.83	0	-0.81	0
-0.8	0	-0.82	0	-0.8	0
-0.79	0	-0.81	0	-0.79	0
-0.78	0	-0.8	0	-0.78	0
-0.77	0	-0.79	0	-0.77	0
-0.76	0	-0.78	0	-0.76	0
-0.75	0	-0.77	0	-0.75	0
-0.74	0	-0.76	0	-0.74	0
-0.73	0	-0.75	0	-0.73	0
-0.72	0	-0.74	0	-0.72	0
-0.71	0	-0.73	0	-0.71	0
-0.7	0	-0.72	0	-0.7	0
-0.69	0	-0.71	0	-0.69	0
-0.68	0	-0.7	0	-0.68	0
-0.67	0	-0.69	0	-0.67	0
-0.66	0	-0.68	0	-0.66	0
-0.65	0	-0.67	0	-0.65	0
-0.64	0	-0.66	0	-0.64	0
-0.63	0	-0.65	0	-0.63	0
-0.62	0	-0.64	0	-0.62	0
-0.61	0	-0.63	0	-0.61	0
-0.6	0	-0.62	0	-0.6	0
-0.59	0	-0.61	0	-0.59	0
-0.58	0	-0.6	0	-0.58	0
-0.57	0	-0.59	0	-0.57	0
-0.56	0	-0.58	0	-0.56	0
-0.55	0	-0.57	0	-0.55	0
-0.54	0	-0.56	0	-0.54	0
-0.53	0	-0.55	0	-0.53	0
-0.52	0	-0.54	0	-0.52	0
-0.51	0	-0.53	0	-0.51	0
-0.5	0	-0.52	0	-0.5	0
-0.49	0	-0.51	0	-0.49	0
-0.48	0	-0.5	0	-0.48	0
-0.47	0	-0.49	0	-0.47	0
-0.46	0	-0.48	0	-0.46	0
-0.45	0	-0.47	0	-0.45	0
-0.44	0	-0.46	0	-0.44	0
-0.43	0	-0.45	0	-0.43	0
-0.42	0	-0.44	0	-0.42	0
-0.41	0	-0.43	0	-0.41	0
-0.4	0	-0.42	0	-0.4	0
-0.39	0	-0.41	0	-0.39	0
-0.38	0	-0.4	0	-0.38	0
-0.37	0	-0.39	0	-0.37	0
-0.36	0	-0.38	0	-0.36	0
-0.35	0	-0.37	0	-0.35	0
-0.34	0	-0.36	0	-0.34	0
-0.33	0	-0.35	0	-0.33	0
-0.32	0	-0.34	0	-0.32	0
-0.31	0	-0.33	0	-0.31	0
-0.3	0	-0.32	0	-0.3	0
-0.29	0	-0.31	0	-0.29	0
-0.28	0	-0.3	0	-0.28	0
-0.27	0	-0.29	0	-0.27	0
-0.26	0	-0.28	0	-0.26	0
-0.25	0	-0.27	0	-0.25	0
-0.24	0	-0.26	0	-0.24	0
-0.23	0	-0.25	0	-0.23	0
-0.22	0	-0.24	0	-0.22	0
-0.21	0	-0.23	0	-0.21	0
-0.2	0	-0.22	0	-0.2	0
-0.19	0	-0.21	0	-0.19	0
-0.18	0	-0.2	0	-0.18	0
-0.17	0	-0.19	0	-0.17	0
-0.16	0	-0.18	0	-0.16	0
-0.15	0	-0.17	0	-0.15	0
-0.14	0	-0.16	0	-0.14	0
-0.13	0	-0.15	0	-0.13	0
-0.12	0	-0.14	0	-0.12	0
-0.11	0	-0.13	0	-0.11	0
-0.1	0	-0.12	0	-0.1	0
-0.09	0	-0.11	0	-0.09	0
-0.08	0	-0.1	0	-0.08	0
-0.07	0	-0.09	0	-0.07	0
-0.06	0	-0.08	0	-0.06	0
-0.05	0	-0.07	0	-0.05	0
-0.04	0	-0.06	0	-0.04	0
-0.03	0	-0.05	0	-0.03	0
-0.02	0	-0.04	0	-0.02	0
-0.01	0	-0.03	0	-0.01	0
0	0	-0.02	0	0	0
0.01	0	-0.01	0	0.01	0
0.02	0	0	0	0.02	0
0.03	0	0.01	0	0.03	0
0.04	0	0.02	0	0.04	0
0.05	0	0.03	0	0.05	0
0.06	0	0.04	0	0.06	0
0.07	0	0.05	0	0.07	0
0.08	0	0.06	0	0.08	0
0.09	0	0.07	0	0.09	0
0.1	0	0.08	3.33333	0.1	0
0.11	0	0.09	6.66667	0.11	0
0.12	3.33333	0.1	13.3333	0.12	3.33333
0.13	6.66667	0.11	20	0.13	6.66667
0.14	13.3333	0.12	33.3333	0.14	10
0.15	20	0.13	46.6667	0.15	16.6667
0.16	30	0.14	63.3333	0.16	23.3333
0.17	43.3333	0.15	73.3333	0.17	30
0.18	53.3333	0.16	83.3333	0.18	36.6667
0.19	60	0.17	83.3333	0.19	43.3333
0.2	63.3333	0.18	80	0.2	46.6667
0.21	63.3333	0.19	70	0.21	46.6667
0.22	56.6667	0.2	60	0.22	43.3333
0.23	46.6667	0.21	46.6667	0.23	36.6667
0.24	36.6667	0.22	33.3333	0.24	30
0.25	26.6667	0.23	23.3333	0.25	20
0.26	16.6667	0.24	13.3333	0.26	13.3333
0.27	10	0.25	10	0.27	10
0.28	6.66667	0.26	3.33333	0.28	3.33333
0.29	3.33333	0.27	3.33333	0.29	3.33333
0.3	0	0.28	0	0.3	0
0.31	0	0.29	0	0.31	0
0.32	0	0.3	0	0.32	0
0.33	0	0.31	0	0.33	0
0.34	0	0.32	0	0.34	0
0.35	0	0.33	0	0.35	0
0.36	0	0.34	0	0.36	0
0.37	0	0.35	0	0.37	0
0.38	0	0.36	0	0.38	0
0.39	0	0.37	0	0.39	0
0.4	0	0.38	0	0.4	0
0.41	0	0.39	0	0.41	0
0.42	0	0.4	0	0.42	0
0.43	0	0.41	0	0.43	0
0.44	0	0.42	0	0.44	0
0.45	0	0.43	0	0.45	0
0.46	0	0.44	0	0.46	0
0.47	0	0.45	0	0.47	0
0.48	0	0.46	0	0.48	0
0.49	0	0.47	0	0.49	0
0.5	0	0.48	0	0.5	0
0.51	0	0.49	0	0.51	0
0.52	0	0.5	0	0.52	0
0.53	0	0.51	0	0.53	0
0.54	0	0.52	0	0.54	0
0.55	0	0.53	0	0.55	0
0.56	0	0.54	0	0.56	0
0.57	0	0.55	0	0.57	0
0.58	0	0.56	0	0.58	0
0.59	0	0.57	0	0.59	0
0.6	0	0.58	0	0.6	0
0.61	0	0.59	0	0.61	0
0.62	0	0.6	0	0.62	0
0.63	0	0.61	0	0.63	0
0.64	0	0.62	0	0.64	0
0.65	0	0.63	0	0.65	0
0.66	0	0.64	0	0.66	0
0.67	0	0.65	0	0.67	0
0.68	0	0.66	0	0.68	0
0.69	0	0.67	0	0.69	0
0.7	0	0.68	0	0.7	0
0.71	0	0.69	0	0.71	0
0.72	0	0.7	0	0.72	0
0.73	0	0.71	0	0.73	0
0.74	0	0.72	0	0.74	0
0.75	0	0.73	0	0.75	0
0.76	0	0.74	0	0.76	0
0.77	0	0.75	0	0.77	0
0.78	0	0.76	0	0.78	0
0.79	0	0.77	0	0.79	0
0.8	0	0.78	0	0.8	0
0.81	0	0.79	0	0.81	0
0.82	0	0.8	0	0.82	0
0.83	0	0.81	0	0.83	0
0.84	0	0.82	0	0.84	0
0.85	0	0.83	0	0.85	0
0.86	0	0.84	0	0.86	0
0.87	0	0.85	0	0.87	0
0.88	0	0.86	0	0.88	0
0.89	0	0.87	0	0.89	0
0.9	0	0.88	0	0.9	0
0.91	0	0.89	0	0.91	0
0.92	0	0.9	0	0.92	0
0.93	0	0.91	0	0.93	0
0.94	0	0.92	0	0.94	0
0.95	0	0.93	0	0.95	0
0.96	0	0.94	0	0.96	0
0.97	0	0.95	0	0.97	0
0.98	0	0.96	0	0.98	0
0.99	0	0.97	0	0.99	0
1	0	0.98	0	1	0
1.01	0	0.99	0	1.01	0
1.02	0	1	0	1.02	0
1.03	0	1.01	0	1.03	0
1.04	0	1.02	0	1.04	0
1.05	0	1.03	0	1.05	0
1.06	0	1.04	0	1.06	0
1.07	0	1.05	0	1.07	0
1.08	0	1.06	0	1.08	0
1.09	0	1.07	0	1.09	0
1.1	0	1.08	0	1.1	0
1.11	0	1.09	0	1.11	0
1.12	0	1.1	0	1.12	0
1.13	0	1.11	0	1.13	0
1.14	0	1.12	0	1.14	0
1.15	0	1.13	0	1.15	0
1.16	0	1.14	0	1.16	0
1.17	0	1.15	0	1.17	0
1.18	0	1.16	0	1.18	0
1.19	0	1.17	0	1.19	0
1.2	0	1.18	0	1.2	0
1.21	0	1.19	0	1.21	0
1.22	0	1.2	0	1.22	0
1.23	0	1.21	0	1.23	0
1.24	0	1.22	0	1.24	0
1.25	0	1.23	0	1.25	0
1.26	0	1.24	0	1.26	0
1.27	0	1.25	0	1.27	0
1.28	0	1.26	0	1.28	0
1.29	0	1.27	0	1.29	0
1.3	0	1.28	0	1.3	0
1.31	0	1.29	0	1.31	0
1.32	0	1.3	0	1.32	0
1.33	0	1.31	0	1.33	0
1.34	0	1.32	0	1.34	0
1.35	0	1.33	0	1.35	0
1.36	0	1.34	0	1.36	0
1.37	0	1.35	0	1.37	0
1.38	0	1.36	0	1.38	0
1.39	0	1.37	0	1.39	0
1.4	0	1.38	0	1.4	0
1.41	0	1.39	0	1.41	0
1.42	0	1.4	0	1.42	0
1.43	0	1.41	0	1.43	0
1.44	0	1.42	0	1.44	0
1.45	0	1.43	0	1.45	0
1.46	0	1.44	0	1.46	0
1.47	0	1.45	0	1.47	0
1.48	0	1.46	0	1.48	0
1.49	0	1.47	0	1.49	0
1.5	0	1.48	0	1.5	0
1.51	0	1.49	0	1.51	0
1.52	0	1.5	0	1.52	0
1.53	0	1.51	0	1.53	0
1.54	0	1.52	0	1.54	0
1.55	0	1.53	0	1.55	0
1.56	0	1.54	0	1.56	0
1.57	0	1.55	0	1.57	0
1.58	0	1.56	0	1.58	0
1.59	0	1.57	0	1.59	0
1.6	0	1.58	0	1.6	0
1.61	0	1.59	0	1.61	0
1.62	0	1.6	0	1.62	0
1.63	0	1.61	0	1.63	0
1.64	0	1.62	0	1.64	0
1.65	0	1.63	0	1.65	0
1.66	0	1.64	0	1.66	0
1.67	0	1.65	0	1.67	0
1.68	0	1.66	0	1.68	0
1.69	0	1.67	0	1.69	0
1.7	0	1.68	0	1.7	0
1.71	0	1.69	0	1.71	0
1.72	0	1.7	0	1.72	0
1.73	0	1.71	0	1.73	0
1.74	0	1.72	0	1.74	0
1.75	0	1.73	0	1.75	0
1.76	0	1.74	0	1.76	0
1.77	0	1.75	0	1.77	0
1.78	0	1.76	0	1.78	0
1.79	0	1.77	0	1.79	0
1.8	0	1.78	0	1.8	0
1.81	0	1.79	0	1.81	0
1.82	0	1.8	0	1.82	0
1.83	0	1.81	0	1.83	0
1.84	0	1.82	0	1.84	0
1.85	0	1.83	0	1.85	0
1.86	0	1.84	0	1.86	0
1.87	0	1.85	0	1.87	0
1.88	0	1.86	0	1.88	0
1.89	0	1.87	0	1.89	0
1.9	0	1.88	0	1.9	0
1.91	0	1.89	0	1.91	0
1.92	0	1.9	0	1.92	0
1.93	0	1.91	0	1.93	0
1.94	0	1.92	0	1.94	0
1.95	0	1.93	0	1.95	0
1.96	0	1.94	0	1.96	0
1.97	0	1.95	0	1.97	0
1.98	0	1.96	0	1.98	0
1.99	0	1.97	0	1.99	0
2	0	1.98	0	2	0
2.01	0	1.99	0	2.01	0
2.02	0	2	0	2.02	0
2.03	0	2.01	0	2.03	0
2.04	0	2.02	0	2.04	0
2.05	0	2.03	0	2.05	0
2.06	0	2.04	0	2.06	0
2.07	0	2.05	0	2.07	0

## Sheet: E1
_control_x	_control_y	_duration_x	_duration_y	_intensity_x	_intensity_y
-3.14	0	-3.15	0	-3.14	0
-3.13	0	-3.14	0	-3.13	0
-3.12	0	-3.13	0	-3.12	0
-3.11	0	-3.12	0	-3.11	0
-3.1	0	-3.11	0	-3.1	0
-3.09	0	-3.1	0	-3.09	0
-3.08	0	-3.09	0	-3.08	0
-3.07	0	-3.08	0	-3.07	0
-3.06	0	-3.07	0	-3.06	0
-3.05	0	-3.06	0	-3.05	0
-3.04	0	-3.05	0	-3.04	0
-3.03	0	-3.04	0	-3.03	0
-3.02	0	-3.03	0	-3.02	0
-3.01	0	-3.02	0	-3.01	0
-3	0	-3.01	0	-3	0
-2.99	0	-3	0	-2.99	0
-2.98	0	-2.99	0	-2.98	0
-2.97	0	-2.98	0	-2.97	0
-2.96	0	-2.97	0	-2.96	0
-2.95	0	-2.96	0	-2.95	0
-2.94	0	-2.95	0	-2.94	0
-2.93	0	-2.94	0	-2.93	0
-2.92	0	-2.93	0	-2.92	0
-2.91	0	-2.92	0	-2.91	0
-2.9	0	-2.91	0	-2.9	0
-2.89	0	-2.9	0	-2.89	0
-2.88	0	-2.89	0	-2.88	0
-2.87	0	-2.88	0	-2.87	0
-2.86	0	-2.87	0	-2.86	0
-2.85	0	-2.86	0	-2.85	0
-2.84	0	-2.85	0	-2.84	0
-2.83	0	-2.84	0	-2.83	0
-2.82	0	-2.83	0	-2.82	0
-2.81	0	-2.82	0	-2.81	0
-2.8	0	-2.81	0	-2.8	0
-2.79	0	-2.8	0	-2.79	0
-2.78	0	-2.79	0	-2.78	0
-2.77	0	-2.78	0	-2.77	0
-2.76	0	-2.77	0	-2.76	0
-2.75	0	-2.76	0	-2.75	0
-2.74	0	-2.75	0	-2.74	0
-2.73	0	-2.74	0	-2.73	0
-2.72	0	-2.73	0	-2.72	0
-2.71	0	-2.72	0	-2.71	0
-2.7	0	-2.71	0	-2.7	0
-2.69	0	-2.7	0	-2.69	0
-2.68	0	-2.69	0	-2.68	0
-2.67	0	-2.68	0	-2.67	0
-2.66	0	-2.67	0	-2.66	0
-2.65	0	-2.66	0	-2.65	0
-2.64	0	-2.65	0	-2.64	0
-2.63	0	-2.64	0	-2.63	0
-2.62	0	-2.63	0	-2.62	0
-2.61	0	-2.62	0	-2.61	0
-2.6	0	-2.61	0	-2.6	0
-2.59	0	-2.6	0	-2.59	0
-2.58	0	-2.59	0	-2.58	0
-2.57	0	-2.58	0	-2.57	0
-2.56	0	-2.57	0	-2.56	0
-2.55	0	-2.56	0	-2.55	0
-2.54	0	-2.55	0	-2.54	0
-2.53	0	-2.54	0	-2.53	0
-2.52	0	-2.53	0	-2.52	0
-2.51	0	-2.52	0	-2.51	0
-2.5	0	-2.51	0	-2.5	0
-2.49	0	-2.5	0	-2.49	0
-2.48	0	-2.49	0	-2.48	0
-2.47	0	-2.48	0	-2.47	0
-2.46	0	-2.47	0	-2.46	0
-2.45	0	-2.46	0	-2.45	0
-2.44	0	-2.45	0	-2.44	0
-2.43	0	-2.44	0	-2.43	0
-2.42	0	-2.43	0	-2.42	0
-2.41	0	-2.42	0	-2.41	0
-2.4	0	-2.41	0	-2.4	0
-2.39	0	-2.4	0	-2.39	0
-2.38	0	-2.39	0	-2.38	0
-2.37	0	-2.38	0	-2.37	0
-2.36	0	-2.37	0	-2.36	0
-2.35	0	-2.36	0	-2.35	0
-2.34	0	-2.35	0	-2.34	0
-2.33	0	-2.34	0	-2.33	0
-2.32	0	-2.33	0	-2.32	0
-2.31	0	-2.32	0	-2.31	0
-2.3	0	-2.31	0	-2.3	0
-2.29	0	-2.3	0	-2.29	0
-2.28	0	-2.29	0	-2.28	0
-2.27	0	-2.28	0	-2.27	0
-2.26	0	-2.27	0	-2.26	0
-2.25	0	-2.26	0	-2.25	0
-2.24	0	-2.25	0	-2.24	0
-2.23	0	-2.24	0	-2.23	0
-2.22	0	-2.23	0	-2.22	0
-2.21	0	-2.22	0	-2.21	0
-2.2	0	-2.21	0	-2.2	0
-2.19	0	-2.2	0	-2.19	0
-2.18	0	-2.19	0	-2.18	0
-2.17	0	-2.18	0	-2.17	0
-2.16	0	-2.17	0	-2.16	0
-2.15	0	-2.16	0	-2.15	0
-2.14	0	-2.15	0	-2.14	0
-2.13	0	-2.14	0	-2.13	0
-2.12	0	-2.13	0	-2.12	0
-2.11	0	-2.12	0	-2.11	0
-2.1	0	-2.11	0	-2.1	0
-2.09	0	-2.1	0	-2.09	0
-2.08	0	-2.09	0	-2.08	0
-2.07	0	-2.08	0	-2.07	0
-2.06	0	-2.07	0	-2.06	0
-2.05	0	-2.06	0	-2.05	0
-2.04	0	-2.05	0	-2.04	0
-2.03	0	-2.04	0	-2.03	0
-2.02	0	-2.03	0	-2.02	0
-2.01	0	-2.02	0	-2.01	0
-2	0	-2.01	0	-2	0
-1.99	0	-2	0	-1.99	0
-1.98	0	-1.99	0	-1.98	0
-1.97	0	-1.98	0	-1.97	0
-1.96	0	-1.97	0	-1.96	0
-1.95	0	-1.96	0	-1.95	0
-1.94	0	-1.95	0	-1.94	0
-1.93	0	-1.94	0	-1.93	0
-1.92	0	-1.93	0	-1.92	0
-1.91	0	-1.92	0	-1.91	0
-1.9	0	-1.91	0	-1.9	0
-1.89	0	-1.9	0	-1.89	0
-1.88	0	-1.89	0	-1.88	0
-1.87	0	-1.88	0	-1.87	0
-1.86	0	-1.87	0	-1.86	0
-1.85	0	-1.86	0	-1.85	0
-1.84	0	-1.85	0	-1.84	0
-1.83	0	-1.84	0	-1.83	0
-1.82	0	-1.83	0	-1.82	0
-1.81	0	-1.82	0	-1.81	0
-1.8	0	-1.81	0	-1.8	0
-1.79	0	-1.8	0	-1.79	0
-1.78	0	-1.79	0	-1.78	0
-1.77	0	-1.78	0	-1.77	0
-1.76	0	-1.77	0	-1.76	0
-1.75	0	-1.76	0	-1.75	0
-1.74	0	-1.75	0	-1.74	0
-1.73	0	-1.74	0	-1.73	0
-1.72	0	-1.73	0	-1.72	0
-1.71	0	-1.72	0	-1.71	0
-1.7	0	-1.71	0	-1.7	0
-1.69	0	-1.7	0	-1.69	0
-1.68	0	-1.69	0	-1.68	0
-1.67	0	-1.68	0	-1.67	0
-1.66	0	-1.67	0	-1.66	0
-1.65	0	-1.66	0	-1.65	0
-1.64	0	-1.65	0	-1.64	0
-1.63	0	-1.64	0	-1.63	0
-1.62	0	-1.63	0	-1.62	0
-1.61	0	-1.62	0	-1.61	0
-1.6	0	-1.61	0	-1.6	0
-1.59	0	-1.6	0	-1.59	0
-1.58	0	-1.59	0	-1.58	0
-1.57	0	-1.58	0	-1.57	0
-1.56	0	-1.57	0	-1.56	0
-1.55	0	-1.56	0	-1.55	0
-1.54	0	-1.55	0	-1.54	0
-1.53	0	-1.54	0	-1.53	0
-1.52	0	-1.53	0	-1.52	0
-1.51	0	-1.52	0	-1.51	0
-1.5	0	-1.51	0	-1.5	0
-1.49	0	-1.5	0	-1.49	0
-1.48	0	-1.49	0	-1.48	0
-1.47	0	-1.48	0	-1.47	0
-1.46	0	-1.47	0	-1.46	0
-1.45	0	-1.46	0	-1.45	0
-1.44	0	-1.45	0	-1.44	0
-1.43	0	-1.44	0	-1.43	0
-1.42	0	-1.43	0	-1.42	0
-1.41	0	-1.42	0	-1.41	0
-1.4	0	-1.41	0	-1.4	0
-1.39	0	-1.4	0	-1.39	0
-1.38	0	-1.39	0	-1.38	0
-1.37	0	-1.38	0	-1.37	0
-1.36	0	-1.37	0	-1.36	0
-1.35	0	-1.36	0	-1.35	0
-1.34	0	-1.35	0	-1.34	0
-1.33	0	-1.34	0	-1.33	0
-1.32	0	-1.33	0	-1.32	0
-1.31	0	-1.32	0	-1.31	0
-1.3	0	-1.31	0	-1.3	0
-1.29	0	-1.3	0	-1.29	0
-1.28	0	-1.29	0	-1.28	0
-1.27	0	-1.28	0	-1.27	0
-1.26	0	-1.27	0	-1.26	0
-1.25	0	-1.26	0	-1.25	0
-1.24	0	-1.25	0	-1.24	0
-1.23	0	-1.24	0	-1.23	0
-1.22	0	-1.23	0	-1.22	0
-1.21	0	-1.22	0	-1.21	0
-1.2	0	-1.21	0	-1.2	0
-1.19	0	-1.2	0	-1.19	0
-1.18	0	-1.19	0	-1.18	0
-1.17	0	-1.18	0	-1.17	0
-1.16	0	-1.17	0	-1.16	0
-1.15	0	-1.16	0	-1.15	0
-1.14	0	-1.15	0	-1.14	0
-1.13	0	-1.14	0	-1.13	0
-1.12	0	-1.13	0	-1.12	0
-1.11	0	-1.12	0	-1.11	0
-1.1	0	-1.11	0	-1.1	0
-1.09	0	-1.1	0	-1.09	0
-1.08	0	-1.09	0	-1.08	0
-1.07	0	-1.08	0	-1.07	0
-1.06	0	-1.07	0	-1.06	0
-1.05	0	-1.06	0	-1.05	0
-1.04	0	-1.05	0	-1.04	0
-1.03	0	-1.04	0	-1.03	0
-1.02	0	-1.03	0	-1.02	0
-1.01	0	-1.02	0	-1.01	0
-1	0	-1.01	0	-1	0
-0.99	0	-1	0	-0.99	0
-0.98	0	-0.99	0	-0.98	0
-0.97	0	-0.98	0	-0.97	0
-0.96	0	-0.97	0	-0.96	0
-0.95	0	-0.96	0	-0.95	0
-0.94	0	-0.95	0	-0.94	0
-0.93	0	-0.94	0	-0.93	0
-0.92	0	-0.93	0	-0.92	0
-0.91	0	-0.92	0	-0.91	0
-0.9	0	-0.91	0	-0.9	0
-0.89	0	-0.9	0	-0.89	0
-0.88	0	-0.89	0	-0.88	0
-0.87	0	-0.88	0	-0.87	0
-0.86	0	-0.87	0	-0.86	0
-0.85	0	-0.86	0	-0.85	0
-0.84	0	-0.85	0	-0.84	0
-0.83	0	-0.84	0	-0.83	0
-0.82	0	-0.83	0	-0.82	0
-0.81	0	-0.82	0	-0.81	0
-0.8	0	-0.81	0	-0.8	0
-0.79	0	-0.8	0	-0.79	0
-0.78	0	-0.79	0	-0.78	0
-0.77	0	-0.78	0	-0.77	0
-0.76	0	-0.77	0	-0.76	0
-0.75	0	-0.76	0	-0.75	0
-0.74	0	-0.75	0	-0.74	0
-0.73	0	-0.74	0	-0.73	0
-0.72	0	-0.73	0	-0.72	0
-0.71	0	-0.72	0	-0.71	0
-0.7	0	-0.71	0	-0.7	0
-0.69	0	-0.7	0	-0.69	0
-0.68	0	-0.69	0	-0.68	0
-0.67	0	-0.68	0	-0.67	0
-0.66	0	-0.67	0	-0.66	0
-0.65	0	-0.66	0	-0.65	0
-0.64	0	-0.65	0	-0.64	0
-0.63	0	-0.64	0	-0.63	0
-0.62	0	-0.63	0	-0.62	0
-0.61	0	-0.62	0	-0.61	0
-0.6	0	-0.61	0	-0.6	0
-0.59	0	-0.6	0	-0.59	0
-0.58	0	-0.59	0	-0.58	0
-0.57	0	-0.58	0	-0.57	0
-0.56	0	-0.57	0	-0.56	0
-0.55	0	-0.56	0	-0.55	0
-0.54	0	-0.55	0	-0.54	0
-0.53	0	-0.54	0	-0.53	0
-0.52	0	-0.53	0	-0.52	0
-0.51	0	-0.52	0	-0.51	0
-0.5	0	-0.51	0	-0.5	0
-0.49	0	-0.5	0	-0.49	0
-0.48	0	-0.49	0	-0.48	0
-0.47	0	-0.48	0	-0.47	0
-0.46	0	-0.47	0	-0.46	0
-0.45	0	-0.46	0	-0.45	0
-0.44	0	-0.45	0	-0.44	0
-0.43	0	-0.44	0	-0.43	0
-0.42	0	-0.43	0	-0.42	0
-0.41	0	-0.42	0	-0.41	0
-0.4	0	-0.41	0	-0.4	0
-0.39	0	-0.4	0	-0.39	0
-0.38	0	-0.39	0	-0.38	0
-0.37	0	-0.38	0	-0.37	0
-0.36	0	-0.37	0	-0.36	0
-0.35	0	-0.36	0	-0.35	0
-0.34	0	-0.35	0	-0.34	0
-0.33	0	-0.34	0	-0.33	0
-0.32	0	-0.33	0	-0.32	0
-0.31	0	-0.32	0	-0.31	0
-0.3	0	-0.31	0	-0.3	0
-0.29	0	-0.3	0	-0.29	0
-0.28	0	-0.29	0	-0.28	0
-0.27	0	-0.28	0	-0.27	0
-0.26	0	-0.27	0	-0.26	0
-0.25	0	-0.26	0	-0.25	0
-0.24	0	-0.25	0	-0.24	0
-0.23	0	-0.24	0	-0.23	0
-0.22	0	-0.23	0	-0.22	0
-0.21	0	-0.22	0	-0.21	0
-0.2	0	-0.21	0	-0.2	0
-0.19	0	-0.2	0	-0.19	0
-0.18	0	-0.19	0	-0.18	0
-0.17	0	-0.18	0	-0.17	0
-0.16	0	-0.17	0	-0.16	0
-0.15	0	-0.16	0	-0.15	0
-0.14	0	-0.15	0	-0.14	0
-0.13	0	-0.14	0	-0.13	0
-0.12	0	-0.13	0	-0.12	0
-0.11	0	-0.12	0	-0.11	0
-0.1	0	-0.11	0	-0.1	0
-0.09	0	-0.1	0	-0.09	0
-0.08	0	-0.09	0	-0.08	0
-0.07	0	-0.08	0	-0.07	0
-0.06	0	-0.07	0	-0.06	0
-0.05	0	-0.06	0	-0.05	0
-0.04	0	-0.05	0	-0.04	0
-0.03	0	-0.04	0	-0.03	0
-0.02	0	-0.03	0	-0.02	0
-0.01	0	-0.02	0	-0.01	0
0	0	-0.01	0	0	0
0.01	0	0	0	0.01	0
0.02	0	0.01	0	0.02	0
0.03	0	0.02	0	0.03	0
0.04	0	0.03	0	0.04	0
0.05	0	0.04	0	0.05	0
0.06	0	0.05	0	0.06	0
0.07	0	0.06	0	0.07	0
0.08	0	0.07	0	0.08	0
0.09	0	0.08	3.33333	0.09	0
0.1	3.33333	0.09	6.66667	0.1	3.33333
0.11	6.66667	0.1	13.3333	0.11	6.66667
0.12	10	0.11	20	0.12	10
0.13	16.6667	0.12	33.3333	0.13	16.6667
0.14	26.6667	0.13	43.3333	0.14	26.6667
0.15	36.6667	0.14	60	0.15	40
0.16	50	0.15	70	0.16	53.3333
0.17	63.3333	0.16	76.6667	0.17	63.3333
0.18	70	0.17	80	0.18	70
0.19	73.3333	0.18	76.6667	0.19	73.3333
0.2	70	0.19	70	0.2	70
0.21	63.3333	0.2	56.6667	0.21	63.3333
0.22	53.3333	0.21	46.6667	0.22	53.3333
0.23	40	0.22	33.3333	0.23	40
0.24	30	0.23	23.3333	0.24	30
0.25	20	0.24	16.6667	0.25	20
0.26	10	0.25	10	0.26	13.3333
0.27	6.66667	0.26	6.66667	0.27	6.66667
0.28	3.33333	0.27	3.33333	0.28	3.33333
0.29	0	0.28	0	0.29	0
0.3	0	0.29	0	0.3	0
0.31	0	0.3	0	0.31	0
0.32	0	0.31	0	0.32	0
0.33	0	0.32	0	0.33	0
0.34	0	0.33	0	0.34	0
0.35	0	0.34	0	0.35	0
0.36	0	0.35	0	0.36	0
0.37	0	0.36	0	0.37	0
0.38	0	0.37	0	0.38	0
0.39	0	0.38	0	0.39	0
0.4	0	0.39	0	0.4	0
0.41	0	0.4	0	0.41	0
0.42	0	0.41	0	0.42	0
0.43	0	0.42	0	0.43	0
0.44	0	0.43	0	0.44	0
0.45	0	0.44	0	0.45	0
0.46	0	0.45	0	0.46	0
0.47	0	0.46	0	0.47	0
0.48	0	0.47	0	0.48	0
0.49	0	0.48	0	0.49	0
0.5	0	0.49	0	0.5	0
0.51	0	0.5	0	0.51	0
0.52	0	0.51	0	0.52	0
0.53	0	0.52	0	0.53	0
0.54	0	0.53	0	0.54	0
0.55	0	0.54	0	0.55	0
0.56	0	0.55	0	0.56	0
0.57	0	0.56	0	0.57	0
0.58	0	0.57	0	0.58	0
0.59	0	0.58	0	0.59	0
0.6	0	0.59	0	0.6	0
0.61	0	0.6	0	0.61	0
0.62	0	0.61	0	0.62	0
0.63	0	0.62	0	0.63	0
0.64	0	0.63	0	0.64	0
0.65	0	0.64	0	0.65	0
0.66	0	0.65	0	0.66	0
0.67	0	0.66	0	0.67	0
0.68	0	0.67	0	0.68	0
0.69	0	0.68	0	0.69	0
0.7	0	0.69	0	0.7	0
0.71	0	0.7	0	0.71	0
0.72	0	0.71	0	0.72	0
0.73	0	0.72	0	0.73	0
0.74	0	0.73	0	0.74	0
0.75	0	0.74	0	0.75	0
0.76	0	0.75	0	0.76	0
0.77	0	0.76	0	0.77	0
0.78	0	0.77	0	0.78	0
0.79	0	0.78	0	0.79	0
0.8	0	0.79	0	0.8	0
0.81	0	0.8	0	0.81	0
0.82	0	0.81	0	0.82	0
0.83	0	0.82	0	0.83	0
0.84	0	0.83	0	0.84	0
0.85	0	0.84	0	0.85	0
0.86	0	0.85	0	0.86	0
0.87	0	0.86	0	0.87	0
0.88	0	0.87	0	0.88	0
0.89	0	0.88	0	0.89	0
0.9	0	0.89	0	0.9	0
0.91	0	0.9	0	0.91	0
0.92	0	0.91	0	0.92	0
0.93	0	0.92	0	0.93	0
0.94	0	0.93	0	0.94	0
0.95	0	0.94	0	0.95	0
0.96	0	0.95	0	0.96	0
0.97	0	0.96	0	0.97	0
0.98	0	0.97	0	0.98	0
0.99	0	0.98	0	0.99	0
1	0	0.99	0	1	0
1.01	0	1	0	1.01	0
1.02	0	1.01	0	1.02	0
1.03	0	1.02	0	1.03	0
1.04	0	1.03	0	1.04	0
1.05	0	1.04	0	1.05	0
1.06	0	1.05	0	1.06	0
1.07	0	1.06	0	1.07	0
1.08	0	1.07	0	1.08	0
1.09	0	1.08	0	1.09	0
1.1	0	1.09	0	1.1	0
1.11	0	1.1	0	1.11	0
1.12	0	1.11	0	1.12	0
1.13	0	1.12	0	1.13	0
1.14	0	1.13	0	1.14	0
1.15	0	1.14	0	1.15	0
1.16	0	1.15	0	1.16	0
1.17	0	1.16	0	1.17	0
1.18	0	1.17	0	1.18	0
1.19	0	1.18	0	1.19	0
1.2	0	1.19	0	1.2	0
1.21	0	1.2	0	1.21	0
1.22	0	1.21	0	1.22	0
1.23	0	1.22	0	1.23	0
1.24	0	1.23	0	1.24	0
1.25	0	1.24	0	1.25	0
1.26	0	1.25	0	1.26	0
1.27	0	1.26	0	1.27	0
1.28	0	1.27	0	1.28	0
1.29	0	1.28	0	1.29	0
1.3	0	1.29	0	1.3	0
1.31	0	1.3	0	1.31	0
1.32	0	1.31	0	1.32	0
1.33	0	1.32	0	1.33	0
1.34	0	1.33	0	1.34	0
1.35	0	1.34	0	1.35	0
1.36	0	1.35	0	1.36	0
1.37	0	1.36	0	1.37	0
1.38	0	1.37	0	1.38	0
1.39	0	1.38	0	1.39	0
1.4	0	1.39	0	1.4	0
1.41	0	1.4	0	1.41	0
1.42	0	1.41	0	1.42	0
1.43	0	1.42	0	1.43	0
1.44	0	1.43	0	1.44	0
1.45	0	1.44	0	1.45	0
1.46	0	1.45	0	1.46	0
1.47	0	1.46	0	1.47	0
1.48	0	1.47	0	1.48	0
1.49	0	1.48	0	1.49	0
1.5	0	1.49	0	1.5	0
1.51	0	1.5	0	1.51	0
1.52	0	1.51	0	1.52	0
1.53	0	1.52	0	1.53	0
1.54	0	1.53	0	1.54	0
1.55	0	1.54	0	1.55	0
1.56	0	1.55	0	1.56	0
1.57	0	1.56	0	1.57	0
1.58	0	1.57	0	1.58	0
1.59	0	1.58	0	1.59	0
1.6	0	1.59	0	1.6	0
1.61	0	1.6	0	1.61	0
1.62	0	1.61	0	1.62	0
1.63	0	1.62	0	1.63	0
1.64	0	1.63	0	1.64	0
1.65	0	1.64	0	1.65	0
1.66	0	1.65	0	1.66	0
1.67	0	1.66	0	1.67	0
1.68	0	1.67	0	1.68	0
1.69	0	1.68	0	1.69	0
1.7	0	1.69	0	1.7	0
1.71	0	1.7	0	1.71	0
1.72	0	1.71	0	1.72	0
1.73	0	1.72	0	1.73	0
1.74	0	1.73	0	1.74	0
1.75	0	1.74	0	1.75	0
1.76	0	1.75	0	1.76	0
1.77	0	1.76	0	1.77	0
1.78	0	1.77	0	1.78	0
1.79	0	1.78	0	1.79	0
1.8	0	1.79	0	1.8	0
1.81	0	1.8	0	1.81	0
1.82	0	1.81	0	1.82	0
1.83	0	1.82	0	1.83	0
1.84	0	1.83	0	1.84	0
1.85	0	1.84	0	1.85	0
1.86	0	1.85	0	1.86	0
1.87	0	1.86	0	1.87	0
1.88	0	1.87	0	1.88	0
1.89	0	1.88	0	1.89	0
1.9	0	1.89	0	1.9	0
1.91	0	1.9	0	1.91	0
1.92	0	1.91	0	1.92	0
1.93	0	1.92	0	1.93	0
1.94	0	1.93	0	1.94	0
1.95	0	1.94	0	1.95	0
1.96	0	1.95	0	1.96	0
1.97	0	1.96	0	1.97	0
1.98	0	1.97	0	1.98	0
1.99	0	1.98	0	1.99	0
2	0	1.99	0	2	0
2.01	0	2	0	2.01	0
2.02	0	2.01	0	2.02	0
2.03	0	2.02	0	2.03	0
2.04	0	2.03	0	2.04	0
2.05	0	2.04	0	2.05	0

## Sheet: E2
_control_x	_control_y	_intensity_x	_intensity_y	_duration_x	_duration_y
-2.92	0	-2.92	0	-2.92	0
-2.91	0	-2.91	0	-2.91	0
-2.9	0	-2.9	0	-2.9	0
-2.89	0	-2.89	0	-2.89	0
-2.88	0	-2.88	0	-2.88	0
-2.87	0	-2.87	0	-2.87	0
-2.86	0	-2.86	0	-2.86	0
-2.85	0	-2.85	0	-2.85	0
-2.84	0	-2.84	0	-2.84	0
-2.83	0	-2.83	0	-2.83	0
-2.82	0	-2.82	0	-2.82	0
-2.81	0	-2.81	0	-2.81	0
-2.8	0	-2.8	0	-2.8	0
-2.79	0	-2.79	0	-2.79	0
-2.78	0	-2.78	0	-2.78	0
-2.77	0	-2.77	0	-2.77	0
-2.76	0	-2.76	0	-2.76	0
-2.75	0	-2.75	0	-2.75	0
-2.74	0	-2.74	0	-2.74	0
-2.73	0	-2.73	0	-2.73	0
-2.72	0	-2.72	0	-2.72	0
-2.71	0	-2.71	0	-2.71	0
-2.7	0	-2.7	0	-2.7	0
-2.69	0	-2.69	0	-2.69	0
-2.68	0	-2.68	0	-2.68	0
-2.67	0	-2.67	0	-2.67	0
-2.66	0	-2.66	0	-2.66	0
-2.65	0	-2.65	0	-2.65	0
-2.64	0	-2.64	0	-2.64	0
-2.63	0	-2.63	0	-2.63	0
-2.62	0	-2.62	0	-2.62	0
-2.61	0	-2.61	0	-2.61	0
-2.6	0	-2.6	0	-2.6	0
-2.59	0	-2.59	0	-2.59	0
-2.58	0	-2.58	0	-2.58	0
-2.57	0	-2.57	0	-2.57	0
-2.56	0	-2.56	0	-2.56	0
-2.55	0	-2.55	0	-2.55	0
-2.54	0	-2.54	0	-2.54	0
-2.53	0	-2.53	0	-2.53	0
-2.52	0	-2.52	0	-2.52	0
-2.51	0	-2.51	0	-2.51	0
-2.5	0	-2.5	0	-2.5	0
-2.49	0	-2.49	0	-2.49	0
-2.48	0	-2.48	0	-2.48	0
-2.47	0	-2.47	0	-2.47	0
-2.46	0	-2.46	0	-2.46	0
-2.45	0	-2.45	0	-2.45	0
-2.44	0	-2.44	0	-2.44	0
-2.43	0	-2.43	0	-2.43	0
-2.42	0	-2.42	0	-2.42	0
-2.41	0	-2.41	0	-2.41	0
-2.4	0	-2.4	0	-2.4	0
-2.39	0	-2.39	0	-2.39	0
-2.38	0	-2.38	0	-2.38	0
-2.37	0	-2.37	0	-2.37	0
-2.36	0	-2.36	0	-2.36	0
-2.35	0	-2.35	0	-2.35	0
-2.34	0	-2.34	0	-2.34	0
-2.33	0	-2.33	0	-2.33	0
-2.32	0	-2.32	0	-2.32	0
-2.31	0	-2.31	0	-2.31	0
-2.3	0	-2.3	0	-2.3	0
-2.29	0	-2.29	0	-2.29	0
-2.28	0	-2.28	0	-2.28	0
-2.27	0	-2.27	0	-2.27	0
-2.26	0	-2.26	0	-2.26	0
-2.25	0	-2.25	0	-2.25	0
-2.24	0	-2.24	0	-2.24	0
-2.23	0	-2.23	0	-2.23	0
-2.22	0	-2.22	0	-2.22	0
-2.21	0	-2.21	0	-2.21	0
-2.2	0	-2.2	0	-2.2	0
-2.19	0	-2.19	0	-2.19	0
-2.18	0	-2.18	0	-2.18	0
-2.17	0	-2.17	0	-2.17	0
-2.16	0	-2.16	0	-2.16	0
-2.15	0	-2.15	0	-2.15	0
-2.14	0	-2.14	0	-2.14	0
-2.13	0	-2.13	0	-2.13	0
-2.12	0	-2.12	0	-2.12	0
-2.11	0	-2.11	0	-2.11	0
-2.1	0	-2.1	0	-2.1	0
-2.09	0	-2.09	0	-2.09	0
-2.08	0	-2.08	0	-2.08	0
-2.07	0	-2.07	0	-2.07	0
-2.06	0	-2.06	0	-2.06	0
-2.05	0	-2.05	0	-2.05	0
-2.04	0	-2.04	0	-2.04	0
-2.03	0	-2.03	0	-2.03	0
-2.02	0	-2.02	0	-2.02	0
-2.01	0	-2.01	0	-2.01	0
-2	0	-2	0	-2	0
-1.99	0	-1.99	0	-1.99	0
-1.98	0	-1.98	0	-1.98	0
-1.97	0	-1.97	0	-1.97	0
-1.96	0	-1.96	0	-1.96	0
-1.95	0	-1.95	0	-1.95	0
-1.94	0	-1.94	0	-1.94	0
-1.93	0	-1.93	0	-1.93	0
-1.92	0	-1.92	0	-1.92	0
-1.91	0	-1.91	0	-1.91	0
-1.9	0	-1.9	0	-1.9	0
-1.89	0	-1.89	0	-1.89	0
-1.88	0	-1.88	0	-1.88	0
-1.87	0	-1.87	0	-1.87	0
-1.86	0	-1.86	0	-1.86	0
-1.85	0	-1.85	0	-1.85	0
-1.84	0	-1.84	0	-1.84	0
-1.83	0	-1.83	0	-1.83	0
-1.82	0	-1.82	0	-1.82	0
-1.81	0	-1.81	0	-1.81	0
-1.8	0	-1.8	0	-1.8	0
-1.79	0	-1.79	0	-1.79	0
-1.78	0	-1.78	0	-1.78	0
-1.77	0	-1.77	0	-1.77	0
-1.76	0	-1.76	0	-1.76	0
-1.75	0	-1.75	0	-1.75	0
-1.74	0	-1.74	0	-1.74	0
-1.73	0	-1.73	0	-1.73	0
-1.72	0	-1.72	0	-1.72	0
-1.71	0	-1.71	0	-1.71	0
-1.7	0	-1.7	0	-1.7	0
-1.69	0	-1.69	0	-1.69	0
-1.68	0	-1.68	0	-1.68	0
-1.67	0	-1.67	0	-1.67	0
-1.66	0	-1.66	0	-1.66	0
-1.65	0	-1.65	0	-1.65	0
-1.64	0	-1.64	0	-1.64	0
-1.63	0	-1.63	0	-1.63	0
-1.62	0	-1.62	0	-1.62	0
-1.61	0	-1.61	0	-1.61	0
-1.6	0	-1.6	0	-1.6	0
-1.59	0	-1.59	0	-1.59	0
-1.58	0	-1.58	0	-1.58	0
-1.57	0	-1.57	0	-1.57	0
-1.56	0	-1.56	0	-1.56	0
-1.55	0	-1.55	0	-1.55	0
-1.54	0	-1.54	0	-1.54	0
-1.53	0	-1.53	0	-1.53	0
-1.52	0	-1.52	0	-1.52	0
-1.51	0	-1.51	0	-1.51	0
-1.5	0	-1.5	0	-1.5	0
-1.49	0	-1.49	0	-1.49	0
-1.48	0	-1.48	0	-1.48	0
-1.47	0	-1.47	0	-1.47	0
-1.46	0	-1.46	0	-1.46	0
-1.45	0	-1.45	0	-1.45	0
-1.44	0	-1.44	0	-1.44	0
-1.43	0	-1.43	0	-1.43	0
-1.42	0	-1.42	0	-1.42	0
-1.41	0	-1.41	0	-1.41	0
-1.4	0	-1.4	0	-1.4	0
-1.39	0	-1.39	0	-1.39	0
-1.38	0	-1.38	0	-1.38	0
-1.37	0	-1.37	0	-1.37	0
-1.36	0	-1.36	0	-1.36	0
-1.35	0	-1.35	0	-1.35	0
-1.34	0	-1.34	0	-1.34	0
-1.33	0	-1.33	0	-1.33	0
-1.32	0	-1.32	0	-1.32	0
-1.31	0	-1.31	0	-1.31	0
-1.3	0	-1.3	0	-1.3	0
-1.29	0	-1.29	0	-1.29	0
-1.28	0	-1.28	0	-1.28	0
-1.27	0	-1.27	0	-1.27	0
-1.26	0	-1.26	0	-1.26	0
-1.25	0	-1.25	0	-1.25	0
-1.24	0	-1.24	0	-1.24	0
-1.23	0	-1.23	0	-1.23	0
-1.22	0	-1.22	0	-1.22	0
-1.21	0	-1.21	0	-1.21	0
-1.2	0	-1.2	0	-1.2	0
-1.19	0	-1.19	0	-1.19	0
-1.18	0	-1.18	0	-1.18	0
-1.17	0	-1.17	0	-1.17	0
-1.16	0	-1.16	0	-1.16	0
-1.15	0	-1.15	0	-1.15	0
-1.14	0	-1.14	0	-1.14	0
-1.13	0	-1.13	0	-1.13	0
-1.12	0	-1.12	0	-1.12	0
-1.11	0	-1.11	0	-1.11	0
-1.1	0	-1.1	0	-1.1	0
-1.09	0	-1.09	0	-1.09	0
-1.08	0	-1.08	0	-1.08	0
-1.07	0	-1.07	0	-1.07	0
-1.06	0	-1.06	0	-1.06	0
-1.05	0	-1.05	0	-1.05	0
-1.04	0	-1.04	0	-1.04	0
-1.03	0	-1.03	0	-1.03	0
-1.02	0	-1.02	0	-1.02	0
-1.01	0	-1.01	0	-1.01	0
-1	0	-1	0	-1	0
-0.99	0	-0.99	0	-0.99	0
-0.98	0	-0.98	0	-0.98	0
-0.97	0	-0.97	0	-0.97	0
-0.96	0	-0.96	0	-0.96	0
-0.95	0	-0.95	0	-0.95	0
-0.94	0	-0.94	0	-0.94	0
-0.93	0	-0.93	0	-0.93	0
-0.92	0	-0.92	0	-0.92	0
-0.91	0	-0.91	0	-0.91	0
-0.9	0	-0.9	0	-0.9	0
-0.89	0	-0.89	0	-0.89	0
-0.88	0	-0.88	0	-0.88	0
-0.87	0	-0.87	0	-0.87	0
-0.86	0	-0.86	0	-0.86	0
-0.85	0	-0.85	0	-0.85	0
-0.84	0	-0.84	0	-0.84	0
-0.83	0	-0.83	0	-0.83	0
-0.82	0	-0.82	0	-0.82	0
-0.81	0	-0.81	0	-0.81	0
-0.8	0	-0.8	0	-0.8	0
-0.79	0	-0.79	0	-0.79	0
-0.78	0	-0.78	0	-0.78	0
-0.77	0	-0.77	0	-0.77	0
-0.76	0	-0.76	0	-0.76	0
-0.75	0	-0.75	0	-0.75	0
-0.74	0	-0.74	0	-0.74	0
-0.73	0	-0.73	0	-0.73	0
-0.72	0	-0.72	0	-0.72	0
-0.71	0	-0.71	0	-0.71	0
-0.7	0	-0.7	0	-0.7	0
-0.69	0	-0.69	0	-0.69	0
-0.68	0	-0.68	0	-0.68	0
-0.67	0	-0.67	0	-0.67	0
-0.66	0	-0.66	0	-0.66	0
-0.65	0	-0.65	0	-0.65	0
-0.64	0	-0.64	0	-0.64	0
-0.63	0	-0.63	0	-0.63	0
-0.62	0	-0.62	0	-0.62	0
-0.61	0	-0.61	0	-0.61	0
-0.6	0	-0.6	0	-0.6	0
-0.59	0	-0.59	0	-0.59	0
-0.58	0	-0.58	0	-0.58	0
-0.57	0	-0.57	0	-0.57	0
-0.56	0	-0.56	0	-0.56	0
-0.55	3.33333	-0.55	3.33333	-0.55	0
-0.54	3.33333	-0.54	3.33333	-0.54	0
-0.53	3.33333	-0.53	3.33333	-0.53	0
-0.52	3.33333	-0.52	3.33333	-0.52	0
-0.51	3.33333	-0.51	3.33333	-0.51	0
-0.5	0	-0.5	3.33333	-0.5	0
-0.49	0	-0.49	0	-0.49	0
-0.48	0	-0.48	0	-0.48	0
-0.47	0	-0.47	0	-0.47	0
-0.46	0	-0.46	0	-0.46	0
-0.45	0	-0.45	0	-0.45	0
-0.44	0	-0.44	0	-0.44	0
-0.43	0	-0.43	0	-0.43	0
-0.42	0	-0.42	0	-0.42	0
-0.41	0	-0.41	0	-0.41	0
-0.4	0	-0.4	0	-0.4	0
-0.39	0	-0.39	0	-0.39	0
-0.38	0	-0.38	0	-0.38	0
-0.37	0	-0.37	0	-0.37	0
-0.36	0	-0.36	0	-0.36	0
-0.35	0	-0.35	0	-0.35	0
-0.34	0	-0.34	0	-0.34	0
-0.33	0	-0.33	0	-0.33	0
-0.32	0	-0.32	0	-0.32	0
-0.31	0	-0.31	0	-0.31	0
-0.3	0	-0.3	0	-0.3	0
-0.29	0	-0.29	0	-0.29	0
-0.28	0	-0.28	0	-0.28	0
-0.27	0	-0.27	0	-0.27	0
-0.26	0	-0.26	0	-0.26	0
-0.25	0	-0.25	0	-0.25	0
-0.24	0	-0.24	0	-0.24	0
-0.23	0	-0.23	0	-0.23	0
-0.22	0	-0.22	0	-0.22	0
-0.21	0	-0.21	0	-0.21	0
-0.2	0	-0.2	0	-0.2	0
-0.19	0	-0.19	0	-0.19	0
-0.18	0	-0.18	0	-0.18	0
-0.17	0	-0.17	0	-0.17	0
-0.16	0	-0.16	0	-0.16	0
-0.15	0	-0.15	0	-0.15	0
-0.14	0	-0.14	0	-0.14	0
-0.13	0	-0.13	0	-0.13	0
-0.12	0	-0.12	0	-0.12	0
-0.11	0	-0.11	0	-0.11	0
-0.1	0	-0.1	0	-0.1	0
-0.09	0	-0.09	0	-0.09	0
-0.08	0	-0.08	0	-0.08	0
-0.07	0	-0.07	0	-0.07	0
-0.06	0	-0.06	0	-0.06	0
-0.05	0	-0.05	0	-0.05	0
-0.04	0	-0.04	0	-0.04	0
-0.03	0	-0.03	0	-0.03	0
-0.02	0	-0.02	0	-0.02	0
-0.01	0	-0.01	0	-0.01	0
0	0	0	0	0	0
0.01	0	0.01	0	0.01	0
0.02	0	0.02	0	0.02	0
0.03	0	0.03	0	0.03	0
0.04	0	0.04	0	0.04	0
0.05	0	0.05	0	0.05	0
0.06	0	0.06	0	0.06	0
0.07	0	0.07	0	0.07	0
0.08	3.33333	0.08	0	0.08	0
0.09	3.33333	0.09	3.33333	0.09	3.33333
0.1	10	0.1	6.66667	0.1	6.66667
0.11	16.6667	0.11	13.3333	0.11	13.3333
0.12	26.6667	0.12	23.3333	0.12	20
0.13	40	0.13	36.6667	0.13	33.3333
0.14	50	0.14	50	0.14	43.3333
0.15	60	0.15	60	0.15	56.6667
0.16	66.6667	0.16	70	0.16	63.3333
0.17	70	0.17	73.3333	0.17	70
0.18	66.6667	0.18	70	0.18	70
0.19	56.6667	0.19	63.3333	0.19	63.3333
0.2	46.6667	0.2	53.3333	0.2	53.3333
0.21	33.3333	0.21	43.3333	0.21	43.3333
0.22	23.3333	0.22	30	0.22	30
0.23	13.3333	0.23	20	0.23	20
0.24	6.66667	0.24	13.3333	0.24	13.3333
0.25	3.33333	0.25	6.66667	0.25	6.66667
0.26	0	0.26	3.33333	0.26	3.33333
0.27	0	0.27	0	0.27	0
0.28	0	0.28	0	0.28	0
0.29	0	0.29	0	0.29	0
0.3	0	0.3	0	0.3	0
0.31	0	0.31	0	0.31	0
0.32	0	0.32	0	0.32	0
0.33	0	0.33	0	0.33	0
0.34	0	0.34	0	0.34	0
0.35	0	0.35	0	0.35	0
0.36	0	0.36	0	0.36	0
0.37	0	0.37	0	0.37	0
0.38	0	0.38	0	0.38	0
0.39	0	0.39	0	0.39	0
0.4	0	0.4	0	0.4	0
0.41	0	0.41	0	0.41	0
0.42	0	0.42	0	0.42	0
0.43	0	0.43	0	0.43	0
0.44	0	0.44	0	0.44	0
0.45	0	0.45	0	0.45	0
0.46	0	0.46	0	0.46	0
0.47	0	0.47	0	0.47	0
0.48	0	0.48	0	0.48	0
0.49	0	0.49	0	0.49	0
0.5	0	0.5	0	0.5	0
0.51	0	0.51	0	0.51	0
0.52	0	0.52	0	0.52	0
0.53	0	0.53	0	0.53	0
0.54	0	0.54	0	0.54	0
0.55	0	0.55	0	0.55	0
0.56	0	0.56	0	0.56	0
0.57	0	0.57	0	0.57	0
0.58	0	0.58	0	0.58	0
0.59	0	0.59	0	0.59	0
0.6	0	0.6	0	0.6	0
0.61	0	0.61	0	0.61	0
0.62	0	0.62	0	0.62	0
0.63	0	0.63	0	0.63	0
0.64	0	0.64	0	0.64	0
0.65	0	0.65	0	0.65	0
0.66	0	0.66	0	0.66	0
0.67	0	0.67	0	0.67	0
0.68	0	0.68	0	0.68	0
0.69	0	0.69	0	0.69	0
0.7	0	0.7	0	0.7	0
0.71	0	0.71	0	0.71	0
0.72	0	0.72	0	0.72	0
0.73	0	0.73	0	0.73	0
0.74	0	0.74	0	0.74	0
0.75	0	0.75	0	0.75	0
0.76	0	0.76	0	0.76	0
0.77	0	0.77	0	0.77	0
0.78	0	0.78	0	0.78	0
0.79	0	0.79	0	0.79	0
0.8	0	0.8	0	0.8	0
0.81	0	0.81	0	0.81	0
0.82	0	0.82	0	0.82	0
0.83	0	0.83	0	0.83	0
0.84	0	0.84	0	0.84	0
0.85	0	0.85	0	0.85	0
0.86	0	0.86	0	0.86	0
0.87	0	0.87	0	0.87	0
0.88	0	0.88	0	0.88	0
0.89	0	0.89	0	0.89	0
0.9	0	0.9	0	0.9	0
0.91	0	0.91	0	0.91	0
0.92	0	0.92	0	0.92	0
0.93	0	0.93	0	0.93	0
0.94	0	0.94	0	0.94	0
0.95	0	0.95	0	0.95	0
0.96	0	0.96	0	0.96	0
0.97	0	0.97	0	0.97	0
0.98	0	0.98	0	0.98	0
0.99	0	0.99	0	0.99	0
1	0	1	0	1	0
1.01	0	1.01	0	1.01	0
1.02	0	1.02	0	1.02	0
1.03	0	1.03	0	1.03	0
1.04	0	1.04	0	1.04	0
1.05	0	1.05	0	1.05	0
1.06	0	1.06	0	1.06	0
1.07	0	1.07	0	1.07	0
1.08	0	1.08	0	1.08	0
1.09	0	1.09	0	1.09	0
1.1	0	1.1	0	1.1	0
1.11	0	1.11	0	1.11	0
1.12	0	1.12	0	1.12	0
1.13	0	1.13	0	1.13	0
1.14	0	1.14	0	1.14	0
1.15	0	1.15	0	1.15	0
1.16	0	1.16	0	1.16	0
1.17	0	1.17	0	1.17	0
1.18	0	1.18	0	1.18	0
1.19	0	1.19	0	1.19	0
1.2	0	1.2	0	1.2	0
1.21	0	1.21	0	1.21	0
1.22	0	1.22	0	1.22	0
1.23	0	1.23	0	1.23	0
1.24	0	1.24	0	1.24	0
1.25	0	1.25	0	1.25	0
1.26	0	1.26	0	1.26	0
1.27	0	1.27	0	1.27	0
1.28	0	1.28	0	1.28	0
1.29	0	1.29	0	1.29	0
1.3	0	1.3	0	1.3	0
1.31	0	1.31	0	1.31	0
1.32	0	1.32	0	1.32	0
1.33	0	1.33	0	1.33	0
1.34	0	1.34	0	1.34	0
1.35	0	1.35	0	1.35	0
1.36	0	1.36	0	1.36	0
1.37	0	1.37	0	1.37	0
1.38	0	1.38	0	1.38	0
1.39	0	1.39	0	1.39	0
1.4	0	1.4	0	1.4	0
1.41	0	1.41	0	1.41	0
1.42	0	1.42	0	1.42	0
1.43	0	1.43	0	1.43	0
1.44	0	1.44	0	1.44	0
1.45	0	1.45	0	1.45	0
1.46	0	1.46	0	1.46	0
1.47	0	1.47	0	1.47	0
1.48	0	1.48	0	1.48	0
1.49	0	1.49	0	1.49	0
1.5	0	1.5	0	1.5	0
1.51	0	1.51	0	1.51	0
1.52	0	1.52	0	1.52	0
1.53	0	1.53	0	1.53	0
1.54	0	1.54	0	1.54	0
1.55	0	1.55	0	1.55	0
1.56	0	1.56	0	1.56	0
1.57	0	1.57	0	1.57	0
1.58	0	1.58	0	1.58	0
1.59	0	1.59	0	1.59	0
1.6	0	1.6	0	1.6	0
1.61	0	1.61	0	1.61	0
1.62	0	1.62	0	1.62	0
1.63	0	1.63	0	1.63	0
1.64	0	1.64	0	1.64	0
1.65	0	1.65	0	1.65	0
1.66	0	1.66	0	1.66	0
1.67	0	1.67	0	1.67	0
1.68	0	1.68	0	1.68	0
1.69	0	1.69	0	1.69	0
1.7	0	1.7	0	1.7	0
1.71	0	1.71	0	1.71	0
1.72	0	1.72	0	1.72	0
1.73	0	1.73	0	1.73	0
1.74	0	1.74	0	1.74	0
1.75	0	1.75	0	1.75	0
1.76	0	1.76	0	1.76	0
1.77	0	1.77	0	1.77	0
1.78	0	1.78	0	1.78	0
1.79	0	1.79	0	1.79	0
1.8	0	1.8	0	1.8	0
1.81	0	1.81	0	1.81	0
1.82	0	1.82	0	1.82	0
1.83	0	1.83	0	1.83	0
1.84	0	1.84	0	1.84	0
1.85	0	1.85	0	1.85	0
1.86	0	1.86	0	1.86	0
1.87	0	1.87	0	1.87	0
1.88	0	1.88	0	1.88	0
1.89	0	1.89	0	1.89	0
1.9	0	1.9	0	1.9	0
1.91	0	1.91	0	1.91	0
1.92	0	1.92	0	1.92	0
1.93	0	1.93	0	1.93	0
1.94	0	1.94	0	1.94	0
1.95	0	1.95	0	1.95	0
1.96	0	1.96	0	1.96	0
1.97	0	1.97	0	1.97	0
1.98	0	1.98	0	1.98	0
1.99	0	1.99	0	1.99	0
2	0	2	0	2	0
2.01	0	2.01	0	2.01	0
2.02	0	2.02	0	2.02	0
2.03	0	2.03	0	2.03	0

## Sheet: F
_control_x	_control_y	_intensity_x	_intensity_y	_nolegend__x	_nolegend__y
170	85.1441	170	12.4281	170	12.4302
120	57.5196	120	18.6686	120	18.6705
100	41.3233	100	21.9483	100	21.9501
80	22.0492	80	23.7142	80	23.7167
60	0	60	26.8929	60	26.8949

## Sheet: G
_control_x	_control_y	_itensity_x	_itensity_y	_duration_x	_duration_y
1	0.7	2	-0.06	2	0.38
1	0.72	2	-0.15	2	0.89
1	0.81	2	0.04	2	0.73
1	1.1	2	-0.1	2	0.99
1	1.14	2	-0.14	2	0.76
1	1.1	2	-0.11	2	1.27
1	0.77	2	-0.18	2	0.51
1	1.02	2	-0.12	2	0.62
1	0.8	2	-0.21	2	0.65
1	0.83	2	-0.22	2	1
1	0.92	2	-0.03	2	0.7
1	0.82	2	-0.17	2	0.74
1	0.81	2	-0.13	2	0.65
1	1.13	2	-0.18	2	1.57
1	0.96	2	-0.26	2	0.37
1	0.71	2	-0.16	2	0.82
1	0.92	2	-0.1	2	0.65
1	0.78	2	0.02	2	0.62
1	0.96	2	-0.12	2	0.55
1	0.82	2	-0.26	2	0.33
