# Supplementary material for: Temporal pattern recognition in retinal ganglion cells is mediated by dynamical inhibitory synapses
Source: Nat Commun. 2024 Jul 20;15:6118. doi: 10.1038/s41467-024-50506-7 (PMC11271269; doi:10.1038/s41467-024-50506-7)
Supplement: Supplementary file 4 — Source Data [file 41467_2024_50506_MOESM4_ESM.zip › Figure 3 Source Data.xlsx]

## Sheet: B0
full model_x	full model_y	no glycinergic amacrine cell_x	no glycinergic amacrine cell_y
-3.866	0	-3.866	0
-3.864	0	-3.864	0
-3.862	0	-3.862	0
-3.86	0	-3.86	0
-3.858	0	-3.858	0
-3.856	0	-3.856	0
-3.854	0	-3.854	0
-3.852	0	-3.852	0
-3.85	0	-3.85	0
-3.848	0	-3.848	0
-3.846	0	-3.846	0
-3.844	0	-3.844	0
-3.842	0	-3.842	0
-3.84	0	-3.84	0
-3.838	0	-3.838	0
-3.836	0	-3.836	0
-3.834	0	-3.834	0
-3.832	0	-3.832	0
-3.83	0	-3.83	0
-3.828	0	-3.828	0
-3.826	0	-3.826	0
-3.824	0	-3.824	0
-3.822	0	-3.822	0
-3.82	0	-3.82	0
-3.818	0	-3.818	0
-3.816	0	-3.816	0
-3.814	0	-3.814	0
-3.812	0	-3.812	0
-3.81	0	-3.81	0
-3.808	0	-3.808	0
-3.806	0	-3.806	0
-3.804	0	-3.804	0
-3.802	0	-3.802	0
-3.8	0	-3.8	0
-3.798	0	-3.798	0
-3.796	0	-3.796	0
-3.794	0	-3.794	0
-3.792	0	-3.792	0
-3.79	0	-3.79	0
-3.788	0	-3.788	0
-3.786	0	-3.786	0
-3.784	0	-3.784	0
-3.782	0	-3.782	0
-3.78	0	-3.78	0
-3.778	0	-3.778	0
-3.776	0	-3.776	0
-3.774	0	-3.774	0
-3.772	0	-3.772	0
-3.77	0	-3.77	0
-3.768	0	-3.768	0
-3.766	0	-3.766	0
-3.764	0	-3.764	0
-3.762	0	-3.762	0
-3.76	0	-3.76	0
-3.758	0	-3.758	0
-3.756	0	-3.756	0
-3.754	0	-3.754	0
-3.752	0	-3.752	0
-3.75	0	-3.75	0
-3.748	0	-3.748	0
-3.746	0	-3.746	0
-3.744	0	-3.744	0
-3.742	0	-3.742	0
-3.74	0	-3.74	0
-3.738	0	-3.738	0
-3.736	0	-3.736	0
-3.734	0	-3.734	0
-3.732	0	-3.732	0
-3.73	0	-3.73	0
-3.728	0	-3.728	0
-3.726	0	-3.726	0
-3.724	0	-3.724	0
-3.722	0	-3.722	0
-3.72	0	-3.72	0
-3.718	0	-3.718	0
-3.716	0	-3.716	0
-3.714	0	-3.714	0
-3.712	0	-3.712	0
-3.71	0	-3.71	0
-3.708	0	-3.708	0
-3.706	0	-3.706	0
-3.704	0	-3.704	0
-3.702	0	-3.702	0
-3.7	0	-3.7	0
-3.698	0	-3.698	0
-3.696	0	-3.696	0
-3.694	0	-3.694	0
-3.692	0	-3.692	0
-3.69	0	-3.69	0
-3.688	0	-3.688	0
-3.686	0	-3.686	0
-3.684	0	-3.684	0
-3.682	0	-3.682	0
-3.68	0	-3.68	0
-3.678	0	-3.678	0
-3.676	0	-3.676	0
-3.674	0	-3.674	0
-3.672	0	-3.672	0
-3.67	0	-3.67	0
-3.668	0	-3.668	0
-3.666	0	-3.666	0
-3.664	0	-3.664	0
-3.662	0	-3.662	0
-3.66	0	-3.66	0
-3.658	0	-3.658	0
-3.656	0	-3.656	0
-3.654	0	-3.654	0
-3.652	0	-3.652	0
-3.65	0	-3.65	0
-3.648	0	-3.648	0
-3.646	0	-3.646	0
-3.644	0	-3.644	0
-3.642	0	-3.642	0
-3.64	0	-3.64	0
-3.638	0	-3.638	0
-3.636	0	-3.636	0
-3.634	0	-3.634	0
-3.632	0	-3.632	0
-3.63	0	-3.63	0
-3.628	0	-3.628	0
-3.626	0	-3.626	0
-3.624	0	-3.624	0
-3.622	0	-3.622	0
-3.62	0	-3.62	0
-3.618	0	-3.618	0
-3.616	0	-3.616	0
-3.614	0	-3.614	0
-3.612	0	-3.612	0
-3.61	0	-3.61	0
-3.608	0	-3.608	0
-3.606	0	-3.606	0
-3.604	0	-3.604	0
-3.602	0	-3.602	0
-3.6	0	-3.6	0
-3.598	0	-3.598	0
-3.596	0	-3.596	0
-3.594	0	-3.594	0
-3.592	0	-3.592	0
-3.59	0	-3.59	0
-3.588	0	-3.588	0
-3.586	0	-3.586	0
-3.584	0	-3.584	0
-3.582	0	-3.582	0
-3.58	0	-3.58	0
-3.578	0	-3.578	0
-3.576	0	-3.576	0
-3.574	0	-3.574	0
-3.572	0	-3.572	0
-3.57	0	-3.57	0
-3.568	0	-3.568	0
-3.566	0	-3.566	0
-3.564	0	-3.564	0
-3.562	0	-3.562	0
-3.56	0	-3.56	0
-3.558	0	-3.558	0
-3.556	0	-3.556	0
-3.554	0	-3.554	0
-3.552	0	-3.552	0
-3.55	0	-3.55	0
-3.548	0	-3.548	0
-3.546	0	-3.546	0
-3.544	0	-3.544	0
-3.542	0	-3.542	0
-3.54	0	-3.54	0
-3.538	0	-3.538	0
-3.536	0	-3.536	0
-3.534	0	-3.534	0
-3.532	0	-3.532	0
-3.53	0	-3.53	0
-3.528	0	-3.528	0
-3.526	0	-3.526	0
-3.524	0	-3.524	0
-3.522	0	-3.522	0
-3.52	0	-3.52	0
-3.518	0	-3.518	0
-3.516	0	-3.516	0
-3.514	0	-3.514	0
-3.512	0	-3.512	0
-3.51	0	-3.51	0
-3.508	0	-3.508	0
-3.506	0	-3.506	0
-3.504	0	-3.504	0
-3.502	0	-3.502	0
-3.5	0	-3.5	0
-3.498	0	-3.498	0
-3.496	0	-3.496	0
-3.494	0	-3.494	0
-3.492	0	-3.492	0
-3.49	0	-3.49	0
-3.488	0	-3.488	0
-3.486	0	-3.486	0
-3.484	0	-3.484	0
-3.482	0	-3.482	0
-3.48	0	-3.48	0
-3.478	0	-3.478	0
-3.476	0	-3.476	0
-3.474	0	-3.474	0
-3.472	0	-3.472	0
-3.47	0	-3.47	0
-3.468	0	-3.468	0
-3.466	0	-3.466	0
-3.464	0	-3.464	0
-3.462	0	-3.462	0
-3.46	0	-3.46	0
-3.458	0	-3.458	0
-3.456	0	-3.456	0
-3.454	0	-3.454	0
-3.452	0	-3.452	0
-3.45	0	-3.45	0
-3.448	0	-3.448	0
-3.446	0	-3.446	0
-3.444	0	-3.444	0
-3.442	0	-3.442	0
-3.44	0	-3.44	0
-3.438	0	-3.438	0
-3.436	0	-3.436	0
-3.434	0	-3.434	0
-3.432	0	-3.432	0
-3.43	0	-3.43	0
-3.428	0	-3.428	0
-3.426	0	-3.426	0
-3.424	0	-3.424	0
-3.422	0	-3.422	0
-3.42	0	-3.42	0
-3.418	0	-3.418	0
-3.416	0	-3.416	0
-3.414	0	-3.414	0
-3.412	0	-3.412	0
-3.41	0	-3.41	0
-3.408	0	-3.408	0
-3.406	0	-3.406	0
-3.404	0	-3.404	0
-3.402	0	-3.402	0
-3.4	0	-3.4	0
-3.398	0	-3.398	0
-3.396	0	-3.396	0
-3.394	0	-3.394	0
-3.392	0	-3.392	0
-3.39	0	-3.39	0
-3.388	0	-3.388	0
-3.386	0	-3.386	0
-3.384	0	-3.384	0
-3.382	0	-3.382	0
-3.38	0	-3.38	0
-3.378	0	-3.378	0
-3.376	0	-3.376	0
-3.374	0	-3.374	0
-3.372	0	-3.372	0
-3.37	0	-3.37	0
-3.368	0	-3.368	0
-3.366	0	-3.366	0
-3.364	0	-3.364	0
-3.362	0	-3.362	0
-3.36	0	-3.36	0
-3.358	0	-3.358	0
-3.356	0	-3.356	0
-3.354	0	-3.354	0
-3.352	0	-3.352	0
-3.35	0	-3.35	0
-3.348	0	-3.348	0
-3.346	0	-3.346	0
-3.344	0	-3.344	0
-3.342	0	-3.342	0
-3.34	0	-3.34	0
-3.338	0	-3.338	0
-3.336	0	-3.336	0
-3.334	0	-3.334	0
-3.332	0	-3.332	0
-3.33	0	-3.33	0
-3.328	0	-3.328	0
-3.326	0	-3.326	0
-3.324	0	-3.324	0
-3.322	0	-3.322	0
-3.32	0	-3.32	0
-3.318	0	-3.318	0
-3.316	0	-3.316	0
-3.314	0	-3.314	0
-3.312	0	-3.312	0
-3.31	0	-3.31	0
-3.308	0	-3.308	0
-3.306	0	-3.306	0
-3.304	0	-3.304	0
-3.302	0	-3.302	0
-3.3	0	-3.3	0
-3.298	0	-3.298	0
-3.296	0	-3.296	0
-3.294	0	-3.294	0
-3.292	0	-3.292	0
-3.29	0	-3.29	0
-3.288	0	-3.288	0
-3.286	0	-3.286	0
-3.284	0	-3.284	0
-3.282	0	-3.282	0
-3.28	0	-3.28	0
-3.278	0	-3.278	0
-3.276	0	-3.276	0
-3.274	0	-3.274	0
-3.272	0	-3.272	0
-3.27	0	-3.27	0
-3.268	0	-3.268	0
-3.266	0	-3.266	0
-3.264	0	-3.264	0
-3.262	0	-3.262	0
-3.26	0	-3.26	0
-3.258	0	-3.258	0
-3.256	0	-3.256	0
-3.254	0	-3.254	0
-3.252	0	-3.252	0
-3.25	0	-3.25	0
-3.248	0	-3.248	0
-3.246	0	-3.246	0
-3.244	0	-3.244	0
-3.242	0	-3.242	0
-3.24	0	-3.24	0
-3.238	0	-3.238	0
-3.236	0	-3.236	0
-3.234	0	-3.234	0
-3.232	0	-3.232	0
-3.23	0	-3.23	0
-3.228	0	-3.228	0
-3.226	0	-3.226	0
-3.224	0	-3.224	0
-3.222	0	-3.222	0
-3.22	0	-3.22	0
-3.218	0	-3.218	0
-3.216	0	-3.216	0
-3.214	0	-3.214	0
-3.212	0	-3.212	0
-3.21	0	-3.21	0
-3.208	0	-3.208	0
-3.206	0	-3.206	0
-3.204	0	-3.204	0
-3.202	0	-3.202	0
-3.2	0	-3.2	0
-3.198	0	-3.198	0
-3.196	0	-3.196	0
-3.194	0	-3.194	0
-3.192	0	-3.192	0
-3.19	0	-3.19	0
-3.188	0	-3.188	0
-3.186	0	-3.186	0
-3.184	0	-3.184	0
-3.182	0	-3.182	0
-3.18	0	-3.18	0
-3.178	0	-3.178	0
-3.176	0	-3.176	0
-3.174	0	-3.174	0
-3.172	0	-3.172	0
-3.17	0	-3.17	0
-3.168	0	-3.168	0
-3.166	0	-3.166	0
-3.164	0	-3.164	0
-3.162	0	-3.162	0
-3.16	0	-3.16	0
-3.158	0	-3.158	0
-3.156	0	-3.156	0
-3.154	0	-3.154	0
-3.152	0	-3.152	0
-3.15	0	-3.15	0
-3.148	0	-3.148	0
-3.146	0	-3.146	0
-3.144	0	-3.144	0
-3.142	0	-3.142	0
-3.14	0	-3.14	0
-3.138	0	-3.138	0
-3.136	0	-3.136	0
-3.134	0	-3.134	0
-3.132	0	-3.132	0
-3.13	0	-3.13	0
-3.128	0	-3.128	0
-3.126	0	-3.126	0
-3.124	0	-3.124	0
-3.122	0	-3.122	0
-3.12	0	-3.12	0
-3.118	0	-3.118	0
-3.116	0	-3.116	0
-3.114	0	-3.114	0
-3.112	0	-3.112	0
-3.11	0	-3.11	0
-3.108	0	-3.108	0
-3.106	0	-3.106	0
-3.104	0	-3.104	0
-3.102	0	-3.102	0
-3.1	0	-3.1	0
-3.098	0	-3.098	0
-3.096	0	-3.096	0
-3.094	0	-3.094	0
-3.092	0	-3.092	0
-3.09	0	-3.09	0
-3.088	0	-3.088	0
-3.086	0	-3.086	0
-3.084	0	-3.084	0
-3.082	0	-3.082	0
-3.08	0	-3.08	0
-3.078	0	-3.078	0
-3.076	0	-3.076	0
-3.074	0	-3.074	0
-3.072	0	-3.072	0
-3.07	0	-3.07	0
-3.068	0	-3.068	0
-3.066	0	-3.066	0
-3.064	0	-3.064	0
-3.062	0	-3.062	0
-3.06	0	-3.06	0
-3.058	0	-3.058	0
-3.056	0	-3.056	0
-3.054	0	-3.054	0
-3.052	0	-3.052	0
-3.05	0	-3.05	0
-3.048	0	-3.048	0
-3.046	0	-3.046	0
-3.044	0	-3.044	0
-3.042	0	-3.042	0
-3.04	0	-3.04	0
-3.038	0	-3.038	0
-3.036	0	-3.036	0
-3.034	0	-3.034	0
-3.032	0	-3.032	0
-3.03	0	-3.03	0
-3.028	0	-3.028	0
-3.026	0	-3.026	0
-3.024	0	-3.024	0
-3.022	0	-3.022	0
-3.02	0	-3.02	0
-3.018	0	-3.018	0
-3.016	0	-3.016	0
-3.014	0	-3.014	0
-3.012	0	-3.012	0
-3.01	0	-3.01	0
-3.008	0	-3.008	0
-3.006	0	-3.006	0
-3.004	0	-3.004	0
-3.002	0	-3.002	0
-3	0	-3	0
-2.998	0	-2.998	0
-2.996	0	-2.996	0
-2.994	0	-2.994	0
-2.992	0	-2.992	0
-2.99	0	-2.99	0
-2.988	0	-2.988	0
-2.986	0	-2.986	0
-2.984	0	-2.984	0
-2.982	0	-2.982	0
-2.98	0	-2.98	0
-2.978	0	-2.978	0
-2.976	0	-2.976	0
-2.974	0	-2.974	0
-2.972	0	-2.972	0
-2.97	0	-2.97	0
-2.968	0	-2.968	0
-2.966	0	-2.966	0
-2.964	0	-2.964	0
-2.962	0	-2.962	0
-2.96	0	-2.96	0
-2.958	0	-2.958	0
-2.956	0	-2.956	0
-2.954	0	-2.954	0
-2.952	0	-2.952	0
-2.95	0	-2.95	0
-2.948	0	-2.948	0
-2.946	0	-2.946	0
-2.944	0	-2.944	0
-2.942	0	-2.942	0
-2.94	0	-2.94	0
-2.938	0	-2.938	0
-2.936	0	-2.936	0
-2.934	0	-2.934	0
-2.932	0	-2.932	0
-2.93	0	-2.93	0
-2.928	0	-2.928	0
-2.926	0	-2.926	0
-2.924	0	-2.924	0
-2.922	0	-2.922	0
-2.92	0	-2.92	0
-2.918	0	-2.918	0
-2.916	0	-2.916	0
-2.914	0	-2.914	0
-2.912	0	-2.912	0
-2.91	0	-2.91	0
-2.908	0	-2.908	0
-2.906	0	-2.906	0
-2.904	0	-2.904	0
-2.902	0	-2.902	0
-2.9	0	-2.9	0
-2.898	0	-2.898	0
-2.896	0	-2.896	0
-2.894	0	-2.894	0
-2.892	0	-2.892	0
-2.89	0	-2.89	0
-2.888	0	-2.888	0
-2.886	0	-2.886	0
-2.884	0	-2.884	0
-2.882	0	-2.882	0
-2.88	0	-2.88	0
-2.878	0	-2.878	0
-2.876	0	-2.876	0
-2.874	0	-2.874	0
-2.872	0	-2.872	0
-2.87	0	-2.87	0
-2.868	0	-2.868	0
-2.866	0	-2.866	0
-2.864	0	-2.864	0
-2.862	0	-2.862	0
-2.86	0	-2.86	0
-2.858	0	-2.858	0
-2.856	0	-2.856	0
-2.854	0	-2.854	0
-2.852	0	-2.852	0
-2.85	0	-2.85	0
-2.848	0	-2.848	0
-2.846	0	-2.846	0
-2.844	0	-2.844	0
-2.842	0	-2.842	0
-2.84	0	-2.84	0
-2.838	0	-2.838	0
-2.836	0	-2.836	0
-2.834	0	-2.834	0
-2.832	0	-2.832	0
-2.83	0	-2.83	0
-2.828	0	-2.828	0
-2.826	0	-2.826	0
-2.824	0	-2.824	0
-2.822	0	-2.822	0
-2.82	0	-2.82	0
-2.818	0	-2.818	0
-2.816	0	-2.816	0
-2.814	0	-2.814	0
-2.812	0	-2.812	0
-2.81	0	-2.81	0
-2.808	0	-2.808	0
-2.806	0	-2.806	0
-2.804	0	-2.804	0
-2.802	0	-2.802	0
-2.8	0	-2.8	0
-2.798	0	-2.798	0
-2.796	0	-2.796	0
-2.794	0	-2.794	0
-2.792	0	-2.792	0
-2.79	0	-2.79	0
-2.788	0	-2.788	0
-2.786	0	-2.786	0
-2.784	0	-2.784	0
-2.782	0	-2.782	0
-2.78	0	-2.78	0
-2.778	0	-2.778	0
-2.776	0	-2.776	0
-2.774	0	-2.774	0
-2.772	0	-2.772	0
-2.77	0	-2.77	0
-2.768	0	-2.768	0
-2.766	0	-2.766	0
-2.764	0	-2.764	0
-2.762	0	-2.762	0
-2.76	0	-2.76	0
-2.758	0	-2.758	0
-2.756	0	-2.756	0
-2.754	0	-2.754	0
-2.752	0	-2.752	0
-2.75	0	-2.75	0
-2.748	0	-2.748	0
-2.746	0	-2.746	0
-2.744	0	-2.744	0
-2.742	0	-2.742	0
-2.74	0	-2.74	0
-2.738	0	-2.738	0
-2.736	0	-2.736	0
-2.734	0	-2.734	0
-2.732	0	-2.732	0
-2.73	0	-2.73	0
-2.728	0	-2.728	0
-2.726	0	-2.726	0
-2.724	0	-2.724	0
-2.722	0	-2.722	0
-2.72	0	-2.72	0
-2.718	0	-2.718	0
-2.716	0	-2.716	0
-2.714	0	-2.714	0
-2.712	0	-2.712	0
-2.71	0	-2.71	0
-2.708	0	-2.708	0
-2.706	0	-2.706	0
-2.704	0	-2.704	0
-2.702	0	-2.702	0
-2.7	0	-2.7	0
-2.698	0	-2.698	0
-2.696	0	-2.696	0
-2.694	0	-2.694	0
-2.692	0	-2.692	0
-2.69	0	-2.69	0
-2.688	0	-2.688	0
-2.686	0	-2.686	0
-2.684	0	-2.684	0
-2.682	0	-2.682	0
-2.68	0	-2.68	0
-2.678	0	-2.678	0
-2.676	0	-2.676	0
-2.674	0	-2.674	0
-2.672	0	-2.672	0
-2.67	0	-2.67	0
-2.668	0	-2.668	0
-2.666	0	-2.666	0
-2.664	0	-2.664	0
-2.662	0	-2.662	0
-2.66	0	-2.66	0
-2.658	0	-2.658	0
-2.656	0	-2.656	0
-2.654	0	-2.654	0
-2.652	0	-2.652	0
-2.65	0	-2.65	0
-2.648	0	-2.648	0
-2.646	0	-2.646	0
-2.644	0	-2.644	0
-2.642	0	-2.642	0
-2.64	0	-2.64	0
-2.638	0	-2.638	0
-2.636	0	-2.636	0
-2.634	0	-2.634	0
-2.632	0	-2.632	0
-2.63	0	-2.63	0
-2.628	0	-2.628	0
-2.626	0	-2.626	0
-2.624	0	-2.624	0
-2.622	0	-2.622	0
-2.62	0	-2.62	0
-2.618	0	-2.618	0
-2.616	0	-2.616	0
-2.614	0	-2.614	0
-2.612	0	-2.612	0
-2.61	0	-2.61	0
-2.608	0	-2.608	0
-2.606	0	-2.606	0
-2.604	0	-2.604	0
-2.602	0	-2.602	0
-2.6	0	-2.6	0
-2.598	0	-2.598	0
-2.596	0	-2.596	0
-2.594	0	-2.594	0
-2.592	0	-2.592	0
-2.59	0	-2.59	0
-2.588	0	-2.588	0
-2.586	0	-2.586	0
-2.584	0	-2.584	0
-2.582	0	-2.582	0
-2.58	0	-2.58	0
-2.578	0	-2.578	0
-2.576	0	-2.576	0
-2.574	0	-2.574	0
-2.572	0	-2.572	0
-2.57	0	-2.57	0
-2.568	0	-2.568	0
-2.566	0	-2.566	0
-2.564	0	-2.564	0
-2.562	0	-2.562	0
-2.56	0	-2.56	0
-2.558	0	-2.558	0
-2.556	0	-2.556	0
-2.554	0	-2.554	0
-2.552	0	-2.552	0
-2.55	0	-2.55	0
-2.548	0	-2.548	0
-2.546	0	-2.546	0
-2.544	0	-2.544	0
-2.542	0	-2.542	0
-2.54	0	-2.54	0
-2.538	0	-2.538	0
-2.536	0	-2.536	0
-2.534	0	-2.534	0
-2.532	0	-2.532	0
-2.53	0	-2.53	0
-2.528	0	-2.528	0
-2.526	0	-2.526	0
-2.524	0	-2.524	0
-2.522	0	-2.522	0
-2.52	0	-2.52	0
-2.518	0	-2.518	0
-2.516	0	-2.516	0
-2.514	0	-2.514	0
-2.512	0	-2.512	0
-2.51	0	-2.51	0
-2.508	0	-2.508	0
-2.506	0	-2.506	0
-2.504	0	-2.504	0
-2.502	0	-2.502	0
-2.5	0	-2.5	0
-2.498	0	-2.498	0
-2.496	0	-2.496	0
-2.494	0	-2.494	0
-2.492	0	-2.492	0
-2.49	0	-2.49	0
-2.488	0	-2.488	0
-2.486	0	-2.486	0
-2.484	0	-2.484	0
-2.482	0	-2.482	0
-2.48	0	-2.48	0
-2.478	0	-2.478	0
-2.476	0	-2.476	0
-2.474	0	-2.474	0
-2.472	0	-2.472	0
-2.47	0	-2.47	0
-2.468	0	-2.468	0
-2.466	0	-2.466	0
-2.464	0	-2.464	0
-2.462	0	-2.462	0
-2.46	0	-2.46	0
-2.458	0	-2.458	0
-2.456	0	-2.456	0
-2.454	0	-2.454	0
-2.452	0	-2.452	0
-2.45	0	-2.45	0
-2.448	0	-2.448	0
-2.446	0	-2.446	0
-2.444	0	-2.444	0
-2.442	0	-2.442	0
-2.44	0	-2.44	0
-2.438	0	-2.438	0
-2.436	0	-2.436	0
-2.434	0	-2.434	0
-2.432	0	-2.432	0
-2.43	0	-2.43	0
-2.428	0	-2.428	0
-2.426	0	-2.426	0
-2.424	0	-2.424	0
-2.422	0	-2.422	0
-2.42	0	-2.42	0
-2.418	0	-2.418	0
-2.416	0	-2.416	0
-2.414	0	-2.414	0
-2.412	0	-2.412	0
-2.41	0	-2.41	0
-2.408	0	-2.408	0
-2.406	0	-2.406	0
-2.404	0	-2.404	0
-2.402	0	-2.402	0
-2.4	0	-2.4	0
-2.398	0	-2.398	0
-2.396	0	-2.396	0
-2.394	0	-2.394	0
-2.392	0	-2.392	0
-2.39	0	-2.39	0
-2.388	0	-2.388	0
-2.386	0	-2.386	0
-2.384	0	-2.384	0
-2.382	0	-2.382	0
-2.38	0	-2.38	0
-2.378	0	-2.378	0
-2.376	0	-2.376	0
-2.374	0	-2.374	0
-2.372	0	-2.372	0
-2.37	0	-2.37	0
-2.368	0	-2.368	0
-2.366	0	-2.366	0
-2.364	0	-2.364	0
-2.362	0	-2.362	0
-2.36	0	-2.36	0
-2.358	0	-2.358	0
-2.356	0	-2.356	0
-2.354	0	-2.354	0
-2.352	0	-2.352	0
-2.35	0	-2.35	0
-2.348	0	-2.348	0
-2.346	0	-2.346	0
-2.344	0	-2.344	0
-2.342	0	-2.342	0
-2.34	0	-2.34	0
-2.338	0	-2.338	0
-2.336	0	-2.336	0
-2.334	0	-2.334	0
-2.332	0	-2.332	0
-2.33	0	-2.33	0
-2.328	0	-2.328	0
-2.326	0	-2.326	0
-2.324	0	-2.324	0
-2.322	0	-2.322	0
-2.32	0	-2.32	0
-2.318	0	-2.318	0
-2.316	0	-2.316	0
-2.314	0	-2.314	0
-2.312	0	-2.312	0
-2.31	0	-2.31	0
-2.308	0	-2.308	0
-2.306	0	-2.306	0
-2.304	0	-2.304	0
-2.302	0	-2.302	0
-2.3	0	-2.3	0
-2.298	0	-2.298	0
-2.296	0	-2.296	0
-2.294	0	-2.294	0
-2.292	0	-2.292	0
-2.29	0	-2.29	0
-2.288	0	-2.288	0
-2.286	0	-2.286	0
-2.284	0	-2.284	0
-2.282	0	-2.282	0
-2.28	0	-2.28	0
-2.278	0	-2.278	0
-2.276	0	-2.276	0
-2.274	0	-2.274	0
-2.272	0	-2.272	0
-2.27	0	-2.27	0
-2.268	0	-2.268	0
-2.266	0	-2.266	0
-2.264	0	-2.264	0
-2.262	0	-2.262	0
-2.26	0	-2.26	0
-2.258	0	-2.258	0
-2.256	0	-2.256	0
-2.254	0	-2.254	0
-2.252	0	-2.252	0
-2.25	0	-2.25	0
-2.248	0	-2.248	0
-2.246	0	-2.246	0
-2.244	0	-2.244	0
-2.242	0	-2.242	0
-2.24	0	-2.24	0
-2.238	0	-2.238	0
-2.236	0	-2.236	0
-2.234	0	-2.234	0
-2.232	0	-2.232	0
-2.23	0	-2.23	0
-2.228	0	-2.228	0
-2.226	0	-2.226	0
-2.224	0	-2.224	0
-2.222	0	-2.222	0
-2.22	0	-2.22	0
-2.218	0	-2.218	0
-2.216	0	-2.216	0
-2.214	0	-2.214	0
-2.212	0	-2.212	0
-2.21	0	-2.21	0
-2.208	0	-2.208	0
-2.206	0	-2.206	0
-2.204	0	-2.204	0
-2.202	0	-2.202	0
-2.2	0	-2.2	0
-2.198	0	-2.198	0
-2.196	0	-2.196	0
-2.194	0	-2.194	0
-2.192	0	-2.192	0
-2.19	0	-2.19	0
-2.188	0	-2.188	0
-2.186	0	-2.186	0
-2.184	0	-2.184	0
-2.182	0	-2.182	0
-2.18	0	-2.18	0
-2.178	0	-2.178	0
-2.176	0	-2.176	0
-2.174	0	-2.174	0
-2.172	0	-2.172	0
-2.17	0	-2.17	0
-2.168	0	-2.168	0
-2.166	0	-2.166	0
-2.164	0	-2.164	0
-2.162	0	-2.162	0
-2.16	0	-2.16	0
-2.158	0	-2.158	0
-2.156	0	-2.156	0
-2.154	0	-2.154	0
-2.152	0	-2.152	0
-2.15	0	-2.15	0
-2.148	0	-2.148	0
-2.146	0	-2.146	0
-2.144	0	-2.144	0
-2.142	0	-2.142	0
-2.14	0	-2.14	0
-2.138	0	-2.138	0
-2.136	0	-2.136	0
-2.134	0	-2.134	0
-2.132	0	-2.132	0
-2.13	0	-2.13	0
-2.128	0	-2.128	0
-2.126	0	-2.126	0
-2.124	0	-2.124	0
-2.122	0	-2.122	0
-2.12	0	-2.12	0
-2.118	0	-2.118	0
-2.116	0	-2.116	0
-2.114	0	-2.114	0
-2.112	0	-2.112	0
-2.11	0	-2.11	0
-2.108	0	-2.108	0
-2.106	0	-2.106	0
-2.104	0	-2.104	0
-2.102	0	-2.102	0
-2.1	0	-2.1	0
-2.098	0	-2.098	0
-2.096	0	-2.096	0
-2.094	0	-2.094	0
-2.092	0	-2.092	0
-2.09	0	-2.09	0
-2.088	0	-2.088	0
-2.086	0	-2.086	0
-2.084	0	-2.084	0
-2.082	0	-2.082	0
-2.08	0	-2.08	0
-2.078	0	-2.078	0
-2.076	0	-2.076	0
-2.074	0	-2.074	0
-2.072	0	-2.072	0
-2.07	0	-2.07	0
-2.068	0	-2.068	0
-2.066	0	-2.066	0
-2.064	0	-2.064	0
-2.062	0	-2.062	0
-2.06	0	-2.06	0
-2.058	0	-2.058	0
-2.056	0	-2.056	0
-2.054	0	-2.054	0
-2.052	0	-2.052	0
-2.05	0	-2.05	0
-2.048	0	-2.048	0
-2.046	0	-2.046	0
-2.044	0	-2.044	0
-2.042	0	-2.042	0
-2.04	0	-2.04	0
-2.038	0	-2.038	0
-2.036	0	-2.036	0
-2.034	0	-2.034	0
-2.032	0	-2.032	0
-2.03	0	-2.03	0
-2.028	0	-2.028	0
-2.026	0	-2.026	0
-2.024	0	-2.024	0
-2.022	0	-2.022	0
-2.02	0	-2.02	0
-2.018	0	-2.018	0
-2.016	0	-2.016	0
-2.014	0	-2.014	0
-2.012	0	-2.012	0
-2.01	0	-2.01	0
-2.008	0	-2.008	0
-2.006	0	-2.006	0
-2.004	0	-2.004	0
-2.002	0	-2.002	0
-2	0	-2	0
-1.998	0	-1.998	0
-1.996	0	-1.996	0
-1.994	0	-1.994	0
-1.992	0	-1.992	0
-1.99	0	-1.99	0
-1.988	0	-1.988	0
-1.986	0	-1.986	0
-1.984	0	-1.984	0
-1.982	0	-1.982	0
-1.98	0	-1.98	0
-1.978	0	-1.978	0
-1.976	0	-1.976	0
-1.974	0	-1.974	0
-1.972	0	-1.972	0
-1.97	0	-1.97	0
-1.968	0	-1.968	0
-1.966	0	-1.966	0
-1.964	0	-1.964	0
-1.962	0	-1.962	0
-1.96	0	-1.96	0
-1.958	0	-1.958	0
-1.956	0	-1.956	0
-1.954	0	-1.954	0
-1.952	0	-1.952	0
-1.95	0	-1.95	0
-1.948	0	-1.948	0
-1.946	0	-1.946	0
-1.944	0	-1.944	0
-1.942	0	-1.942	0
-1.94	0	-1.94	0
-1.938	0	-1.938	0
-1.936	0	-1.936	0
-1.934	0	-1.934	0
-1.932	0	-1.932	0
-1.93	0	-1.93	0
-1.928	0	-1.928	0
-1.926	0	-1.926	0
-1.924	0	-1.924	0
-1.922	0	-1.922	0
-1.92	0	-1.92	0
-1.918	0	-1.918	0
-1.916	0	-1.916	0
-1.914	0	-1.914	0
-1.912	0	-1.912	0
-1.91	0	-1.91	0
-1.908	0	-1.908	0
-1.906	0	-1.906	0
-1.904	0	-1.904	0
-1.902	0	-1.902	0
-1.9	0	-1.9	0
-1.898	0	-1.898	0
-1.896	0	-1.896	0
-1.894	0	-1.894	0
-1.892	0	-1.892	0
-1.89	0	-1.89	0
-1.888	0	-1.888	0
-1.886	0	-1.886	0
-1.884	0	-1.884	0
-1.882	0	-1.882	0
-1.88	0	-1.88	0
-1.878	0	-1.878	0
-1.876	0	-1.876	0
-1.874	0	-1.874	0
-1.872	0	-1.872	0
-1.87	0	-1.87	0
-1.868	0	-1.868	0
-1.866	0	-1.866	0
-1.864	0	-1.864	0
-1.862	0	-1.862	0
-1.86	0	-1.86	0
-1.858	0	-1.858	0
-1.856	0	-1.856	0
-1.854	0	-1.854	0
-1.852	0	-1.852	0
-1.85	0	-1.85	0
-1.848	0	-1.848	0
-1.846	0	-1.846	0
-1.844	0	-1.844	0
-1.842	0	-1.842	0
-1.84	0	-1.84	0
-1.838	0	-1.838	0
-1.836	0	-1.836	0
-1.834	0	-1.834	0
-1.832	0	-1.832	0
-1.83	0	-1.83	0
-1.828	0	-1.828	0
-1.826	0	-1.826	0
-1.824	0	-1.824	0
-1.822	0	-1.822	0
-1.82	0	-1.82	0
-1.818	0	-1.818	0
-1.816	0	-1.816	0
-1.814	0	-1.814	0
-1.812	0	-1.812	0
-1.81	0	-1.81	0
-1.808	0	-1.808	0
-1.806	0	-1.806	0
-1.804	0	-1.804	0
-1.802	0	-1.802	0
-1.8	0	-1.8	0
-1.798	0	-1.798	0
-1.796	0	-1.796	0
-1.794	0	-1.794	0
-1.792	0	-1.792	0
-1.79	0	-1.79	0
-1.788	0	-1.788	0
-1.786	0	-1.786	0
-1.784	0	-1.784	0
-1.782	0	-1.782	0
-1.78	0	-1.78	0
-1.778	0	-1.778	0
-1.776	0	-1.776	0
-1.774	0	-1.774	0
-1.772	0	-1.772	0
-1.77	0	-1.77	0
-1.768	0	-1.768	0
-1.766	0	-1.766	0
-1.764	0	-1.764	0
-1.762	0	-1.762	0
-1.76	0	-1.76	0
-1.758	0	-1.758	0
-1.756	0	-1.756	0
-1.754	0	-1.754	0
-1.752	0	-1.752	0
-1.75	0	-1.75	0
-1.748	0	-1.748	0
-1.746	0	-1.746	0
-1.744	0	-1.744	0
-1.742	0	-1.742	0
-1.74	0	-1.74	0
-1.738	0	-1.738	0
-1.736	0	-1.736	0
-1.734	0	-1.734	0
-1.732	0	-1.732	0
-1.73	0	-1.73	0
-1.728	0	-1.728	0
-1.726	0	-1.726	0
-1.724	0	-1.724	0
-1.722	0	-1.722	0
-1.72	0	-1.72	0
-1.718	0	-1.718	0
-1.716	0	-1.716	0
-1.714	0	-1.714	0
-1.712	0	-1.712	0
-1.71	0	-1.71	0
-1.708	0	-1.708	0
-1.706	0	-1.706	0
-1.704	0	-1.704	0
-1.702	0	-1.702	0
-1.7	0	-1.7	0
-1.698	0	-1.698	0
-1.696	0	-1.696	0
-1.694	0	-1.694	0
-1.692	0	-1.692	0
-1.69	0	-1.69	0
-1.688	0	-1.688	0
-1.686	0	-1.686	0
-1.684	0	-1.684	0
-1.682	0	-1.682	0
-1.68	0	-1.68	0
-1.678	0	-1.678	0
-1.676	0	-1.676	0
-1.674	0	-1.674	0
-1.672	0	-1.672	0
-1.67	0	-1.67	0
-1.668	0	-1.668	0
-1.666	0	-1.666	0
-1.664	0	-1.664	0
-1.662	0	-1.662	0
-1.66	0	-1.66	0
-1.658	0	-1.658	0
-1.656	0	-1.656	0
-1.654	0	-1.654	0
-1.652	0	-1.652	0
-1.65	0	-1.65	0
-1.648	0	-1.648	0
-1.646	0	-1.646	0
-1.644	0	-1.644	0
-1.642	0	-1.642	0
-1.64	0	-1.64	0
-1.638	0	-1.638	0
-1.636	0	-1.636	0
-1.634	0	-1.634	0
-1.632	0	-1.632	0
-1.63	0	-1.63	0
-1.628	0	-1.628	0
-1.626	0	-1.626	0
-1.624	0	-1.624	0
-1.622	0	-1.622	0
-1.62	0	-1.62	0
-1.618	0	-1.618	0
-1.616	0	-1.616	0
-1.614	0	-1.614	0
-1.612	0	-1.612	0
-1.61	0	-1.61	0
-1.608	0	-1.608	0
-1.606	0	-1.606	0
-1.604	0	-1.604	0
-1.602	0	-1.602	0
-1.6	0	-1.6	0
-1.598	0	-1.598	0
-1.596	0	-1.596	0
-1.594	0	-1.594	0
-1.592	0	-1.592	0
-1.59	0	-1.59	0
-1.588	0	-1.588	0
-1.586	0	-1.586	0
-1.584	0	-1.584	0
-1.582	0	-1.582	0
-1.58	0	-1.58	0
-1.578	0	-1.578	0
-1.576	0	-1.576	0
-1.574	0	-1.574	0
-1.572	0	-1.572	0
-1.57	0	-1.57	0
-1.568	0	-1.568	0
-1.566	0	-1.566	0
-1.564	0	-1.564	0
-1.562	0	-1.562	0
-1.56	0	-1.56	0
-1.558	0	-1.558	0
-1.556	0	-1.556	0
-1.554	0	-1.554	0
-1.552	0	-1.552	0
-1.55	0	-1.55	0
-1.548	0	-1.548	0
-1.546	0	-1.546	0
-1.544	0	-1.544	0
-1.542	0	-1.542	0
-1.54	0	-1.54	0
-1.538	0	-1.538	0
-1.536	0	-1.536	0
-1.534	0	-1.534	0
-1.532	0	-1.532	0
-1.53	0	-1.53	0
-1.528	0	-1.528	0
-1.526	0	-1.526	0
-1.524	0	-1.524	0
-1.522	0	-1.522	0
-1.52	0	-1.52	0
-1.518	0	-1.518	0
-1.516	0	-1.516	0
-1.514	0	-1.514	0
-1.512	0	-1.512	0
-1.51	0	-1.51	0
-1.508	0	-1.508	0
-1.506	0	-1.506	0
-1.504	0	-1.504	0
-1.502	0	-1.502	0
-1.5	0	-1.5	0
-1.498	0	-1.498	0
-1.496	0	-1.496	0
-1.494	0	-1.494	0
-1.492	0	-1.492	0
-1.49	0	-1.49	0
-1.488	0	-1.488	0
-1.486	0	-1.486	0
-1.484	0	-1.484	0
-1.482	0	-1.482	0
-1.48	0	-1.48	0
-1.478	0	-1.478	0
-1.476	0	-1.476	0
-1.474	0	-1.474	0
-1.472	0	-1.472	0
-1.47	0	-1.47	0
-1.468	0	-1.468	0
-1.466	0	-1.466	0
-1.464	0	-1.464	0
-1.462	0	-1.462	0
-1.46	0	-1.46	0
-1.458	0	-1.458	0
-1.456	0	-1.456	0
-1.454	0	-1.454	0
-1.452	0	-1.452	0
-1.45	0	-1.45	0
-1.448	0	-1.448	0
-1.446	0	-1.446	0
-1.444	0	-1.444	0
-1.442	0	-1.442	0
-1.44	0	-1.44	0
-1.438	0	-1.438	0
-1.436	0	-1.436	0
-1.434	0	-1.434	0
-1.432	0	-1.432	0
-1.43	0	-1.43	0
-1.428	0	-1.428	0
-1.426	0	-1.426	0
-1.424	0	-1.424	0
-1.422	0	-1.422	0
-1.42	0	-1.42	0
-1.418	0	-1.418	0
-1.416	0	-1.416	0
-1.414	0	-1.414	0
-1.412	0	-1.412	0
-1.41	0	-1.41	0
-1.408	0	-1.408	0
-1.406	0	-1.406	0
-1.404	0	-1.404	0
-1.402	0	-1.402	0
-1.4	0	-1.4	0
-1.398	0	-1.398	0
-1.396	0	-1.396	0
-1.394	0	-1.394	0
-1.392	0	-1.392	0
-1.39	0	-1.39	0
-1.388	0	-1.388	0
-1.386	0	-1.386	0
-1.384	0	-1.384	0
-1.382	0	-1.382	0
-1.38	0	-1.38	0
-1.378	0	-1.378	0
-1.376	0	-1.376	0
-1.374	0	-1.374	0
-1.372	0	-1.372	0
-1.37	0	-1.37	0
-1.368	0	-1.368	0
-1.366	0	-1.366	0
-1.364	0	-1.364	0
-1.362	0	-1.362	0
-1.36	0	-1.36	0
-1.358	0	-1.358	0
-1.356	0	-1.356	0
-1.354	0	-1.354	0
-1.352	0	-1.352	0
-1.35	0	-1.35	0
-1.348	0	-1.348	0
-1.346	0	-1.346	0
-1.344	0	-1.344	0
-1.342	0	-1.342	0
-1.34	0	-1.34	0
-1.338	0	-1.338	0
-1.336	0	-1.336	0
-1.334	0	-1.334	0
-1.332	0	-1.332	0
-1.33	0	-1.33	0
-1.328	0	-1.328	0
-1.326	0	-1.326	0
-1.324	0	-1.324	0
-1.322	0	-1.322	0
-1.32	0	-1.32	0
-1.318	0	-1.318	0
-1.316	0	-1.316	0
-1.314	0	-1.314	0
-1.312	0	-1.312	0
-1.31	0	-1.31	0
-1.308	0	-1.308	0
-1.306	0	-1.306	0
-1.304	0	-1.304	0
-1.302	0	-1.302	0
-1.3	0	-1.3	0
-1.298	0	-1.298	0
-1.296	0	-1.296	0
-1.294	0	-1.294	0
-1.292	0	-1.292	0
-1.29	0	-1.29	0
-1.288	0	-1.288	0
-1.286	0	-1.286	0
-1.284	0	-1.284	0
-1.282	0	-1.282	0
-1.28	0	-1.28	0
-1.278	0	-1.278	0
-1.276	0	-1.276	0
-1.274	0	-1.274	0
-1.272	0	-1.272	0
-1.27	0	-1.27	0
-1.268	0	-1.268	0
-1.266	0	-1.266	0
-1.264	0	-1.264	0
-1.262	0	-1.262	0
-1.26	0	-1.26	0
-1.258	0	-1.258	0
-1.256	0	-1.256	0
-1.254	0	-1.254	0
-1.252	0	-1.252	0
-1.25	0	-1.25	0
-1.248	0	-1.248	0
-1.246	0	-1.246	0
-1.244	0	-1.244	0
-1.242	0	-1.242	0
-1.24	0	-1.24	0
-1.238	0	-1.238	0
-1.236	0	-1.236	0
-1.234	0	-1.234	0
-1.232	0	-1.232	0
-1.23	0	-1.23	0
-1.228	0	-1.228	0
-1.226	0	-1.226	0
-1.224	0	-1.224	0
-1.222	0	-1.222	0
-1.22	0	-1.22	0
-1.218	0	-1.218	0
-1.216	0	-1.216	0
-1.214	0	-1.214	0
-1.212	0	-1.212	0
-1.21	0	-1.21	0
-1.208	0	-1.208	0
-1.206	0	-1.206	0
-1.204	0	-1.204	0
-1.202	0	-1.202	0
-1.2	0	-1.2	0
-1.198	0	-1.198	0
-1.196	0	-1.196	0
-1.194	0	-1.194	0
-1.192	0	-1.192	0
-1.19	0	-1.19	0
-1.188	0	-1.188	0
-1.186	0	-1.186	0
-1.184	0	-1.184	0
-1.182	0	-1.182	0
-1.18	0	-1.18	0
-1.178	0	-1.178	0
-1.176	0	-1.176	0
-1.174	0	-1.174	0
-1.172	0	-1.172	0
-1.17	0	-1.17	0
-1.168	0	-1.168	0
-1.166	0	-1.166	0
-1.164	0	-1.164	0
-1.162	0	-1.162	0
-1.16	0	-1.16	0
-1.158	0	-1.158	0
-1.156	0	-1.156	0
-1.154	0	-1.154	0
-1.152	0	-1.152	0
-1.15	0	-1.15	0
-1.148	0	-1.148	0
-1.146	0	-1.146	0
-1.144	0	-1.144	0
-1.142	0	-1.142	0
-1.14	0	-1.14	0
-1.138	0	-1.138	0
-1.136	0	-1.136	0
-1.134	0	-1.134	0
-1.132	0	-1.132	0
-1.13	0	-1.13	0
-1.128	0	-1.128	0
-1.126	0	-1.126	0
-1.124	0	-1.124	0
-1.122	0	-1.122	0
-1.12	0	-1.12	0
-1.118	0	-1.118	0
-1.116	0	-1.116	0
-1.114	0	-1.114	0
-1.112	0	-1.112	0
-1.11	0	-1.11	0
-1.108	0	-1.108	0
-1.106	0	-1.106	0
-1.104	0	-1.104	0
-1.102	0	-1.102	0
-1.1	0	-1.1	0
-1.098	0	-1.098	0
-1.096	0	-1.096	0
-1.094	0	-1.094	0
-1.092	0	-1.092	0
-1.09	0	-1.09	0
-1.088	0	-1.088	0
-1.086	0	-1.086	0
-1.084	0	-1.084	0
-1.082	0	-1.082	0
-1.08	0	-1.08	0
-1.078	0	-1.078	0
-1.076	0	-1.076	0
-1.074	0	-1.074	0
-1.072	0	-1.072	0
-1.07	0	-1.07	0
-1.068	0	-1.068	0
-1.066	0	-1.066	0
-1.064	0	-1.064	0
-1.062	0	-1.062	0
-1.06	0	-1.06	0
-1.058	0	-1.058	0
-1.056	0	-1.056	0
-1.054	0	-1.054	0
-1.052	0	-1.052	0
-1.05	0	-1.05	0
-1.048	0	-1.048	0
-1.046	0	-1.046	0
-1.044	0	-1.044	0
-1.042	0	-1.042	0
-1.04	0	-1.04	0
-1.038	0	-1.038	0
-1.036	0	-1.036	0
-1.034	0	-1.034	0
-1.032	0	-1.032	0
-1.03	0	-1.03	0
-1.028	0	-1.028	0
-1.026	0	-1.026	0
-1.024	0	-1.024	0
-1.022	0	-1.022	0
-1.02	0	-1.02	0
-1.018	0	-1.018	0
-1.016	0	-1.016	0
-1.014	0	-1.014	0
-1.012	0	-1.012	0
-1.01	0	-1.01	0
-1.008	0	-1.008	0
-1.006	0	-1.006	0
-1.004	0	-1.004	0
-1.002	0	-1.002	0
-1	0	-1	0
-0.998	0	-0.998	0
-0.996	0	-0.996	0
-0.994	0	-0.994	0
-0.992	0	-0.992	0
-0.99	0	-0.99	0
-0.988	0	-0.988	0
-0.986	0	-0.986	0
-0.984	0	-0.984	0
-0.982	0	-0.982	0
-0.98	0	-0.98	0
-0.978	0	-0.978	0
-0.976	0	-0.976	0
-0.974	0	-0.974	0
-0.972	0	-0.972	0
-0.97	0	-0.97	0
-0.968	0	-0.968	0
-0.966	0	-0.966	0
-0.964	0	-0.964	0
-0.962	0	-0.962	0
-0.96	0	-0.96	0
-0.958	0	-0.958	0
-0.956	0	-0.956	0
-0.954	0	-0.954	0
-0.952	0	-0.952	0
-0.95	0	-0.95	0
-0.948	0	-0.948	0
-0.946	0	-0.946	0
-0.944	0	-0.944	0
-0.942	0	-0.942	0
-0.94	0	-0.94	0
-0.938	0	-0.938	0
-0.936	0	-0.936	0
-0.934	0	-0.934	0
-0.932	0	-0.932	0
-0.93	0	-0.93	0
-0.928	0	-0.928	0
-0.926	0	-0.926	0
-0.924	0	-0.924	0
-0.922	0	-0.922	0
-0.92	0	-0.92	0
-0.918	0	-0.918	0
-0.916	0	-0.916	0
-0.914	0	-0.914	0
-0.912	0	-0.912	0
-0.91	0	-0.91	0
-0.908	0	-0.908	0
-0.906	0	-0.906	0
-0.904	0	-0.904	0
-0.902	0	-0.902	0
-0.9	0	-0.9	0
-0.898	0	-0.898	0
-0.896	0	-0.896	0
-0.894	0	-0.894	0
-0.892	0	-0.892	0
-0.89	0	-0.89	0
-0.888	0	-0.888	0
-0.886	0	-0.886	0
-0.884	0	-0.884	0
-0.882	0	-0.882	0
-0.88	0	-0.88	0
-0.878	0	-0.878	0
-0.876	0	-0.876	0
-0.874	0	-0.874	0
-0.872	0	-0.872	0
-0.87	0	-0.87	0
-0.868	0	-0.868	0
-0.866	0	-0.866	0
-0.864	0	-0.864	0
-0.862	0	-0.862	0
-0.86	0	-0.86	0
-0.858	0	-0.858	0
-0.856	0	-0.856	0
-0.854	0	-0.854	0
-0.852	0	-0.852	0
-0.85	0	-0.85	0
-0.848	0	-0.848	0
-0.846	0	-0.846	0
-0.844	0	-0.844	0
-0.842	0	-0.842	0
-0.84	0	-0.84	0
-0.838	0	-0.838	0
-0.836	0	-0.836	0
-0.834	0	-0.834	0
-0.832	0	-0.832	0
-0.83	0	-0.83	0
-0.828	0	-0.828	0
-0.826	0	-0.826	0
-0.824	0	-0.824	0
-0.822	0	-0.822	0
-0.82	0	-0.82	0
-0.818	0	-0.818	0
-0.816	0	-0.816	0
-0.814	0	-0.814	0
-0.812	0	-0.812	0
-0.81	0	-0.81	0
-0.808	0	-0.808	0
-0.806	0	-0.806	0
-0.804	0	-0.804	0
-0.802	0	-0.802	0
-0.8	0	-0.8	0
-0.798	0	-0.798	0
-0.796	0	-0.796	0
-0.794	0	-0.794	0
-0.792	0	-0.792	0
-0.79	0	-0.79	0
-0.788	0	-0.788	0
-0.786	0	-0.786	0
-0.784	0	-0.784	0
-0.782	0	-0.782	0
-0.78	0	-0.78	0
-0.778	0	-0.778	0
-0.776	0	-0.776	0
-0.774	0	-0.774	0
-0.772	0	-0.772	0
-0.77	0	-0.77	0
-0.768	0	-0.768	0
-0.766	0	-0.766	0
-0.764	0	-0.764	0
-0.762	0	-0.762	0
-0.76	0	-0.76	0
-0.758	0	-0.758	0
-0.756	0	-0.756	0
-0.754	0	-0.754	0
-0.752	0	-0.752	0
-0.75	0	-0.75	0
-0.748	0	-0.748	0
-0.746	0	-0.746	0
-0.744	0	-0.744	0
-0.742	0	-0.742	0
-0.74	0	-0.74	0
-0.738	0	-0.738	0
-0.736	0	-0.736	0
-0.734	0	-0.734	0
-0.732	0	-0.732	0
-0.73	0	-0.73	0
-0.728	0	-0.728	0
-0.726	0	-0.726	0
-0.724	0	-0.724	0
-0.722	0	-0.722	0
-0.72	0	-0.72	0
-0.718	0	-0.718	0
-0.716	0	-0.716	0
-0.714	0	-0.714	0
-0.712	0	-0.712	0
-0.71	0	-0.71	0
-0.708	0	-0.708	0
-0.706	0	-0.706	0
-0.704	0	-0.704	0
-0.702	0	-0.702	0
-0.7	0	-0.7	0
-0.698	0	-0.698	0
-0.696	0	-0.696	0
-0.694	0	-0.694	0
-0.692	0	-0.692	0
-0.69	0	-0.69	0
-0.688	0	-0.688	0
-0.686	0	-0.686	0
-0.684	0	-0.684	0
-0.682	0	-0.682	0
-0.68	0	-0.68	0
-0.678	0	-0.678	0
-0.676	0	-0.676	0
-0.674	0	-0.674	0
-0.672	0	-0.672	0
-0.67	0	-0.67	0
-0.668	0	-0.668	0
-0.666	0	-0.666	0
-0.664	0	-0.664	0
-0.662	0	-0.662	0
-0.66	0	-0.66	0
-0.658	0	-0.658	0
-0.656	0	-0.656	0
-0.654	0	-0.654	0
-0.652	0	-0.652	0
-0.65	0	-0.65	0
-0.648	0	-0.648	0
-0.646	0	-0.646	0
-0.644	0	-0.644	0
-0.642	0	-0.642	0
-0.64	0	-0.64	0
-0.638	0	-0.638	0
-0.636	0	-0.636	0
-0.634	0	-0.634	0
-0.632	0	-0.632	0
-0.63	0	-0.63	0
-0.628	0	-0.628	0
-0.626	0	-0.626	0
-0.624	0	-0.624	0
-0.622	0	-0.622	0
-0.62	0	-0.62	0
-0.618	0	-0.618	0
-0.616	0	-0.616	0
-0.614	0	-0.614	0
-0.612	0	-0.612	0
-0.61	0	-0.61	0
-0.608	0	-0.608	0
-0.606	0	-0.606	0
-0.604	0	-0.604	0
-0.602	0	-0.602	0
-0.6	0	-0.6	0
-0.598	0	-0.598	0
-0.596	0	-0.596	0
-0.594	0	-0.594	0
-0.592	0	-0.592	0
-0.59	0	-0.59	0
-0.588	0	-0.588	0
-0.586	0	-0.586	0
-0.584	0	-0.584	0
-0.582	0	-0.582	0
-0.58	0	-0.58	0
-0.578	0	-0.578	0
-0.576	0	-0.576	0
-0.574	0	-0.574	0
-0.572	0	-0.572	0
-0.57	0	-0.57	0
-0.568	0	-0.568	0
-0.566	0	-0.566	0
-0.564	0	-0.564	0
-0.562	0	-0.562	0
-0.56	0	-0.56	0
-0.558	0	-0.558	0
-0.556	0	-0.556	0
-0.554	0	-0.554	0
-0.552	0	-0.552	0
-0.55	0	-0.55	0
-0.548	0	-0.548	0
-0.546	0	-0.546	0
-0.544	0	-0.544	0
-0.542	0	-0.542	0
-0.54	0	-0.54	0
-0.538	0	-0.538	0
-0.536	0	-0.536	0
-0.534	0	-0.534	0
-0.532	0	-0.532	0
-0.53	0	-0.53	0
-0.528	0	-0.528	0
-0.526	0	-0.526	0
-0.524	0	-0.524	0
-0.522	0	-0.522	0
-0.52	0	-0.52	0
-0.518	0	-0.518	0
-0.516	0	-0.516	0
-0.514	0	-0.514	0
-0.512	0	-0.512	0
-0.51	0	-0.51	0
-0.508	0	-0.508	0
-0.506	0	-0.506	0
-0.504	0	-0.504	0
-0.502	0	-0.502	0
-0.5	0	-0.5	0
-0.498	0	-0.498	0
-0.496	0	-0.496	0
-0.494	0	-0.494	0
-0.492	0	-0.492	0
-0.49	0	-0.49	0
-0.488	0	-0.488	0
-0.486	0	-0.486	0
-0.484	0	-0.484	0
-0.482	0	-0.482	0
-0.48	0	-0.48	0
-0.478	0	-0.478	0
-0.476	0	-0.476	0
-0.474	0	-0.474	0
-0.472	0	-0.472	0
-0.47	0	-0.47	0
-0.468	0	-0.468	0
-0.466	0	-0.466	0
-0.464	0	-0.464	0
-0.462	0	-0.462	0
-0.46	0	-0.46	0
-0.458	0	-0.458	0
-0.456	0	-0.456	0
-0.454	0	-0.454	0
-0.452	0	-0.452	0
-0.45	0	-0.45	0
-0.448	0	-0.448	0
-0.446	0	-0.446	0
-0.444	0	-0.444	0
-0.442	0	-0.442	0
-0.44	0	-0.44	0
-0.438	0	-0.438	0
-0.436	0	-0.436	0
-0.434	0	-0.434	0
-0.432	0	-0.432	0
-0.43	0	-0.43	0
-0.428	0	-0.428	0
-0.426	0	-0.426	0
-0.424	0	-0.424	0
-0.422	0	-0.422	0
-0.42	0	-0.42	0
-0.418	0	-0.418	0
-0.416	0	-0.416	0
-0.414	0	-0.414	0
-0.412	0	-0.412	0
-0.41	0	-0.41	0
-0.408	0	-0.408	0
-0.406	0	-0.406	0
-0.404	0	-0.404	0
-0.402	0	-0.402	0
-0.4	0	-0.4	0
-0.398	0	-0.398	0
-0.396	0	-0.396	0
-0.394	0	-0.394	0
-0.392	0	-0.392	0
-0.39	0	-0.39	0
-0.388	0	-0.388	0
-0.386	0	-0.386	0
-0.384	0	-0.384	0
-0.382	0	-0.382	0
-0.38	0	-0.38	0
-0.378	0	-0.378	0
-0.376	0	-0.376	0
-0.374	0	-0.374	0
-0.372	0	-0.372	0
-0.37	0	-0.37	0
-0.368	0	-0.368	0
-0.366	0	-0.366	0
-0.364	0	-0.364	0
-0.362	0	-0.362	0
-0.36	0	-0.36	0
-0.358	0	-0.358	0
-0.356	0	-0.356	0
-0.354	0	-0.354	0
-0.352	0	-0.352	0
-0.35	0	-0.35	0
-0.348	0	-0.348	0
-0.346	0	-0.346	0
-0.344	0	-0.344	0
-0.342	0	-0.342	0
-0.34	0	-0.34	0
-0.338	0	-0.338	0
-0.336	0	-0.336	0
-0.334	0	-0.334	0
-0.332	0	-0.332	0
-0.33	0	-0.33	0
-0.328	0	-0.328	0
-0.326	0	-0.326	0
-0.324	0	-0.324	0
-0.322	0	-0.322	0
-0.32	0	-0.32	0
-0.318	0	-0.318	0
-0.316	0	-0.316	0
-0.314	0	-0.314	0
-0.312	0	-0.312	0
-0.31	0	-0.31	0
-0.308	0	-0.308	0
-0.306	0	-0.306	0
-0.304	0	-0.304	0
-0.302	0	-0.302	0
-0.3	0	-0.3	0
-0.298	0	-0.298	0
-0.296	0	-0.296	0
-0.294	0	-0.294	0
-0.292	0	-0.292	0
-0.29	0	-0.29	0
-0.288	0	-0.288	0
-0.286	0	-0.286	0
-0.284	0	-0.284	0
-0.282	0	-0.282	0
-0.28	0	-0.28	0
-0.278	0	-0.278	0
-0.276	0	-0.276	0
-0.274	0	-0.274	0
-0.272	0	-0.272	0
-0.27	0	-0.27	0
-0.268	0	-0.268	0
-0.266	0	-0.266	0
-0.264	0	-0.264	0
-0.262	0	-0.262	0
-0.26	0	-0.26	0
-0.258	0	-0.258	0
-0.256	0	-0.256	0
-0.254	0	-0.254	0
-0.252	0	-0.252	0
-0.25	0	-0.25	0
-0.248	0	-0.248	0
-0.246	0	-0.246	0
-0.244	0	-0.244	0
-0.242	0	-0.242	0
-0.24	0	-0.24	0
-0.238	0	-0.238	0
-0.236	0	-0.236	0
-0.234	0	-0.234	0
-0.232	0	-0.232	0
-0.23	0	-0.23	0
-0.228	0	-0.228	0
-0.226	0	-0.226	0
-0.224	0	-0.224	0
-0.222	0	-0.222	0
-0.22	0	-0.22	0
-0.218	0	-0.218	0
-0.216	0	-0.216	0
-0.214	0	-0.214	0
-0.212	0	-0.212	0
-0.21	0	-0.21	0
-0.208	0	-0.208	0
-0.206	0	-0.206	0
-0.204	0	-0.204	0
-0.202	0	-0.202	0
-0.2	0	-0.2	0
-0.198	0	-0.198	0
-0.196	0	-0.196	0
-0.194	0	-0.194	0
-0.192	0	-0.192	0
-0.19	0	-0.19	0
-0.188	0	-0.188	0
-0.186	0	-0.186	0
-0.184	0	-0.184	0
-0.182	0	-0.182	0
-0.18	0	-0.18	0
-0.178	0	-0.178	0
-0.176	0	-0.176	0
-0.174	0	-0.174	0
-0.172	0	-0.172	0
-0.17	0	-0.17	0
-0.168	0	-0.168	0
-0.166	0	-0.166	0
-0.164	0	-0.164	0
-0.162	0	-0.162	0
-0.16	0	-0.16	0
-0.158	0	-0.158	0
-0.156	0	-0.156	0
-0.154	0	-0.154	0
-0.152	0	-0.152	0
-0.15	0	-0.15	0
-0.148	0	-0.148	0
-0.146	0	-0.146	0
-0.144	0	-0.144	0
-0.142	0	-0.142	0
-0.14	0	-0.14	0
-0.138	0	-0.138	0
-0.136	0	-0.136	0
-0.134	0	-0.134	0
-0.132	0	-0.132	0
-0.13	0	-0.13	0
-0.128	0	-0.128	0
-0.126	0	-0.126	0
-0.124	0	-0.124	0
-0.122	0	-0.122	0
-0.12	0	-0.12	0
-0.118	0	-0.118	0
-0.116	0	-0.116	0
-0.114	0	-0.114	0
-0.112	0	-0.112	0
-0.11	0	-0.11	0
-0.108	0	-0.108	0
-0.106	0	-0.106	0
-0.104	0	-0.104	0
-0.102	0	-0.102	0
-0.1	0	-0.1	0
-0.098	0	-0.098	0
-0.096	0	-0.096	0
-0.094	0	-0.094	0
-0.092	0	-0.092	0
-0.09	0	-0.09	0
-0.088	0	-0.088	0
-0.086	0	-0.086	0
-0.084	0	-0.084	0
-0.082	0	-0.082	0
-0.08	0	-0.08	0
-0.078	0	-0.078	0
-0.076	0	-0.076	0
-0.074	0	-0.074	0
-0.072	0	-0.072	0
-0.07	0	-0.07	0
-0.068	0	-0.068	0
-0.066	0	-0.066	0
-0.064	0	-0.064	0
-0.062	0	-0.062	0
-0.06	0	-0.06	0
-0.058	0	-0.058	0
-0.056	0	-0.056	0
-0.054	0	-0.054	0
-0.052	0	-0.052	0
-0.05	0	-0.05	0
-0.048	0	-0.048	0
-0.046	0	-0.046	0
-0.044	0	-0.044	0
-0.042	0	-0.042	0
-0.04	0	-0.04	0
-0.038	0	-0.038	0
-0.036	0	-0.036	0
-0.034	0	-0.034	0
-0.032	0	-0.032	0
-0.03	0	-0.03	0
-0.028	0	-0.028	0
-0.026	0	-0.026	0
-0.024	0	-0.024	0
-0.022	0	-0.022	0
-0.02	0	-0.02	0
-0.018	0	-0.018	0
-0.016	0	-0.016	0
-0.014	0	-0.014	0
-0.012	0	-0.012	0
-0.01	0	-0.01	0
-0.008	0	-0.008	0
-0.006	0	-0.006	0
-0.004	0	-0.004	0
-0.002	0	-0.002	0
0	0	0	0
0.002	0	0.002	0
0.004	0	0.004	0
0.006	0	0.006	0
0.008	0	0.008	0
0.01	0	0.01	0
0.012	0	0.012	0
0.014	0	0.014	0
0.016	0	0.016	0
0.018	0	0.018	0
0.02	0	0.02	0
0.022	0	0.022	0
0.024	0	0.024	0
0.026	0	0.026	0
0.028	0	0.028	0
0.03	0	0.03	0
0.032	0	0.032	0
0.034	0	0.034	0
0.036	0	0.036	0
0.038	0	0.038	0
0.04	0	0.04	0
0.042	0	0.042	0
0.044	0	0.044	0
0.046	0	0.046	0
0.048	0	0.048	0
0.05	0	0.05	0
0.052	0	0.052	0
0.054	0	0.054	0
0.056	0	0.056	0
0.058	0	0.058	0
0.06	0	0.06	0
0.062	0	0.062	0
0.064	0	0.064	0
0.066	0	0.066	0
0.068	0	0.068	0
0.07	0	0.07	0
0.072	0	0.072	0
0.074	0	0.074	0
0.076	0	0.076	0
0.078	0	0.078	0
0.08	0	0.08	0
0.082	0	0.082	0
0.084	0	0.084	0
0.086	0	0.086	0
0.088	0	0.088	0
0.09	0	0.09	0
0.092	0	0.092	0
0.094	0	0.094	0
0.096	0	0.096	0
0.098	0	0.098	0
0.1	0	0.1	0
0.102	0	0.102	0
0.104	0	0.104	0
0.106	0	0.106	0
0.108	0	0.108	0
0.11	0	0.11	0
0.112	0	0.112	0
0.114	0	0.114	0
0.116	0	0.116	0
0.118	0	0.118	0
0.12	0	0.12	0
0.122	0	0.122	0
0.124	0	0.124	0
0.126	0	0.126	0
0.128	0	0.128	0
0.13	0	0.13	0
[truncated: 997 more rows]

## Sheet: B1
_full model_x	_full model_y	_no glycinergic amacrine cell_x	_no glycinergic amacrine cell_y
-2.964	0	-2.964	0
-2.962	0	-2.962	0
-2.96	0	-2.96	0
-2.958	0	-2.958	0
-2.956	0	-2.956	0
-2.954	0	-2.954	0
-2.952	0	-2.952	0
-2.95	0	-2.95	0
-2.948	0	-2.948	0
-2.946	0	-2.946	0
-2.944	0	-2.944	0
-2.942	0	-2.942	0
-2.94	0	-2.94	0
-2.938	0	-2.938	0
-2.936	0	-2.936	0
-2.934	0	-2.934	0
-2.932	0	-2.932	0
-2.93	0	-2.93	0
-2.928	0	-2.928	0
-2.926	0	-2.926	0
-2.924	0	-2.924	0
-2.922	0	-2.922	0
-2.92	0	-2.92	0
-2.918	0	-2.918	0
-2.916	0	-2.916	0
-2.914	0	-2.914	0
-2.912	0	-2.912	0
-2.91	0	-2.91	0
-2.908	0	-2.908	0
-2.906	0	-2.906	0
-2.904	0	-2.904	0
-2.902	0	-2.902	0
-2.9	0	-2.9	0
-2.898	0	-2.898	0
-2.896	0	-2.896	0
-2.894	0	-2.894	0
-2.892	0	-2.892	0
-2.89	0	-2.89	0
-2.888	0	-2.888	0
-2.886	0	-2.886	0
-2.884	0	-2.884	0
-2.882	0	-2.882	0
-2.88	0	-2.88	0
-2.878	0	-2.878	0
-2.876	0	-2.876	0
-2.874	0	-2.874	0
-2.872	0	-2.872	0
-2.87	0	-2.87	0
-2.868	0	-2.868	0
-2.866	0	-2.866	0
-2.864	0	-2.864	0
-2.862	0	-2.862	0
-2.86	0	-2.86	0
-2.858	0	-2.858	0
-2.856	0	-2.856	0
-2.854	0	-2.854	0
-2.852	0	-2.852	0
-2.85	0	-2.85	0
-2.848	0	-2.848	0
-2.846	0	-2.846	0
-2.844	0	-2.844	0
-2.842	0	-2.842	0
-2.84	0	-2.84	0
-2.838	0	-2.838	0
-2.836	0	-2.836	0
-2.834	0	-2.834	0
-2.832	0	-2.832	0
-2.83	0	-2.83	0
-2.828	0	-2.828	0
-2.826	0	-2.826	0
-2.824	0	-2.824	0
-2.822	0	-2.822	0
-2.82	0	-2.82	0
-2.818	0	-2.818	0
-2.816	0	-2.816	0
-2.814	0	-2.814	0
-2.812	0	-2.812	0
-2.81	0	-2.81	0
-2.808	0	-2.808	0
-2.806	0	-2.806	0
-2.804	0	-2.804	0
-2.802	0	-2.802	0
-2.8	0	-2.8	0
-2.798	0	-2.798	0
-2.796	0	-2.796	0
-2.794	0	-2.794	0
-2.792	0	-2.792	0
-2.79	0	-2.79	0
-2.788	0	-2.788	0
-2.786	0	-2.786	0
-2.784	0	-2.784	0
-2.782	0	-2.782	0
-2.78	0	-2.78	0
-2.778	0	-2.778	0
-2.776	0	-2.776	0
-2.774	0	-2.774	0
-2.772	0	-2.772	0
-2.77	0	-2.77	0
-2.768	0	-2.768	0
-2.766	0	-2.766	0
-2.764	0	-2.764	0
-2.762	0	-2.762	0
-2.76	0	-2.76	0
-2.758	0	-2.758	0
-2.756	0	-2.756	0
-2.754	0	-2.754	0
-2.752	0	-2.752	0
-2.75	0	-2.75	0
-2.748	0	-2.748	0
-2.746	0	-2.746	0
-2.744	0	-2.744	0
-2.742	0	-2.742	0
-2.74	0	-2.74	0
-2.738	0	-2.738	0
-2.736	0	-2.736	0
-2.734	0	-2.734	0
-2.732	0	-2.732	0
-2.73	0	-2.73	0
-2.728	0	-2.728	0
-2.726	0	-2.726	0
-2.724	0	-2.724	0
-2.722	0	-2.722	0
-2.72	0	-2.72	0
-2.718	0	-2.718	0
-2.716	0	-2.716	0
-2.714	0	-2.714	0
-2.712	0	-2.712	0
-2.71	0	-2.71	0
-2.708	0	-2.708	0
-2.706	0	-2.706	0
-2.704	0	-2.704	0
-2.702	0	-2.702	0
-2.7	0	-2.7	0
-2.698	0	-2.698	0
-2.696	0	-2.696	0
-2.694	0	-2.694	0
-2.692	0	-2.692	0
-2.69	0	-2.69	0
-2.688	0	-2.688	0
-2.686	0	-2.686	0
-2.684	0	-2.684	0
-2.682	0	-2.682	0
-2.68	0	-2.68	0
-2.678	0	-2.678	0
-2.676	0	-2.676	0
-2.674	0	-2.674	0
-2.672	0	-2.672	0
-2.67	0	-2.67	0
-2.668	0	-2.668	0
-2.666	0	-2.666	0
-2.664	0	-2.664	0
-2.662	0	-2.662	0
-2.66	0	-2.66	0
-2.658	0	-2.658	0
-2.656	0	-2.656	0
-2.654	0	-2.654	0
-2.652	0	-2.652	0
-2.65	0	-2.65	0
-2.648	0	-2.648	0
-2.646	0	-2.646	0
-2.644	0	-2.644	0
-2.642	0	-2.642	0
-2.64	0	-2.64	0
-2.638	0	-2.638	0
-2.636	0	-2.636	0
-2.634	0	-2.634	0
-2.632	0	-2.632	0
-2.63	0	-2.63	0
-2.628	0	-2.628	0
-2.626	0	-2.626	0
-2.624	0	-2.624	0
-2.622	0	-2.622	0
-2.62	0	-2.62	0
-2.618	0	-2.618	0
-2.616	0	-2.616	0
-2.614	0	-2.614	0
-2.612	0	-2.612	0
-2.61	0	-2.61	0
-2.608	0	-2.608	0
-2.606	0	-2.606	0
-2.604	0	-2.604	0
-2.602	0	-2.602	0
-2.6	0	-2.6	0
-2.598	0	-2.598	0
-2.596	0	-2.596	0
-2.594	0	-2.594	0
-2.592	0	-2.592	0
-2.59	0	-2.59	0
-2.588	0	-2.588	0
-2.586	0	-2.586	0
-2.584	0	-2.584	0
-2.582	0	-2.582	0
-2.58	0	-2.58	0
-2.578	0	-2.578	0
-2.576	0	-2.576	0
-2.574	0	-2.574	0
-2.572	0	-2.572	0
-2.57	0	-2.57	0
-2.568	0	-2.568	0
-2.566	0	-2.566	0
-2.564	0	-2.564	0
-2.562	0	-2.562	0
-2.56	0	-2.56	0
-2.558	0	-2.558	0
-2.556	0	-2.556	0
-2.554	0	-2.554	0
-2.552	0	-2.552	0
-2.55	0	-2.55	0
-2.548	0	-2.548	0
-2.546	0	-2.546	0
-2.544	0	-2.544	0
-2.542	0	-2.542	0
-2.54	0	-2.54	0
-2.538	0	-2.538	0
-2.536	0	-2.536	0
-2.534	0	-2.534	0
-2.532	0	-2.532	0
-2.53	0	-2.53	0
-2.528	0	-2.528	0
-2.526	0	-2.526	0
-2.524	0	-2.524	0
-2.522	0	-2.522	0
-2.52	0	-2.52	0
-2.518	0	-2.518	0
-2.516	0	-2.516	0
-2.514	0	-2.514	0
-2.512	0	-2.512	0
-2.51	0	-2.51	0
-2.508	0	-2.508	0
-2.506	0	-2.506	0
-2.504	0	-2.504	0
-2.502	0	-2.502	0
-2.5	0	-2.5	0
-2.498	0	-2.498	0
-2.496	0	-2.496	0
-2.494	0	-2.494	0
-2.492	0	-2.492	0
-2.49	0	-2.49	0
-2.488	0	-2.488	0
-2.486	0	-2.486	0
-2.484	0	-2.484	0
-2.482	0	-2.482	0
-2.48	0	-2.48	0
-2.478	0	-2.478	0
-2.476	0	-2.476	0
-2.474	0	-2.474	0
-2.472	0	-2.472	0
-2.47	0	-2.47	0
-2.468	0	-2.468	0
-2.466	0	-2.466	0
-2.464	0	-2.464	0
-2.462	0	-2.462	0
-2.46	0	-2.46	0
-2.458	0	-2.458	0
-2.456	0	-2.456	0
-2.454	0	-2.454	0
-2.452	0	-2.452	0
-2.45	0	-2.45	0
-2.448	0	-2.448	0
-2.446	0	-2.446	0
-2.444	0	-2.444	0
-2.442	0	-2.442	0
-2.44	0	-2.44	0
-2.438	0	-2.438	0
-2.436	0	-2.436	0
-2.434	0	-2.434	0
-2.432	0	-2.432	0
-2.43	0	-2.43	0
-2.428	0	-2.428	0
-2.426	0	-2.426	0
-2.424	0	-2.424	0
-2.422	0	-2.422	0
-2.42	0	-2.42	0
-2.418	0	-2.418	0
-2.416	0	-2.416	0
-2.414	0	-2.414	0
-2.412	0	-2.412	0
-2.41	0	-2.41	0
-2.408	0	-2.408	0
-2.406	0	-2.406	0
-2.404	0	-2.404	0
-2.402	0	-2.402	0
-2.4	0	-2.4	0
-2.398	0	-2.398	0
-2.396	0	-2.396	0
-2.394	0	-2.394	0
-2.392	0	-2.392	0
-2.39	0	-2.39	0
-2.388	0	-2.388	0
-2.386	0	-2.386	0
-2.384	0	-2.384	0
-2.382	0	-2.382	0
-2.38	0	-2.38	0
-2.378	0	-2.378	0
-2.376	0	-2.376	0
-2.374	0	-2.374	0
-2.372	0	-2.372	0
-2.37	0	-2.37	0
-2.368	0	-2.368	0
-2.366	0	-2.366	0
-2.364	0	-2.364	0
-2.362	0	-2.362	0
-2.36	0	-2.36	0
-2.358	0	-2.358	0
-2.356	0	-2.356	0
-2.354	0	-2.354	0
-2.352	0	-2.352	0
-2.35	0	-2.35	0
-2.348	0	-2.348	0
-2.346	0	-2.346	0
-2.344	0	-2.344	0
-2.342	0	-2.342	0
-2.34	0	-2.34	0
-2.338	0	-2.338	0
-2.336	0	-2.336	0
-2.334	0	-2.334	0
-2.332	0	-2.332	0
-2.33	0	-2.33	0
-2.328	0	-2.328	0
-2.326	0	-2.326	0
-2.324	0	-2.324	0
-2.322	0	-2.322	0
-2.32	0	-2.32	0
-2.318	0	-2.318	0
-2.316	0	-2.316	0
-2.314	0	-2.314	0
-2.312	0	-2.312	0
-2.31	0	-2.31	0
-2.308	0	-2.308	0
-2.306	0	-2.306	0
-2.304	0	-2.304	0
-2.302	0	-2.302	0
-2.3	0	-2.3	0
-2.298	0	-2.298	0
-2.296	0	-2.296	0
-2.294	0	-2.294	0
-2.292	0	-2.292	0
-2.29	0	-2.29	0
-2.288	0	-2.288	0
-2.286	0	-2.286	0
-2.284	0	-2.284	0
-2.282	0	-2.282	0
-2.28	0	-2.28	0
-2.278	0	-2.278	0
-2.276	0	-2.276	0
-2.274	0	-2.274	0
-2.272	0	-2.272	0
-2.27	0	-2.27	0
-2.268	0	-2.268	0
-2.266	0	-2.266	0
-2.264	0	-2.264	0
-2.262	0	-2.262	0
-2.26	0	-2.26	0
-2.258	0	-2.258	0
-2.256	0	-2.256	0
-2.254	0	-2.254	0
-2.252	0	-2.252	0
-2.25	0	-2.25	0
-2.248	0	-2.248	0
-2.246	0	-2.246	0
-2.244	0	-2.244	0
-2.242	0	-2.242	0
-2.24	0	-2.24	0
-2.238	0	-2.238	0
-2.236	0	-2.236	0
-2.234	0	-2.234	0
-2.232	0	-2.232	0
-2.23	0	-2.23	0
-2.228	0	-2.228	0
-2.226	0	-2.226	0
-2.224	0	-2.224	0
-2.222	0	-2.222	0
-2.22	0	-2.22	0
-2.218	0	-2.218	0
-2.216	0	-2.216	0
-2.214	0	-2.214	0
-2.212	0	-2.212	0
-2.21	0	-2.21	0
-2.208	0	-2.208	0
-2.206	0	-2.206	0
-2.204	0	-2.204	0
-2.202	0	-2.202	0
-2.2	0	-2.2	0
-2.198	0	-2.198	0
-2.196	0	-2.196	0
-2.194	0	-2.194	0
-2.192	0	-2.192	0
-2.19	0	-2.19	0
-2.188	0	-2.188	0
-2.186	0	-2.186	0
-2.184	0	-2.184	0
-2.182	0	-2.182	0
-2.18	0	-2.18	0
-2.178	0	-2.178	0
-2.176	0	-2.176	0
-2.174	0	-2.174	0
-2.172	0	-2.172	0
-2.17	0	-2.17	0
-2.168	0	-2.168	0
-2.166	0	-2.166	0
-2.164	0	-2.164	0
-2.162	0	-2.162	0
-2.16	0	-2.16	0
-2.158	0	-2.158	0
-2.156	0	-2.156	0
-2.154	0	-2.154	0
-2.152	0	-2.152	0
-2.15	0	-2.15	0
-2.148	0	-2.148	0
-2.146	0	-2.146	0
-2.144	0	-2.144	0
-2.142	0	-2.142	0
-2.14	0	-2.14	0
-2.138	0	-2.138	0
-2.136	0	-2.136	0
-2.134	0	-2.134	0
-2.132	0	-2.132	0
-2.13	0	-2.13	0
-2.128	0	-2.128	0
-2.126	0	-2.126	0
-2.124	0	-2.124	0
-2.122	0	-2.122	0
-2.12	0	-2.12	0
-2.118	0	-2.118	0
-2.116	0	-2.116	0
-2.114	0	-2.114	0
-2.112	0	-2.112	0
-2.11	0	-2.11	0
-2.108	0	-2.108	0
-2.106	0	-2.106	0
-2.104	0	-2.104	0
-2.102	0	-2.102	0
-2.1	0	-2.1	0
-2.098	0	-2.098	0
-2.096	0	-2.096	0
-2.094	0	-2.094	0
-2.092	0	-2.092	0
-2.09	0	-2.09	0
-2.088	0	-2.088	0
-2.086	0	-2.086	0
-2.084	0	-2.084	0
-2.082	0	-2.082	0
-2.08	0	-2.08	0
-2.078	0	-2.078	0
-2.076	0	-2.076	0
-2.074	0	-2.074	0
-2.072	0	-2.072	0
-2.07	0	-2.07	0
-2.068	0	-2.068	0
-2.066	0	-2.066	0
-2.064	0	-2.064	0
-2.062	0	-2.062	0
-2.06	0	-2.06	0
-2.058	0	-2.058	0
-2.056	0	-2.056	0
-2.054	0	-2.054	0
-2.052	0	-2.052	0
-2.05	0	-2.05	0
-2.048	0	-2.048	0
-2.046	0	-2.046	0
-2.044	0	-2.044	0
-2.042	0	-2.042	0
-2.04	0	-2.04	0
-2.038	0	-2.038	0
-2.036	0	-2.036	0
-2.034	0	-2.034	0
-2.032	0	-2.032	0
-2.03	0	-2.03	0
-2.028	0	-2.028	0
-2.026	0	-2.026	0
-2.024	0	-2.024	0
-2.022	0	-2.022	0
-2.02	0	-2.02	0
-2.018	0	-2.018	0
-2.016	0	-2.016	0
-2.014	0	-2.014	0
-2.012	0	-2.012	0
-2.01	0	-2.01	0
-2.008	0	-2.008	0
-2.006	0	-2.006	0
-2.004	0	-2.004	0
-2.002	0	-2.002	0
-2	0	-2	0
-1.998	0	-1.998	0
-1.996	0	-1.996	0
-1.994	0	-1.994	0
-1.992	0	-1.992	0
-1.99	0	-1.99	0
-1.988	0	-1.988	0
-1.986	0	-1.986	0
-1.984	0	-1.984	0
-1.982	0	-1.982	0
-1.98	0	-1.98	0
-1.978	0	-1.978	0
-1.976	0	-1.976	0
-1.974	0	-1.974	0
-1.972	0	-1.972	0
-1.97	0	-1.97	0
-1.968	0	-1.968	0
-1.966	0	-1.966	0
-1.964	0	-1.964	0
-1.962	0	-1.962	0
-1.96	0	-1.96	0
-1.958	0	-1.958	0
-1.956	0	-1.956	0
-1.954	0	-1.954	0
-1.952	0	-1.952	0
-1.95	0	-1.95	0
-1.948	0	-1.948	0
-1.946	0	-1.946	0
-1.944	0	-1.944	0
-1.942	0	-1.942	0
-1.94	0	-1.94	0
-1.938	0	-1.938	0
-1.936	0	-1.936	0
-1.934	0	-1.934	0
-1.932	0	-1.932	0
-1.93	0	-1.93	0
-1.928	0	-1.928	0
-1.926	0	-1.926	0
-1.924	0	-1.924	0
-1.922	0	-1.922	0
-1.92	0	-1.92	0
-1.918	0	-1.918	0
-1.916	0	-1.916	0
-1.914	0	-1.914	0
-1.912	0	-1.912	0
-1.91	0	-1.91	0
-1.908	0	-1.908	0
-1.906	0	-1.906	0
-1.904	0	-1.904	0
-1.902	0	-1.902	0
-1.9	0	-1.9	0
-1.898	0	-1.898	0
-1.896	0	-1.896	0
-1.894	0	-1.894	0
-1.892	0	-1.892	0
-1.89	0	-1.89	0
-1.888	0	-1.888	0
-1.886	0	-1.886	0
-1.884	0	-1.884	0
-1.882	0	-1.882	0
-1.88	0	-1.88	0
-1.878	0	-1.878	0
-1.876	0	-1.876	0
-1.874	0	-1.874	0
-1.872	0	-1.872	0
-1.87	0	-1.87	0
-1.868	0	-1.868	0
-1.866	0	-1.866	0
-1.864	0	-1.864	0
-1.862	0	-1.862	0
-1.86	0	-1.86	0
-1.858	0	-1.858	0
-1.856	0	-1.856	0
-1.854	0	-1.854	0
-1.852	0	-1.852	0
-1.85	0	-1.85	0
-1.848	0	-1.848	0
-1.846	0	-1.846	0
-1.844	0	-1.844	0
-1.842	0	-1.842	0
-1.84	0	-1.84	0
-1.838	0	-1.838	0
-1.836	0	-1.836	0
-1.834	0	-1.834	0
-1.832	0	-1.832	0
-1.83	0	-1.83	0
-1.828	0	-1.828	0
-1.826	0	-1.826	0
-1.824	0	-1.824	0
-1.822	0	-1.822	0
-1.82	0	-1.82	0
-1.818	0	-1.818	0
-1.816	0	-1.816	0
-1.814	0	-1.814	0
-1.812	0	-1.812	0
-1.81	0	-1.81	0
-1.808	0	-1.808	0
-1.806	0	-1.806	0
-1.804	0	-1.804	0
-1.802	0	-1.802	0
-1.8	0	-1.8	0
-1.798	0	-1.798	0
-1.796	0	-1.796	0
-1.794	0	-1.794	0
-1.792	0	-1.792	0
-1.79	0	-1.79	0
-1.788	0	-1.788	0
-1.786	0	-1.786	0
-1.784	0	-1.784	0
-1.782	0	-1.782	0
-1.78	0	-1.78	0
-1.778	0	-1.778	0
-1.776	0	-1.776	0
-1.774	0	-1.774	0
-1.772	0	-1.772	0
-1.77	0	-1.77	0
-1.768	0	-1.768	0
-1.766	0	-1.766	0
-1.764	0	-1.764	0
-1.762	0	-1.762	0
-1.76	0	-1.76	0
-1.758	0	-1.758	0
-1.756	0	-1.756	0
-1.754	0	-1.754	0
-1.752	0	-1.752	0
-1.75	0	-1.75	0
-1.748	0	-1.748	0
-1.746	0	-1.746	0
-1.744	0	-1.744	0
-1.742	0	-1.742	0
-1.74	0	-1.74	0
-1.738	0	-1.738	0
-1.736	0	-1.736	0
-1.734	0	-1.734	0
-1.732	0	-1.732	0
-1.73	0	-1.73	0
-1.728	0	-1.728	0
-1.726	0	-1.726	0
-1.724	0	-1.724	0
-1.722	0	-1.722	0
-1.72	0	-1.72	0
-1.718	0	-1.718	0
-1.716	0	-1.716	0
-1.714	0	-1.714	0
-1.712	0	-1.712	0
-1.71	0	-1.71	0
-1.708	0	-1.708	0
-1.706	0	-1.706	0
-1.704	0	-1.704	0
-1.702	0	-1.702	0
-1.7	0	-1.7	0
-1.698	0	-1.698	0
-1.696	0	-1.696	0
-1.694	0	-1.694	0
-1.692	0	-1.692	0
-1.69	0	-1.69	0
-1.688	0	-1.688	0
-1.686	0	-1.686	0
-1.684	0	-1.684	0
-1.682	0	-1.682	0
-1.68	0	-1.68	0
-1.678	0	-1.678	0
-1.676	0	-1.676	0
-1.674	0	-1.674	0
-1.672	0	-1.672	0
-1.67	0	-1.67	0
-1.668	0	-1.668	0
-1.666	0	-1.666	0
-1.664	0	-1.664	0
-1.662	0	-1.662	0
-1.66	0	-1.66	0
-1.658	0	-1.658	0
-1.656	0	-1.656	0
-1.654	0	-1.654	0
-1.652	0	-1.652	0
-1.65	0	-1.65	0
-1.648	0	-1.648	0
-1.646	0	-1.646	0
-1.644	0	-1.644	0
-1.642	0	-1.642	0
-1.64	0	-1.64	0
-1.638	0	-1.638	0
-1.636	0	-1.636	0
-1.634	0	-1.634	0
-1.632	0	-1.632	0
-1.63	0	-1.63	0
-1.628	0	-1.628	0
-1.626	0	-1.626	0
-1.624	0	-1.624	0
-1.622	0	-1.622	0
-1.62	0	-1.62	0
-1.618	0	-1.618	0
-1.616	0	-1.616	0
-1.614	0	-1.614	0
-1.612	0	-1.612	0
-1.61	0	-1.61	0
-1.608	0	-1.608	0
-1.606	0	-1.606	0
-1.604	0	-1.604	0
-1.602	0	-1.602	0
-1.6	0	-1.6	0
-1.598	0	-1.598	0
-1.596	0	-1.596	0
-1.594	0	-1.594	0
-1.592	0	-1.592	0
-1.59	0	-1.59	0
-1.588	0	-1.588	0
-1.586	0	-1.586	0
-1.584	0	-1.584	0
-1.582	0	-1.582	0
-1.58	0	-1.58	0
-1.578	0	-1.578	0
-1.576	0	-1.576	0
-1.574	0	-1.574	0
-1.572	0	-1.572	0
-1.57	0	-1.57	0
-1.568	0	-1.568	0
-1.566	0	-1.566	0
-1.564	0	-1.564	0
-1.562	0	-1.562	0
-1.56	0	-1.56	0
-1.558	0	-1.558	0
-1.556	0	-1.556	0
-1.554	0	-1.554	0
-1.552	0	-1.552	0
-1.55	0	-1.55	0
-1.548	0	-1.548	0
-1.546	0	-1.546	0
-1.544	0	-1.544	0
-1.542	0	-1.542	0
-1.54	0	-1.54	0
-1.538	0	-1.538	0
-1.536	0	-1.536	0
-1.534	0	-1.534	0
-1.532	0	-1.532	0
-1.53	0	-1.53	0
-1.528	0	-1.528	0
-1.526	0	-1.526	0
-1.524	0	-1.524	0
-1.522	0	-1.522	0
-1.52	0	-1.52	0
-1.518	0	-1.518	0
-1.516	0	-1.516	0
-1.514	0	-1.514	0
-1.512	0	-1.512	0
-1.51	0	-1.51	0
-1.508	0	-1.508	0
-1.506	0	-1.506	0
-1.504	0	-1.504	0
-1.502	0	-1.502	0
-1.5	0	-1.5	0
-1.498	0	-1.498	0
-1.496	0	-1.496	0
-1.494	0	-1.494	0
-1.492	0	-1.492	0
-1.49	0	-1.49	0
-1.488	0	-1.488	0
-1.486	0	-1.486	0
-1.484	0	-1.484	0
-1.482	0	-1.482	0
-1.48	0	-1.48	0
-1.478	0	-1.478	0
-1.476	0	-1.476	0
-1.474	0	-1.474	0
-1.472	0	-1.472	0
-1.47	0	-1.47	0
-1.468	0	-1.468	0
-1.466	0	-1.466	0
-1.464	0	-1.464	0
-1.462	0	-1.462	0
-1.46	0	-1.46	0
-1.458	0	-1.458	0
-1.456	0	-1.456	0
-1.454	0	-1.454	0
-1.452	0	-1.452	0
-1.45	0	-1.45	0
-1.448	0	-1.448	0
-1.446	0	-1.446	0
-1.444	0	-1.444	0
-1.442	0	-1.442	0
-1.44	0	-1.44	0
-1.438	0	-1.438	0
-1.436	0	-1.436	0
-1.434	0	-1.434	0
-1.432	0	-1.432	0
-1.43	0	-1.43	0
-1.428	0	-1.428	0
-1.426	0	-1.426	0
-1.424	0	-1.424	0
-1.422	0	-1.422	0
-1.42	0	-1.42	0
-1.418	0	-1.418	0
-1.416	0	-1.416	0
-1.414	0	-1.414	0
-1.412	0	-1.412	0
-1.41	0	-1.41	0
-1.408	0	-1.408	0
-1.406	0	-1.406	0
-1.404	0	-1.404	0
-1.402	0	-1.402	0
-1.4	0	-1.4	0
-1.398	0	-1.398	0
-1.396	0	-1.396	0
-1.394	0	-1.394	0
-1.392	0	-1.392	0
-1.39	0	-1.39	0
-1.388	0	-1.388	0
-1.386	0	-1.386	0
-1.384	0	-1.384	0
-1.382	0	-1.382	0
-1.38	0	-1.38	0
-1.378	0	-1.378	0
-1.376	0	-1.376	0
-1.374	0	-1.374	0
-1.372	0	-1.372	0
-1.37	0	-1.37	0
-1.368	0	-1.368	0
-1.366	0	-1.366	0
-1.364	0	-1.364	0
-1.362	0	-1.362	0
-1.36	0	-1.36	0
-1.358	0	-1.358	0
-1.356	0	-1.356	0
-1.354	0	-1.354	0
-1.352	0	-1.352	0
-1.35	0	-1.35	0
-1.348	0	-1.348	0
-1.346	0	-1.346	0
-1.344	0	-1.344	0
-1.342	0	-1.342	0
-1.34	0	-1.34	0
-1.338	0	-1.338	0
-1.336	0	-1.336	0
-1.334	0	-1.334	0
-1.332	0	-1.332	0
-1.33	0	-1.33	0
-1.328	0	-1.328	0
-1.326	0	-1.326	0
-1.324	0	-1.324	0
-1.322	0	-1.322	0
-1.32	0	-1.32	0
-1.318	0	-1.318	0
-1.316	0	-1.316	0
-1.314	0	-1.314	0
-1.312	0	-1.312	0
-1.31	0	-1.31	0
-1.308	0	-1.308	0
-1.306	0	-1.306	0
-1.304	0	-1.304	0
-1.302	0	-1.302	0
-1.3	0	-1.3	0
-1.298	0	-1.298	0
-1.296	0	-1.296	0
-1.294	0	-1.294	0
-1.292	0	-1.292	0
-1.29	0	-1.29	0
-1.288	0	-1.288	0
-1.286	0	-1.286	0
-1.284	0	-1.284	0
-1.282	0	-1.282	0
-1.28	0	-1.28	0
-1.278	0	-1.278	0
-1.276	0	-1.276	0
-1.274	0	-1.274	0
-1.272	0	-1.272	0
-1.27	0	-1.27	0
-1.268	0	-1.268	0
-1.266	0	-1.266	0
-1.264	0	-1.264	0
-1.262	0	-1.262	0
-1.26	0	-1.26	0
-1.258	0	-1.258	0
-1.256	0	-1.256	0
-1.254	0	-1.254	0
-1.252	0	-1.252	0
-1.25	0	-1.25	0
-1.248	0	-1.248	0
-1.246	0	-1.246	0
-1.244	0	-1.244	0
-1.242	0	-1.242	0
-1.24	0	-1.24	0
-1.238	0	-1.238	0
-1.236	0	-1.236	0
-1.234	0	-1.234	0
-1.232	0	-1.232	0
-1.23	0	-1.23	0
-1.228	0	-1.228	0
-1.226	0	-1.226	0
-1.224	0	-1.224	0
-1.222	0	-1.222	0
-1.22	0	-1.22	0
-1.218	0	-1.218	0
-1.216	0	-1.216	0
-1.214	0	-1.214	0
-1.212	0	-1.212	0
-1.21	0	-1.21	0
-1.208	0	-1.208	0
-1.206	0	-1.206	0
-1.204	0	-1.204	0
-1.202	0	-1.202	0
-1.2	0	-1.2	0
-1.198	0	-1.198	0
-1.196	0	-1.196	0
-1.194	0	-1.194	0
-1.192	0	-1.192	0
-1.19	0	-1.19	0
-1.188	0	-1.188	0
-1.186	0	-1.186	0
-1.184	0	-1.184	0
-1.182	0	-1.182	0
-1.18	0	-1.18	0
-1.178	0	-1.178	0
-1.176	0	-1.176	0
-1.174	0	-1.174	0
-1.172	0	-1.172	0
-1.17	0	-1.17	0
-1.168	0	-1.168	0
-1.166	0	-1.166	0
-1.164	0	-1.164	0
-1.162	0	-1.162	0
-1.16	0	-1.16	0
-1.158	0	-1.158	0
-1.156	0	-1.156	0
-1.154	0	-1.154	0
-1.152	0	-1.152	0
-1.15	0	-1.15	0
-1.148	0	-1.148	0
-1.146	0	-1.146	0
-1.144	0	-1.144	0
-1.142	0	-1.142	0
-1.14	0	-1.14	0
-1.138	0	-1.138	0
-1.136	0	-1.136	0
-1.134	0	-1.134	0
-1.132	0	-1.132	0
-1.13	0	-1.13	0
-1.128	0	-1.128	0
-1.126	0	-1.126	0
-1.124	0	-1.124	0
-1.122	0	-1.122	0
-1.12	0	-1.12	0
-1.118	0	-1.118	0
-1.116	0	-1.116	0
-1.114	0	-1.114	0
-1.112	0	-1.112	0
-1.11	0	-1.11	0
-1.108	0	-1.108	0
-1.106	0	-1.106	0
-1.104	0	-1.104	0
-1.102	0	-1.102	0
-1.1	0	-1.1	0
-1.098	0	-1.098	0
-1.096	0	-1.096	0
-1.094	0	-1.094	0
-1.092	0	-1.092	0
-1.09	0	-1.09	0
-1.088	0	-1.088	0
-1.086	0	-1.086	0
-1.084	0	-1.084	0
-1.082	0	-1.082	0
-1.08	0	-1.08	0
-1.078	0	-1.078	0
-1.076	0	-1.076	0
-1.074	0	-1.074	0
-1.072	0	-1.072	0
-1.07	0	-1.07	0
-1.068	0	-1.068	0
-1.066	0	-1.066	0
-1.064	0	-1.064	0
-1.062	0	-1.062	0
-1.06	0	-1.06	0
-1.058	0	-1.058	0
-1.056	0	-1.056	0
-1.054	0	-1.054	0
-1.052	0	-1.052	0
-1.05	0	-1.05	0
-1.048	0	-1.048	0
-1.046	0	-1.046	0
-1.044	0	-1.044	0
-1.042	0	-1.042	0
-1.04	0	-1.04	0
-1.038	0	-1.038	0
-1.036	0	-1.036	0
-1.034	0	-1.034	0
-1.032	0	-1.032	0
-1.03	0	-1.03	0
-1.028	0	-1.028	0
-1.026	0	-1.026	0
-1.024	0	-1.024	0
-1.022	0	-1.022	0
-1.02	0	-1.02	0
-1.018	0	-1.018	0
-1.016	0	-1.016	0
-1.014	0	-1.014	0
-1.012	0	-1.012	0
-1.01	0	-1.01	0
-1.008	0	-1.008	0
-1.006	0	-1.006	0
-1.004	0	-1.004	0
-1.002	0	-1.002	0
-1	0	-1	0
-0.998	0	-0.998	0
-0.996	0	-0.996	0
-0.994	0	-0.994	0
-0.992	0	-0.992	0
-0.99	0	-0.99	0
-0.988	0	-0.988	0
-0.986	0	-0.986	0
-0.984	0	-0.984	0
-0.982	0	-0.982	0
-0.98	0	-0.98	0
-0.978	0	-0.978	0
-0.976	0	-0.976	0
-0.974	0	-0.974	0
-0.972	0	-0.972	0
-0.97	0	-0.97	0
-0.968	0	-0.968	0
-0.966	0	-0.966	0
-0.964	0	-0.964	0
-0.962	0	-0.962	0
-0.96	0	-0.96	0
-0.958	0	-0.958	0
-0.956	0	-0.956	0
-0.954	0	-0.954	0
-0.952	0	-0.952	0
-0.95	0	-0.95	0
-0.948	0	-0.948	0
-0.946	0	-0.946	0
-0.944	0	-0.944	0
-0.942	0	-0.942	0
-0.94	0	-0.94	0
-0.938	0	-0.938	0
-0.936	0	-0.936	0
-0.934	0	-0.934	0
-0.932	0	-0.932	0
-0.93	0	-0.93	0
-0.928	0	-0.928	0
-0.926	0	-0.926	0
-0.924	0	-0.924	0
-0.922	0	-0.922	0
-0.92	0	-0.92	0
-0.918	0	-0.918	0
-0.916	0	-0.916	0
-0.914	0	-0.914	0
-0.912	0	-0.912	0
-0.91	0	-0.91	0
-0.908	0	-0.908	0
-0.906	0	-0.906	0
-0.904	0	-0.904	0
-0.902	0	-0.902	0
-0.9	0	-0.9	0
-0.898	0	-0.898	0
-0.896	0	-0.896	0
-0.894	0	-0.894	0
-0.892	0	-0.892	0
-0.89	0	-0.89	0
-0.888	0	-0.888	0
-0.886	0	-0.886	0
-0.884	0	-0.884	0
-0.882	0	-0.882	0
-0.88	0	-0.88	0
-0.878	0	-0.878	0
-0.876	0	-0.876	0
-0.874	0	-0.874	0
-0.872	0	-0.872	0
-0.87	0	-0.87	0
-0.868	0	-0.868	0
-0.866	0	-0.866	0
-0.864	0	-0.864	0
-0.862	0	-0.862	0
-0.86	0	-0.86	0
-0.858	0	-0.858	0
-0.856	0	-0.856	0
-0.854	0	-0.854	0
-0.852	0	-0.852	0
-0.85	0	-0.85	0
-0.848	0	-0.848	0
-0.846	0	-0.846	0
-0.844	0	-0.844	0
-0.842	0	-0.842	0
-0.84	0	-0.84	0
-0.838	0	-0.838	0
-0.836	0	-0.836	0
-0.834	0	-0.834	0
-0.832	0	-0.832	0
-0.83	0	-0.83	0
-0.828	0	-0.828	0
-0.826	0	-0.826	0
-0.824	0	-0.824	0
-0.822	0	-0.822	0
-0.82	0	-0.82	0
-0.818	0	-0.818	0
-0.816	0	-0.816	0
-0.814	0	-0.814	0
-0.812	0	-0.812	0
-0.81	0	-0.81	0
-0.808	0	-0.808	0
-0.806	0	-0.806	0
-0.804	0	-0.804	0
-0.802	0	-0.802	0
-0.8	0	-0.8	0
-0.798	0	-0.798	0
-0.796	0	-0.796	0
-0.794	0	-0.794	0
-0.792	0	-0.792	0
-0.79	0	-0.79	0
-0.788	0	-0.788	0
-0.786	0	-0.786	0
-0.784	0	-0.784	0
-0.782	0	-0.782	0
-0.78	0	-0.78	0
-0.778	0	-0.778	0
-0.776	0	-0.776	0
-0.774	0	-0.774	0
-0.772	0	-0.772	0
-0.77	0	-0.77	0
-0.768	0	-0.768	0
-0.766	0	-0.766	0
-0.764	0	-0.764	0
-0.762	0	-0.762	0
-0.76	0	-0.76	0
-0.758	0	-0.758	0
-0.756	0	-0.756	0
-0.754	0	-0.754	0
-0.752	0	-0.752	0
-0.75	0	-0.75	0
-0.748	0	-0.748	0
-0.746	0	-0.746	0
-0.744	0	-0.744	0
-0.742	0	-0.742	0
-0.74	0	-0.74	0
-0.738	0	-0.738	0
-0.736	0	-0.736	0
-0.734	0	-0.734	0
-0.732	0	-0.732	0
-0.73	0	-0.73	0
-0.728	0	-0.728	0
-0.726	0	-0.726	0
-0.724	0	-0.724	0
-0.722	0	-0.722	0
-0.72	0	-0.72	0
-0.718	0	-0.718	0
-0.716	0	-0.716	0
-0.714	0	-0.714	0
-0.712	0	-0.712	0
-0.71	0	-0.71	0
-0.708	0	-0.708	0
-0.706	0	-0.706	0
-0.704	0	-0.704	0
-0.702	0	-0.702	0
-0.7	0	-0.7	0
-0.698	0	-0.698	0
-0.696	0	-0.696	0
-0.694	0	-0.694	0
-0.692	0	-0.692	0
-0.69	0	-0.69	0
-0.688	0	-0.688	0
-0.686	0	-0.686	0
-0.684	0	-0.684	0
-0.682	0	-0.682	0
-0.68	0	-0.68	0
-0.678	0	-0.678	0
-0.676	0	-0.676	0
-0.674	0	-0.674	0
-0.672	0	-0.672	0
-0.67	0	-0.67	0
-0.668	0	-0.668	0
-0.666	0	-0.666	0
-0.664	0	-0.664	0
-0.662	0	-0.662	0
-0.66	0	-0.66	0
-0.658	0	-0.658	0
-0.656	0	-0.656	0
-0.654	0	-0.654	0
-0.652	0	-0.652	0
-0.65	0	-0.65	0
-0.648	0	-0.648	0
-0.646	0	-0.646	0
-0.644	0	-0.644	0
-0.642	0	-0.642	0
-0.64	0	-0.64	0
-0.638	0	-0.638	0
-0.636	0	-0.636	0
-0.634	0	-0.634	0
-0.632	0	-0.632	0
-0.63	0	-0.63	0
-0.628	0	-0.628	0
-0.626	0	-0.626	0
-0.624	0	-0.624	0
-0.622	0	-0.622	0
-0.62	0	-0.62	0
-0.618	0	-0.618	0
-0.616	0	-0.616	0
-0.614	0	-0.614	0
-0.612	0	-0.612	0
-0.61	0	-0.61	0
-0.608	0	-0.608	0
-0.606	0	-0.606	0
-0.604	0	-0.604	0
-0.602	0	-0.602	0
-0.6	0	-0.6	0
-0.598	0	-0.598	0
-0.596	0	-0.596	0
-0.594	0	-0.594	0
-0.592	0	-0.592	0
-0.59	0	-0.59	0
-0.588	0	-0.588	0
-0.586	0	-0.586	0
-0.584	0	-0.584	0
-0.582	0	-0.582	0
-0.58	0	-0.58	0
-0.578	0	-0.578	0
-0.576	0	-0.576	0
-0.574	0	-0.574	0
-0.572	0	-0.572	0
-0.57	0	-0.57	0
-0.568	0	-0.568	0
-0.566	0	-0.566	0
-0.564	0	-0.564	0
-0.562	0	-0.562	0
-0.56	0	-0.56	0
-0.558	0	-0.558	0
-0.556	0	-0.556	0
-0.554	0	-0.554	0
-0.552	0	-0.552	0
-0.55	0	-0.55	0
-0.548	0	-0.548	0
-0.546	0	-0.546	0
-0.544	0	-0.544	0
-0.542	0	-0.542	0
-0.54	0	-0.54	0
-0.538	0	-0.538	0
-0.536	0	-0.536	0
-0.534	0	-0.534	0
-0.532	0	-0.532	0
-0.53	0	-0.53	0
-0.528	0	-0.528	0
-0.526	0	-0.526	0
-0.524	0	-0.524	0
-0.522	0	-0.522	0
-0.52	0	-0.52	0
-0.518	0	-0.518	0
-0.516	0	-0.516	0
-0.514	0	-0.514	0
-0.512	0	-0.512	0
-0.51	0	-0.51	0
-0.508	0	-0.508	0
-0.506	0	-0.506	0
-0.504	0	-0.504	0
-0.502	0	-0.502	0
-0.5	0	-0.5	0
-0.498	0	-0.498	0
-0.496	0	-0.496	0
-0.494	0	-0.494	0
-0.492	0	-0.492	0
-0.49	0	-0.49	0
-0.488	0	-0.488	0
-0.486	0	-0.486	0
-0.484	0	-0.484	0
-0.482	0	-0.482	0
-0.48	0	-0.48	0
-0.478	0	-0.478	0
-0.476	0	-0.476	0
-0.474	0	-0.474	0
-0.472	0	-0.472	0
-0.47	0	-0.47	0
-0.468	0	-0.468	0
-0.466	0	-0.466	0
-0.464	0	-0.464	0
-0.462	0	-0.462	0
-0.46	0	-0.46	0
-0.458	0	-0.458	0
-0.456	0	-0.456	0
-0.454	0	-0.454	0
-0.452	0	-0.452	0
-0.45	0	-0.45	0
-0.448	0	-0.448	0
-0.446	0	-0.446	0
-0.444	0	-0.444	0
-0.442	0	-0.442	0
-0.44	0	-0.44	0
-0.438	0	-0.438	0
-0.436	0	-0.436	0
-0.434	0	-0.434	0
-0.432	0	-0.432	0
-0.43	0	-0.43	0
-0.428	0	-0.428	0
-0.426	0	-0.426	0
-0.424	0	-0.424	0
-0.422	0	-0.422	0
-0.42	0	-0.42	0
-0.418	0	-0.418	0
-0.416	0	-0.416	0
-0.414	0	-0.414	0
-0.412	0	-0.412	0
-0.41	0	-0.41	0
-0.408	0	-0.408	0
-0.406	0	-0.406	0
-0.404	0	-0.404	0
-0.402	0	-0.402	0
-0.4	0	-0.4	0
-0.398	0	-0.398	0
-0.396	0	-0.396	0
-0.394	0	-0.394	0
-0.392	0	-0.392	0
-0.39	0	-0.39	0
-0.388	0	-0.388	0
-0.386	0	-0.386	0
-0.384	0	-0.384	0
-0.382	0	-0.382	0
-0.38	0	-0.38	0
-0.378	0	-0.378	0
-0.376	0	-0.376	0
-0.374	0	-0.374	0
-0.372	0	-0.372	0
-0.37	0	-0.37	0
-0.368	0	-0.368	0
-0.366	0	-0.366	0
-0.364	0	-0.364	0
-0.362	0	-0.362	0
-0.36	0	-0.36	0
-0.358	0	-0.358	0
-0.356	0	-0.356	0
-0.354	0	-0.354	0
-0.352	0	-0.352	0
-0.35	0	-0.35	0
-0.348	0	-0.348	0
-0.346	0	-0.346	0
-0.344	0	-0.344	0
-0.342	0	-0.342	0
-0.34	0	-0.34	0
-0.338	0	-0.338	0
-0.336	0	-0.336	0
-0.334	0	-0.334	0
-0.332	0	-0.332	0
-0.33	0	-0.33	0
-0.328	0	-0.328	0
-0.326	0	-0.326	0
-0.324	0	-0.324	0
-0.322	0	-0.322	0
-0.32	0	-0.32	0
-0.318	0	-0.318	0
-0.316	0	-0.316	0
-0.314	0	-0.314	0
-0.312	0	-0.312	0
-0.31	0	-0.31	0
-0.308	0	-0.308	0
-0.306	0	-0.306	0
-0.304	0	-0.304	0
-0.302	0	-0.302	0
-0.3	0	-0.3	0
-0.298	0	-0.298	0
-0.296	0	-0.296	0
-0.294	0	-0.294	0
-0.292	0	-0.292	0
-0.29	0	-0.29	0
-0.288	0	-0.288	0
-0.286	0	-0.286	0
-0.284	0	-0.284	0
-0.282	0	-0.282	0
-0.28	0	-0.28	0
-0.278	0	-0.278	0
-0.276	0	-0.276	0
-0.274	0	-0.274	0
-0.272	0	-0.272	0
-0.27	0	-0.27	0
-0.268	0	-0.268	0
-0.266	0	-0.266	0
-0.264	0	-0.264	0
-0.262	0	-0.262	0
-0.26	0	-0.26	0
-0.258	0	-0.258	0
-0.256	0	-0.256	0
-0.254	0	-0.254	0
-0.252	0	-0.252	0
-0.25	0	-0.25	0
-0.248	0	-0.248	0
-0.246	0	-0.246	0
-0.244	0	-0.244	0
-0.242	0	-0.242	0
-0.24	0	-0.24	0
-0.238	0	-0.238	0
-0.236	0	-0.236	0
-0.234	0	-0.234	0
-0.232	0	-0.232	0
-0.23	0	-0.23	0
-0.228	0	-0.228	0
-0.226	0	-0.226	0
-0.224	0	-0.224	0
-0.222	0	-0.222	0
-0.22	0	-0.22	0
-0.218	0	-0.218	0
-0.216	0	-0.216	0
-0.214	0	-0.214	0
-0.212	0	-0.212	0
-0.21	0	-0.21	0
-0.208	0	-0.208	0
-0.206	0	-0.206	0
-0.204	0	-0.204	0
-0.202	0	-0.202	0
-0.2	0	-0.2	0
-0.198	0	-0.198	0
-0.196	0	-0.196	0
-0.194	0	-0.194	0
-0.192	0	-0.192	0
-0.19	0	-0.19	0
-0.188	0	-0.188	0
-0.186	0	-0.186	0
-0.184	0	-0.184	0
-0.182	0	-0.182	0
-0.18	0	-0.18	0
-0.178	0	-0.178	0
-0.176	0	-0.176	0
-0.174	0	-0.174	0
-0.172	0	-0.172	0
-0.17	0	-0.17	0
-0.168	0	-0.168	0
-0.166	0	-0.166	0
-0.164	0	-0.164	0
-0.162	0	-0.162	0
-0.16	0	-0.16	0
-0.158	0	-0.158	0
-0.156	0	-0.156	0
-0.154	0	-0.154	0
-0.152	0	-0.152	0
-0.15	0	-0.15	0
-0.148	0	-0.148	0
-0.146	0	-0.146	0
-0.144	0	-0.144	0
-0.142	0	-0.142	0
-0.14	0	-0.14	0
-0.138	0	-0.138	0
-0.136	0	-0.136	0
-0.134	0	-0.134	0
-0.132	0	-0.132	0
-0.13	0	-0.13	0
-0.128	0	-0.128	0
-0.126	0	-0.126	0
-0.124	0	-0.124	0
-0.122	0	-0.122	0
-0.12	0	-0.12	0
-0.118	0	-0.118	0
-0.116	0	-0.116	0
-0.114	0	-0.114	0
-0.112	0	-0.112	0
-0.11	0	-0.11	0
-0.108	0	-0.108	0
-0.106	0	-0.106	0
-0.104	0	-0.104	0
-0.102	0	-0.102	0
-0.1	0	-0.1	0
-0.098	0	-0.098	0
-0.096	0	-0.096	0
-0.094	0	-0.094	0
-0.092	0	-0.092	0
-0.09	0	-0.09	0
-0.088	0	-0.088	0
-0.086	0	-0.086	0
-0.084	0	-0.084	0
-0.082	0	-0.082	0
-0.08	0	-0.08	0
-0.078	0	-0.078	0
-0.076	0	-0.076	0
-0.074	0	-0.074	0
-0.072	0	-0.072	0
-0.07	0	-0.07	0
-0.068	0	-0.068	0
-0.066	0	-0.066	0
-0.064	0	-0.064	0
-0.062	0	-0.062	0
-0.06	0	-0.06	0
-0.058	0	-0.058	0
-0.056	0	-0.056	0
-0.054	0	-0.054	0
-0.052	0	-0.052	0
-0.05	0	-0.05	0
-0.048	0	-0.048	0
-0.046	0	-0.046	0
-0.044	0	-0.044	0
-0.042	0	-0.042	0
-0.04	0	-0.04	0
-0.038	0	-0.038	0
-0.036	0	-0.036	0
-0.034	0	-0.034	0
-0.032	0	-0.032	0
-0.03	0	-0.03	0
-0.028	0	-0.028	0
-0.026	0	-0.026	0
-0.024	0	-0.024	0
-0.022	0	-0.022	0
-0.02	0	-0.02	0
-0.018	0	-0.018	0
-0.016	0	-0.016	0
-0.014	0	-0.014	0
-0.012	0	-0.012	0
-0.01	0	-0.01	0
-0.008	0	-0.008	0
-0.006	0	-0.006	0
-0.004	0	-0.004	0
-0.002	0	-0.002	0
0	0	0	0
0.002	0	0.002	0
0.004	0	0.004	0
0.006	0	0.006	0
0.008	0	0.008	0
0.01	0	0.01	0
0.012	0	0.012	0
0.014	0	0.014	0
0.016	0	0.016	0
0.018	0	0.018	0
0.02	0	0.02	0
0.022	0	0.022	0
0.024	0	0.024	0
0.026	0	0.026	0
0.028	0	0.028	0
0.03	0	0.03	0
0.032	0	0.032	0
0.034	0	0.034	0
0.036	0	0.036	0
0.038	0	0.038	0
0.04	0	0.04	0
0.042	0	0.042	0
0.044	0	0.044	0
0.046	0	0.046	0
0.048	0	0.048	0
0.05	0	0.05	0
0.052	0	0.052	0
0.054	0	0.054	0
0.056	0	0.056	0
0.058	0	0.058	0
0.06	0	0.06	0
0.062	0	0.062	0
0.064	0	0.064	0
0.066	0	0.066	0
0.068	0	0.068	0
0.07	0	0.07	0
0.072	0	0.072	0
0.074	0	0.074	0
0.076	0	0.076	0
0.078	0	0.078	0
0.08	0	0.08	0
0.082	0	0.082	0
0.084	0	0.084	0
0.086	0	0.086	0
0.088	0	0.088	0
0.09	0	0.09	0
0.092	0	0.092	0
0.094	0	0.094	0
0.096	0	0.096	0
0.098	0	0.098	0
0.1	0	0.1	0
0.102	0	0.102	0
0.104	0	0.104	0
0.106	0	0.106	0
0.108	0	0.108	0
0.11	0	0.11	0
0.112	0	0.112	0
0.114	0	0.114	0
0.116	0	0.116	0
0.118	0	0.118	0
0.12	0	0.12	0
0.122	0	0.122	0
0.124	0	0.124	0
0.126	0	0.126	0
0.128	0	0.128	0
0.13	0	0.13	0
0.132	0	0.132	0
0.134	0	0.134	0
0.136	0	0.136	0
0.138	0	0.138	0
0.14	0	0.14	0
0.142	0	0.142	0
0.144	0	0.144	0
0.146	0	0.146	0
0.148	0	0.148	0
0.15	0	0.15	0
0.152	0	0.152	0
0.154	0	0.154	0
0.156	0	0.156	0
0.158	0	0.158	0
0.16	0	0.16	0
0.162	0	0.162	0
0.164	0	0.164	0
0.166	0	0.166	0
0.168	0	0.168	0
0.17	0	0.17	0
0.172	0	0.172	0
0.174	0	0.174	0
0.176	0	0.176	0
0.178	0	0.178	0
0.18	0	0.18	0
0.182	0	0.182	0.814926
0.184	0	0.184	1.79532
0.186	0	0.186	2.7548
0.188	0	0.188	3.69344
0.19	0	0.19	4.61131
0.192	0	0.192	5.50849
0.194	0	0.194	6.38507
0.196	0	0.196	7.24111
0.198	0	0.198	8.07669
0.2	0	0.2	8.89187
0.202	0	0.202	9.68674
0.204	0	0.204	10.4614
0.206	0	0.206	11.2158
0.208	0	0.208	11.9501
0.21	0	0.21	12.6643
0.212	0	0.212	13.3588
0.214	0	0.214	14.0342
0.216	0	0.216	14.6909
0.218	0	0.218	15.329
0.22	0	0.22	15.949
0.222	0	0.222	16.551
0.224	0	0.224	17.1354
0.226	0	0.226	17.7024
0.228	0	0.228	18.2523
0.23	0	0.23	18.7853
0.232	0	0.232	19.3017
0.234	0.900738	0.234	19.8018
0.236	1.80039	0.236	20.2857
0.238	2.67875	0.238	20.7538
0.24	3.53609	0.24	21.2062
0.242	4.37269	0.242	21.6433
0.244	5.18884	0.244	22.0652
0.246	5.98479	0.246	22.4722
0.248	6.76078	0.248	22.8645
0.25	7.51707	0.25	23.2424
0.252	8.25386	0.252	23.6059
0.254	8.97138	0.254	23.9555
0.256	9.66984	0.256	24.2912
0.258	10.3494	0.258	24.6132
0.26	11.0103	0.26	24.9219
0.262	11.6527	0.262	25.2173
0.264	12.2767	0.264	25.4997
0.266	12.8826	0.266	25.7693
0.268	13.4703	0.268	26.0263
0.27	14.0402	0.27	26.2709
0.272	14.5922	0.272	26.5034
0.274	15.1265	0.274	26.7241
0.276	15.6437	0.276	26.9333
0.278	16.1443	0.278	27.1313
0.28	16.6288	0.28	27.3181
0.282	17.0973	0.282	27.4943
0.284	17.5503	0.284	27.6599
0.286	17.9881	0.286	27.8152
0.288	18.4108	0.288	27.9605
0.29	18.8188	0.29	28.096
0.292	19.2124	0.292	28.2218
0.294	19.5918	0.294	28.3384
0.296	19.9573	0.296	28.4457
0.298	20.3092	0.298	28.5442
0.3	20.6477	0.3	28.6339
0.302	20.9731	0.302	28.7151
0.304	21.2856	0.304	28.7879
0.306	21.5854	0.306	28.8527
0.308	21.8727	0.308	28.9094
0.31	22.1479	0.31	28.9585
0.312	22.4111	0.312	28.9999
0.314	22.6625	0.314	29.0339
0.316	22.9023	0.316	29.0607
0.318	23.1307	0.318	29.0803
0.32	23.348	0.32	29.0931
0.322	23.5543	0.322	29.0991
0.324	23.7497	0.324	29.0984
0.326	23.9346	0.326	29.0913
0.328	24.1089	0.328	29.0778
0.33	24.273	0.33	29.0582
0.332	24.427	0.332	29.0324
0.334	24.5711	0.334	29.0007
0.336	24.7056	0.336	28.9632
0.338	24.8307	0.338	28.9199
0.34	24.9467	0.34	28.871
0.342	25.0538	0.342	28.8169
0.344	25.1521	0.344	28.7577
0.346	25.2421	0.346	28.6937
0.348	25.3237	0.348	28.6249
0.35	25.3974	0.35	28.5515
0.352	25.4632	0.352	28.4736
0.354	25.5213	0.354	28.3915
0.356	25.572	0.356	28.3051
0.358	25.6155	0.358	28.2147
0.36	25.6519	0.36	28.1204
0.362	25.6813	0.362	28.0223
0.364	25.7041	0.364	27.9206
0.366	25.7203	0.366	27.8154
0.368	25.7302	0.368	27.7067
0.37	25.7338	0.37	27.5948
0.372	25.7313	0.372	27.4797
0.374	25.723	0.374	27.3615
0.376	25.7088	0.376	27.2404
0.378	25.689	0.378	27.1165
0.38	25.6638	0.38	26.9899
0.382	25.6331	0.382	26.8606
0.384	25.5972	0.384	26.7289
0.386	25.5562	0.386	26.5947
0.388	25.5102	0.388	26.4581
0.39	25.4593	0.39	26.3194
0.392	25.4036	0.392	26.1785
0.394	25.3433	0.394	26.0356
0.396	25.2783	0.396	25.8907
0.398	25.2088	0.398	25.7439
0.4	25.1349	0.4	25.5953
0.402	25.0567	0.402	25.445
0.404	24.9743	0.404	25.2931
0.406	24.8879	0.406	25.1395
0.408	24.7977	0.408	24.9845
0.41	24.704	0.41	24.828
0.412	24.6067	0.412	24.6701
0.414	24.506	0.414	24.5109
0.416	24.4021	0.416	24.3505
0.418	24.2949	0.418	24.1889
0.42	24.1848	0.42	24.0262
0.422	24.0717	0.422	23.8625
0.424	23.9558	0.424	23.698
0.426	23.8372	0.426	23.5326
0.428	23.7159	0.428	23.3665
0.43	23.5921	0.43	23.1996
0.432	23.466	0.432	23.0321
0.434	23.3374	0.434	22.864
0.436	23.2067	0.436	22.6954
0.438	23.0738	0.438	22.5262
0.44	22.9389	0.44	22.3566
0.442	22.802	0.442	22.1867
0.444	22.6633	0.444	22.0163
0.446	22.5227	0.446	21.8457
0.448	22.3804	0.448	21.6749
0.45	22.2365	0.45	21.5038
0.452	22.091	0.452	21.3326
0.454	21.944	0.454	21.1613
0.456	21.7956	0.456	20.99
0.458	21.6459	0.458	20.8186
0.46	21.4948	0.46	20.6472
0.462	21.3425	0.462	20.4759
0.464	21.1891	0.464	20.3047
0.466	21.0345	0.466	20.1337
0.468	20.8789	0.468	19.9628
0.47	20.7223	0.47	19.7921
0.472	20.5647	0.472	19.6217
0.474	20.4063	0.474	19.4516
0.476	20.2469	0.476	19.2818
0.478	20.0868	0.478	19.1123
0.48	19.9259	0.48	18.9432
0.482	19.7642	0.482	18.7746
0.484	19.6019	0.484	18.6063
0.486	19.4391	0.486	18.4386
0.488	19.2759	0.488	18.2713
0.49	19.1122	0.49	18.1045
0.492	18.9481	0.492	17.9383
0.494	18.7838	0.494	17.7726
0.496	18.6191	0.496	17.6076
0.498	18.4542	0.498	17.4431
0.5	18.2891	0.5	17.2793
0.502	18.1238	0.502	17.1162
0.504	17.9585	0.504	16.9537
0.506	17.793	0.506	16.792
0.508	17.6276	0.508	16.631
0.51	17.4621	0.51	16.4707
0.512	17.2967	0.512	16.3112
0.514	17.1313	0.514	16.1524
0.516	16.9661	0.516	15.9945
0.518	16.8011	0.518	15.8373
0.52	16.6362	0.52	15.6809
0.522	16.4715	0.522	15.5254
0.524	16.3071	0.524	15.3706
0.526	16.1429	0.526	15.2167
0.528	15.9791	0.528	15.0637
0.53	15.8156	0.53	14.9115
0.532	15.6525	0.532	14.7602
0.534	15.4898	0.534	14.6098
0.536	15.3274	0.536	14.4603
0.538	15.1656	0.538	14.3116
0.54	15.0042	0.54	14.1639
0.542	14.8433	0.542	14.0171
0.544	14.6829	0.544	13.8713
0.546	14.523	0.546	13.7263
0.548	14.3637	0.548	13.5824
0.55	14.205	0.55	13.4393
0.552	14.0469	0.552	13.2973
0.554	13.8894	0.554	13.1562
0.556	13.7325	0.556	13.0161
0.558	13.5763	0.558	12.8769
0.56	13.4207	0.56	12.7388
0.562	13.2658	0.562	12.6016
0.564	13.1116	0.564	12.4655
0.566	12.9581	0.566	12.3303
0.568	12.8054	0.568	12.1962
0.57	12.6535	0.57	12.063
0.572	12.5023	0.572	11.9309
0.574	12.3519	0.574	11.7998
0.576	12.2023	0.576	11.6698
0.578	12.0534	0.578	11.5407
0.58	11.9055	0.58	11.4127
0.582	11.7583	0.582	11.2858
0.584	11.612	0.584	11.1598
0.586	11.4665	0.586	11.0349
0.588	11.3218	0.588	10.9111
0.59	11.178	0.59	10.7883
0.592	11.0351	0.592	10.6665
0.594	10.8931	0.594	10.5457
0.596	10.7519	0.596	10.4259
0.598	10.6116	0.598	10.3072
0.6	10.4722	0.6	10.1894
0.602	10.3338	0.602	10.0727
0.604	10.1962	0.604	9.95702
0.606	10.0595	0.606	9.84232
0.608	9.92374	0.608	9.72862
0.61	9.78891	0.61	9.61592
0.612	9.655	0.612	9.50421
0.614	9.52203	0.614	9.3935
0.616	9.38999	0.616	9.28377
0.618	9.2589	0.618	9.17503
0.62	9.12875	0.62	9.06728
0.622	8.99955	0.622	8.9605
0.624	8.8713	0.624	8.8547
0.626	8.74401	0.626	8.74987
0.628	8.61768	0.628	8.64601
0.63	8.49231	0.63	8.54311
0.632	8.3679	0.632	8.44117
0.634	8.24446	0.634	8.3402
0.636	8.12198	0.636	8.24018
0.638	8.00048	0.638	8.1411
0.64	7.87995	0.64	8.04298
0.642	7.76039	0.642	7.9458
0.644	7.64181	0.644	7.84956
0.646	7.52419	0.646	7.75426
0.648	7.40756	0.648	7.6599
0.65	7.2919	0.65	7.56646
0.652	7.17721	0.652	7.47394
0.654	7.0635	0.654	7.38235
0.656	6.95077	0.656	7.29168
0.658	6.83902	0.658	7.20192
0.66	6.72823	0.66	7.11308
0.662	6.61841	0.662	7.02514
0.664	6.50955	0.664	6.9381
0.666	6.40165	0.666	6.85197
0.668	6.2947	0.668	6.76673
0.67	6.1887	0.67	6.68238
0.672	6.08364	0.672	6.59891
0.674	5.97953	0.674	6.51633
0.676	5.87635	0.676	6.43461
0.678	5.7741	0.678	6.35376
0.68	5.67278	0.68	6.27376
0.682	5.57238	0.682	6.1946
0.684	5.4729	0.684	6.11629
0.686	5.37434	0.686	6.03881
0.688	5.27669	0.688	5.96215
0.69	5.17994	0.69	5.88631
0.692	5.0841	0.692	5.81128
0.694	4.98915	0.694	5.73706
0.696	4.8951	0.696	5.66363
0.698	4.80194	0.698	5.591
0.7	4.70967	0.7	5.51915
0.702	4.61828	0.702	5.44807
0.704	4.52776	0.704	5.37777
0.706	4.43812	0.706	5.30823
0.708	4.34935	0.708	5.23945
0.71	4.26144	0.71	5.17142
0.712	4.17439	0.712	5.10413
0.714	4.0882	0.714	5.03758
0.716	4.00287	0.716	4.97177
0.718	3.91838	0.718	4.90668
0.72	3.83474	0.72	4.84231
0.722	3.75193	0.722	4.77866
0.724	3.66997	0.724	4.71571
0.726	3.58883	0.726	4.65347
0.728	3.50853	0.728	4.59192
0.73	3.42904	0.73	4.53106
0.732	3.35038	0.732	4.47089
0.734	3.27253	0.734	4.4114
0.736	3.1955	0.736	4.35258
0.738	3.11927	0.738	4.29443
0.74	3.04384	0.74	4.23695
0.742	2.96922	0.742	4.18012
0.744	2.89538	0.744	4.12395
0.746	2.82234	0.746	4.06842
0.748	2.75009	0.748	4.01354
0.75	2.67862	0.75	3.95929
0.752	2.60791	0.752	3.90568
0.754	2.53797	0.754	3.85269
0.756	2.46879	0.756	3.80032
0.758	2.40036	0.758	3.74858
0.76	2.33267	0.76	3.69745
0.762	2.26571	0.762	3.64692
0.764	2.19948	0.764	3.597
0.766	2.13398	0.766	3.54768
0.768	2.06919	0.768	3.49896
0.77	2.00511	0.77	3.45082
0.772	1.94173	0.772	3.40327
0.774	1.87905	0.774	3.35628
0.776	1.81706	0.776	3.30987
0.778	1.75575	0.778	3.26401
0.78	1.69511	0.78	3.2187
0.782	1.63515	0.782	3.17395
0.784	1.57585	0.784	3.12973
0.786	1.5172	0.786	3.08605
0.788	1.45921	0.788	3.04289
0.79	1.40187	0.79	3.00026
0.792	1.34516	0.792	2.95815
0.794	1.28909	0.794	2.91655
0.796	1.23365	0.796	2.87545
0.798	1.17883	0.798	2.83486
0.8	1.12463	0.8	2.79476
0.802	1.07104	0.802	2.75514
0.804	1.01805	0.804	2.71601
0.806	0.96567	0.806	2.67736
0.808	0.913881	0.808	2.63918
0.81	0.862683	0.81	2.60147
0.812	0.812069	0.812	2.56422
0.814	0.762036	0.814	2.52743
0.816	0.712577	0.816	2.49109
0.818	0.663688	0.818	2.4552
0.82	0.615364	0.82	2.41975
0.822	0.5676	0.822	2.38473
0.824	0.520391	0.824	2.35015
0.826	0.473733	0.826	2.316
0.828	0.427621	0.828	2.28227
0.83	0.38205	0.83	2.24895
0.832	0.337016	0.832	2.21605
0.834	0.292515	0.834	2.18356
0.836	0.248542	0.836	2.15148
0.838	0.205092	0.838	2.1198
0.84	0.162163	0.84	2.08851
0.842	0.119748	0.842	2.05761
0.844	0.0778456	0.844	2.0271
0.846	0.0364503	0.846	1.99698
0.848	0	0.848	1.96723
0.85	0	0.85	1.93787
0.852	0	0.852	1.90887
0.854	0	0.854	1.88024
0.856	0	0.856	1.85198
0.858	0	0.858	1.82407
0.86	0	0.86	1.79652
0.862	0	0.862	1.76933
0.864	0	0.864	1.74249
0.866	0	0.866	1.71599
0.868	0	0.868	1.68984
0.87	0	0.87	1.66402
0.872	0	0.872	1.63854
0.874	0	0.874	1.6134
0.876	0	0.876	1.58859
0.878	0	0.878	1.5641
0.88	0	0.88	1.53994
0.882	0	0.882	1.51609
0.884	0	0.884	1.49257
0.886	0	0.886	1.46936
0.888	0	0.888	1.44644
0.89	0	0.89	1.42383
0.892	0	0.892	1.40152
0.894	0	0.894	1.37949
0.896	0	0.896	1.35776
0.898	0	0.898	1.33631
0.9	0	0.9	1.31514
0.902	0	0.902	1.29426
0.904	0	0.904	1.27364
0.906	0	0.906	1.2533
0.908	0	0.908	1.23323
0.91	0	0.91	1.21342
0.912	0	0.912	1.19387
0.914	0	0.914	1.17458
0.916	0	0.916	1.15555
0.918	0	0.918	1.13676
0.92	0	0.92	1.11823
0.922	0	0.922	1.09994
0.924	0	0.924	1.0819
0.926	0	0.926	1.06409
0.928	0	0.928	1.04652
0.93	0	0.93	1.02919
0.932	0	0.932	1.01208
0.934	0	0.934	0.995201
0.936	0	0.936	0.978548
0.938	0	0.938	0.962117
0.94	0	0.94	0.945904
0.942	0	0.942	0.929908
0.944	0	0.944	0.914126
0.946	0	0.946	0.898554
0.948	0	0.948	0.883191
0.95	0	0.95	0.868034
0.952	0	0.952	0.853079
0.954	0	0.954	0.838325
0.956	0	0.956	0.823768
0.958	0	0.958	0.809407
0.96	0	0.96	0.79524
0.962	0	0.962	0.781262
0.964	0	0.964	0.767473
0.966	0	0.966	0.75387
0.968	0	0.968	0.74045
0.97	0	0.97	0.727212
0.972	0	0.972	0.714152
0.974	0	0.974	0.701269
0.976	0	0.976	0.688561
0.978	0	0.978	0.676026
0.98	0	0.98	0.66366
0.982	0	0.982	0.651463
0.984	0	0.984	0.639433
0.986	0	0.986	0.627566
0.988	0	0.988	0.615862
0.99	0	0.99	0.604318
0.992	0	0.992	0.592933
0.994	0	0.994	0.581704
0.996	0	0.996	0.570631
0.998	0	0.998	0.55971
1	0	1	0.54894
1.002	0	1.002	0.538321
1.004	0	1.004	0.527848
1.006	0	1.006	0.517523
1.008	0	1.008	0.507341
1.01	0	1.01	0.497303
1.012	0	1.012	0.487406
1.014	0	1.014	0.47765
1.016	0	1.016	0.468031
1.018	0	1.018	0.458548
1.02	0	1.02	0.449194
1.022	0	1.022	0.439968
1.024	0	1.024	0.430868
1.026	0	1.026	0.421894
1.028	0	1.028	0.413043
1.03	0	1.03	0.404314
1.032	0	1.032	0.395705
[truncated: 505 more rows]

## Sheet: B2
_full model_x	_full model_y	_no glycinergic amacrine cell_x	_no glycinergic amacrine cell_y
-2.722	0	-2.722	0
-2.72	0	-2.72	0
-2.718	0	-2.718	0
-2.716	0	-2.716	0
-2.714	0	-2.714	0
-2.712	0	-2.712	0
-2.71	0	-2.71	0
-2.708	0	-2.708	0
-2.706	0	-2.706	0
-2.704	0	-2.704	0
-2.702	0	-2.702	0
-2.7	0	-2.7	0
-2.698	0	-2.698	0
-2.696	0	-2.696	0
-2.694	0	-2.694	0
-2.692	0	-2.692	0
-2.69	0	-2.69	0
-2.688	0	-2.688	0
-2.686	0	-2.686	0
-2.684	0	-2.684	0
-2.682	0	-2.682	0
-2.68	0	-2.68	0
-2.678	0	-2.678	0
-2.676	0	-2.676	0
-2.674	0	-2.674	0
-2.672	0	-2.672	0
-2.67	0	-2.67	0
-2.668	0	-2.668	0
-2.666	0	-2.666	0
-2.664	0	-2.664	0
-2.662	0	-2.662	0
-2.66	0	-2.66	0
-2.658	0	-2.658	0
-2.656	0	-2.656	0
-2.654	0	-2.654	0
-2.652	0	-2.652	0
-2.65	0	-2.65	0
-2.648	0	-2.648	0
-2.646	0	-2.646	0
-2.644	0	-2.644	0
-2.642	0	-2.642	0
-2.64	0	-2.64	0
-2.638	0	-2.638	0
-2.636	0	-2.636	0
-2.634	0	-2.634	0
-2.632	0	-2.632	0
-2.63	0	-2.63	0
-2.628	0	-2.628	0
-2.626	0	-2.626	0
-2.624	0	-2.624	0
-2.622	0	-2.622	0
-2.62	0	-2.62	0
-2.618	0	-2.618	0
-2.616	0	-2.616	0
-2.614	0	-2.614	0
-2.612	0	-2.612	0
-2.61	0	-2.61	0
-2.608	0	-2.608	0
-2.606	0	-2.606	0
-2.604	0	-2.604	0
-2.602	0	-2.602	0
-2.6	0	-2.6	0
-2.598	0	-2.598	0
-2.596	0	-2.596	0
-2.594	0	-2.594	0
-2.592	0	-2.592	0
-2.59	0	-2.59	0
-2.588	0	-2.588	0
-2.586	0	-2.586	0
-2.584	0	-2.584	0
-2.582	0	-2.582	0
-2.58	0	-2.58	0
-2.578	0	-2.578	0
-2.576	0	-2.576	0
-2.574	0	-2.574	0
-2.572	0	-2.572	0
-2.57	0	-2.57	0
-2.568	0	-2.568	0
-2.566	0	-2.566	0
-2.564	0	-2.564	0
-2.562	0	-2.562	0
-2.56	0	-2.56	0
-2.558	0	-2.558	0
-2.556	0	-2.556	0
-2.554	0	-2.554	0
-2.552	0	-2.552	0
-2.55	0	-2.55	0
-2.548	0	-2.548	0
-2.546	0	-2.546	0
-2.544	0	-2.544	0
-2.542	0	-2.542	0
-2.54	0	-2.54	0
-2.538	0	-2.538	0
-2.536	0	-2.536	0
-2.534	0	-2.534	0
-2.532	0	-2.532	0
-2.53	0	-2.53	0
-2.528	0	-2.528	0
-2.526	0	-2.526	0
-2.524	0	-2.524	0
-2.522	0	-2.522	0
-2.52	0	-2.52	0
-2.518	0	-2.518	0
-2.516	0	-2.516	0
-2.514	0	-2.514	0
-2.512	0	-2.512	0
-2.51	0	-2.51	0
-2.508	0	-2.508	0
-2.506	0	-2.506	0
-2.504	0	-2.504	0
-2.502	0	-2.502	0
-2.5	0	-2.5	0
-2.498	0	-2.498	0
-2.496	0	-2.496	0
-2.494	0	-2.494	0
-2.492	0	-2.492	0
-2.49	0	-2.49	0
-2.488	0	-2.488	0
-2.486	0	-2.486	0
-2.484	0	-2.484	0
-2.482	0	-2.482	0
-2.48	0	-2.48	0
-2.478	0	-2.478	0
-2.476	0	-2.476	0
-2.474	0	-2.474	0
-2.472	0	-2.472	0
-2.47	0	-2.47	0
-2.468	0	-2.468	0
-2.466	0	-2.466	0
-2.464	0	-2.464	0
-2.462	0	-2.462	0
-2.46	0	-2.46	0
-2.458	0	-2.458	0
-2.456	0	-2.456	0
-2.454	0	-2.454	0
-2.452	0	-2.452	0
-2.45	0	-2.45	0
-2.448	0	-2.448	0
-2.446	0	-2.446	0
-2.444	0	-2.444	0
-2.442	0	-2.442	0
-2.44	0	-2.44	0
-2.438	0	-2.438	0
-2.436	0	-2.436	0
-2.434	0	-2.434	0
-2.432	0	-2.432	0
-2.43	0	-2.43	0
-2.428	0	-2.428	0
-2.426	0	-2.426	0
-2.424	0	-2.424	0
-2.422	0	-2.422	0
-2.42	0	-2.42	0
-2.418	0	-2.418	0
-2.416	0	-2.416	0
-2.414	0	-2.414	0
-2.412	0	-2.412	0
-2.41	0	-2.41	0
-2.408	0	-2.408	0
-2.406	0	-2.406	0
-2.404	0	-2.404	0
-2.402	0	-2.402	0
-2.4	0	-2.4	0
-2.398	0	-2.398	0
-2.396	0	-2.396	0
-2.394	0	-2.394	0
-2.392	0	-2.392	0
-2.39	0	-2.39	0
-2.388	0	-2.388	0
-2.386	0	-2.386	0
-2.384	0	-2.384	0
-2.382	0	-2.382	0
-2.38	0	-2.38	0
-2.378	0	-2.378	0
-2.376	0	-2.376	0
-2.374	0	-2.374	0
-2.372	0	-2.372	0
-2.37	0	-2.37	0
-2.368	0	-2.368	0
-2.366	0	-2.366	0
-2.364	0	-2.364	0
-2.362	0	-2.362	0
-2.36	0	-2.36	0
-2.358	0	-2.358	0
-2.356	0	-2.356	0
-2.354	0	-2.354	0
-2.352	0	-2.352	0
-2.35	0	-2.35	0
-2.348	0	-2.348	0
-2.346	0	-2.346	0
-2.344	0	-2.344	0
-2.342	0	-2.342	0
-2.34	0	-2.34	0
-2.338	0	-2.338	0
-2.336	0	-2.336	0
-2.334	0	-2.334	0
-2.332	0	-2.332	0
-2.33	0	-2.33	0
-2.328	0	-2.328	0
-2.326	0	-2.326	0
-2.324	0	-2.324	0
-2.322	0	-2.322	0
-2.32	0	-2.32	0
-2.318	0	-2.318	0
-2.316	0	-2.316	0
-2.314	0	-2.314	0
-2.312	0	-2.312	0
-2.31	0	-2.31	0
-2.308	0	-2.308	0
-2.306	0	-2.306	0
-2.304	0	-2.304	0
-2.302	0	-2.302	0
-2.3	0	-2.3	0
-2.298	0	-2.298	0
-2.296	0	-2.296	0
-2.294	0	-2.294	0
-2.292	0	-2.292	0
-2.29	0	-2.29	0
-2.288	0	-2.288	0
-2.286	0	-2.286	0
-2.284	0	-2.284	0
-2.282	0	-2.282	0
-2.28	0	-2.28	0
-2.278	0	-2.278	0
-2.276	0	-2.276	0
-2.274	0	-2.274	0
-2.272	0	-2.272	0
-2.27	0	-2.27	0
-2.268	0	-2.268	0
-2.266	0	-2.266	0
-2.264	0	-2.264	0
-2.262	0	-2.262	0
-2.26	0	-2.26	0
-2.258	0	-2.258	0
-2.256	0	-2.256	0
-2.254	0	-2.254	0
-2.252	0	-2.252	0
-2.25	0	-2.25	0
-2.248	0	-2.248	0
-2.246	0	-2.246	0
-2.244	0	-2.244	0
-2.242	0	-2.242	0
-2.24	0	-2.24	0
-2.238	0	-2.238	0
-2.236	0	-2.236	0
-2.234	0	-2.234	0
-2.232	0	-2.232	0
-2.23	0	-2.23	0
-2.228	0	-2.228	0
-2.226	0	-2.226	0
-2.224	0	-2.224	0
-2.222	0	-2.222	0
-2.22	0	-2.22	0
-2.218	0	-2.218	0
-2.216	0	-2.216	0
-2.214	0	-2.214	0
-2.212	0	-2.212	0
-2.21	0	-2.21	0
-2.208	0	-2.208	0
-2.206	0	-2.206	0
-2.204	0	-2.204	0
-2.202	0	-2.202	0
-2.2	0	-2.2	0
-2.198	0	-2.198	0
-2.196	0	-2.196	0
-2.194	0	-2.194	0
-2.192	0	-2.192	0
-2.19	0	-2.19	0
-2.188	0	-2.188	0
-2.186	0	-2.186	0
-2.184	0	-2.184	0
-2.182	0	-2.182	0
-2.18	0	-2.18	0
-2.178	0	-2.178	0
-2.176	0	-2.176	0
-2.174	0	-2.174	0
-2.172	0	-2.172	0
-2.17	0	-2.17	0
-2.168	0	-2.168	0
-2.166	0	-2.166	0
-2.164	0	-2.164	0
-2.162	0	-2.162	0
-2.16	0	-2.16	0
-2.158	0	-2.158	0
-2.156	0	-2.156	0
-2.154	0	-2.154	0
-2.152	0	-2.152	0
-2.15	0	-2.15	0
-2.148	0	-2.148	0
-2.146	0	-2.146	0
-2.144	0	-2.144	0
-2.142	0	-2.142	0
-2.14	0	-2.14	0
-2.138	0	-2.138	0
-2.136	0	-2.136	0
-2.134	0	-2.134	0
-2.132	0	-2.132	0
-2.13	0	-2.13	0
-2.128	0	-2.128	0
-2.126	0	-2.126	0
-2.124	0	-2.124	0
-2.122	0	-2.122	0
-2.12	0	-2.12	0
-2.118	0	-2.118	0
-2.116	0	-2.116	0
-2.114	0	-2.114	0
-2.112	0	-2.112	0
-2.11	0	-2.11	0
-2.108	0	-2.108	0
-2.106	0	-2.106	0
-2.104	0	-2.104	0
-2.102	0	-2.102	0
-2.1	0	-2.1	0
-2.098	0	-2.098	0
-2.096	0	-2.096	0
-2.094	0	-2.094	0
-2.092	0	-2.092	0
-2.09	0	-2.09	0
-2.088	0	-2.088	0
-2.086	0	-2.086	0
-2.084	0	-2.084	0
-2.082	0	-2.082	0
-2.08	0	-2.08	0
-2.078	0	-2.078	0
-2.076	0	-2.076	0
-2.074	0	-2.074	0
-2.072	0	-2.072	0
-2.07	0	-2.07	0
-2.068	0	-2.068	0
-2.066	0	-2.066	0
-2.064	0	-2.064	0
-2.062	0	-2.062	0
-2.06	0	-2.06	0
-2.058	0	-2.058	0
-2.056	0	-2.056	0
-2.054	0	-2.054	0
-2.052	0	-2.052	0
-2.05	0	-2.05	0
-2.048	0	-2.048	0
-2.046	0	-2.046	0
-2.044	0	-2.044	0
-2.042	0	-2.042	0
-2.04	0	-2.04	0
-2.038	0	-2.038	0
-2.036	0	-2.036	0
-2.034	0	-2.034	0
-2.032	0	-2.032	0
-2.03	0	-2.03	0
-2.028	0	-2.028	0
-2.026	0	-2.026	0
-2.024	0	-2.024	0
-2.022	0	-2.022	0
-2.02	0	-2.02	0
-2.018	0	-2.018	0
-2.016	0	-2.016	0
-2.014	0	-2.014	0
-2.012	0	-2.012	0
-2.01	0	-2.01	0
-2.008	0	-2.008	0
-2.006	0	-2.006	0
-2.004	0	-2.004	0
-2.002	0	-2.002	0
-2	0	-2	0
-1.998	0	-1.998	0
-1.996	0	-1.996	0
-1.994	0	-1.994	0
-1.992	0	-1.992	0
-1.99	0	-1.99	0
-1.988	0	-1.988	0
-1.986	0	-1.986	0
-1.984	0	-1.984	0
-1.982	0	-1.982	0
-1.98	0	-1.98	0
-1.978	0	-1.978	0
-1.976	0	-1.976	0
-1.974	0	-1.974	0
-1.972	0	-1.972	0
-1.97	0	-1.97	0
-1.968	0	-1.968	0
-1.966	0	-1.966	0
-1.964	0	-1.964	0
-1.962	0	-1.962	0
-1.96	0	-1.96	0
-1.958	0	-1.958	0
-1.956	0	-1.956	0
-1.954	0	-1.954	0
-1.952	0	-1.952	0
-1.95	0	-1.95	0
-1.948	0	-1.948	0
-1.946	0	-1.946	0
-1.944	0	-1.944	0
-1.942	0	-1.942	0
-1.94	0	-1.94	0
-1.938	0	-1.938	0
-1.936	0	-1.936	0
-1.934	0	-1.934	0
-1.932	0	-1.932	0
-1.93	0	-1.93	0
-1.928	0	-1.928	0
-1.926	0	-1.926	0
-1.924	0	-1.924	0
-1.922	0	-1.922	0
-1.92	0	-1.92	0
-1.918	0	-1.918	0
-1.916	0	-1.916	0
-1.914	0	-1.914	0
-1.912	0	-1.912	0
-1.91	0	-1.91	0
-1.908	0	-1.908	0
-1.906	0	-1.906	0
-1.904	0	-1.904	0
-1.902	0	-1.902	0
-1.9	0	-1.9	0
-1.898	0	-1.898	0
-1.896	0	-1.896	0
-1.894	0	-1.894	0
-1.892	0	-1.892	0
-1.89	0	-1.89	0
-1.888	0	-1.888	0
-1.886	0	-1.886	0
-1.884	0	-1.884	0
-1.882	0	-1.882	0
-1.88	0	-1.88	0
-1.878	0	-1.878	0
-1.876	0	-1.876	0
-1.874	0	-1.874	0
-1.872	0	-1.872	0
-1.87	0	-1.87	0
-1.868	0	-1.868	0
-1.866	0	-1.866	0
-1.864	0	-1.864	0
-1.862	0	-1.862	0
-1.86	0	-1.86	0
-1.858	0	-1.858	0
-1.856	0	-1.856	0
-1.854	0	-1.854	0
-1.852	0	-1.852	0
-1.85	0	-1.85	0
-1.848	0	-1.848	0
-1.846	0	-1.846	0
-1.844	0	-1.844	0
-1.842	0	-1.842	0
-1.84	0	-1.84	0
-1.838	0	-1.838	0
-1.836	0	-1.836	0
-1.834	0	-1.834	0
-1.832	0	-1.832	0
-1.83	0	-1.83	0
-1.828	0	-1.828	0
-1.826	0	-1.826	0
-1.824	0	-1.824	0
-1.822	0	-1.822	0
-1.82	0	-1.82	0
-1.818	0	-1.818	0
-1.816	0	-1.816	0
-1.814	0	-1.814	0
-1.812	0	-1.812	0
-1.81	0	-1.81	0
-1.808	0	-1.808	0
-1.806	0	-1.806	0
-1.804	0	-1.804	0
-1.802	0	-1.802	0
-1.8	0	-1.8	0
-1.798	0	-1.798	0
-1.796	0	-1.796	0
-1.794	0	-1.794	0
-1.792	0	-1.792	0
-1.79	0	-1.79	0
-1.788	0	-1.788	0
-1.786	0	-1.786	0
-1.784	0	-1.784	0
-1.782	0	-1.782	0
-1.78	0	-1.78	0
-1.778	0	-1.778	0
-1.776	0	-1.776	0
-1.774	0	-1.774	0
-1.772	0	-1.772	0
-1.77	0	-1.77	0
-1.768	0	-1.768	0
-1.766	0	-1.766	0
-1.764	0	-1.764	0
-1.762	0	-1.762	0
-1.76	0	-1.76	0
-1.758	0	-1.758	0
-1.756	0	-1.756	0
-1.754	0	-1.754	0
-1.752	0	-1.752	0
-1.75	0	-1.75	0
-1.748	0	-1.748	0
-1.746	0	-1.746	0
-1.744	0	-1.744	0
-1.742	0	-1.742	0
-1.74	0	-1.74	0
-1.738	0	-1.738	0
-1.736	0	-1.736	0
-1.734	0	-1.734	0
-1.732	0	-1.732	0
-1.73	0	-1.73	0
-1.728	0	-1.728	0
-1.726	0	-1.726	0
-1.724	0	-1.724	0
-1.722	0	-1.722	0
-1.72	0	-1.72	0
-1.718	0	-1.718	0
-1.716	0	-1.716	0
-1.714	0	-1.714	0
-1.712	0	-1.712	0
-1.71	0	-1.71	0
-1.708	0	-1.708	0
-1.706	0	-1.706	0
-1.704	0	-1.704	0
-1.702	0	-1.702	0
-1.7	0	-1.7	0
-1.698	0	-1.698	0
-1.696	0	-1.696	0
-1.694	0	-1.694	0
-1.692	0	-1.692	0
-1.69	0	-1.69	0
-1.688	0	-1.688	0
-1.686	0	-1.686	0
-1.684	0	-1.684	0
-1.682	0	-1.682	0
-1.68	0	-1.68	0
-1.678	0	-1.678	0
-1.676	0	-1.676	0
-1.674	0	-1.674	0
-1.672	0	-1.672	0
-1.67	0	-1.67	0
-1.668	0	-1.668	0
-1.666	0	-1.666	0
-1.664	0	-1.664	0
-1.662	0	-1.662	0
-1.66	0	-1.66	0
-1.658	0	-1.658	0
-1.656	0	-1.656	0
-1.654	0	-1.654	0
-1.652	0	-1.652	0
-1.65	0	-1.65	0
-1.648	0	-1.648	0
-1.646	0	-1.646	0
-1.644	0	-1.644	0
-1.642	0	-1.642	0
-1.64	0	-1.64	0
-1.638	0	-1.638	0
-1.636	0	-1.636	0
-1.634	0	-1.634	0
-1.632	0	-1.632	0
-1.63	0	-1.63	0
-1.628	0	-1.628	0
-1.626	0	-1.626	0
-1.624	0	-1.624	0
-1.622	0	-1.622	0
-1.62	0	-1.62	0
-1.618	0	-1.618	0
-1.616	0	-1.616	0
-1.614	0	-1.614	0
-1.612	0	-1.612	0
-1.61	0	-1.61	0
-1.608	0	-1.608	0
-1.606	0	-1.606	0
-1.604	0	-1.604	0
-1.602	0	-1.602	0
-1.6	0	-1.6	0
-1.598	0	-1.598	0
-1.596	0	-1.596	0
-1.594	0	-1.594	0
-1.592	0	-1.592	0
-1.59	0	-1.59	0
-1.588	0	-1.588	0
-1.586	0	-1.586	0
-1.584	0	-1.584	0
-1.582	0	-1.582	0
-1.58	0	-1.58	0
-1.578	0	-1.578	0
-1.576	0	-1.576	0
-1.574	0	-1.574	0
-1.572	0	-1.572	0
-1.57	0	-1.57	0
-1.568	0	-1.568	0
-1.566	0	-1.566	0
-1.564	0	-1.564	0
-1.562	0	-1.562	0
-1.56	0	-1.56	0
-1.558	0	-1.558	0
-1.556	0	-1.556	0
-1.554	0	-1.554	0
-1.552	0	-1.552	0
-1.55	0	-1.55	0
-1.548	0	-1.548	0
-1.546	0	-1.546	0
-1.544	0	-1.544	0
-1.542	0	-1.542	0
-1.54	0	-1.54	0
-1.538	0	-1.538	0
-1.536	0	-1.536	0
-1.534	0	-1.534	0
-1.532	0	-1.532	0
-1.53	0	-1.53	0
-1.528	0	-1.528	0
-1.526	0	-1.526	0
-1.524	0	-1.524	0
-1.522	0	-1.522	0
-1.52	0	-1.52	0
-1.518	0	-1.518	0
-1.516	0	-1.516	0
-1.514	0	-1.514	0
-1.512	0	-1.512	0
-1.51	0	-1.51	0
-1.508	0	-1.508	0
-1.506	0	-1.506	0
-1.504	0	-1.504	0
-1.502	0	-1.502	0
-1.5	0	-1.5	0
-1.498	0	-1.498	0
-1.496	0	-1.496	0
-1.494	0	-1.494	0
-1.492	0	-1.492	0
-1.49	0	-1.49	0
-1.488	0	-1.488	0
-1.486	0	-1.486	0
-1.484	0	-1.484	0
-1.482	0	-1.482	0
-1.48	0	-1.48	0
-1.478	0	-1.478	0
-1.476	0	-1.476	0
-1.474	0	-1.474	0
-1.472	0	-1.472	0
-1.47	0	-1.47	0
-1.468	0	-1.468	0
-1.466	0	-1.466	0
-1.464	0	-1.464	0
-1.462	0	-1.462	0
-1.46	0	-1.46	0
-1.458	0	-1.458	0
-1.456	0	-1.456	0
-1.454	0	-1.454	0
-1.452	0	-1.452	0
-1.45	0	-1.45	0
-1.448	0	-1.448	0
-1.446	0	-1.446	0
-1.444	0	-1.444	0
-1.442	0	-1.442	0
-1.44	0	-1.44	0
-1.438	0	-1.438	0
-1.436	0	-1.436	0
-1.434	0	-1.434	0
-1.432	0	-1.432	0
-1.43	0	-1.43	0
-1.428	0	-1.428	0
-1.426	0	-1.426	0
-1.424	0	-1.424	0
-1.422	0	-1.422	0
-1.42	0	-1.42	0
-1.418	0	-1.418	0
-1.416	0	-1.416	0
-1.414	0	-1.414	0
-1.412	0	-1.412	0
-1.41	0	-1.41	0
-1.408	0	-1.408	0
-1.406	0	-1.406	0
-1.404	0	-1.404	0
-1.402	0	-1.402	0
-1.4	0	-1.4	0
-1.398	0	-1.398	0
-1.396	0	-1.396	0
-1.394	0	-1.394	0
-1.392	0	-1.392	0
-1.39	0	-1.39	0
-1.388	0	-1.388	0
-1.386	0	-1.386	0
-1.384	0	-1.384	0
-1.382	0	-1.382	0
-1.38	0	-1.38	0
-1.378	0	-1.378	0
-1.376	0	-1.376	0
-1.374	0	-1.374	0
-1.372	0	-1.372	0
-1.37	0	-1.37	0
-1.368	0	-1.368	0
-1.366	0	-1.366	0
-1.364	0	-1.364	0
-1.362	0	-1.362	0
-1.36	0	-1.36	0
-1.358	0	-1.358	0
-1.356	0	-1.356	0
-1.354	0	-1.354	0
-1.352	0	-1.352	0
-1.35	0	-1.35	0
-1.348	0	-1.348	0
-1.346	0	-1.346	0
-1.344	0	-1.344	0
-1.342	0	-1.342	0
-1.34	0	-1.34	0
-1.338	0	-1.338	0
-1.336	0	-1.336	0
-1.334	0	-1.334	0
-1.332	0	-1.332	0
-1.33	0	-1.33	0
-1.328	0	-1.328	0
-1.326	0	-1.326	0
-1.324	0	-1.324	0
-1.322	0	-1.322	0
-1.32	0	-1.32	0
-1.318	0	-1.318	0
-1.316	0	-1.316	0
-1.314	0	-1.314	0
-1.312	0	-1.312	0
-1.31	0	-1.31	0
-1.308	0	-1.308	0
-1.306	0	-1.306	0
-1.304	0	-1.304	0
-1.302	0	-1.302	0
-1.3	0	-1.3	0
-1.298	0	-1.298	0
-1.296	0	-1.296	0
-1.294	0	-1.294	0
-1.292	0	-1.292	0
-1.29	0	-1.29	0
-1.288	0	-1.288	0
-1.286	0	-1.286	0
-1.284	0	-1.284	0
-1.282	0	-1.282	0
-1.28	0	-1.28	0
-1.278	0	-1.278	0
-1.276	0	-1.276	0
-1.274	0	-1.274	0
-1.272	0	-1.272	0
-1.27	0	-1.27	0
-1.268	0	-1.268	0
-1.266	0	-1.266	0
-1.264	0	-1.264	0
-1.262	0	-1.262	0
-1.26	0	-1.26	0
-1.258	0	-1.258	0
-1.256	0	-1.256	0
-1.254	0	-1.254	0
-1.252	0	-1.252	0
-1.25	0	-1.25	0
-1.248	0	-1.248	0
-1.246	0	-1.246	0
-1.244	0	-1.244	0
-1.242	0	-1.242	0
-1.24	0	-1.24	0
-1.238	0	-1.238	0
-1.236	0	-1.236	0
-1.234	0	-1.234	0
-1.232	0	-1.232	0
-1.23	0	-1.23	0
-1.228	0	-1.228	0
-1.226	0	-1.226	0
-1.224	0	-1.224	0
-1.222	0	-1.222	0
-1.22	0	-1.22	0
-1.218	0	-1.218	0
-1.216	0	-1.216	0
-1.214	0	-1.214	0
-1.212	0	-1.212	0
-1.21	0	-1.21	0
-1.208	0	-1.208	0
-1.206	0	-1.206	0
-1.204	0	-1.204	0
-1.202	0	-1.202	0
-1.2	0	-1.2	0
-1.198	0	-1.198	0
-1.196	0	-1.196	0
-1.194	0	-1.194	0
-1.192	0	-1.192	0
-1.19	0	-1.19	0
-1.188	0	-1.188	0
-1.186	0	-1.186	0
-1.184	0	-1.184	0
-1.182	0	-1.182	0
-1.18	0	-1.18	0
-1.178	0	-1.178	0
-1.176	0	-1.176	0
-1.174	0	-1.174	0
-1.172	0	-1.172	0
-1.17	0	-1.17	0
-1.168	0	-1.168	0
-1.166	0	-1.166	0
-1.164	0	-1.164	0
-1.162	0	-1.162	0
-1.16	0	-1.16	0
-1.158	0	-1.158	0
-1.156	0	-1.156	0
-1.154	0	-1.154	0
-1.152	0	-1.152	0
-1.15	0	-1.15	0
-1.148	0	-1.148	0
-1.146	0	-1.146	0
-1.144	0	-1.144	0
-1.142	0	-1.142	0
-1.14	0	-1.14	0
-1.138	0	-1.138	0
-1.136	0	-1.136	0
-1.134	0	-1.134	0
-1.132	0	-1.132	0
-1.13	0	-1.13	0
-1.128	0	-1.128	0
-1.126	0	-1.126	0
-1.124	0	-1.124	0
-1.122	0	-1.122	0
-1.12	0	-1.12	0
-1.118	0	-1.118	0
-1.116	0	-1.116	0
-1.114	0	-1.114	0
-1.112	0	-1.112	0
-1.11	0	-1.11	0
-1.108	0	-1.108	0
-1.106	0	-1.106	0
-1.104	0	-1.104	0
-1.102	0	-1.102	0
-1.1	0	-1.1	0
-1.098	0	-1.098	0
-1.096	0	-1.096	0
-1.094	0	-1.094	0
-1.092	0	-1.092	0
-1.09	0	-1.09	0
-1.088	0	-1.088	0
-1.086	0	-1.086	0
-1.084	0	-1.084	0
-1.082	0	-1.082	0
-1.08	0	-1.08	0
-1.078	0	-1.078	0
-1.076	0	-1.076	0
-1.074	0	-1.074	0
-1.072	0	-1.072	0
-1.07	0	-1.07	0
-1.068	0	-1.068	0
-1.066	0	-1.066	0
-1.064	0	-1.064	0
-1.062	0	-1.062	0
-1.06	0	-1.06	0
-1.058	0	-1.058	0
-1.056	0	-1.056	0
-1.054	0	-1.054	0
-1.052	0	-1.052	0
-1.05	0	-1.05	0
-1.048	0	-1.048	0
-1.046	0	-1.046	0
-1.044	0	-1.044	0
-1.042	0	-1.042	0
-1.04	0	-1.04	0
-1.038	0	-1.038	0
-1.036	0	-1.036	0
-1.034	0	-1.034	0
-1.032	0	-1.032	0
-1.03	0	-1.03	0
-1.028	0	-1.028	0
-1.026	0	-1.026	0
-1.024	0	-1.024	0
-1.022	0	-1.022	0
-1.02	0	-1.02	0
-1.018	0	-1.018	0
-1.016	0	-1.016	0
-1.014	0	-1.014	0
-1.012	0	-1.012	0
-1.01	0	-1.01	0
-1.008	0	-1.008	0
-1.006	0	-1.006	0
-1.004	0	-1.004	0
-1.002	0	-1.002	0
-1	0	-1	0
-0.998	0	-0.998	0
-0.996	0	-0.996	0
-0.994	0	-0.994	0
-0.992	0	-0.992	0
-0.99	0	-0.99	0
-0.988	0	-0.988	0
-0.986	0	-0.986	0
-0.984	0	-0.984	0
-0.982	0	-0.982	0
-0.98	0	-0.98	0
-0.978	0	-0.978	0
-0.976	0	-0.976	0
-0.974	0	-0.974	0
-0.972	0	-0.972	0
-0.97	0	-0.97	0
-0.968	0	-0.968	0
-0.966	0	-0.966	0
-0.964	0	-0.964	0
-0.962	0	-0.962	0
-0.96	0	-0.96	0
-0.958	0	-0.958	0
-0.956	0	-0.956	0
-0.954	0	-0.954	0
-0.952	0	-0.952	0
-0.95	0	-0.95	0
-0.948	0	-0.948	0
-0.946	0	-0.946	0
-0.944	0	-0.944	0
-0.942	0	-0.942	0
-0.94	0	-0.94	0
-0.938	0	-0.938	0
-0.936	0	-0.936	0
-0.934	0	-0.934	0
-0.932	0	-0.932	0
-0.93	0	-0.93	0
-0.928	0	-0.928	0
-0.926	0	-0.926	0
-0.924	0	-0.924	0
-0.922	0	-0.922	0
-0.92	0	-0.92	0
-0.918	0	-0.918	0
-0.916	0	-0.916	0
-0.914	0	-0.914	0
-0.912	0	-0.912	0
-0.91	0	-0.91	0
-0.908	0	-0.908	0
-0.906	0	-0.906	0
-0.904	0	-0.904	0
-0.902	0	-0.902	0
-0.9	0	-0.9	0
-0.898	0	-0.898	0
-0.896	0	-0.896	0
-0.894	0	-0.894	0
-0.892	0	-0.892	0
-0.89	0	-0.89	0
-0.888	0	-0.888	0
-0.886	0	-0.886	0
-0.884	0	-0.884	0
-0.882	0	-0.882	0
-0.88	0	-0.88	0
-0.878	0	-0.878	0
-0.876	0	-0.876	0
-0.874	0	-0.874	0
-0.872	0	-0.872	0
-0.87	0	-0.87	0
-0.868	0	-0.868	0
-0.866	0	-0.866	0
-0.864	0	-0.864	0
-0.862	0	-0.862	0
-0.86	0	-0.86	0
-0.858	0	-0.858	0
-0.856	0	-0.856	0
-0.854	0	-0.854	0
-0.852	0	-0.852	0
-0.85	0	-0.85	0
-0.848	0	-0.848	0
-0.846	0	-0.846	0
-0.844	0	-0.844	0
-0.842	0	-0.842	0
-0.84	0	-0.84	0
-0.838	0	-0.838	0
-0.836	0	-0.836	0
-0.834	0	-0.834	0
-0.832	0	-0.832	0
-0.83	0	-0.83	0
-0.828	0	-0.828	0
-0.826	0	-0.826	0
-0.824	0	-0.824	0
-0.822	0	-0.822	0
-0.82	0	-0.82	0
-0.818	0	-0.818	0
-0.816	0	-0.816	0
-0.814	0	-0.814	0
-0.812	0	-0.812	0
-0.81	0	-0.81	0
-0.808	0	-0.808	0
-0.806	0	-0.806	0
-0.804	0	-0.804	0
-0.802	0	-0.802	0
-0.8	0	-0.8	0
-0.798	0	-0.798	0
-0.796	0	-0.796	0
-0.794	0	-0.794	0
-0.792	0	-0.792	0
-0.79	0	-0.79	0
-0.788	0	-0.788	0
-0.786	0	-0.786	0
-0.784	0	-0.784	0
-0.782	0	-0.782	0
-0.78	0	-0.78	0
-0.778	0	-0.778	0
-0.776	0	-0.776	0
-0.774	0	-0.774	0
-0.772	0	-0.772	0
-0.77	0	-0.77	0
-0.768	0	-0.768	0
-0.766	0	-0.766	0
-0.764	0	-0.764	0
-0.762	0	-0.762	0
-0.76	0	-0.76	0
-0.758	0	-0.758	0
-0.756	0	-0.756	0
-0.754	0	-0.754	0
-0.752	0	-0.752	0
-0.75	0	-0.75	0
-0.748	0	-0.748	0
-0.746	0	-0.746	0
-0.744	0	-0.744	0
-0.742	0	-0.742	0
-0.74	0	-0.74	0
-0.738	0	-0.738	0
-0.736	0	-0.736	0
-0.734	0	-0.734	0
-0.732	0	-0.732	0
-0.73	0	-0.73	0
-0.728	0	-0.728	0
-0.726	0	-0.726	0
-0.724	0	-0.724	0
-0.722	0	-0.722	0
-0.72	0	-0.72	0
-0.718	0	-0.718	0
-0.716	0	-0.716	0
-0.714	0	-0.714	0
-0.712	0	-0.712	0
-0.71	0	-0.71	0
-0.708	0	-0.708	0
-0.706	0	-0.706	0
-0.704	0	-0.704	0
-0.702	0	-0.702	0
-0.7	0	-0.7	0
-0.698	0	-0.698	0
-0.696	0	-0.696	0
-0.694	0	-0.694	0
-0.692	0	-0.692	0
-0.69	0	-0.69	0
-0.688	0	-0.688	0
-0.686	0	-0.686	0
-0.684	0	-0.684	0
-0.682	0	-0.682	0
-0.68	0	-0.68	0
-0.678	0	-0.678	0
-0.676	0	-0.676	0
-0.674	0	-0.674	0
-0.672	0	-0.672	0
-0.67	0	-0.67	0
-0.668	0	-0.668	0
-0.666	0	-0.666	0
-0.664	0	-0.664	0
-0.662	0	-0.662	0
-0.66	0	-0.66	0
-0.658	0	-0.658	0
-0.656	0	-0.656	0
-0.654	0	-0.654	0
-0.652	0	-0.652	0
-0.65	0	-0.65	0
-0.648	0	-0.648	0
-0.646	0	-0.646	0
-0.644	0	-0.644	0
-0.642	0	-0.642	0
-0.64	0	-0.64	0
-0.638	0	-0.638	0
-0.636	0	-0.636	0
-0.634	0	-0.634	0
-0.632	0	-0.632	0
-0.63	0	-0.63	0
-0.628	0	-0.628	0
-0.626	0	-0.626	0
-0.624	0	-0.624	0
-0.622	0	-0.622	0
-0.62	0	-0.62	0
-0.618	0	-0.618	0
-0.616	0	-0.616	0
-0.614	0	-0.614	0
-0.612	0	-0.612	0
-0.61	0	-0.61	0
-0.608	0	-0.608	0
-0.606	0	-0.606	0
-0.604	0	-0.604	0
-0.602	0	-0.602	0
-0.6	0	-0.6	0
-0.598	0	-0.598	0
-0.596	0	-0.596	0
-0.594	0	-0.594	0
-0.592	0	-0.592	0
-0.59	0	-0.59	0
-0.588	0	-0.588	0
-0.586	0	-0.586	0
-0.584	0	-0.584	0
-0.582	0	-0.582	0
-0.58	0	-0.58	0
-0.578	0	-0.578	0
-0.576	0	-0.576	0
-0.574	0	-0.574	0
-0.572	0	-0.572	0
-0.57	0	-0.57	0
-0.568	0	-0.568	0
-0.566	0	-0.566	0
-0.564	0	-0.564	0
-0.562	0	-0.562	0
-0.56	0	-0.56	0
-0.558	0	-0.558	0
-0.556	0	-0.556	0
-0.554	0	-0.554	0
-0.552	0	-0.552	0
-0.55	0	-0.55	0
-0.548	0	-0.548	0
-0.546	0	-0.546	0
-0.544	0	-0.544	0
-0.542	0	-0.542	0
-0.54	0	-0.54	0
-0.538	0	-0.538	0
-0.536	0	-0.536	0
-0.534	0	-0.534	0
-0.532	0	-0.532	0
-0.53	0	-0.53	0
-0.528	0	-0.528	0
-0.526	0	-0.526	0
-0.524	0	-0.524	0
-0.522	0	-0.522	0
-0.52	0	-0.52	0
-0.518	0	-0.518	0
-0.516	0	-0.516	0
-0.514	0	-0.514	0
-0.512	0	-0.512	0
-0.51	0	-0.51	0
-0.508	0	-0.508	0
-0.506	0	-0.506	0
-0.504	0	-0.504	0
-0.502	0	-0.502	0
-0.5	0	-0.5	0
-0.498	0	-0.498	0
-0.496	0	-0.496	0
-0.494	0	-0.494	0
-0.492	0	-0.492	0
-0.49	0	-0.49	0
-0.488	0	-0.488	0
-0.486	0	-0.486	0
-0.484	0	-0.484	0
-0.482	0	-0.482	0
-0.48	0	-0.48	0
-0.478	0	-0.478	0
-0.476	0	-0.476	0
-0.474	0	-0.474	0
-0.472	0	-0.472	0
-0.47	0	-0.47	0
-0.468	0	-0.468	0
-0.466	0	-0.466	0
-0.464	0	-0.464	0
-0.462	0	-0.462	0
-0.46	0	-0.46	0
-0.458	0	-0.458	0
-0.456	0	-0.456	0
-0.454	0	-0.454	0
-0.452	0	-0.452	0
-0.45	0	-0.45	0
-0.448	0	-0.448	0
-0.446	0	-0.446	0
-0.444	0	-0.444	0
-0.442	0	-0.442	0
-0.44	0	-0.44	0
-0.438	0	-0.438	0
-0.436	0	-0.436	0
-0.434	0	-0.434	0
-0.432	0	-0.432	0
-0.43	0	-0.43	0
-0.428	0	-0.428	0
-0.426	0	-0.426	0
-0.424	0	-0.424	0
-0.422	0	-0.422	0
-0.42	0	-0.42	0
-0.418	0	-0.418	0
-0.416	0	-0.416	0
-0.414	0	-0.414	0
-0.412	0	-0.412	0
-0.41	0	-0.41	0
-0.408	0	-0.408	0
-0.406	0	-0.406	0
-0.404	0	-0.404	0
-0.402	0	-0.402	0
-0.4	0	-0.4	0
-0.398	0	-0.398	0
-0.396	0	-0.396	0
-0.394	0	-0.394	0
-0.392	0	-0.392	0
-0.39	0	-0.39	0
-0.388	0	-0.388	0
-0.386	0	-0.386	0
-0.384	0	-0.384	0
-0.382	0	-0.382	0
-0.38	0	-0.38	0
-0.378	0	-0.378	0
-0.376	0	-0.376	0
-0.374	0	-0.374	0
-0.372	0	-0.372	0
-0.37	0	-0.37	0
-0.368	0	-0.368	0
-0.366	0	-0.366	0
-0.364	0	-0.364	0
-0.362	0	-0.362	0
-0.36	0	-0.36	0
-0.358	0	-0.358	0
-0.356	0	-0.356	0
-0.354	0	-0.354	0
-0.352	0	-0.352	0
-0.35	0	-0.35	0
-0.348	0	-0.348	0
-0.346	0	-0.346	0
-0.344	0	-0.344	0
-0.342	0	-0.342	0
-0.34	0	-0.34	0
-0.338	0	-0.338	0
-0.336	0	-0.336	0
-0.334	0	-0.334	0
-0.332	0	-0.332	0
-0.33	0	-0.33	0
-0.328	0	-0.328	0
-0.326	0	-0.326	0
-0.324	0	-0.324	0
-0.322	0	-0.322	0
-0.32	0	-0.32	0
-0.318	0	-0.318	0
-0.316	0	-0.316	0
-0.314	0	-0.314	0
-0.312	0	-0.312	0
-0.31	0	-0.31	0
-0.308	0	-0.308	0
-0.306	0	-0.306	0
-0.304	0	-0.304	0
-0.302	0	-0.302	0
-0.3	0	-0.3	0
-0.298	0	-0.298	0
-0.296	0	-0.296	0
-0.294	0	-0.294	0
-0.292	0	-0.292	0
-0.29	0	-0.29	0
-0.288	0	-0.288	0
-0.286	0	-0.286	0
-0.284	0	-0.284	0
-0.282	0	-0.282	0
-0.28	0	-0.28	0
-0.278	0	-0.278	0
-0.276	0	-0.276	0
-0.274	0	-0.274	0
-0.272	0	-0.272	0
-0.27	0	-0.27	0
-0.268	0	-0.268	0
-0.266	0	-0.266	0
-0.264	0	-0.264	0
-0.262	0	-0.262	0
-0.26	0	-0.26	0
-0.258	0	-0.258	0
-0.256	0	-0.256	0
-0.254	0	-0.254	0
-0.252	0	-0.252	0
-0.25	0	-0.25	0
-0.248	0	-0.248	0
-0.246	0	-0.246	0
-0.244	0	-0.244	0
-0.242	0	-0.242	0
-0.24	0	-0.24	0
-0.238	0	-0.238	0
-0.236	0	-0.236	0
-0.234	0	-0.234	0
-0.232	0	-0.232	0
-0.23	0	-0.23	0
-0.228	0	-0.228	0
-0.226	0	-0.226	0
-0.224	0	-0.224	0
-0.222	0	-0.222	0
-0.22	0	-0.22	0
-0.218	0	-0.218	0
-0.216	0	-0.216	0
-0.214	0	-0.214	0
-0.212	0	-0.212	0
-0.21	0	-0.21	0
-0.208	0	-0.208	0
-0.206	0	-0.206	0
-0.204	0	-0.204	0
-0.202	0	-0.202	0
-0.2	0	-0.2	0
-0.198	0	-0.198	0
-0.196	0	-0.196	0
-0.194	0	-0.194	0
-0.192	0	-0.192	0
-0.19	0	-0.19	0
-0.188	0	-0.188	0
-0.186	0	-0.186	0
-0.184	0	-0.184	0
-0.182	0	-0.182	0
-0.18	0	-0.18	0
-0.178	0	-0.178	0
-0.176	0	-0.176	0
-0.174	0	-0.174	0
-0.172	0	-0.172	0
-0.17	0	-0.17	0
-0.168	0	-0.168	0
-0.166	0	-0.166	0
-0.164	0	-0.164	0
-0.162	0	-0.162	0
-0.16	0	-0.16	0
-0.158	0	-0.158	0
-0.156	0	-0.156	0
-0.154	0	-0.154	0
-0.152	0	-0.152	0
-0.15	0	-0.15	0
-0.148	0	-0.148	0
-0.146	0	-0.146	0
-0.144	0	-0.144	0
-0.142	0	-0.142	0
-0.14	0	-0.14	0
-0.138	0	-0.138	0
-0.136	0	-0.136	0
-0.134	0	-0.134	0
-0.132	0	-0.132	0
-0.13	0	-0.13	0
-0.128	0	-0.128	0
-0.126	0	-0.126	0
-0.124	0	-0.124	0
-0.122	0	-0.122	0
-0.12	0	-0.12	0
-0.118	0	-0.118	0
-0.116	0	-0.116	0
-0.114	0	-0.114	0
-0.112	0	-0.112	0
-0.11	0	-0.11	0
-0.108	0	-0.108	0
-0.106	0	-0.106	0
-0.104	0	-0.104	0
-0.102	0	-0.102	0
-0.1	0	-0.1	0
-0.098	0	-0.098	0
-0.096	0	-0.096	0
-0.094	0	-0.094	0
-0.092	0	-0.092	0
-0.09	0	-0.09	0
-0.088	0	-0.088	0
-0.086	0	-0.086	0
-0.084	0	-0.084	0
-0.082	0	-0.082	0
-0.08	0	-0.08	0
-0.078	0	-0.078	0
-0.076	0	-0.076	0
-0.074	0	-0.074	0
-0.072	0	-0.072	0
-0.07	0	-0.07	0
-0.068	0	-0.068	0
-0.066	0	-0.066	0
-0.064	0	-0.064	0
-0.062	0	-0.062	0
-0.06	0	-0.06	0
-0.058	0	-0.058	0
-0.056	0	-0.056	0
-0.054	0	-0.054	0
-0.052	0	-0.052	0
-0.05	0	-0.05	0
-0.048	0	-0.048	0
-0.046	0	-0.046	0
-0.044	0	-0.044	0
-0.042	0	-0.042	0
-0.04	0	-0.04	0
-0.038	0	-0.038	0
-0.036	0	-0.036	0
-0.034	0	-0.034	0
-0.032	0	-0.032	0
-0.03	0	-0.03	0
-0.028	0	-0.028	0
-0.026	0	-0.026	0
-0.024	0	-0.024	0
-0.022	0	-0.022	0
-0.02	0	-0.02	0
-0.018	0	-0.018	0
-0.016	0	-0.016	0
-0.014	0	-0.014	0
-0.012	0	-0.012	0
-0.01	0	-0.01	0
-0.008	0	-0.008	0
-0.006	0	-0.006	0
-0.004	0	-0.004	0
-0.002	0	-0.002	0
0	0	0	0
0.002	0	0.002	0
0.004	0	0.004	0
0.006	0	0.006	0
0.008	0	0.008	0
0.01	0	0.01	0
0.012	0	0.012	0
0.014	0	0.014	0
0.016	0	0.016	0
0.018	0	0.018	0
0.02	0	0.02	0
0.022	0	0.022	0
0.024	0	0.024	0
0.026	0	0.026	0
0.028	0	0.028	0
0.03	0	0.03	0
0.032	0	0.032	0
0.034	0	0.034	0
0.036	0	0.036	0
0.038	0	0.038	0
0.04	0	0.04	0
0.042	0	0.042	0
0.044	0	0.044	0
0.046	0	0.046	0
0.048	0	0.048	0
0.05	0	0.05	0
0.052	0	0.052	0
0.054	0	0.054	0
0.056	0	0.056	0
0.058	0	0.058	0
0.06	0	0.06	0
0.062	0	0.062	0
0.064	0	0.064	0
0.066	0	0.066	0
0.068	0	0.068	0
0.07	0	0.07	0
0.072	0	0.072	0
0.074	0	0.074	0
0.076	0	0.076	0
0.078	0	0.078	0
0.08	0	0.08	0
0.082	0	0.082	0
0.084	0	0.084	0
0.086	0	0.086	0
0.088	0	0.088	0
0.09	0	0.09	0
0.092	0	0.092	0
0.094	0	0.094	0
0.096	0	0.096	0
0.098	0	0.098	0
0.1	0	0.1	0
0.102	0	0.102	0
0.104	0	0.104	0
0.106	0	0.106	0
0.108	0	0.108	0
0.11	0	0.11	0
0.112	0	0.112	0
0.114	0	0.114	0
0.116	0	0.116	0
0.118	0	0.118	0
0.12	0	0.12	0
0.122	0	0.122	0
0.124	0	0.124	0
0.126	0	0.126	0
0.128	0	0.128	0
0.13	0	0.13	0
0.132	0	0.132	0
0.134	0	0.134	0
0.136	0	0.136	0
0.138	0	0.138	0
0.14	0	0.14	0
0.142	0	0.142	0
0.144	0	0.144	0
0.146	0	0.146	0
0.148	0	0.148	0
0.15	0	0.15	0
0.152	0	0.152	0
0.154	0	0.154	0
0.156	0	0.156	0
0.158	0	0.158	0
0.16	0	0.16	0
0.162	0	0.162	0
0.164	0	0.164	0
0.166	0	0.166	0
0.168	0	0.168	0
0.17	0	0.17	0
0.172	0	0.172	0
0.174	0	0.174	0
0.176	0	0.176	0
0.178	0	0.178	0.399597
0.18	0	0.18	1.7101
0.182	0	0.182	2.99265
0.184	0.551563	0.184	4.2474
0.186	1.91038	0.186	5.47451
0.188	3.24046	0.188	6.67414
0.19	4.54183	0.19	7.84644
0.192	5.81453	0.192	8.99158
0.194	7.05854	0.194	10.1097
0.196	8.27384	0.196	11.2009
0.198	9.4604	0.198	12.2654
0.2	10.6182	0.2	13.3033
0.202	11.747	0.202	14.3148
0.204	12.8469	0.204	15.2999
0.206	13.919	0.206	16.2588
0.208	14.9642	0.208	17.1917
0.21	15.9829	0.21	18.0986
0.212	16.9756	0.212	18.9797
0.214	17.9427	0.214	19.8353
0.216	18.8845	0.216	20.6664
0.218	19.8014	0.218	21.4734
0.22	20.6938	0.22	22.2566
0.222	21.5622	0.222	23.0165
0.224	22.4067	0.224	23.7535
0.226	23.2278	0.226	24.4678
0.228	24.0258	0.228	25.1598
0.23	24.801	0.23	25.8299
0.232	25.5538	0.232	26.4785
0.234	26.2843	0.234	27.1058
0.236	26.993	0.236	27.7123
0.238	27.6801	0.238	28.2982
0.24	28.3459	0.24	28.8639
0.242	28.9905	0.242	29.4097
0.244	29.6144	0.244	29.936
0.246	30.2176	0.246	30.4429
0.248	30.8005	0.248	30.9309
0.25	31.3633	0.25	31.4003
0.252	31.9061	0.252	31.8513
0.254	32.4291	0.254	32.2842
0.256	32.9326	0.256	32.6993
0.258	33.4168	0.258	33.097
0.26	33.8822	0.26	33.4775
0.262	34.3292	0.262	33.841
0.264	34.7582	0.264	34.1878
0.266	35.1695	0.266	34.5183
0.268	35.5636	0.268	34.8326
0.27	35.9408	0.27	35.131
0.272	36.3015	0.272	35.4139
0.274	36.6461	0.274	35.6817
0.276	36.9748	0.276	35.9347
0.278	37.2879	0.278	36.1732
0.28	37.586	0.28	36.3975
0.282	37.8691	0.282	36.6081
0.284	38.1377	0.284	36.8052
0.286	38.3919	0.286	36.9892
0.288	38.6322	0.288	37.1603
0.29	38.8588	0.29	37.3188
0.292	39.0719	0.292	37.4651
0.294	39.2719	0.294	37.5995
0.296	39.4588	0.296	37.7221
0.298	39.633	0.298	37.8334
0.3	39.7948	0.3	37.9336
0.302	39.9442	0.302	38.0229
0.304	40.0816	0.304	38.1016
0.306	40.2071	0.306	38.17
0.308	40.3209	0.308	38.2283
0.31	40.4232	0.31	38.2768
0.312	40.5142	0.312	38.3156
0.314	40.594	0.314	38.345
0.316	40.6627	0.316	38.3653
0.318	40.7206	0.318	38.3766
0.32	40.7677	0.32	38.3791
0.322	40.8044	0.322	38.3731
0.324	40.8312	0.324	38.3588
0.326	40.8484	0.326	38.3363
0.328	40.8561	0.328	38.3058
0.33	40.8546	0.33	38.2675
0.332	40.8443	0.332	38.2216
0.334	40.8253	0.334	38.1682
0.336	40.7979	0.336	38.1075
0.338	40.7623	0.338	38.0397
0.34	40.7189	0.34	37.9648
0.342	40.6677	0.342	37.8831
0.344	40.6091	0.344	37.7949
0.346	40.5432	0.346	37.7005
0.348	40.4702	0.348	37.6002
0.35	40.3904	0.35	37.4941
0.352	40.304	0.352	37.3824
0.354	40.2111	0.354	37.2653
0.356	40.1119	0.356	37.143
0.358	40.0066	0.358	37.0156
0.36	39.8954	0.36	36.8833
0.362	39.7785	0.362	36.7463
0.364	39.6559	0.364	36.6047
0.366	39.5279	0.366	36.4587
0.368	39.3947	0.368	36.3085
0.37	39.2562	0.37	36.1541
0.372	39.1128	0.372	35.9959
0.374	38.9645	0.374	35.8338
0.376	38.8114	0.376	35.6681
0.378	38.6537	0.378	35.4988
0.38	38.4914	0.38	35.3262
0.382	38.3248	0.382	35.1503
0.384	38.1538	0.384	34.9714
0.386	37.9786	0.386	34.7894
0.388	37.7992	0.388	34.6046
0.39	37.6158	0.39	34.417
0.392	37.4284	0.392	34.2269
0.394	37.2372	0.394	34.0342
0.396	37.0424	0.396	33.8391
0.398	36.8443	0.398	33.6417
0.4	36.643	0.4	33.4421
0.402	36.4387	0.402	33.2405
0.404	36.2315	0.404	33.0369
0.406	36.0215	0.406	32.8313
0.408	35.8089	0.408	32.624
0.41	35.5937	0.41	32.415
0.412	35.3761	0.412	32.2043
0.414	35.1563	0.414	31.9921
0.416	34.9342	0.416	31.7784
0.418	34.7101	0.418	31.5633
0.42	34.484	0.42	31.3469
0.422	34.256	0.422	31.1293
0.424	34.0263	0.424	30.9107
0.426	33.7949	0.426	30.6911
0.428	33.562	0.428	30.4706
0.43	33.3276	0.43	30.2494
0.432	33.0918	0.432	30.0274
0.434	32.8548	0.434	29.8047
0.436	32.6165	0.436	29.5815
0.438	32.3771	0.438	29.3577
0.44	32.1367	0.44	29.1334
0.442	31.8953	0.442	28.9088
0.444	31.6531	0.444	28.6838
0.446	31.41	0.446	28.4585
0.448	31.1662	0.448	28.233
0.45	30.9217	0.45	28.0074
0.452	30.6765	0.452	27.7816
0.454	30.4309	0.454	27.5559
0.456	30.1847	0.456	27.3301
0.458	29.9381	0.458	27.1044
0.46	29.691	0.46	26.8787
0.462	29.4437	0.462	26.6533
0.464	29.196	0.464	26.4281
0.466	28.9481	0.466	26.2031
0.468	28.6999	0.468	25.9785
0.47	28.4516	0.47	25.7542
0.472	28.2032	0.472	25.5303
0.474	27.9547	0.474	25.3068
0.476	27.7063	0.476	25.0838
0.478	27.458	0.478	24.8614
0.48	27.21	0.48	24.6395
0.482	26.9622	0.482	24.4182
0.484	26.7147	0.484	24.1976
0.486	26.4676	0.486	23.9776
0.488	26.2208	0.488	23.7583
0.49	25.9745	0.49	23.5398
0.492	25.7286	0.492	23.322
0.494	25.4833	0.494	23.1051
0.496	25.2385	0.496	22.8889
0.498	24.9943	0.498	22.6737
0.5	24.7507	0.5	22.4593
0.502	24.5078	0.502	22.2458
0.504	24.2656	0.504	22.0333
0.506	24.0242	0.506	21.8218
0.508	23.7835	0.508	21.6112
0.51	23.5436	0.51	21.4017
0.512	23.3046	0.512	21.1933
0.514	23.0664	0.514	20.9858
0.516	22.8291	0.516	20.7794
0.518	22.5928	0.518	20.5742
0.52	22.3574	0.52	20.37
0.522	22.123	0.522	20.1669
0.524	21.8895	0.524	19.9649
0.526	21.6571	0.526	19.7641
0.528	21.4258	0.528	19.5644
0.53	21.1955	0.53	19.3659
0.532	20.9664	0.532	19.1685
0.534	20.7383	0.534	18.9724
0.536	20.5114	0.536	18.7774
0.538	20.2856	0.538	18.5837
0.54	20.061	0.54	18.3912
0.542	19.8376	0.542	18.1999
0.544	19.6153	0.544	18.0098
0.546	19.3943	0.546	17.821
0.548	19.1745	0.548	17.6335
0.55	18.9559	0.55	17.4472
0.552	18.7386	0.552	17.2622
0.554	18.5226	0.554	17.0785
0.556	18.3078	0.556	16.8961
0.558	18.0944	0.558	16.715
0.56	17.8822	0.56	16.5352
0.562	17.6715	0.562	16.3568
0.564	17.462	0.564	16.1796
0.566	17.2539	0.566	16.0038
0.568	17.0472	0.568	15.8293
0.57	16.8418	0.57	15.6562
0.572	16.6379	0.572	15.4844
0.574	16.4352	0.574	15.3139
0.576	16.234	0.576	15.1448
0.578	16.0342	0.578	14.9771
0.58	15.8357	0.58	14.8107
0.582	15.6386	0.582	14.6457
0.584	15.443	0.584	14.482
0.586	15.2487	0.586	14.3197
0.588	15.0559	0.588	14.1588
0.59	14.8645	0.59	13.9993
0.592	14.6744	0.592	13.841
0.594	14.4858	0.594	13.6842
0.596	14.2987	0.596	13.5287
0.598	14.1129	0.598	13.3745
0.6	13.9286	0.6	13.2216
0.602	13.7457	0.602	13.0701
0.604	13.5642	0.604	12.9199
0.606	13.3842	0.606	12.771
0.608	13.2056	0.608	12.6235
0.61	13.0284	0.61	12.4773
0.612	12.8526	0.612	12.3323
0.614	12.6783	0.614	12.1887
0.616	12.5054	0.616	12.0464
0.618	12.334	0.618	11.9053
0.62	12.164	0.62	11.7656
0.622	11.9954	0.622	11.6271
0.624	11.8282	0.624	11.4899
0.626	11.6625	0.626	11.354
0.628	11.4982	0.628	11.2194
0.63	11.3353	0.63	11.086
0.632	11.1738	0.632	10.9539
0.634	11.0138	0.634	10.823
0.636	10.8551	0.636	10.6934
0.638	10.6979	0.638	10.565
0.64	10.5421	0.64	10.4379
0.642	10.3877	0.642	10.312
0.644	10.2347	0.644	10.1873
0.646	10.0831	0.646	10.0638
0.648	9.93289	0.648	9.94161
0.65	9.78407	0.65	9.82059
0.652	9.63663	0.652	9.70079
0.654	9.49055	0.654	9.58218
0.656	9.34584	0.656	9.46477
0.658	9.20248	0.658	9.34856
0.66	9.06047	0.66	9.23353
0.662	8.9198	0.662	9.11969
0.664	8.78046	0.664	9.00702
0.666	8.64244	0.666	8.89552
0.668	8.50574	0.668	8.78519
0.67	8.37035	0.67	8.67602
0.672	8.23626	0.672	8.56801
0.674	8.10346	0.674	8.46113
0.676	7.97195	0.676	8.35538
0.678	7.84173	0.678	8.25076
0.68	7.71277	0.68	8.14724
0.682	7.58508	0.682	8.04483
0.684	7.45865	0.684	7.94351
0.686	7.33346	0.686	7.84328
0.688	7.20952	0.688	7.74411
0.69	7.08682	0.69	7.64602
0.692	6.96534	0.692	7.54897
0.694	6.84509	0.694	7.45297
0.696	6.72605	0.696	7.35801
0.698	6.60822	0.698	7.26408
0.7	6.49159	0.7	7.17117
0.702	6.37615	0.702	7.07927
0.704	6.26189	0.704	6.98837
0.706	6.14882	0.706	6.89846
0.708	6.03691	0.708	6.80954
0.71	5.92617	0.71	6.7216
0.712	5.81659	0.712	6.63463
0.714	5.70816	0.714	6.54861
0.716	5.60087	0.716	6.46355
0.718	5.49472	0.718	6.37943
0.72	5.38969	0.72	6.29625
0.722	5.28579	0.722	6.214
0.724	5.18301	0.724	6.13267
0.726	5.08133	0.726	6.05225
0.728	4.98075	0.728	5.97273
0.73	4.88127	0.73	5.89412
0.732	4.78287	0.732	5.81639
0.734	4.68556	0.734	5.73955
0.736	4.58931	0.736	5.66358
0.738	4.49413	0.738	5.58848
0.74	4.39999	0.74	5.51425
0.742	4.30689	0.742	5.44087
0.744	4.21483	0.744	5.36833
0.746	4.12378	0.746	5.29664
0.748	4.03374	0.748	5.22578
0.75	3.9447	0.75	5.15575
0.752	3.85666	0.752	5.08654
0.754	3.76959	0.754	5.01815
0.756	3.6835	0.756	4.95056
0.758	3.59837	0.758	4.88377
0.76	3.51419	0.76	4.81778
0.762	3.43096	0.762	4.75258
0.764	3.34866	0.764	4.68816
0.766	3.26729	0.766	4.62452
0.768	3.18684	0.768	4.56165
0.77	3.10729	0.77	4.49954
0.772	3.02865	0.772	4.43817
0.774	2.9509	0.774	4.37754
0.776	2.87403	0.776	4.31764
0.778	2.79804	0.778	4.25847
0.78	2.72291	0.78	4.20001
0.782	2.64864	0.782	4.14226
0.784	2.57523	0.784	4.0852
0.786	2.50265	0.786	4.02884
0.788	2.43092	0.788	3.97316
0.79	2.36	0.79	3.91816
0.792	2.28991	0.792	3.86383
0.794	2.22063	0.794	3.81015
0.796	2.15216	0.796	3.75713
0.798	2.08448	0.798	3.70476
0.8	2.01759	0.8	3.65303
0.802	1.95148	0.802	3.60192
0.804	1.88615	0.804	3.55145
0.806	1.82158	0.806	3.50159
0.808	1.75778	0.808	3.45234
0.81	1.69473	0.81	3.4037
0.812	1.63243	0.812	3.35566
0.814	1.57087	0.814	3.30821
0.816	1.51005	0.816	3.26134
0.818	1.44995	0.818	3.21505
0.82	1.39057	0.82	3.16933
0.822	1.33191	0.822	3.12418
0.824	1.27395	0.824	3.07959
0.826	1.2167	0.826	3.03555
0.828	1.16015	0.828	2.99206
0.83	1.10429	0.83	2.94911
0.832	1.04911	0.832	2.9067
0.834	0.994608	0.834	2.86482
0.836	0.940781	0.836	2.82346
0.838	0.887623	0.838	2.78262
0.84	0.835125	0.84	2.74229
0.842	0.783277	0.842	2.70247
0.844	0.732068	0.844	2.66315
0.846	0.68149	0.846	2.62434
0.848	0.631538	0.848	2.58601
0.85	0.582204	0.85	2.54817
0.852	0.53348	0.852	2.51081
0.854	0.485359	0.854	2.47393
0.856	0.437836	0.856	2.43752
0.858	0.390901	0.858	2.40157
0.86	0.34455	0.86	2.36609
0.862	0.298775	0.862	2.33107
0.864	0.25357	0.864	2.2965
0.866	0.208927	0.866	2.26238
0.868	0.164841	0.868	2.22871
0.87	0.121305	0.87	2.19547
0.872	0.0783124	0.872	2.16268
0.874	0.0358569	0.874	2.13031
0.876	0	0.876	2.09837
0.878	0	0.878	2.06686
0.88	0	0.88	2.03576
0.882	0	0.882	2.00506
0.884	0	0.884	1.97477
0.886	0	0.886	1.94487
0.888	0	0.888	1.91536
0.89	0	0.89	1.88624
0.892	0	0.892	1.85751
0.894	0	0.894	1.82914
0.896	0	0.896	1.80115
0.898	0	0.898	1.77353
0.9	0	0.9	1.74628
0.902	0	0.902	1.71938
0.904	0	0.904	1.69283
0.906	0	0.906	1.66664
0.908	0	0.908	1.64079
0.91	0	0.91	1.61528
0.912	0	0.912	1.59011
0.914	0	0.914	1.56527
0.916	0	0.916	1.54076
0.918	0	0.918	1.51658
0.92	0	0.92	1.49271
0.922	0	0.922	1.46917
0.924	0	0.924	1.44593
0.926	0	0.926	1.423
0.928	0	0.928	1.40038
0.93	0	0.93	1.37806
0.932	0	0.932	1.35604
0.934	0	0.934	1.33431
0.936	0	0.936	1.31287
0.938	0	0.938	1.29172
0.94	0	0.94	1.27084
0.942	0	0.942	1.25025
0.944	0	0.944	1.22993
0.946	0	0.946	1.20989
0.948	0	0.948	1.19011
0.95	0	0.95	1.1706
0.952	0	0.952	1.15135
0.954	0	0.954	1.13236
0.956	0	0.956	1.11362
0.958	0	0.958	1.09514
0.96	0	0.96	1.07691
0.962	0	0.962	1.05892
0.964	0	0.964	1.04117
0.966	0	0.966	1.02367
0.968	0	0.968	1.0064
0.97	0	0.97	0.989363
0.972	0	0.972	0.97256
0.974	0	0.974	0.955985
0.976	0	0.976	0.939636
0.978	0	0.978	0.92351
0.98	0	0.98	0.907604
0.982	0	0.982	0.891916
0.984	0	0.984	0.876443
0.986	0	0.986	0.861182
0.988	0	0.988	0.846132
0.99	0	0.99	0.831289
0.992	0	0.992	0.816652
0.994	0	0.994	0.802217
0.996	0	0.996	0.787983
0.998	0	0.998	0.773948
1	0	1	0.760109
1.002	0	1.002	0.746463
1.004	0	1.004	0.73301
1.006	0	1.006	0.719747
1.008	0	1.008	0.706668
1.01	0	1.01	0.693768
1.012	0	1.012	0.681045
1.014	0	1.014	0.668497
1.016	0	1.016	0.656121
1.018	0	1.018	0.643915
1.02	0	1.02	0.631877
1.022	0	1.022	0.620006
1.024	0	1.024	0.608298
1.026	0	1.026	0.596753
1.028	0	1.028	0.585368
1.03	0	1.03	0.574141
1.032	0	1.032	0.56307
1.034	0	1.034	0.552153
1.036	0	1.036	0.541388
1.038	0	1.038	0.530774
1.04	0	1.04	0.520308
1.042	0	1.042	0.509989
1.044	0	1.044	0.499814
1.046	0	1.046	0.489782
1.048	0	1.048	0.479891
1.05	0	1.05	0.470139
1.052	0	1.052	0.460524
1.054	0	1.054	0.451045
1.056	0	1.056	0.441699
1.058	0	1.058	0.432486
1.06	0	1.06	0.423402
1.062	0	1.062	0.414447
1.064	0	1.064	0.405619
1.066	0	1.066	0.396916
1.068	0	1.068	0.388337
1.07	0	1.07	0.379879
1.072	0	1.072	0.371542
1.074	0	1.074	0.363323
1.076	0	1.076	0.35522
1.078	0	1.078	0.347234
1.08	0	1.08	0.339361
1.082	0	1.082	0.3316
1.084	0	1.084	0.323949
1.086	0	1.086	0.316408
1.088	0	1.088	0.308975
1.09	0	1.09	0.301648
1.092	0	1.092	0.294425
1.094	0	1.094	0.287305
1.096	0	1.096	0.280288
1.098	0	1.098	0.27337
1.1	0	1.1	0.266552
1.102	0	1.102	0.259831
1.104	0	1.104	0.253207
1.106	0	1.106	0.246677
1.108	0	1.108	0.240241
1.11	0	1.11	0.233896
1.112	0	1.112	0.227643
1.114	0	1.114	0.221479
1.116	0	1.116	0.215404
1.118	0	1.118	0.209416
1.12	0	1.12	0.203513
1.122	0	1.122	0.197695
1.124	0	1.124	0.191961
1.126	0	1.126	0.186309
1.128	0	1.128	0.180737
1.13	0	1.13	0.175246
1.132	0	1.132	0.169833
1.134	0	1.134	0.164498
1.136	0	1.136	0.15924
1.138	0	1.138	0.154057
1.14	0	1.14	0.148948
1.142	0	1.142	0.143913
1.144	0	1.144	0.13895
1.146	0	1.146	0.134058
1.148	0	1.148	0.129237
1.15	0	1.15	0.124484
1.152	0	1.152	0.119801
1.154	0	1.154	0.115184
1.156	0	1.156	0.110634
1.158	0	1.158	0.106148
1.16	0	1.16	0.101727
1.162	0	1.162	0.0973684
1.164	0	1.164	0.0930724
1.166	0	1.166	0.088838
1.168	0	1.168	0.0846644
1.17	0	1.17	0.0805509
1.172	0	1.172	0.0764966
1.174	0	1.174	0.0725009
1.176	0	1.176	0.0685629
1.178	0	1.178	0.064682
1.18	0	1.18	0.0608573
1.182	0	1.182	0.0570882
1.184	0	1.184	0.0533739
1.186	0	1.186	0.0497136
1.188	0	1.188	0.0461068
1.19	0	1.19	0.0425526
1.192	0	1.192	0.0390504
1.194	0	1.194	0.0355994
1.196	0	1.196	0.0321991
1.198	0	1.198	0.0288486
1.2	0	1.2	0.0255473
1.202	0	1.202	0.0222945
1.204	0	1.204	0.0190895
1.206	0	1.206	0.0159318
1.208	0	1.208	0.0128206
1.21	0	1.21	0.0097553
1.212	0	1.212	0.00673522
1.214	0	1.214	0.00375973
1.216	0	1.216	0.000828213
1.218	0	1.218	0
1.22	0	1.22	0
1.222	0	1.222	0
1.224	0	1.224	0
1.226	0	1.226	0
1.228	0	1.228	0
1.23	0	1.23	0
1.232	0	1.232	0
1.234	0	1.234	0
1.236	0	1.236	0
1.238	0	1.238	0
1.24	0	1.24	0
1.242	0	1.242	0
1.244	0	1.244	0
1.246	0	1.246	0
1.248	0	1.248	0
1.25	0	1.25	0
1.252	0	1.252	0
1.254	0	1.254	0
1.256	0	1.256	0
1.258	0	1.258	0
1.26	0	1.26	0
1.262	0	1.262	0
1.264	0	1.264	0
1.266	0	1.266	0
1.268	0	1.268	0
1.27	0	1.27	0
1.272	0	1.272	0
1.274	0	1.274	0
[truncated: 373 more rows]

## Sheet: C
_full model_x	_full model_y	_no glycinergic amacrine cell_x	_no glycinergic amacrine cell_y
170	23.8236	170	132.319
120	8.60472	120	75.7438
100	2.51717	100	53.1137
80	-3.57039	80	30.4837
60	-9.65794	60	7.85365
