# Supplementary material for: Temporal pattern recognition in retinal ganglion cells is mediated by dynamical inhibitory synapses
Source: Nat Commun. 2024 Jul 20;15:6118. doi: 10.1038/s41467-024-50506-7 (PMC11271269; doi:10.1038/s41467-024-50506-7)
Supplement: Supplementary file 4 — Source Data [file 41467_2024_50506_MOESM4_ESM.zip › Figure 4 Source Data.xlsx]

## Sheet: B0
full model_x	full model_y	no dynamical synapse_x	no dynamical synapse_y
-3.866	0	-3.866	0
-3.864	0	-3.864	0
-3.862	0	-3.862	0
-3.86	0	-3.86	0
-3.858	0	-3.858	0
-3.856	0	-3.856	0
-3.854	0	-3.854	0
-3.852	0	-3.852	0
-3.85	0	-3.85	0
-3.848	0	-3.848	0
-3.846	0	-3.846	0
-3.844	0	-3.844	0
-3.842	0	-3.842	0
-3.84	0	-3.84	0
-3.838	0	-3.838	0
-3.836	0	-3.836	0
-3.834	0	-3.834	0
-3.832	0	-3.832	0
-3.83	0	-3.83	0
-3.828	0	-3.828	0
-3.826	0	-3.826	0
-3.824	0	-3.824	0
-3.822	0	-3.822	0
-3.82	0	-3.82	0
-3.818	0	-3.818	0
-3.816	0	-3.816	0
-3.814	0	-3.814	0
-3.812	0	-3.812	0
-3.81	0	-3.81	0
-3.808	0	-3.808	0
-3.806	0	-3.806	0
-3.804	0	-3.804	0
-3.802	0	-3.802	0
-3.8	0	-3.8	0
-3.798	0	-3.798	0
-3.796	0	-3.796	0
-3.794	0	-3.794	0
-3.792	0	-3.792	0
-3.79	0	-3.79	0
-3.788	0	-3.788	0
-3.786	0	-3.786	0
-3.784	0	-3.784	0
-3.782	0	-3.782	0
-3.78	0	-3.78	0
-3.778	0	-3.778	0
-3.776	0	-3.776	0
-3.774	0	-3.774	0
-3.772	0	-3.772	0
-3.77	0	-3.77	0
-3.768	0	-3.768	0
-3.766	0	-3.766	0
-3.764	0	-3.764	0
-3.762	0	-3.762	0
-3.76	0	-3.76	0
-3.758	0	-3.758	0
-3.756	0	-3.756	0
-3.754	0	-3.754	0
-3.752	0	-3.752	0
-3.75	0	-3.75	0
-3.748	0	-3.748	0
-3.746	0	-3.746	0
-3.744	0	-3.744	0
-3.742	0	-3.742	0
-3.74	0	-3.74	0
-3.738	0	-3.738	0
-3.736	0	-3.736	0
-3.734	0	-3.734	0
-3.732	0	-3.732	0
-3.73	0	-3.73	0
-3.728	0	-3.728	0
-3.726	0	-3.726	0
-3.724	0	-3.724	0
-3.722	0	-3.722	0
-3.72	0	-3.72	0
-3.718	0	-3.718	0
-3.716	0	-3.716	0
-3.714	0	-3.714	0
-3.712	0	-3.712	0
-3.71	0	-3.71	0
-3.708	0	-3.708	0
-3.706	0	-3.706	0
-3.704	0	-3.704	0
-3.702	0	-3.702	0
-3.7	0	-3.7	0
-3.698	0	-3.698	0
-3.696	0	-3.696	0
-3.694	0	-3.694	0
-3.692	0	-3.692	0
-3.69	0	-3.69	0
-3.688	0	-3.688	0
-3.686	0	-3.686	0
-3.684	0	-3.684	0
-3.682	0	-3.682	0
-3.68	0	-3.68	0
-3.678	0	-3.678	0
-3.676	0	-3.676	0
-3.674	0	-3.674	0
-3.672	0	-3.672	0
-3.67	0	-3.67	0
-3.668	0	-3.668	0
-3.666	0	-3.666	0
-3.664	0	-3.664	0
-3.662	0	-3.662	0
-3.66	0	-3.66	0
-3.658	0	-3.658	0
-3.656	0	-3.656	0
-3.654	0	-3.654	0
-3.652	0	-3.652	0
-3.65	0	-3.65	0
-3.648	0	-3.648	0
-3.646	0	-3.646	0
-3.644	0	-3.644	0
-3.642	0	-3.642	0
-3.64	0	-3.64	0
-3.638	0	-3.638	0
-3.636	0	-3.636	0
-3.634	0	-3.634	0
-3.632	0	-3.632	0
-3.63	0	-3.63	0
-3.628	0	-3.628	0
-3.626	0	-3.626	0
-3.624	0	-3.624	0
-3.622	0	-3.622	0
-3.62	0	-3.62	0
-3.618	0	-3.618	0
-3.616	0	-3.616	0
-3.614	0	-3.614	0
-3.612	0	-3.612	0
-3.61	0	-3.61	0
-3.608	0	-3.608	0
-3.606	0	-3.606	0
-3.604	0	-3.604	0
-3.602	0	-3.602	0
-3.6	0	-3.6	0
-3.598	0	-3.598	0
-3.596	0	-3.596	0
-3.594	0	-3.594	0
-3.592	0	-3.592	0
-3.59	0	-3.59	0
-3.588	0	-3.588	0
-3.586	0	-3.586	0
-3.584	0	-3.584	0
-3.582	0	-3.582	0
-3.58	0	-3.58	0
-3.578	0	-3.578	0
-3.576	0	-3.576	0
-3.574	0	-3.574	0
-3.572	0	-3.572	0
-3.57	0	-3.57	0
-3.568	0	-3.568	0
-3.566	0	-3.566	0
-3.564	0	-3.564	0
-3.562	0	-3.562	0
-3.56	0	-3.56	0
-3.558	0	-3.558	0
-3.556	0	-3.556	0
-3.554	0	-3.554	0
-3.552	0	-3.552	0
-3.55	0	-3.55	0
-3.548	0	-3.548	0
-3.546	0	-3.546	0
-3.544	0	-3.544	0
-3.542	0	-3.542	0
-3.54	0	-3.54	0
-3.538	0	-3.538	0
-3.536	0	-3.536	0
-3.534	0	-3.534	0
-3.532	0	-3.532	0
-3.53	0	-3.53	0
-3.528	0	-3.528	0
-3.526	0	-3.526	0
-3.524	0	-3.524	0
-3.522	0	-3.522	0
-3.52	0	-3.52	0
-3.518	0	-3.518	0
-3.516	0	-3.516	0
-3.514	0	-3.514	0
-3.512	0	-3.512	0
-3.51	0	-3.51	0
-3.508	0	-3.508	0
-3.506	0	-3.506	0
-3.504	0	-3.504	0
-3.502	0	-3.502	0
-3.5	0	-3.5	0
-3.498	0	-3.498	0
-3.496	0	-3.496	0
-3.494	0	-3.494	0
-3.492	0	-3.492	0
-3.49	0	-3.49	0
-3.488	0	-3.488	0
-3.486	0	-3.486	0
-3.484	0	-3.484	0
-3.482	0	-3.482	0
-3.48	0	-3.48	0
-3.478	0	-3.478	0
-3.476	0	-3.476	0
-3.474	0	-3.474	0
-3.472	0	-3.472	0
-3.47	0	-3.47	0
-3.468	0	-3.468	0
-3.466	0	-3.466	0
-3.464	0	-3.464	0
-3.462	0	-3.462	0
-3.46	0	-3.46	0
-3.458	0	-3.458	0
-3.456	0	-3.456	0
-3.454	0	-3.454	0
-3.452	0	-3.452	0
-3.45	0	-3.45	0
-3.448	0	-3.448	0
-3.446	0	-3.446	0
-3.444	0	-3.444	0
-3.442	0	-3.442	0
-3.44	0	-3.44	0
-3.438	0	-3.438	0
-3.436	0	-3.436	0
-3.434	0	-3.434	0
-3.432	0	-3.432	0
-3.43	0	-3.43	0
-3.428	0	-3.428	0
-3.426	0	-3.426	0
-3.424	0	-3.424	0
-3.422	0	-3.422	0
-3.42	0	-3.42	0
-3.418	0	-3.418	0
-3.416	0	-3.416	0
-3.414	0	-3.414	0
-3.412	0	-3.412	0
-3.41	0	-3.41	0
-3.408	0	-3.408	0
-3.406	0	-3.406	0
-3.404	0	-3.404	0
-3.402	0	-3.402	0
-3.4	0	-3.4	0
-3.398	0	-3.398	0
-3.396	0	-3.396	0
-3.394	0	-3.394	0
-3.392	0	-3.392	0
-3.39	0	-3.39	0
-3.388	0	-3.388	0
-3.386	0	-3.386	0
-3.384	0	-3.384	0
-3.382	0	-3.382	0
-3.38	0	-3.38	0
-3.378	0	-3.378	0
-3.376	0	-3.376	0
-3.374	0	-3.374	0
-3.372	0	-3.372	0
-3.37	0	-3.37	0
-3.368	0	-3.368	0
-3.366	0	-3.366	0
-3.364	0	-3.364	0
-3.362	0	-3.362	0
-3.36	0	-3.36	0
-3.358	0	-3.358	0
-3.356	0	-3.356	0
-3.354	0	-3.354	0
-3.352	0	-3.352	0
-3.35	0	-3.35	0
-3.348	0	-3.348	0
-3.346	0	-3.346	0
-3.344	0	-3.344	0
-3.342	0	-3.342	0
-3.34	0	-3.34	0
-3.338	0	-3.338	0
-3.336	0	-3.336	0
-3.334	0	-3.334	0
-3.332	0	-3.332	0
-3.33	0	-3.33	0
-3.328	0	-3.328	0
-3.326	0	-3.326	0
-3.324	0	-3.324	0
-3.322	0	-3.322	0
-3.32	0	-3.32	0
-3.318	0	-3.318	0
-3.316	0	-3.316	0
-3.314	0	-3.314	0
-3.312	0	-3.312	0
-3.31	0	-3.31	0
-3.308	0	-3.308	0
-3.306	0	-3.306	0
-3.304	0	-3.304	0
-3.302	0	-3.302	0
-3.3	0	-3.3	0
-3.298	0	-3.298	0
-3.296	0	-3.296	0
-3.294	0	-3.294	0
-3.292	0	-3.292	0
-3.29	0	-3.29	0
-3.288	0	-3.288	0
-3.286	0	-3.286	0
-3.284	0	-3.284	0
-3.282	0	-3.282	0
-3.28	0	-3.28	0
-3.278	0	-3.278	0
-3.276	0	-3.276	0
-3.274	0	-3.274	0
-3.272	0	-3.272	0
-3.27	0	-3.27	0
-3.268	0	-3.268	0
-3.266	0	-3.266	0
-3.264	0	-3.264	0
-3.262	0	-3.262	0
-3.26	0	-3.26	0
-3.258	0	-3.258	0
-3.256	0	-3.256	0
-3.254	0	-3.254	0
-3.252	0	-3.252	0
-3.25	0	-3.25	0
-3.248	0	-3.248	0
-3.246	0	-3.246	0
-3.244	0	-3.244	0
-3.242	0	-3.242	0
-3.24	0	-3.24	0
-3.238	0	-3.238	0
-3.236	0	-3.236	0
-3.234	0	-3.234	0
-3.232	0	-3.232	0
-3.23	0	-3.23	0
-3.228	0	-3.228	0
-3.226	0	-3.226	0
-3.224	0	-3.224	0
-3.222	0	-3.222	0
-3.22	0	-3.22	0
-3.218	0	-3.218	0
-3.216	0	-3.216	0
-3.214	0	-3.214	0
-3.212	0	-3.212	0
-3.21	0	-3.21	0
-3.208	0	-3.208	0
-3.206	0	-3.206	0
-3.204	0	-3.204	0
-3.202	0	-3.202	0
-3.2	0	-3.2	0
-3.198	0	-3.198	0
-3.196	0	-3.196	0
-3.194	0	-3.194	0
-3.192	0	-3.192	0
-3.19	0	-3.19	0
-3.188	0	-3.188	0
-3.186	0	-3.186	0
-3.184	0	-3.184	0
-3.182	0	-3.182	0
-3.18	0	-3.18	0
-3.178	0	-3.178	0
-3.176	0	-3.176	0
-3.174	0	-3.174	0
-3.172	0	-3.172	0
-3.17	0	-3.17	0
-3.168	0	-3.168	0
-3.166	0	-3.166	0
-3.164	0	-3.164	0
-3.162	0	-3.162	0
-3.16	0	-3.16	0
-3.158	0	-3.158	0
-3.156	0	-3.156	0
-3.154	0	-3.154	0
-3.152	0	-3.152	0
-3.15	0	-3.15	0
-3.148	0	-3.148	0
-3.146	0	-3.146	0
-3.144	0	-3.144	0
-3.142	0	-3.142	0
-3.14	0	-3.14	0
-3.138	0	-3.138	0
-3.136	0	-3.136	0
-3.134	0	-3.134	0
-3.132	0	-3.132	0
-3.13	0	-3.13	0
-3.128	0	-3.128	0
-3.126	0	-3.126	0
-3.124	0	-3.124	0
-3.122	0	-3.122	0
-3.12	0	-3.12	0
-3.118	0	-3.118	0
-3.116	0	-3.116	0
-3.114	0	-3.114	0
-3.112	0	-3.112	0
-3.11	0	-3.11	0
-3.108	0	-3.108	0
-3.106	0	-3.106	0
-3.104	0	-3.104	0
-3.102	0	-3.102	0
-3.1	0	-3.1	0
-3.098	0	-3.098	0
-3.096	0	-3.096	0
-3.094	0	-3.094	0
-3.092	0	-3.092	0
-3.09	0	-3.09	0
-3.088	0	-3.088	0
-3.086	0	-3.086	0
-3.084	0	-3.084	0
-3.082	0	-3.082	0
-3.08	0	-3.08	0
-3.078	0	-3.078	0
-3.076	0	-3.076	0
-3.074	0	-3.074	0
-3.072	0	-3.072	0
-3.07	0	-3.07	0
-3.068	0	-3.068	0
-3.066	0	-3.066	0
-3.064	0	-3.064	0
-3.062	0	-3.062	0
-3.06	0	-3.06	0
-3.058	0	-3.058	0
-3.056	0	-3.056	0
-3.054	0	-3.054	0
-3.052	0	-3.052	0
-3.05	0	-3.05	0
-3.048	0	-3.048	0
-3.046	0	-3.046	0
-3.044	0	-3.044	0
-3.042	0	-3.042	0
-3.04	0	-3.04	0
-3.038	0	-3.038	0
-3.036	0	-3.036	0
-3.034	0	-3.034	0
-3.032	0	-3.032	0
-3.03	0	-3.03	0
-3.028	0	-3.028	0
-3.026	0	-3.026	0
-3.024	0	-3.024	0
-3.022	0	-3.022	0
-3.02	0	-3.02	0
-3.018	0	-3.018	0
-3.016	0	-3.016	0
-3.014	0	-3.014	0
-3.012	0	-3.012	0
-3.01	0	-3.01	0
-3.008	0	-3.008	0
-3.006	0	-3.006	0
-3.004	0	-3.004	0
-3.002	0	-3.002	0
-3	0	-3	0
-2.998	0	-2.998	0
-2.996	0	-2.996	0
-2.994	0	-2.994	0
-2.992	0	-2.992	0
-2.99	0	-2.99	0
-2.988	0	-2.988	0
-2.986	0	-2.986	0
-2.984	0	-2.984	0
-2.982	0	-2.982	0
-2.98	0	-2.98	0
-2.978	0	-2.978	0
-2.976	0	-2.976	0
-2.974	0	-2.974	0
-2.972	0	-2.972	0
-2.97	0	-2.97	0
-2.968	0	-2.968	0
-2.966	0	-2.966	0
-2.964	0	-2.964	0
-2.962	0	-2.962	0
-2.96	0	-2.96	0
-2.958	0	-2.958	0
-2.956	0	-2.956	0
-2.954	0	-2.954	0
-2.952	0	-2.952	0
-2.95	0	-2.95	0
-2.948	0	-2.948	0
-2.946	0	-2.946	0
-2.944	0	-2.944	0
-2.942	0	-2.942	0
-2.94	0	-2.94	0
-2.938	0	-2.938	0
-2.936	0	-2.936	0
-2.934	0	-2.934	0
-2.932	0	-2.932	0
-2.93	0	-2.93	0
-2.928	0	-2.928	0
-2.926	0	-2.926	0
-2.924	0	-2.924	0
-2.922	0	-2.922	0
-2.92	0	-2.92	0
-2.918	0	-2.918	0
-2.916	0	-2.916	0
-2.914	0	-2.914	0
-2.912	0	-2.912	0
-2.91	0	-2.91	0
-2.908	0	-2.908	0
-2.906	0	-2.906	0
-2.904	0	-2.904	0
-2.902	0	-2.902	0
-2.9	0	-2.9	0
-2.898	0	-2.898	0
-2.896	0	-2.896	0
-2.894	0	-2.894	0
-2.892	0	-2.892	0
-2.89	0	-2.89	0
-2.888	0	-2.888	0
-2.886	0	-2.886	0
-2.884	0	-2.884	0
-2.882	0	-2.882	0
-2.88	0	-2.88	0
-2.878	0	-2.878	0
-2.876	0	-2.876	0
-2.874	0	-2.874	0
-2.872	0	-2.872	0
-2.87	0	-2.87	0
-2.868	0	-2.868	0
-2.866	0	-2.866	0
-2.864	0	-2.864	0
-2.862	0	-2.862	0
-2.86	0	-2.86	0
-2.858	0	-2.858	0
-2.856	0	-2.856	0
-2.854	0	-2.854	0
-2.852	0	-2.852	0
-2.85	0	-2.85	0
-2.848	0	-2.848	0
-2.846	0	-2.846	0
-2.844	0	-2.844	0
-2.842	0	-2.842	0
-2.84	0	-2.84	0
-2.838	0	-2.838	0
-2.836	0	-2.836	0
-2.834	0	-2.834	0
-2.832	0	-2.832	0
-2.83	0	-2.83	0
-2.828	0	-2.828	0
-2.826	0	-2.826	0
-2.824	0	-2.824	0
-2.822	0	-2.822	0
-2.82	0	-2.82	0
-2.818	0	-2.818	0
-2.816	0	-2.816	0
-2.814	0	-2.814	0
-2.812	0	-2.812	0
-2.81	0	-2.81	0
-2.808	0	-2.808	0
-2.806	0	-2.806	0
-2.804	0	-2.804	0
-2.802	0	-2.802	0
-2.8	0	-2.8	0
-2.798	0	-2.798	0
-2.796	0	-2.796	0
-2.794	0	-2.794	0
-2.792	0	-2.792	0
-2.79	0	-2.79	0
-2.788	0	-2.788	0
-2.786	0	-2.786	0
-2.784	0	-2.784	0
-2.782	0	-2.782	0
-2.78	0	-2.78	0
-2.778	0	-2.778	0
-2.776	0	-2.776	0
-2.774	0	-2.774	0
-2.772	0	-2.772	0
-2.77	0	-2.77	0
-2.768	0	-2.768	0
-2.766	0	-2.766	0
-2.764	0	-2.764	0
-2.762	0	-2.762	0
-2.76	0	-2.76	0
-2.758	0	-2.758	0
-2.756	0	-2.756	0
-2.754	0	-2.754	0
-2.752	0	-2.752	0
-2.75	0	-2.75	0
-2.748	0	-2.748	0
-2.746	0	-2.746	0
-2.744	0	-2.744	0
-2.742	0	-2.742	0
-2.74	0	-2.74	0
-2.738	0	-2.738	0
-2.736	0	-2.736	0
-2.734	0	-2.734	0
-2.732	0	-2.732	0
-2.73	0	-2.73	0
-2.728	0	-2.728	0
-2.726	0	-2.726	0
-2.724	0	-2.724	0
-2.722	0	-2.722	0
-2.72	0	-2.72	0
-2.718	0	-2.718	0
-2.716	0	-2.716	0
-2.714	0	-2.714	0
-2.712	0	-2.712	0
-2.71	0	-2.71	0
-2.708	0	-2.708	0
-2.706	0	-2.706	0
-2.704	0	-2.704	0
-2.702	0	-2.702	0
-2.7	0	-2.7	0
-2.698	0	-2.698	0
-2.696	0	-2.696	0
-2.694	0	-2.694	0
-2.692	0	-2.692	0
-2.69	0	-2.69	0
-2.688	0	-2.688	0
-2.686	0	-2.686	0
-2.684	0	-2.684	0
-2.682	0	-2.682	0
-2.68	0	-2.68	0
-2.678	0	-2.678	0
-2.676	0	-2.676	0
-2.674	0	-2.674	0
-2.672	0	-2.672	0
-2.67	0	-2.67	0
-2.668	0	-2.668	0
-2.666	0	-2.666	0
-2.664	0	-2.664	0
-2.662	0	-2.662	0
-2.66	0	-2.66	0
-2.658	0	-2.658	0
-2.656	0	-2.656	0
-2.654	0	-2.654	0
-2.652	0	-2.652	0
-2.65	0	-2.65	0
-2.648	0	-2.648	0
-2.646	0	-2.646	0
-2.644	0	-2.644	0
-2.642	0	-2.642	0
-2.64	0	-2.64	0
-2.638	0	-2.638	0
-2.636	0	-2.636	0
-2.634	0	-2.634	0
-2.632	0	-2.632	0
-2.63	0	-2.63	0
-2.628	0	-2.628	0
-2.626	0	-2.626	0
-2.624	0	-2.624	0
-2.622	0	-2.622	0
-2.62	0	-2.62	0
-2.618	0	-2.618	0
-2.616	0	-2.616	0
-2.614	0	-2.614	0
-2.612	0	-2.612	0
-2.61	0	-2.61	0
-2.608	0	-2.608	0
-2.606	0	-2.606	0
-2.604	0	-2.604	0
-2.602	0	-2.602	0
-2.6	0	-2.6	0
-2.598	0	-2.598	0
-2.596	0	-2.596	0
-2.594	0	-2.594	0
-2.592	0	-2.592	0
-2.59	0	-2.59	0
-2.588	0	-2.588	0
-2.586	0	-2.586	0
-2.584	0	-2.584	0
-2.582	0	-2.582	0
-2.58	0	-2.58	0
-2.578	0	-2.578	0
-2.576	0	-2.576	0
-2.574	0	-2.574	0
-2.572	0	-2.572	0
-2.57	0	-2.57	0
-2.568	0	-2.568	0
-2.566	0	-2.566	0
-2.564	0	-2.564	0
-2.562	0	-2.562	0
-2.56	0	-2.56	0
-2.558	0	-2.558	0
-2.556	0	-2.556	0
-2.554	0	-2.554	0
-2.552	0	-2.552	0
-2.55	0	-2.55	0
-2.548	0	-2.548	0
-2.546	0	-2.546	0
-2.544	0	-2.544	0
-2.542	0	-2.542	0
-2.54	0	-2.54	0
-2.538	0	-2.538	0
-2.536	0	-2.536	0
-2.534	0	-2.534	0
-2.532	0	-2.532	0
-2.53	0	-2.53	0
-2.528	0	-2.528	0
-2.526	0	-2.526	0
-2.524	0	-2.524	0
-2.522	0	-2.522	0
-2.52	0	-2.52	0
-2.518	0	-2.518	0
-2.516	0	-2.516	0
-2.514	0	-2.514	0
-2.512	0	-2.512	0
-2.51	0	-2.51	0
-2.508	0	-2.508	0
-2.506	0	-2.506	0
-2.504	0	-2.504	0
-2.502	0	-2.502	0
-2.5	0	-2.5	0
-2.498	0	-2.498	0
-2.496	0	-2.496	0
-2.494	0	-2.494	0
-2.492	0	-2.492	0
-2.49	0	-2.49	0
-2.488	0	-2.488	0
-2.486	0	-2.486	0
-2.484	0	-2.484	0
-2.482	0	-2.482	0
-2.48	0	-2.48	0
-2.478	0	-2.478	0
-2.476	0	-2.476	0
-2.474	0	-2.474	0
-2.472	0	-2.472	0
-2.47	0	-2.47	0
-2.468	0	-2.468	0
-2.466	0	-2.466	0
-2.464	0	-2.464	0
-2.462	0	-2.462	0
-2.46	0	-2.46	0
-2.458	0	-2.458	0
-2.456	0	-2.456	0
-2.454	0	-2.454	0
-2.452	0	-2.452	0
-2.45	0	-2.45	0
-2.448	0	-2.448	0
-2.446	0	-2.446	0
-2.444	0	-2.444	0
-2.442	0	-2.442	0
-2.44	0	-2.44	0
-2.438	0	-2.438	0
-2.436	0	-2.436	0
-2.434	0	-2.434	0
-2.432	0	-2.432	0
-2.43	0	-2.43	0
-2.428	0	-2.428	0
-2.426	0	-2.426	0
-2.424	0	-2.424	0
-2.422	0	-2.422	0
-2.42	0	-2.42	0
-2.418	0	-2.418	0
-2.416	0	-2.416	0
-2.414	0	-2.414	0
-2.412	0	-2.412	0
-2.41	0	-2.41	0
-2.408	0	-2.408	0
-2.406	0	-2.406	0
-2.404	0	-2.404	0
-2.402	0	-2.402	0
-2.4	0	-2.4	0
-2.398	0	-2.398	0
-2.396	0	-2.396	0
-2.394	0	-2.394	0
-2.392	0	-2.392	0
-2.39	0	-2.39	0
-2.388	0	-2.388	0
-2.386	0	-2.386	0
-2.384	0	-2.384	0
-2.382	0	-2.382	0
-2.38	0	-2.38	0
-2.378	0	-2.378	0
-2.376	0	-2.376	0
-2.374	0	-2.374	0
-2.372	0	-2.372	0
-2.37	0	-2.37	0
-2.368	0	-2.368	0
-2.366	0	-2.366	0
-2.364	0	-2.364	0
-2.362	0	-2.362	0
-2.36	0	-2.36	0
-2.358	0	-2.358	0
-2.356	0	-2.356	0
-2.354	0	-2.354	0
-2.352	0	-2.352	0
-2.35	0	-2.35	0
-2.348	0	-2.348	0
-2.346	0	-2.346	0
-2.344	0	-2.344	0
-2.342	0	-2.342	0
-2.34	0	-2.34	0
-2.338	0	-2.338	0
-2.336	0	-2.336	0
-2.334	0	-2.334	0
-2.332	0	-2.332	0
-2.33	0	-2.33	0
-2.328	0	-2.328	0
-2.326	0	-2.326	0
-2.324	0	-2.324	0
-2.322	0	-2.322	0
-2.32	0	-2.32	0
-2.318	0	-2.318	0
-2.316	0	-2.316	0
-2.314	0	-2.314	0
-2.312	0	-2.312	0
-2.31	0	-2.31	0
-2.308	0	-2.308	0
-2.306	0	-2.306	0
-2.304	0	-2.304	0
-2.302	0	-2.302	0
-2.3	0	-2.3	0
-2.298	0	-2.298	0
-2.296	0	-2.296	0
-2.294	0	-2.294	0
-2.292	0	-2.292	0
-2.29	0	-2.29	0
-2.288	0	-2.288	0
-2.286	0	-2.286	0
-2.284	0	-2.284	0
-2.282	0	-2.282	0
-2.28	0	-2.28	0
-2.278	0	-2.278	0
-2.276	0	-2.276	0
-2.274	0	-2.274	0
-2.272	0	-2.272	0
-2.27	0	-2.27	0
-2.268	0	-2.268	0
-2.266	0	-2.266	0
-2.264	0	-2.264	0
-2.262	0	-2.262	0
-2.26	0	-2.26	0
-2.258	0	-2.258	0
-2.256	0	-2.256	0
-2.254	0	-2.254	0
-2.252	0	-2.252	0
-2.25	0	-2.25	0
-2.248	0	-2.248	0
-2.246	0	-2.246	0
-2.244	0	-2.244	0
-2.242	0	-2.242	0
-2.24	0	-2.24	0
-2.238	0	-2.238	0
-2.236	0	-2.236	0
-2.234	0	-2.234	0
-2.232	0	-2.232	0
-2.23	0	-2.23	0
-2.228	0	-2.228	0
-2.226	0	-2.226	0
-2.224	0	-2.224	0
-2.222	0	-2.222	0
-2.22	0	-2.22	0
-2.218	0	-2.218	0
-2.216	0	-2.216	0
-2.214	0	-2.214	0
-2.212	0	-2.212	0
-2.21	0	-2.21	0
-2.208	0	-2.208	0
-2.206	0	-2.206	0
-2.204	0	-2.204	0
-2.202	0	-2.202	0
-2.2	0	-2.2	0
-2.198	0	-2.198	0
-2.196	0	-2.196	0
-2.194	0	-2.194	0
-2.192	0	-2.192	0
-2.19	0	-2.19	0
-2.188	0	-2.188	0
-2.186	0	-2.186	0
-2.184	0	-2.184	0
-2.182	0	-2.182	0
-2.18	0	-2.18	0
-2.178	0	-2.178	0
-2.176	0	-2.176	0
-2.174	0	-2.174	0
-2.172	0	-2.172	0
-2.17	0	-2.17	0
-2.168	0	-2.168	0
-2.166	0	-2.166	0
-2.164	0	-2.164	0
-2.162	0	-2.162	0
-2.16	0	-2.16	0
-2.158	0	-2.158	0
-2.156	0	-2.156	0
-2.154	0	-2.154	0
-2.152	0	-2.152	0
-2.15	0	-2.15	0
-2.148	0	-2.148	0
-2.146	0	-2.146	0
-2.144	0	-2.144	0
-2.142	0	-2.142	0
-2.14	0	-2.14	0
-2.138	0	-2.138	0
-2.136	0	-2.136	0
-2.134	0	-2.134	0
-2.132	0	-2.132	0
-2.13	0	-2.13	0
-2.128	0	-2.128	0
-2.126	0	-2.126	0
-2.124	0	-2.124	0
-2.122	0	-2.122	0
-2.12	0	-2.12	0
-2.118	0	-2.118	0
-2.116	0	-2.116	0
-2.114	0	-2.114	0
-2.112	0	-2.112	0
-2.11	0	-2.11	0
-2.108	0	-2.108	0
-2.106	0	-2.106	0
-2.104	0	-2.104	0
-2.102	0	-2.102	0
-2.1	0	-2.1	0
-2.098	0	-2.098	0
-2.096	0	-2.096	0
-2.094	0	-2.094	0
-2.092	0	-2.092	0
-2.09	0	-2.09	0
-2.088	0	-2.088	0
-2.086	0	-2.086	0
-2.084	0	-2.084	0
-2.082	0	-2.082	0
-2.08	0	-2.08	0
-2.078	0	-2.078	0
-2.076	0	-2.076	0
-2.074	0	-2.074	0
-2.072	0	-2.072	0
-2.07	0	-2.07	0
-2.068	0	-2.068	0
-2.066	0	-2.066	0
-2.064	0	-2.064	0
-2.062	0	-2.062	0
-2.06	0	-2.06	0
-2.058	0	-2.058	0
-2.056	0	-2.056	0
-2.054	0	-2.054	0
-2.052	0	-2.052	0
-2.05	0	-2.05	0
-2.048	0	-2.048	0
-2.046	0	-2.046	0
-2.044	0	-2.044	0
-2.042	0	-2.042	0
-2.04	0	-2.04	0
-2.038	0	-2.038	0
-2.036	0	-2.036	0
-2.034	0	-2.034	0
-2.032	0	-2.032	0
-2.03	0	-2.03	0
-2.028	0	-2.028	0
-2.026	0	-2.026	0
-2.024	0	-2.024	0
-2.022	0	-2.022	0
-2.02	0	-2.02	0
-2.018	0	-2.018	0
-2.016	0	-2.016	0
-2.014	0	-2.014	0
-2.012	0	-2.012	0
-2.01	0	-2.01	0
-2.008	0	-2.008	0
-2.006	0	-2.006	0
-2.004	0	-2.004	0
-2.002	0	-2.002	0
-2	0	-2	0
-1.998	0	-1.998	0
-1.996	0	-1.996	0
-1.994	0	-1.994	0
-1.992	0	-1.992	0
-1.99	0	-1.99	0
-1.988	0	-1.988	0
-1.986	0	-1.986	0
-1.984	0	-1.984	0
-1.982	0	-1.982	0
-1.98	0	-1.98	0
-1.978	0	-1.978	0
-1.976	0	-1.976	0
-1.974	0	-1.974	0
-1.972	0	-1.972	0
-1.97	0	-1.97	0
-1.968	0	-1.968	0
-1.966	0	-1.966	0
-1.964	0	-1.964	0
-1.962	0	-1.962	0
-1.96	0	-1.96	0
-1.958	0	-1.958	0
-1.956	0	-1.956	0
-1.954	0	-1.954	0
-1.952	0	-1.952	0
-1.95	0	-1.95	0
-1.948	0	-1.948	0
-1.946	0	-1.946	0
-1.944	0	-1.944	0
-1.942	0	-1.942	0
-1.94	0	-1.94	0
-1.938	0	-1.938	0
-1.936	0	-1.936	0
-1.934	0	-1.934	0
-1.932	0	-1.932	0
-1.93	0	-1.93	0
-1.928	0	-1.928	0
-1.926	0	-1.926	0
-1.924	0	-1.924	0
-1.922	0	-1.922	0
-1.92	0	-1.92	0
-1.918	0	-1.918	0
-1.916	0	-1.916	0
-1.914	0	-1.914	0
-1.912	0	-1.912	0
-1.91	0	-1.91	0
-1.908	0	-1.908	0
-1.906	0	-1.906	0
-1.904	0	-1.904	0
-1.902	0	-1.902	0
-1.9	0	-1.9	0
-1.898	0	-1.898	0
-1.896	0	-1.896	0
-1.894	0	-1.894	0
-1.892	0	-1.892	0
-1.89	0	-1.89	0
-1.888	0	-1.888	0
-1.886	0	-1.886	0
-1.884	0	-1.884	0
-1.882	0	-1.882	0
-1.88	0	-1.88	0
-1.878	0	-1.878	0
-1.876	0	-1.876	0
-1.874	0	-1.874	0
-1.872	0	-1.872	0
-1.87	0	-1.87	0
-1.868	0	-1.868	0
-1.866	0	-1.866	0
-1.864	0	-1.864	0
-1.862	0	-1.862	0
-1.86	0	-1.86	0
-1.858	0	-1.858	0
-1.856	0	-1.856	0
-1.854	0	-1.854	0
-1.852	0	-1.852	0
-1.85	0	-1.85	0
-1.848	0	-1.848	0
-1.846	0	-1.846	0
-1.844	0	-1.844	0
-1.842	0	-1.842	0
-1.84	0	-1.84	0
-1.838	0	-1.838	0
-1.836	0	-1.836	0
-1.834	0	-1.834	0
-1.832	0	-1.832	0
-1.83	0	-1.83	0
-1.828	0	-1.828	0
-1.826	0	-1.826	0
-1.824	0	-1.824	0
-1.822	0	-1.822	0
-1.82	0	-1.82	0
-1.818	0	-1.818	0
-1.816	0	-1.816	0
-1.814	0	-1.814	0
-1.812	0	-1.812	0
-1.81	0	-1.81	0
-1.808	0	-1.808	0
-1.806	0	-1.806	0
-1.804	0	-1.804	0
-1.802	0	-1.802	0
-1.8	0	-1.8	0
-1.798	0	-1.798	0
-1.796	0	-1.796	0
-1.794	0	-1.794	0
-1.792	0	-1.792	0
-1.79	0	-1.79	0
-1.788	0	-1.788	0
-1.786	0	-1.786	0
-1.784	0	-1.784	0
-1.782	0	-1.782	0
-1.78	0	-1.78	0
-1.778	0	-1.778	0
-1.776	0	-1.776	0
-1.774	0	-1.774	0
-1.772	0	-1.772	0
-1.77	0	-1.77	0
-1.768	0	-1.768	0
-1.766	0	-1.766	0
-1.764	0	-1.764	0
-1.762	0	-1.762	0
-1.76	0	-1.76	0
-1.758	0	-1.758	0
-1.756	0	-1.756	0
-1.754	0	-1.754	0
-1.752	0	-1.752	0
-1.75	0	-1.75	0
-1.748	0	-1.748	0
-1.746	0	-1.746	0
-1.744	0	-1.744	0
-1.742	0	-1.742	0
-1.74	0	-1.74	0
-1.738	0	-1.738	0
-1.736	0	-1.736	0
-1.734	0	-1.734	0
-1.732	0	-1.732	0
-1.73	0	-1.73	0
-1.728	0	-1.728	0
-1.726	0	-1.726	0
-1.724	0	-1.724	0
-1.722	0	-1.722	0
-1.72	0	-1.72	0
-1.718	0	-1.718	0
-1.716	0	-1.716	0
-1.714	0	-1.714	0
-1.712	0	-1.712	0
-1.71	0	-1.71	0
-1.708	0	-1.708	0
-1.706	0	-1.706	0
-1.704	0	-1.704	0
-1.702	0	-1.702	0
-1.7	0	-1.7	0
-1.698	0	-1.698	0
-1.696	0	-1.696	0
-1.694	0	-1.694	0
-1.692	0	-1.692	0
-1.69	0	-1.69	0
-1.688	0	-1.688	0
-1.686	0	-1.686	0
-1.684	0	-1.684	0
-1.682	0	-1.682	0
-1.68	0	-1.68	0
-1.678	0	-1.678	0
-1.676	0	-1.676	0
-1.674	0	-1.674	0
-1.672	0	-1.672	0
-1.67	0	-1.67	0
-1.668	0	-1.668	0
-1.666	0	-1.666	0
-1.664	0	-1.664	0
-1.662	0	-1.662	0
-1.66	0	-1.66	0
-1.658	0	-1.658	0
-1.656	0	-1.656	0
-1.654	0	-1.654	0
-1.652	0	-1.652	0
-1.65	0	-1.65	0
-1.648	0	-1.648	0
-1.646	0	-1.646	0
-1.644	0	-1.644	0
-1.642	0	-1.642	0
-1.64	0	-1.64	0
-1.638	0	-1.638	0
-1.636	0	-1.636	0
-1.634	0	-1.634	0
-1.632	0	-1.632	0
-1.63	0	-1.63	0
-1.628	0	-1.628	0
-1.626	0	-1.626	0
-1.624	0	-1.624	0
-1.622	0	-1.622	0
-1.62	0	-1.62	0
-1.618	0	-1.618	0
-1.616	0	-1.616	0
-1.614	0	-1.614	0
-1.612	0	-1.612	0
-1.61	0	-1.61	0
-1.608	0	-1.608	0
-1.606	0	-1.606	0
-1.604	0	-1.604	0
-1.602	0	-1.602	0
-1.6	0	-1.6	0
-1.598	0	-1.598	0
-1.596	0	-1.596	0
-1.594	0	-1.594	0
-1.592	0	-1.592	0
-1.59	0	-1.59	0
-1.588	0	-1.588	0
-1.586	0	-1.586	0
-1.584	0	-1.584	0
-1.582	0	-1.582	0
-1.58	0	-1.58	0
-1.578	0	-1.578	0
-1.576	0	-1.576	0
-1.574	0	-1.574	0
-1.572	0	-1.572	0
-1.57	0	-1.57	0
-1.568	0	-1.568	0
-1.566	0	-1.566	0
-1.564	0	-1.564	0
-1.562	0	-1.562	0
-1.56	0	-1.56	0
-1.558	0	-1.558	0
-1.556	0	-1.556	0
-1.554	0	-1.554	0
-1.552	0	-1.552	0
-1.55	0	-1.55	0
-1.548	0	-1.548	0
-1.546	0	-1.546	0
-1.544	0	-1.544	0
-1.542	0	-1.542	0
-1.54	0	-1.54	0
-1.538	0	-1.538	0
-1.536	0	-1.536	0
-1.534	0	-1.534	0
-1.532	0	-1.532	0
-1.53	0	-1.53	0
-1.528	0	-1.528	0
-1.526	0	-1.526	0
-1.524	0	-1.524	0
-1.522	0	-1.522	0
-1.52	0	-1.52	0
-1.518	0	-1.518	0
-1.516	0	-1.516	0
-1.514	0	-1.514	0
-1.512	0	-1.512	0
-1.51	0	-1.51	0
-1.508	0	-1.508	0
-1.506	0	-1.506	0
-1.504	0	-1.504	0
-1.502	0	-1.502	0
-1.5	0	-1.5	0
-1.498	0	-1.498	0
-1.496	0	-1.496	0
-1.494	0	-1.494	0
-1.492	0	-1.492	0
-1.49	0	-1.49	0
-1.488	0	-1.488	0
-1.486	0	-1.486	0
-1.484	0	-1.484	0
-1.482	0	-1.482	0
-1.48	0	-1.48	0
-1.478	0	-1.478	0
-1.476	0	-1.476	0
-1.474	0	-1.474	0
-1.472	0	-1.472	0
-1.47	0	-1.47	0
-1.468	0	-1.468	0
-1.466	0	-1.466	0
-1.464	0	-1.464	0
-1.462	0	-1.462	0
-1.46	0	-1.46	0
-1.458	0	-1.458	0
-1.456	0	-1.456	0
-1.454	0	-1.454	0
-1.452	0	-1.452	0
-1.45	0	-1.45	0
-1.448	0	-1.448	0
-1.446	0	-1.446	0
-1.444	0	-1.444	0
-1.442	0	-1.442	0
-1.44	0	-1.44	0
-1.438	0	-1.438	0
-1.436	0	-1.436	0
-1.434	0	-1.434	0
-1.432	0	-1.432	0
-1.43	0	-1.43	0
-1.428	0	-1.428	0
-1.426	0	-1.426	0
-1.424	0	-1.424	0
-1.422	0	-1.422	0
-1.42	0	-1.42	0
-1.418	0	-1.418	0
-1.416	0	-1.416	0
-1.414	0	-1.414	0
-1.412	0	-1.412	0
-1.41	0	-1.41	0
-1.408	0	-1.408	0
-1.406	0	-1.406	0
-1.404	0	-1.404	0
-1.402	0	-1.402	0
-1.4	0	-1.4	0
-1.398	0	-1.398	0
-1.396	0	-1.396	0
-1.394	0	-1.394	0
-1.392	0	-1.392	0
-1.39	0	-1.39	0
-1.388	0	-1.388	0
-1.386	0	-1.386	0
-1.384	0	-1.384	0
-1.382	0	-1.382	0
-1.38	0	-1.38	0
-1.378	0	-1.378	0
-1.376	0	-1.376	0
-1.374	0	-1.374	0
-1.372	0	-1.372	0
-1.37	0	-1.37	0
-1.368	0	-1.368	0
-1.366	0	-1.366	0
-1.364	0	-1.364	0
-1.362	0	-1.362	0
-1.36	0	-1.36	0
-1.358	0	-1.358	0
-1.356	0	-1.356	0
-1.354	0	-1.354	0
-1.352	0	-1.352	0
-1.35	0	-1.35	0
-1.348	0	-1.348	0
-1.346	0	-1.346	0
-1.344	0	-1.344	0
-1.342	0	-1.342	0
-1.34	0	-1.34	0
-1.338	0	-1.338	0
-1.336	0	-1.336	0
-1.334	0	-1.334	0
-1.332	0	-1.332	0
-1.33	0	-1.33	0
-1.328	0	-1.328	0
-1.326	0	-1.326	0
-1.324	0	-1.324	0
-1.322	0	-1.322	0
-1.32	0	-1.32	0
-1.318	0	-1.318	0
-1.316	0	-1.316	0
-1.314	0	-1.314	0
-1.312	0	-1.312	0
-1.31	0	-1.31	0
-1.308	0	-1.308	0
-1.306	0	-1.306	0
-1.304	0	-1.304	0
-1.302	0	-1.302	0
-1.3	0	-1.3	0
-1.298	0	-1.298	0
-1.296	0	-1.296	0
-1.294	0	-1.294	0
-1.292	0	-1.292	0
-1.29	0	-1.29	0
-1.288	0	-1.288	0
-1.286	0	-1.286	0
-1.284	0	-1.284	0
-1.282	0	-1.282	0
-1.28	0	-1.28	0
-1.278	0	-1.278	0
-1.276	0	-1.276	0
-1.274	0	-1.274	0
-1.272	0	-1.272	0
-1.27	0	-1.27	0
-1.268	0	-1.268	0
-1.266	0	-1.266	0
-1.264	0	-1.264	0
-1.262	0	-1.262	0
-1.26	0	-1.26	0
-1.258	0	-1.258	0
-1.256	0	-1.256	0
-1.254	0	-1.254	0
-1.252	0	-1.252	0
-1.25	0	-1.25	0
-1.248	0	-1.248	0
-1.246	0	-1.246	0
-1.244	0	-1.244	0
-1.242	0	-1.242	0
-1.24	0	-1.24	0
-1.238	0	-1.238	0
-1.236	0	-1.236	0
-1.234	0	-1.234	0
-1.232	0	-1.232	0
-1.23	0	-1.23	0
-1.228	0	-1.228	0
-1.226	0	-1.226	0
-1.224	0	-1.224	0
-1.222	0	-1.222	0
-1.22	0	-1.22	0
-1.218	0	-1.218	0
-1.216	0	-1.216	0
-1.214	0	-1.214	0
-1.212	0	-1.212	0
-1.21	0	-1.21	0
-1.208	0	-1.208	0
-1.206	0	-1.206	0
-1.204	0	-1.204	0
-1.202	0	-1.202	0
-1.2	0	-1.2	0
-1.198	0	-1.198	0
-1.196	0	-1.196	0
-1.194	0	-1.194	0
-1.192	0	-1.192	0
-1.19	0	-1.19	0
-1.188	0	-1.188	0
-1.186	0	-1.186	0
-1.184	0	-1.184	0
-1.182	0	-1.182	0
-1.18	0	-1.18	0
-1.178	0	-1.178	0
-1.176	0	-1.176	0
-1.174	0	-1.174	0
-1.172	0	-1.172	0
-1.17	0	-1.17	0
-1.168	0	-1.168	0
-1.166	0	-1.166	0
-1.164	0	-1.164	0
-1.162	0	-1.162	0
-1.16	0	-1.16	0
-1.158	0	-1.158	0
-1.156	0	-1.156	0
-1.154	0	-1.154	0
-1.152	0	-1.152	0
-1.15	0	-1.15	0
-1.148	0	-1.148	0
-1.146	0	-1.146	0
-1.144	0	-1.144	0
-1.142	0	-1.142	0
-1.14	0	-1.14	0
-1.138	0	-1.138	0
-1.136	0	-1.136	0
-1.134	0	-1.134	0
-1.132	0	-1.132	0
-1.13	0	-1.13	0
-1.128	0	-1.128	0
-1.126	0	-1.126	0
-1.124	0	-1.124	0
-1.122	0	-1.122	0
-1.12	0	-1.12	0
-1.118	0	-1.118	0
-1.116	0	-1.116	0
-1.114	0	-1.114	0
-1.112	0	-1.112	0
-1.11	0	-1.11	0
-1.108	0	-1.108	0
-1.106	0	-1.106	0
-1.104	0	-1.104	0
-1.102	0	-1.102	0
-1.1	0	-1.1	0
-1.098	0	-1.098	0
-1.096	0	-1.096	0
-1.094	0	-1.094	0
-1.092	0	-1.092	0
-1.09	0	-1.09	0
-1.088	0	-1.088	0
-1.086	0	-1.086	0
-1.084	0	-1.084	0
-1.082	0	-1.082	0
-1.08	0	-1.08	0
-1.078	0	-1.078	0
-1.076	0	-1.076	0
-1.074	0	-1.074	0
-1.072	0	-1.072	0
-1.07	0	-1.07	0
-1.068	0	-1.068	0
-1.066	0	-1.066	0
-1.064	0	-1.064	0
-1.062	0	-1.062	0
-1.06	0	-1.06	0
-1.058	0	-1.058	0
-1.056	0	-1.056	0
-1.054	0	-1.054	0
-1.052	0	-1.052	0
-1.05	0	-1.05	0
-1.048	0	-1.048	0
-1.046	0	-1.046	0
-1.044	0	-1.044	0
-1.042	0	-1.042	0
-1.04	0	-1.04	0
-1.038	0	-1.038	0
-1.036	0	-1.036	0
-1.034	0	-1.034	0
-1.032	0	-1.032	0
-1.03	0	-1.03	0
-1.028	0	-1.028	0
-1.026	0	-1.026	0
-1.024	0	-1.024	0
-1.022	0	-1.022	0
-1.02	0	-1.02	0
-1.018	0	-1.018	0
-1.016	0	-1.016	0
-1.014	0	-1.014	0
-1.012	0	-1.012	0
-1.01	0	-1.01	0
-1.008	0	-1.008	0
-1.006	0	-1.006	0
-1.004	0	-1.004	0
-1.002	0	-1.002	0
-1	0	-1	0
-0.998	0	-0.998	0
-0.996	0	-0.996	0
-0.994	0	-0.994	0
-0.992	0	-0.992	0
-0.99	0	-0.99	0
-0.988	0	-0.988	0
-0.986	0	-0.986	0
-0.984	0	-0.984	0
-0.982	0	-0.982	0
-0.98	0	-0.98	0
-0.978	0	-0.978	0
-0.976	0	-0.976	0
-0.974	0	-0.974	0
-0.972	0	-0.972	0
-0.97	0	-0.97	0
-0.968	0	-0.968	0
-0.966	0	-0.966	0
-0.964	0	-0.964	0
-0.962	0	-0.962	0
-0.96	0	-0.96	0
-0.958	0	-0.958	0
-0.956	0	-0.956	0
-0.954	0	-0.954	0
-0.952	0	-0.952	0
-0.95	0	-0.95	0
-0.948	0	-0.948	0
-0.946	0	-0.946	0
-0.944	0	-0.944	0
-0.942	0	-0.942	0
-0.94	0	-0.94	0
-0.938	0	-0.938	0
-0.936	0	-0.936	0
-0.934	0	-0.934	0
-0.932	0	-0.932	0
-0.93	0	-0.93	0
-0.928	0	-0.928	0
-0.926	0	-0.926	0
-0.924	0	-0.924	0
-0.922	0	-0.922	0
-0.92	0	-0.92	0
-0.918	0	-0.918	0
-0.916	0	-0.916	0
-0.914	0	-0.914	0
-0.912	0	-0.912	0
-0.91	0	-0.91	0
-0.908	0	-0.908	0
-0.906	0	-0.906	0
-0.904	0	-0.904	0
-0.902	0	-0.902	0
-0.9	0	-0.9	0
-0.898	0	-0.898	0
-0.896	0	-0.896	0
-0.894	0	-0.894	0
-0.892	0	-0.892	0
-0.89	0	-0.89	0
-0.888	0	-0.888	0
-0.886	0	-0.886	0
-0.884	0	-0.884	0
-0.882	0	-0.882	0
-0.88	0	-0.88	0
-0.878	0	-0.878	0
-0.876	0	-0.876	0
-0.874	0	-0.874	0
-0.872	0	-0.872	0
-0.87	0	-0.87	0
-0.868	0	-0.868	0
-0.866	0	-0.866	0
-0.864	0	-0.864	0
-0.862	0	-0.862	0
-0.86	0	-0.86	0
-0.858	0	-0.858	0
-0.856	0	-0.856	0
-0.854	0	-0.854	0
-0.852	0	-0.852	0
-0.85	0	-0.85	0
-0.848	0	-0.848	0
-0.846	0	-0.846	0
-0.844	0	-0.844	0
-0.842	0	-0.842	0
-0.84	0	-0.84	0
-0.838	0	-0.838	0
-0.836	0	-0.836	0
-0.834	0	-0.834	0
-0.832	0	-0.832	0
-0.83	0	-0.83	0
-0.828	0	-0.828	0
-0.826	0	-0.826	0
-0.824	0	-0.824	0
-0.822	0	-0.822	0
-0.82	0	-0.82	0
-0.818	0	-0.818	0
-0.816	0	-0.816	0
-0.814	0	-0.814	0
-0.812	0	-0.812	0
-0.81	0	-0.81	0
-0.808	0	-0.808	0
-0.806	0	-0.806	0
-0.804	0	-0.804	0
-0.802	0	-0.802	0
-0.8	0	-0.8	0
-0.798	0	-0.798	0
-0.796	0	-0.796	0
-0.794	0	-0.794	0
-0.792	0	-0.792	0
-0.79	0	-0.79	0
-0.788	0	-0.788	0
-0.786	0	-0.786	0
-0.784	0	-0.784	0
-0.782	0	-0.782	0
-0.78	0	-0.78	0
-0.778	0	-0.778	0
-0.776	0	-0.776	0
-0.774	0	-0.774	0
-0.772	0	-0.772	0
-0.77	0	-0.77	0
-0.768	0	-0.768	0
-0.766	0	-0.766	0
-0.764	0	-0.764	0
-0.762	0	-0.762	0
-0.76	0	-0.76	0
-0.758	0	-0.758	0
-0.756	0	-0.756	0
-0.754	0	-0.754	0
-0.752	0	-0.752	0
-0.75	0	-0.75	0
-0.748	0	-0.748	0
-0.746	0	-0.746	0
-0.744	0	-0.744	0
-0.742	0	-0.742	0
-0.74	0	-0.74	0
-0.738	0	-0.738	0
-0.736	0	-0.736	0
-0.734	0	-0.734	0
-0.732	0	-0.732	0
-0.73	0	-0.73	0
-0.728	0	-0.728	0
-0.726	0	-0.726	0
-0.724	0	-0.724	0
-0.722	0	-0.722	0
-0.72	0	-0.72	0
-0.718	0	-0.718	0
-0.716	0	-0.716	0
-0.714	0	-0.714	0
-0.712	0	-0.712	0
-0.71	0	-0.71	0
-0.708	0	-0.708	0
-0.706	0	-0.706	0
-0.704	0	-0.704	0
-0.702	0	-0.702	0
-0.7	0	-0.7	0
-0.698	0	-0.698	0
-0.696	0	-0.696	0
-0.694	0	-0.694	0
-0.692	0	-0.692	0
-0.69	0	-0.69	0
-0.688	0	-0.688	0
-0.686	0	-0.686	0
-0.684	0	-0.684	0
-0.682	0	-0.682	0
-0.68	0	-0.68	0
-0.678	0	-0.678	0
-0.676	0	-0.676	0
-0.674	0	-0.674	0
-0.672	0	-0.672	0
-0.67	0	-0.67	0
-0.668	0	-0.668	0
-0.666	0	-0.666	0
-0.664	0	-0.664	0
-0.662	0	-0.662	0
-0.66	0	-0.66	0
-0.658	0	-0.658	0
-0.656	0	-0.656	0
-0.654	0	-0.654	0
-0.652	0	-0.652	0
-0.65	0	-0.65	0
-0.648	0	-0.648	0
-0.646	0	-0.646	0
-0.644	0	-0.644	0
-0.642	0	-0.642	0
-0.64	0	-0.64	0
-0.638	0	-0.638	0
-0.636	0	-0.636	0
-0.634	0	-0.634	0
-0.632	0	-0.632	0
-0.63	0	-0.63	0
-0.628	0	-0.628	0
-0.626	0	-0.626	0
-0.624	0	-0.624	0
-0.622	0	-0.622	0
-0.62	0	-0.62	0
-0.618	0	-0.618	0
-0.616	0	-0.616	0
-0.614	0	-0.614	0
-0.612	0	-0.612	0
-0.61	0	-0.61	0
-0.608	0	-0.608	0
-0.606	0	-0.606	0
-0.604	0	-0.604	0
-0.602	0	-0.602	0
-0.6	0	-0.6	0
-0.598	0	-0.598	0
-0.596	0	-0.596	0
-0.594	0	-0.594	0
-0.592	0	-0.592	0
-0.59	0	-0.59	0
-0.588	0	-0.588	0
-0.586	0	-0.586	0
-0.584	0	-0.584	0
-0.582	0	-0.582	0
-0.58	0	-0.58	0
-0.578	0	-0.578	0
-0.576	0	-0.576	0
-0.574	0	-0.574	0
-0.572	0	-0.572	0
-0.57	0	-0.57	0
-0.568	0	-0.568	0
-0.566	0	-0.566	0
-0.564	0	-0.564	0
-0.562	0	-0.562	0
-0.56	0	-0.56	0
-0.558	0	-0.558	0
-0.556	0	-0.556	0
-0.554	0	-0.554	0
-0.552	0	-0.552	0
-0.55	0	-0.55	0
-0.548	0	-0.548	0
-0.546	0	-0.546	0
-0.544	0	-0.544	0
-0.542	0	-0.542	0
-0.54	0	-0.54	0
-0.538	0	-0.538	0
-0.536	0	-0.536	0
-0.534	0	-0.534	0
-0.532	0	-0.532	0
-0.53	0	-0.53	0
-0.528	0	-0.528	0
-0.526	0	-0.526	0
-0.524	0	-0.524	0
-0.522	0	-0.522	0
-0.52	0	-0.52	0
-0.518	0	-0.518	0
-0.516	0	-0.516	0
-0.514	0	-0.514	0
-0.512	0	-0.512	0
-0.51	0	-0.51	0
-0.508	0	-0.508	0
-0.506	0	-0.506	0
-0.504	0	-0.504	0
-0.502	0	-0.502	0
-0.5	0	-0.5	0
-0.498	0	-0.498	0
-0.496	0	-0.496	0
-0.494	0	-0.494	0
-0.492	0	-0.492	0
-0.49	0	-0.49	0
-0.488	0	-0.488	0
-0.486	0	-0.486	0
-0.484	0	-0.484	0
-0.482	0	-0.482	0
-0.48	0	-0.48	0
-0.478	0	-0.478	0
-0.476	0	-0.476	0
-0.474	0	-0.474	0
-0.472	0	-0.472	0
-0.47	0	-0.47	0
-0.468	0	-0.468	0
-0.466	0	-0.466	0
-0.464	0	-0.464	0
-0.462	0	-0.462	0
-0.46	0	-0.46	0
-0.458	0	-0.458	0
-0.456	0	-0.456	0
-0.454	0	-0.454	0
-0.452	0	-0.452	0
-0.45	0	-0.45	0
-0.448	0	-0.448	0
-0.446	0	-0.446	0
-0.444	0	-0.444	0
-0.442	0	-0.442	0
-0.44	0	-0.44	0
-0.438	0	-0.438	0
-0.436	0	-0.436	0
-0.434	0	-0.434	0
-0.432	0	-0.432	0
-0.43	0	-0.43	0
-0.428	0	-0.428	0
-0.426	0	-0.426	0
-0.424	0	-0.424	0
-0.422	0	-0.422	0
-0.42	0	-0.42	0
-0.418	0	-0.418	0
-0.416	0	-0.416	0
-0.414	0	-0.414	0
-0.412	0	-0.412	0
-0.41	0	-0.41	0
-0.408	0	-0.408	0
-0.406	0	-0.406	0
-0.404	0	-0.404	0
-0.402	0	-0.402	0
-0.4	0	-0.4	0
-0.398	0	-0.398	0
-0.396	0	-0.396	0
-0.394	0	-0.394	0
-0.392	0	-0.392	0
-0.39	0	-0.39	0
-0.388	0	-0.388	0
-0.386	0	-0.386	0
-0.384	0	-0.384	0
-0.382	0	-0.382	0
-0.38	0	-0.38	0
-0.378	0	-0.378	0
-0.376	0	-0.376	0
-0.374	0	-0.374	0
-0.372	0	-0.372	0
-0.37	0	-0.37	0
-0.368	0	-0.368	0
-0.366	0	-0.366	0
-0.364	0	-0.364	0
-0.362	0	-0.362	0
-0.36	0	-0.36	0
-0.358	0	-0.358	0
-0.356	0	-0.356	0
-0.354	0	-0.354	0
-0.352	0	-0.352	0
-0.35	0	-0.35	0
-0.348	0	-0.348	0
-0.346	0	-0.346	0
-0.344	0	-0.344	0
-0.342	0	-0.342	0
-0.34	0	-0.34	0
-0.338	0	-0.338	0
-0.336	0	-0.336	0
-0.334	0	-0.334	0
-0.332	0	-0.332	0
-0.33	0	-0.33	0
-0.328	0	-0.328	0
-0.326	0	-0.326	0
-0.324	0	-0.324	0
-0.322	0	-0.322	0
-0.32	0	-0.32	0
-0.318	0	-0.318	0
-0.316	0	-0.316	0
-0.314	0	-0.314	0
-0.312	0	-0.312	0
-0.31	0	-0.31	0
-0.308	0	-0.308	0
-0.306	0	-0.306	0
-0.304	0	-0.304	0
-0.302	0	-0.302	0
-0.3	0	-0.3	0
-0.298	0	-0.298	0
-0.296	0	-0.296	0
-0.294	0	-0.294	0
-0.292	0	-0.292	0
-0.29	0	-0.29	0
-0.288	0	-0.288	0
-0.286	0	-0.286	0
-0.284	0	-0.284	0
-0.282	0	-0.282	0
-0.28	0	-0.28	0
-0.278	0	-0.278	0
-0.276	0	-0.276	0
-0.274	0	-0.274	0
-0.272	0	-0.272	0
-0.27	0	-0.27	0
-0.268	0	-0.268	0
-0.266	0	-0.266	0
-0.264	0	-0.264	0
-0.262	0	-0.262	0
-0.26	0	-0.26	0
-0.258	0	-0.258	0
-0.256	0	-0.256	0
-0.254	0	-0.254	0
-0.252	0	-0.252	0
-0.25	0	-0.25	0
-0.248	0	-0.248	0
-0.246	0	-0.246	0
-0.244	0	-0.244	0
-0.242	0	-0.242	0
-0.24	0	-0.24	0
-0.238	0	-0.238	0
-0.236	0	-0.236	0
-0.234	0	-0.234	0
-0.232	0	-0.232	0
-0.23	0	-0.23	0
-0.228	0	-0.228	0
-0.226	0	-0.226	0
-0.224	0	-0.224	0
-0.222	0	-0.222	0
-0.22	0	-0.22	0
-0.218	0	-0.218	0
-0.216	0	-0.216	0
-0.214	0	-0.214	0
-0.212	0	-0.212	0
-0.21	0	-0.21	0
-0.208	0	-0.208	0
-0.206	0	-0.206	0
-0.204	0	-0.204	0
-0.202	0	-0.202	0
-0.2	0	-0.2	0
-0.198	0	-0.198	0
-0.196	0	-0.196	0
-0.194	0	-0.194	0
-0.192	0	-0.192	0
-0.19	0	-0.19	0
-0.188	0	-0.188	0
-0.186	0	-0.186	0
-0.184	0	-0.184	0
-0.182	0	-0.182	0
-0.18	0	-0.18	0
-0.178	0	-0.178	0
-0.176	0	-0.176	0
-0.174	0	-0.174	0
-0.172	0	-0.172	0
-0.17	0	-0.17	0
-0.168	0	-0.168	0
-0.166	0	-0.166	0
-0.164	0	-0.164	0
-0.162	0	-0.162	0
-0.16	0	-0.16	0
-0.158	0	-0.158	0
-0.156	0	-0.156	0
-0.154	0	-0.154	0
-0.152	0	-0.152	0
-0.15	0	-0.15	0
-0.148	0	-0.148	0
-0.146	0	-0.146	0
-0.144	0	-0.144	0
-0.142	0	-0.142	0
-0.14	0	-0.14	0
-0.138	0	-0.138	0
-0.136	0	-0.136	0
-0.134	0	-0.134	0
-0.132	0	-0.132	0
-0.13	0	-0.13	0
-0.128	0	-0.128	0
-0.126	0	-0.126	0
-0.124	0	-0.124	0
-0.122	0	-0.122	0
-0.12	0	-0.12	0
-0.118	0	-0.118	0
-0.116	0	-0.116	0
-0.114	0	-0.114	0
-0.112	0	-0.112	0
-0.11	0	-0.11	0
-0.108	0	-0.108	0
-0.106	0	-0.106	0
-0.104	0	-0.104	0
-0.102	0	-0.102	0
-0.1	0	-0.1	0
-0.098	0	-0.098	0
-0.096	0	-0.096	0
-0.094	0	-0.094	0
-0.092	0	-0.092	0
-0.09	0	-0.09	0
-0.088	0	-0.088	0
-0.086	0	-0.086	0
-0.084	0	-0.084	0
-0.082	0	-0.082	0
-0.08	0	-0.08	0
-0.078	0	-0.078	0
-0.076	0	-0.076	0
-0.074	0	-0.074	0
-0.072	0	-0.072	0
-0.07	0	-0.07	0
-0.068	0	-0.068	0
-0.066	0	-0.066	0
-0.064	0	-0.064	0
-0.062	0	-0.062	0
-0.06	0	-0.06	0
-0.058	0	-0.058	0
-0.056	0	-0.056	0
-0.054	0	-0.054	0
-0.052	0	-0.052	0
-0.05	0	-0.05	0
-0.048	0	-0.048	0
-0.046	0	-0.046	0
-0.044	0	-0.044	0
-0.042	0	-0.042	0
-0.04	0	-0.04	0
-0.038	0	-0.038	0
-0.036	0	-0.036	0
-0.034	0	-0.034	0
-0.032	0	-0.032	0
-0.03	0	-0.03	0
-0.028	0	-0.028	0
-0.026	0	-0.026	0
-0.024	0	-0.024	0
-0.022	0	-0.022	0
-0.02	0	-0.02	0
-0.018	0	-0.018	0
-0.016	0	-0.016	0
-0.014	0	-0.014	0
-0.012	0	-0.012	0
-0.01	0	-0.01	0
-0.008	0	-0.008	0
-0.006	0	-0.006	0
-0.004	0	-0.004	0
-0.002	0	-0.002	0
0	0	0	0
0.002	0	0.002	0
0.004	0	0.004	0
0.006	0	0.006	0
0.008	0	0.008	0
0.01	0	0.01	0
0.012	0	0.012	0
0.014	0	0.014	0
0.016	0	0.016	0
0.018	0	0.018	0
0.02	0	0.02	0
0.022	0	0.022	0
0.024	0	0.024	0
0.026	0	0.026	0
0.028	0	0.028	0
0.03	0	0.03	0
0.032	0	0.032	0
0.034	0	0.034	0
0.036	0	0.036	0
0.038	0	0.038	0
0.04	0	0.04	0
0.042	0	0.042	0
0.044	0	0.044	0
0.046	0	0.046	0
0.048	0	0.048	0
0.05	0	0.05	0
0.052	0	0.052	0
0.054	0	0.054	0
0.056	0	0.056	0
0.058	0	0.058	0
0.06	0	0.06	0
0.062	0	0.062	0
0.064	0	0.064	0
0.066	0	0.066	0
0.068	0	0.068	0
0.07	0	0.07	0
0.072	0	0.072	0
0.074	0	0.074	0
0.076	0	0.076	0
0.078	0	0.078	0
0.08	0	0.08	0
0.082	0	0.082	0
0.084	0	0.084	0
0.086	0	0.086	0
0.088	0	0.088	0
0.09	0	0.09	0
0.092	0	0.092	0
0.094	0	0.094	0
0.096	0	0.096	0
0.098	0	0.098	0
0.1	0	0.1	0
0.102	0	0.102	0
0.104	0	0.104	0
0.106	0	0.106	0
0.108	0	0.108	0
0.11	0	0.11	0
0.112	0	0.112	0
0.114	0	0.114	0
0.116	0	0.116	0
0.118	0	0.118	0
0.12	0	0.12	0
0.122	0	0.122	0
0.124	0	0.124	0
0.126	0	0.126	0
0.128	0	0.128	0
0.13	0	0.13	0
[truncated: 997 more rows]

## Sheet: B1
_full model_x	_full model_y	_no dynamical synapse_x	_no dynamical synapse_y
-2.964	0	-2.964	0
-2.962	0	-2.962	0
-2.96	0	-2.96	0
-2.958	0	-2.958	0
-2.956	0	-2.956	0
-2.954	0	-2.954	0
-2.952	0	-2.952	0
-2.95	0	-2.95	0
-2.948	0	-2.948	0
-2.946	0	-2.946	0
-2.944	0	-2.944	0
-2.942	0	-2.942	0
-2.94	0	-2.94	0
-2.938	0	-2.938	0
-2.936	0	-2.936	0
-2.934	0	-2.934	0
-2.932	0	-2.932	0
-2.93	0	-2.93	0
-2.928	0	-2.928	0
-2.926	0	-2.926	0
-2.924	0	-2.924	0
-2.922	0	-2.922	0
-2.92	0	-2.92	0
-2.918	0	-2.918	0
-2.916	0	-2.916	0
-2.914	0	-2.914	0
-2.912	0	-2.912	0
-2.91	0	-2.91	0
-2.908	0	-2.908	0
-2.906	0	-2.906	0
-2.904	0	-2.904	0
-2.902	0	-2.902	0
-2.9	0	-2.9	0
-2.898	0	-2.898	0
-2.896	0	-2.896	0
-2.894	0	-2.894	0
-2.892	0	-2.892	0
-2.89	0	-2.89	0
-2.888	0	-2.888	0
-2.886	0	-2.886	0
-2.884	0	-2.884	0
-2.882	0	-2.882	0
-2.88	0	-2.88	0
-2.878	0	-2.878	0
-2.876	0	-2.876	0
-2.874	0	-2.874	0
-2.872	0	-2.872	0
-2.87	0	-2.87	0
-2.868	0	-2.868	0
-2.866	0	-2.866	0
-2.864	0	-2.864	0
-2.862	0	-2.862	0
-2.86	0	-2.86	0
-2.858	0	-2.858	0
-2.856	0	-2.856	0
-2.854	0	-2.854	0
-2.852	0	-2.852	0
-2.85	0	-2.85	0
-2.848	0	-2.848	0
-2.846	0	-2.846	0
-2.844	0	-2.844	0
-2.842	0	-2.842	0
-2.84	0	-2.84	0
-2.838	0	-2.838	0
-2.836	0	-2.836	0
-2.834	0	-2.834	0
-2.832	0	-2.832	0
-2.83	0	-2.83	0
-2.828	0	-2.828	0
-2.826	0	-2.826	0
-2.824	0	-2.824	0
-2.822	0	-2.822	0
-2.82	0	-2.82	0
-2.818	0	-2.818	0
-2.816	0	-2.816	0
-2.814	0	-2.814	0
-2.812	0	-2.812	0
-2.81	0	-2.81	0
-2.808	0	-2.808	0
-2.806	0	-2.806	0
-2.804	0	-2.804	0
-2.802	0	-2.802	0
-2.8	0	-2.8	0
-2.798	0	-2.798	0
-2.796	0	-2.796	0
-2.794	0	-2.794	0
-2.792	0	-2.792	0
-2.79	0	-2.79	0
-2.788	0	-2.788	0
-2.786	0	-2.786	0
-2.784	0	-2.784	0
-2.782	0	-2.782	0
-2.78	0	-2.78	0
-2.778	0	-2.778	0
-2.776	0	-2.776	0
-2.774	0	-2.774	0
-2.772	0	-2.772	0
-2.77	0	-2.77	0
-2.768	0	-2.768	0
-2.766	0	-2.766	0
-2.764	0	-2.764	0
-2.762	0	-2.762	0
-2.76	0	-2.76	0
-2.758	0	-2.758	0
-2.756	0	-2.756	0
-2.754	0	-2.754	0
-2.752	0	-2.752	0
-2.75	0	-2.75	0
-2.748	0	-2.748	0
-2.746	0	-2.746	0
-2.744	0	-2.744	0
-2.742	0	-2.742	0
-2.74	0	-2.74	0
-2.738	0	-2.738	0
-2.736	0	-2.736	0
-2.734	0	-2.734	0
-2.732	0	-2.732	0
-2.73	0	-2.73	0
-2.728	0	-2.728	0
-2.726	0	-2.726	0
-2.724	0	-2.724	0
-2.722	0	-2.722	0
-2.72	0	-2.72	0
-2.718	0	-2.718	0
-2.716	0	-2.716	0
-2.714	0	-2.714	0
-2.712	0	-2.712	0
-2.71	0	-2.71	0
-2.708	0	-2.708	0
-2.706	0	-2.706	0
-2.704	0	-2.704	0
-2.702	0	-2.702	0
-2.7	0	-2.7	0
-2.698	0	-2.698	0
-2.696	0	-2.696	0
-2.694	0	-2.694	0
-2.692	0	-2.692	0
-2.69	0	-2.69	0
-2.688	0	-2.688	0
-2.686	0	-2.686	0
-2.684	0	-2.684	0
-2.682	0	-2.682	0
-2.68	0	-2.68	0
-2.678	0	-2.678	0
-2.676	0	-2.676	0
-2.674	0	-2.674	0
-2.672	0	-2.672	0
-2.67	0	-2.67	0
-2.668	0	-2.668	0
-2.666	0	-2.666	0
-2.664	0	-2.664	0
-2.662	0	-2.662	0
-2.66	0	-2.66	0
-2.658	0	-2.658	0
-2.656	0	-2.656	0
-2.654	0	-2.654	0
-2.652	0	-2.652	0
-2.65	0	-2.65	0
-2.648	0	-2.648	0
-2.646	0	-2.646	0
-2.644	0	-2.644	0
-2.642	0	-2.642	0
-2.64	0	-2.64	0
-2.638	0	-2.638	0
-2.636	0	-2.636	0
-2.634	0	-2.634	0
-2.632	0	-2.632	0
-2.63	0	-2.63	0
-2.628	0	-2.628	0
-2.626	0	-2.626	0
-2.624	0	-2.624	0
-2.622	0	-2.622	0
-2.62	0	-2.62	0
-2.618	0	-2.618	0
-2.616	0	-2.616	0
-2.614	0	-2.614	0
-2.612	0	-2.612	0
-2.61	0	-2.61	0
-2.608	0	-2.608	0
-2.606	0	-2.606	0
-2.604	0	-2.604	0
-2.602	0	-2.602	0
-2.6	0	-2.6	0
-2.598	0	-2.598	0
-2.596	0	-2.596	0
-2.594	0	-2.594	0
-2.592	0	-2.592	0
-2.59	0	-2.59	0
-2.588	0	-2.588	0
-2.586	0	-2.586	0
-2.584	0	-2.584	0
-2.582	0	-2.582	0
-2.58	0	-2.58	0
-2.578	0	-2.578	0
-2.576	0	-2.576	0
-2.574	0	-2.574	0
-2.572	0	-2.572	0
-2.57	0	-2.57	0
-2.568	0	-2.568	0
-2.566	0	-2.566	0
-2.564	0	-2.564	0
-2.562	0	-2.562	0
-2.56	0	-2.56	0
-2.558	0	-2.558	0
-2.556	0	-2.556	0
-2.554	0	-2.554	0
-2.552	0	-2.552	0
-2.55	0	-2.55	0
-2.548	0	-2.548	0
-2.546	0	-2.546	0
-2.544	0	-2.544	0
-2.542	0	-2.542	0
-2.54	0	-2.54	0
-2.538	0	-2.538	0
-2.536	0	-2.536	0
-2.534	0	-2.534	0
-2.532	0	-2.532	0
-2.53	0	-2.53	0
-2.528	0	-2.528	0
-2.526	0	-2.526	0
-2.524	0	-2.524	0
-2.522	0	-2.522	0
-2.52	0	-2.52	0
-2.518	0	-2.518	0
-2.516	0	-2.516	0
-2.514	0	-2.514	0
-2.512	0	-2.512	0
-2.51	0	-2.51	0
-2.508	0	-2.508	0
-2.506	0	-2.506	0
-2.504	0	-2.504	0
-2.502	0	-2.502	0
-2.5	0	-2.5	0
-2.498	0	-2.498	0
-2.496	0	-2.496	0
-2.494	0	-2.494	0
-2.492	0	-2.492	0
-2.49	0	-2.49	0
-2.488	0	-2.488	0
-2.486	0	-2.486	0
-2.484	0	-2.484	0
-2.482	0	-2.482	0
-2.48	0	-2.48	0
-2.478	0	-2.478	0
-2.476	0	-2.476	0
-2.474	0	-2.474	0
-2.472	0	-2.472	0
-2.47	0	-2.47	0
-2.468	0	-2.468	0
-2.466	0	-2.466	0
-2.464	0	-2.464	0
-2.462	0	-2.462	0
-2.46	0	-2.46	0
-2.458	0	-2.458	0
-2.456	0	-2.456	0
-2.454	0	-2.454	0
-2.452	0	-2.452	0
-2.45	0	-2.45	0
-2.448	0	-2.448	0
-2.446	0	-2.446	0
-2.444	0	-2.444	0
-2.442	0	-2.442	0
-2.44	0	-2.44	0
-2.438	0	-2.438	0
-2.436	0	-2.436	0
-2.434	0	-2.434	0
-2.432	0	-2.432	0
-2.43	0	-2.43	0
-2.428	0	-2.428	0
-2.426	0	-2.426	0
-2.424	0	-2.424	0
-2.422	0	-2.422	0
-2.42	0	-2.42	0
-2.418	0	-2.418	0
-2.416	0	-2.416	0
-2.414	0	-2.414	0
-2.412	0	-2.412	0
-2.41	0	-2.41	0
-2.408	0	-2.408	0
-2.406	0	-2.406	0
-2.404	0	-2.404	0
-2.402	0	-2.402	0
-2.4	0	-2.4	0
-2.398	0	-2.398	0
-2.396	0	-2.396	0
-2.394	0	-2.394	0
-2.392	0	-2.392	0
-2.39	0	-2.39	0
-2.388	0	-2.388	0
-2.386	0	-2.386	0
-2.384	0	-2.384	0
-2.382	0	-2.382	0
-2.38	0	-2.38	0
-2.378	0	-2.378	0
-2.376	0	-2.376	0
-2.374	0	-2.374	0
-2.372	0	-2.372	0
-2.37	0	-2.37	0
-2.368	0	-2.368	0
-2.366	0	-2.366	0
-2.364	0	-2.364	0
-2.362	0	-2.362	0
-2.36	0	-2.36	0
-2.358	0	-2.358	0
-2.356	0	-2.356	0
-2.354	0	-2.354	0
-2.352	0	-2.352	0
-2.35	0	-2.35	0
-2.348	0	-2.348	0
-2.346	0	-2.346	0
-2.344	0	-2.344	0
-2.342	0	-2.342	0
-2.34	0	-2.34	0
-2.338	0	-2.338	0
-2.336	0	-2.336	0
-2.334	0	-2.334	0
-2.332	0	-2.332	0
-2.33	0	-2.33	0
-2.328	0	-2.328	0
-2.326	0	-2.326	0
-2.324	0	-2.324	0
-2.322	0	-2.322	0
-2.32	0	-2.32	0
-2.318	0	-2.318	0
-2.316	0	-2.316	0
-2.314	0	-2.314	0
-2.312	0	-2.312	0
-2.31	0	-2.31	0
-2.308	0	-2.308	0
-2.306	0	-2.306	0
-2.304	0	-2.304	0
-2.302	0	-2.302	0
-2.3	0	-2.3	0
-2.298	0	-2.298	0
-2.296	0	-2.296	0
-2.294	0	-2.294	0
-2.292	0	-2.292	0
-2.29	0	-2.29	0
-2.288	0	-2.288	0
-2.286	0	-2.286	0
-2.284	0	-2.284	0
-2.282	0	-2.282	0
-2.28	0	-2.28	0
-2.278	0	-2.278	0
-2.276	0	-2.276	0
-2.274	0	-2.274	0
-2.272	0	-2.272	0
-2.27	0	-2.27	0
-2.268	0	-2.268	0
-2.266	0	-2.266	0
-2.264	0	-2.264	0
-2.262	0	-2.262	0
-2.26	0	-2.26	0
-2.258	0	-2.258	0
-2.256	0	-2.256	0
-2.254	0	-2.254	0
-2.252	0	-2.252	0
-2.25	0	-2.25	0
-2.248	0	-2.248	0
-2.246	0	-2.246	0
-2.244	0	-2.244	0
-2.242	0	-2.242	0
-2.24	0	-2.24	0
-2.238	0	-2.238	0
-2.236	0	-2.236	0
-2.234	0	-2.234	0
-2.232	0	-2.232	0
-2.23	0	-2.23	0
-2.228	0	-2.228	0
-2.226	0	-2.226	0
-2.224	0	-2.224	0
-2.222	0	-2.222	0
-2.22	0	-2.22	0
-2.218	0	-2.218	0
-2.216	0	-2.216	0
-2.214	0	-2.214	0
-2.212	0	-2.212	0
-2.21	0	-2.21	0
-2.208	0	-2.208	0
-2.206	0	-2.206	0
-2.204	0	-2.204	0
-2.202	0	-2.202	0
-2.2	0	-2.2	0
-2.198	0	-2.198	0
-2.196	0	-2.196	0
-2.194	0	-2.194	0
-2.192	0	-2.192	0
-2.19	0	-2.19	0
-2.188	0	-2.188	0
-2.186	0	-2.186	0
-2.184	0	-2.184	0
-2.182	0	-2.182	0
-2.18	0	-2.18	0
-2.178	0	-2.178	0
-2.176	0	-2.176	0
-2.174	0	-2.174	0
-2.172	0	-2.172	0
-2.17	0	-2.17	0
-2.168	0	-2.168	0
-2.166	0	-2.166	0
-2.164	0	-2.164	0
-2.162	0	-2.162	0
-2.16	0	-2.16	0
-2.158	0	-2.158	0
-2.156	0	-2.156	0
-2.154	0	-2.154	0
-2.152	0	-2.152	0
-2.15	0	-2.15	0
-2.148	0	-2.148	0
-2.146	0	-2.146	0
-2.144	0	-2.144	0
-2.142	0	-2.142	0
-2.14	0	-2.14	0
-2.138	0	-2.138	0
-2.136	0	-2.136	0
-2.134	0	-2.134	0
-2.132	0	-2.132	0
-2.13	0	-2.13	0
-2.128	0	-2.128	0
-2.126	0	-2.126	0
-2.124	0	-2.124	0
-2.122	0	-2.122	0
-2.12	0	-2.12	0
-2.118	0	-2.118	0
-2.116	0	-2.116	0
-2.114	0	-2.114	0
-2.112	0	-2.112	0
-2.11	0	-2.11	0
-2.108	0	-2.108	0
-2.106	0	-2.106	0
-2.104	0	-2.104	0
-2.102	0	-2.102	0
-2.1	0	-2.1	0
-2.098	0	-2.098	0
-2.096	0	-2.096	0
-2.094	0	-2.094	0
-2.092	0	-2.092	0
-2.09	0	-2.09	0
-2.088	0	-2.088	0
-2.086	0	-2.086	0
-2.084	0	-2.084	0
-2.082	0	-2.082	0
-2.08	0	-2.08	0
-2.078	0	-2.078	0
-2.076	0	-2.076	0
-2.074	0	-2.074	0
-2.072	0	-2.072	0
-2.07	0	-2.07	0
-2.068	0	-2.068	0
-2.066	0	-2.066	0
-2.064	0	-2.064	0
-2.062	0	-2.062	0
-2.06	0	-2.06	0
-2.058	0	-2.058	0
-2.056	0	-2.056	0
-2.054	0	-2.054	0
-2.052	0	-2.052	0
-2.05	0	-2.05	0
-2.048	0	-2.048	0
-2.046	0	-2.046	0
-2.044	0	-2.044	0
-2.042	0	-2.042	0
-2.04	0	-2.04	0
-2.038	0	-2.038	0
-2.036	0	-2.036	0
-2.034	0	-2.034	0
-2.032	0	-2.032	0
-2.03	0	-2.03	0
-2.028	0	-2.028	0
-2.026	0	-2.026	0
-2.024	0	-2.024	0
-2.022	0	-2.022	0
-2.02	0	-2.02	0
-2.018	0	-2.018	0
-2.016	0	-2.016	0
-2.014	0	-2.014	0
-2.012	0	-2.012	0
-2.01	0	-2.01	0
-2.008	0	-2.008	0
-2.006	0	-2.006	0
-2.004	0	-2.004	0
-2.002	0	-2.002	0
-2	0	-2	0
-1.998	0	-1.998	0
-1.996	0	-1.996	0
-1.994	0	-1.994	0
-1.992	0	-1.992	0
-1.99	0	-1.99	0
-1.988	0	-1.988	0
-1.986	0	-1.986	0
-1.984	0	-1.984	0
-1.982	0	-1.982	0
-1.98	0	-1.98	0
-1.978	0	-1.978	0
-1.976	0	-1.976	0
-1.974	0	-1.974	0
-1.972	0	-1.972	0
-1.97	0	-1.97	0
-1.968	0	-1.968	0
-1.966	0	-1.966	0
-1.964	0	-1.964	0
-1.962	0	-1.962	0
-1.96	0	-1.96	0
-1.958	0	-1.958	0
-1.956	0	-1.956	0
-1.954	0	-1.954	0
-1.952	0	-1.952	0
-1.95	0	-1.95	0
-1.948	0	-1.948	0
-1.946	0	-1.946	0
-1.944	0	-1.944	0
-1.942	0	-1.942	0
-1.94	0	-1.94	0
-1.938	0	-1.938	0
-1.936	0	-1.936	0
-1.934	0	-1.934	0
-1.932	0	-1.932	0
-1.93	0	-1.93	0
-1.928	0	-1.928	0
-1.926	0	-1.926	0
-1.924	0	-1.924	0
-1.922	0	-1.922	0
-1.92	0	-1.92	0
-1.918	0	-1.918	0
-1.916	0	-1.916	0
-1.914	0	-1.914	0
-1.912	0	-1.912	0
-1.91	0	-1.91	0
-1.908	0	-1.908	0
-1.906	0	-1.906	0
-1.904	0	-1.904	0
-1.902	0	-1.902	0
-1.9	0	-1.9	0
-1.898	0	-1.898	0
-1.896	0	-1.896	0
-1.894	0	-1.894	0
-1.892	0	-1.892	0
-1.89	0	-1.89	0
-1.888	0	-1.888	0
-1.886	0	-1.886	0
-1.884	0	-1.884	0
-1.882	0	-1.882	0
-1.88	0	-1.88	0
-1.878	0	-1.878	0
-1.876	0	-1.876	0
-1.874	0	-1.874	0
-1.872	0	-1.872	0
-1.87	0	-1.87	0
-1.868	0	-1.868	0
-1.866	0	-1.866	0
-1.864	0	-1.864	0
-1.862	0	-1.862	0
-1.86	0	-1.86	0
-1.858	0	-1.858	0
-1.856	0	-1.856	0
-1.854	0	-1.854	0
-1.852	0	-1.852	0
-1.85	0	-1.85	0
-1.848	0	-1.848	0
-1.846	0	-1.846	0
-1.844	0	-1.844	0
-1.842	0	-1.842	0
-1.84	0	-1.84	0
-1.838	0	-1.838	0
-1.836	0	-1.836	0
-1.834	0	-1.834	0
-1.832	0	-1.832	0
-1.83	0	-1.83	0
-1.828	0	-1.828	0
-1.826	0	-1.826	0
-1.824	0	-1.824	0
-1.822	0	-1.822	0
-1.82	0	-1.82	0
-1.818	0	-1.818	0
-1.816	0	-1.816	0
-1.814	0	-1.814	0
-1.812	0	-1.812	0
-1.81	0	-1.81	0
-1.808	0	-1.808	0
-1.806	0	-1.806	0
-1.804	0	-1.804	0
-1.802	0	-1.802	0
-1.8	0	-1.8	0
-1.798	0	-1.798	0
-1.796	0	-1.796	0
-1.794	0	-1.794	0
-1.792	0	-1.792	0
-1.79	0	-1.79	0
-1.788	0	-1.788	0
-1.786	0	-1.786	0
-1.784	0	-1.784	0
-1.782	0	-1.782	0
-1.78	0	-1.78	0
-1.778	0	-1.778	0
-1.776	0	-1.776	0
-1.774	0	-1.774	0
-1.772	0	-1.772	0
-1.77	0	-1.77	0
-1.768	0	-1.768	0
-1.766	0	-1.766	0
-1.764	0	-1.764	0
-1.762	0	-1.762	0
-1.76	0	-1.76	0
-1.758	0	-1.758	0
-1.756	0	-1.756	0
-1.754	0	-1.754	0
-1.752	0	-1.752	0
-1.75	0	-1.75	0
-1.748	0	-1.748	0
-1.746	0	-1.746	0
-1.744	0	-1.744	0
-1.742	0	-1.742	0
-1.74	0	-1.74	0
-1.738	0	-1.738	0
-1.736	0	-1.736	0
-1.734	0	-1.734	0
-1.732	0	-1.732	0
-1.73	0	-1.73	0
-1.728	0	-1.728	0
-1.726	0	-1.726	0
-1.724	0	-1.724	0
-1.722	0	-1.722	0
-1.72	0	-1.72	0
-1.718	0	-1.718	0
-1.716	0	-1.716	0
-1.714	0	-1.714	0
-1.712	0	-1.712	0
-1.71	0	-1.71	0
-1.708	0	-1.708	0
-1.706	0	-1.706	0
-1.704	0	-1.704	0
-1.702	0	-1.702	0
-1.7	0	-1.7	0
-1.698	0	-1.698	0
-1.696	0	-1.696	0
-1.694	0	-1.694	0
-1.692	0	-1.692	0
-1.69	0	-1.69	0
-1.688	0	-1.688	0
-1.686	0	-1.686	0
-1.684	0	-1.684	0
-1.682	0	-1.682	0
-1.68	0	-1.68	0
-1.678	0	-1.678	0
-1.676	0	-1.676	0
-1.674	0	-1.674	0
-1.672	0	-1.672	0
-1.67	0	-1.67	0
-1.668	0	-1.668	0
-1.666	0	-1.666	0
-1.664	0	-1.664	0
-1.662	0	-1.662	0
-1.66	0	-1.66	0
-1.658	0	-1.658	0
-1.656	0	-1.656	0
-1.654	0	-1.654	0
-1.652	0	-1.652	0
-1.65	0	-1.65	0
-1.648	0	-1.648	0
-1.646	0	-1.646	0
-1.644	0	-1.644	0
-1.642	0	-1.642	0
-1.64	0	-1.64	0
-1.638	0	-1.638	0
-1.636	0	-1.636	0
-1.634	0	-1.634	0
-1.632	0	-1.632	0
-1.63	0	-1.63	0
-1.628	0	-1.628	0
-1.626	0	-1.626	0
-1.624	0	-1.624	0
-1.622	0	-1.622	0
-1.62	0	-1.62	0
-1.618	0	-1.618	0
-1.616	0	-1.616	0
-1.614	0	-1.614	0
-1.612	0	-1.612	0
-1.61	0	-1.61	0
-1.608	0	-1.608	0
-1.606	0	-1.606	0
-1.604	0	-1.604	0
-1.602	0	-1.602	0
-1.6	0	-1.6	0
-1.598	0	-1.598	0
-1.596	0	-1.596	0
-1.594	0	-1.594	0
-1.592	0	-1.592	0
-1.59	0	-1.59	0
-1.588	0	-1.588	0
-1.586	0	-1.586	0
-1.584	0	-1.584	0
-1.582	0	-1.582	0
-1.58	0	-1.58	0
-1.578	0	-1.578	0
-1.576	0	-1.576	0
-1.574	0	-1.574	0
-1.572	0	-1.572	0
-1.57	0	-1.57	0
-1.568	0	-1.568	0
-1.566	0	-1.566	0
-1.564	0	-1.564	0
-1.562	0	-1.562	0
-1.56	0	-1.56	0
-1.558	0	-1.558	0
-1.556	0	-1.556	0
-1.554	0	-1.554	0
-1.552	0	-1.552	0
-1.55	0	-1.55	0
-1.548	0	-1.548	0
-1.546	0	-1.546	0
-1.544	0	-1.544	0
-1.542	0	-1.542	0
-1.54	0	-1.54	0
-1.538	0	-1.538	0
-1.536	0	-1.536	0
-1.534	0	-1.534	0
-1.532	0	-1.532	0
-1.53	0	-1.53	0
-1.528	0	-1.528	0
-1.526	0	-1.526	0
-1.524	0	-1.524	0
-1.522	0	-1.522	0
-1.52	0	-1.52	0
-1.518	0	-1.518	0
-1.516	0	-1.516	0
-1.514	0	-1.514	0
-1.512	0	-1.512	0
-1.51	0	-1.51	0
-1.508	0	-1.508	0
-1.506	0	-1.506	0
-1.504	0	-1.504	0
-1.502	0	-1.502	0
-1.5	0	-1.5	0
-1.498	0	-1.498	0
-1.496	0	-1.496	0
-1.494	0	-1.494	0
-1.492	0	-1.492	0
-1.49	0	-1.49	0
-1.488	0	-1.488	0
-1.486	0	-1.486	0
-1.484	0	-1.484	0
-1.482	0	-1.482	0
-1.48	0	-1.48	0
-1.478	0	-1.478	0
-1.476	0	-1.476	0
-1.474	0	-1.474	0
-1.472	0	-1.472	0
-1.47	0	-1.47	0
-1.468	0	-1.468	0
-1.466	0	-1.466	0
-1.464	0	-1.464	0
-1.462	0	-1.462	0
-1.46	0	-1.46	0
-1.458	0	-1.458	0
-1.456	0	-1.456	0
-1.454	0	-1.454	0
-1.452	0	-1.452	0
-1.45	0	-1.45	0
-1.448	0	-1.448	0
-1.446	0	-1.446	0
-1.444	0	-1.444	0
-1.442	0	-1.442	0
-1.44	0	-1.44	0
-1.438	0	-1.438	0
-1.436	0	-1.436	0
-1.434	0	-1.434	0
-1.432	0	-1.432	0
-1.43	0	-1.43	0
-1.428	0	-1.428	0
-1.426	0	-1.426	0
-1.424	0	-1.424	0
-1.422	0	-1.422	0
-1.42	0	-1.42	0
-1.418	0	-1.418	0
-1.416	0	-1.416	0
-1.414	0	-1.414	0
-1.412	0	-1.412	0
-1.41	0	-1.41	0
-1.408	0	-1.408	0
-1.406	0	-1.406	0
-1.404	0	-1.404	0
-1.402	0	-1.402	0
-1.4	0	-1.4	0
-1.398	0	-1.398	0
-1.396	0	-1.396	0
-1.394	0	-1.394	0
-1.392	0	-1.392	0
-1.39	0	-1.39	0
-1.388	0	-1.388	0
-1.386	0	-1.386	0
-1.384	0	-1.384	0
-1.382	0	-1.382	0
-1.38	0	-1.38	0
-1.378	0	-1.378	0
-1.376	0	-1.376	0
-1.374	0	-1.374	0
-1.372	0	-1.372	0
-1.37	0	-1.37	0
-1.368	0	-1.368	0
-1.366	0	-1.366	0
-1.364	0	-1.364	0
-1.362	0	-1.362	0
-1.36	0	-1.36	0
-1.358	0	-1.358	0
-1.356	0	-1.356	0
-1.354	0	-1.354	0
-1.352	0	-1.352	0
-1.35	0	-1.35	0
-1.348	0	-1.348	0
-1.346	0	-1.346	0
-1.344	0	-1.344	0
-1.342	0	-1.342	0
-1.34	0	-1.34	0
-1.338	0	-1.338	0
-1.336	0	-1.336	0
-1.334	0	-1.334	0
-1.332	0	-1.332	0
-1.33	0	-1.33	0
-1.328	0	-1.328	0
-1.326	0	-1.326	0
-1.324	0	-1.324	0
-1.322	0	-1.322	0
-1.32	0	-1.32	0
-1.318	0	-1.318	0
-1.316	0	-1.316	0
-1.314	0	-1.314	0
-1.312	0	-1.312	0
-1.31	0	-1.31	0
-1.308	0	-1.308	0
-1.306	0	-1.306	0
-1.304	0	-1.304	0
-1.302	0	-1.302	0
-1.3	0	-1.3	0
-1.298	0	-1.298	0
-1.296	0	-1.296	0
-1.294	0	-1.294	0
-1.292	0	-1.292	0
-1.29	0	-1.29	0
-1.288	0	-1.288	0
-1.286	0	-1.286	0
-1.284	0	-1.284	0
-1.282	0	-1.282	0
-1.28	0	-1.28	0
-1.278	0	-1.278	0
-1.276	0	-1.276	0
-1.274	0	-1.274	0
-1.272	0	-1.272	0
-1.27	0	-1.27	0
-1.268	0	-1.268	0
-1.266	0	-1.266	0
-1.264	0	-1.264	0
-1.262	0	-1.262	0
-1.26	0	-1.26	0
-1.258	0	-1.258	0
-1.256	0	-1.256	0
-1.254	0	-1.254	0
-1.252	0	-1.252	0
-1.25	0	-1.25	0
-1.248	0	-1.248	0
-1.246	0	-1.246	0
-1.244	0	-1.244	0
-1.242	0	-1.242	0
-1.24	0	-1.24	0
-1.238	0	-1.238	0
-1.236	0	-1.236	0
-1.234	0	-1.234	0
-1.232	0	-1.232	0
-1.23	0	-1.23	0
-1.228	0	-1.228	0
-1.226	0	-1.226	0
-1.224	0	-1.224	0
-1.222	0	-1.222	0
-1.22	0	-1.22	0
-1.218	0	-1.218	0
-1.216	0	-1.216	0
-1.214	0	-1.214	0
-1.212	0	-1.212	0
-1.21	0	-1.21	0
-1.208	0	-1.208	0
-1.206	0	-1.206	0
-1.204	0	-1.204	0
-1.202	0	-1.202	0
-1.2	0	-1.2	0
-1.198	0	-1.198	0
-1.196	0	-1.196	0
-1.194	0	-1.194	0
-1.192	0	-1.192	0
-1.19	0	-1.19	0
-1.188	0	-1.188	0
-1.186	0	-1.186	0
-1.184	0	-1.184	0
-1.182	0	-1.182	0
-1.18	0	-1.18	0
-1.178	0	-1.178	0
-1.176	0	-1.176	0
-1.174	0	-1.174	0
-1.172	0	-1.172	0
-1.17	0	-1.17	0
-1.168	0	-1.168	0
-1.166	0	-1.166	0
-1.164	0	-1.164	0
-1.162	0	-1.162	0
-1.16	0	-1.16	0
-1.158	0	-1.158	0
-1.156	0	-1.156	0
-1.154	0	-1.154	0
-1.152	0	-1.152	0
-1.15	0	-1.15	0
-1.148	0	-1.148	0
-1.146	0	-1.146	0
-1.144	0	-1.144	0
-1.142	0	-1.142	0
-1.14	0	-1.14	0
-1.138	0	-1.138	0
-1.136	0	-1.136	0
-1.134	0	-1.134	0
-1.132	0	-1.132	0
-1.13	0	-1.13	0
-1.128	0	-1.128	0
-1.126	0	-1.126	0
-1.124	0	-1.124	0
-1.122	0	-1.122	0
-1.12	0	-1.12	0
-1.118	0	-1.118	0
-1.116	0	-1.116	0
-1.114	0	-1.114	0
-1.112	0	-1.112	0
-1.11	0	-1.11	0
-1.108	0	-1.108	0
-1.106	0	-1.106	0
-1.104	0	-1.104	0
-1.102	0	-1.102	0
-1.1	0	-1.1	0
-1.098	0	-1.098	0
-1.096	0	-1.096	0
-1.094	0	-1.094	0
-1.092	0	-1.092	0
-1.09	0	-1.09	0
-1.088	0	-1.088	0
-1.086	0	-1.086	0
-1.084	0	-1.084	0
-1.082	0	-1.082	0
-1.08	0	-1.08	0
-1.078	0	-1.078	0
-1.076	0	-1.076	0
-1.074	0	-1.074	0
-1.072	0	-1.072	0
-1.07	0	-1.07	0
-1.068	0	-1.068	0
-1.066	0	-1.066	0
-1.064	0	-1.064	0
-1.062	0	-1.062	0
-1.06	0	-1.06	0
-1.058	0	-1.058	0
-1.056	0	-1.056	0
-1.054	0	-1.054	0
-1.052	0	-1.052	0
-1.05	0	-1.05	0
-1.048	0	-1.048	0
-1.046	0	-1.046	0
-1.044	0	-1.044	0
-1.042	0	-1.042	0
-1.04	0	-1.04	0
-1.038	0	-1.038	0
-1.036	0	-1.036	0
-1.034	0	-1.034	0
-1.032	0	-1.032	0
-1.03	0	-1.03	0
-1.028	0	-1.028	0
-1.026	0	-1.026	0
-1.024	0	-1.024	0
-1.022	0	-1.022	0
-1.02	0	-1.02	0
-1.018	0	-1.018	0
-1.016	0	-1.016	0
-1.014	0	-1.014	0
-1.012	0	-1.012	0
-1.01	0	-1.01	0
-1.008	0	-1.008	0
-1.006	0	-1.006	0
-1.004	0	-1.004	0
-1.002	0	-1.002	0
-1	0	-1	0
-0.998	0	-0.998	0
-0.996	0	-0.996	0
-0.994	0	-0.994	0
-0.992	0	-0.992	0
-0.99	0	-0.99	0
-0.988	0	-0.988	0
-0.986	0	-0.986	0
-0.984	0	-0.984	0
-0.982	0	-0.982	0
-0.98	0	-0.98	0
-0.978	0	-0.978	0
-0.976	0	-0.976	0
-0.974	0	-0.974	0
-0.972	0	-0.972	0
-0.97	0	-0.97	0
-0.968	0	-0.968	0
-0.966	0	-0.966	0
-0.964	0	-0.964	0
-0.962	0	-0.962	0
-0.96	0	-0.96	0
-0.958	0	-0.958	0
-0.956	0	-0.956	0
-0.954	0	-0.954	0
-0.952	0	-0.952	0
-0.95	0	-0.95	0
-0.948	0	-0.948	0
-0.946	0	-0.946	0
-0.944	0	-0.944	0
-0.942	0	-0.942	0
-0.94	0	-0.94	0
-0.938	0	-0.938	0
-0.936	0	-0.936	0
-0.934	0	-0.934	0
-0.932	0	-0.932	0
-0.93	0	-0.93	0
-0.928	0	-0.928	0
-0.926	0	-0.926	0
-0.924	0	-0.924	0
-0.922	0	-0.922	0
-0.92	0	-0.92	0
-0.918	0	-0.918	0
-0.916	0	-0.916	0
-0.914	0	-0.914	0
-0.912	0	-0.912	0
-0.91	0	-0.91	0
-0.908	0	-0.908	0
-0.906	0	-0.906	0
-0.904	0	-0.904	0
-0.902	0	-0.902	0
-0.9	0	-0.9	0
-0.898	0	-0.898	0
-0.896	0	-0.896	0
-0.894	0	-0.894	0
-0.892	0	-0.892	0
-0.89	0	-0.89	0
-0.888	0	-0.888	0
-0.886	0	-0.886	0
-0.884	0	-0.884	0
-0.882	0	-0.882	0
-0.88	0	-0.88	0
-0.878	0	-0.878	0
-0.876	0	-0.876	0
-0.874	0	-0.874	0
-0.872	0	-0.872	0
-0.87	0	-0.87	0
-0.868	0	-0.868	0
-0.866	0	-0.866	0
-0.864	0	-0.864	0
-0.862	0	-0.862	0
-0.86	0	-0.86	0
-0.858	0	-0.858	0
-0.856	0	-0.856	0
-0.854	0	-0.854	0
-0.852	0	-0.852	0
-0.85	0	-0.85	0
-0.848	0	-0.848	0
-0.846	0	-0.846	0
-0.844	0	-0.844	0
-0.842	0	-0.842	0
-0.84	0	-0.84	0
-0.838	0	-0.838	0
-0.836	0	-0.836	0
-0.834	0	-0.834	0
-0.832	0	-0.832	0
-0.83	0	-0.83	0
-0.828	0	-0.828	0
-0.826	0	-0.826	0
-0.824	0	-0.824	0
-0.822	0	-0.822	0
-0.82	0	-0.82	0
-0.818	0	-0.818	0
-0.816	0	-0.816	0
-0.814	0	-0.814	0
-0.812	0	-0.812	0
-0.81	0	-0.81	0
-0.808	0	-0.808	0
-0.806	0	-0.806	0
-0.804	0	-0.804	0
-0.802	0	-0.802	0
-0.8	0	-0.8	0
-0.798	0	-0.798	0
-0.796	0	-0.796	0
-0.794	0	-0.794	0
-0.792	0	-0.792	0
-0.79	0	-0.79	0
-0.788	0	-0.788	0
-0.786	0	-0.786	0
-0.784	0	-0.784	0
-0.782	0	-0.782	0
-0.78	0	-0.78	0
-0.778	0	-0.778	0
-0.776	0	-0.776	0
-0.774	0	-0.774	0
-0.772	0	-0.772	0
-0.77	0	-0.77	0
-0.768	0	-0.768	0
-0.766	0	-0.766	0
-0.764	0	-0.764	0
-0.762	0	-0.762	0
-0.76	0	-0.76	0
-0.758	0	-0.758	0
-0.756	0	-0.756	0
-0.754	0	-0.754	0
-0.752	0	-0.752	0
-0.75	0	-0.75	0
-0.748	0	-0.748	0
-0.746	0	-0.746	0
-0.744	0	-0.744	0
-0.742	0	-0.742	0
-0.74	0	-0.74	0
-0.738	0	-0.738	0
-0.736	0	-0.736	0
-0.734	0	-0.734	0
-0.732	0	-0.732	0
-0.73	0	-0.73	0
-0.728	0	-0.728	0
-0.726	0	-0.726	0
-0.724	0	-0.724	0
-0.722	0	-0.722	0
-0.72	0	-0.72	0
-0.718	0	-0.718	0
-0.716	0	-0.716	0
-0.714	0	-0.714	0
-0.712	0	-0.712	0
-0.71	0	-0.71	0
-0.708	0	-0.708	0
-0.706	0	-0.706	0
-0.704	0	-0.704	0
-0.702	0	-0.702	0
-0.7	0	-0.7	0
-0.698	0	-0.698	0
-0.696	0	-0.696	0
-0.694	0	-0.694	0
-0.692	0	-0.692	0
-0.69	0	-0.69	0
-0.688	0	-0.688	0
-0.686	0	-0.686	0
-0.684	0	-0.684	0
-0.682	0	-0.682	0
-0.68	0	-0.68	0
-0.678	0	-0.678	0
-0.676	0	-0.676	0
-0.674	0	-0.674	0
-0.672	0	-0.672	0
-0.67	0	-0.67	0
-0.668	0	-0.668	0
-0.666	0	-0.666	0
-0.664	0	-0.664	0
-0.662	0	-0.662	0
-0.66	0	-0.66	0
-0.658	0	-0.658	0
-0.656	0	-0.656	0
-0.654	0	-0.654	0
-0.652	0	-0.652	0
-0.65	0	-0.65	0
-0.648	0	-0.648	0
-0.646	0	-0.646	0
-0.644	0	-0.644	0
-0.642	0	-0.642	0
-0.64	0	-0.64	0
-0.638	0	-0.638	0
-0.636	0	-0.636	0
-0.634	0	-0.634	0
-0.632	0	-0.632	0
-0.63	0	-0.63	0
-0.628	0	-0.628	0
-0.626	0	-0.626	0
-0.624	0	-0.624	0
-0.622	0	-0.622	0
-0.62	0	-0.62	0
-0.618	0	-0.618	0
-0.616	0	-0.616	0
-0.614	0	-0.614	0
-0.612	0	-0.612	0
-0.61	0	-0.61	0
-0.608	0	-0.608	0
-0.606	0	-0.606	0
-0.604	0	-0.604	0
-0.602	0	-0.602	0
-0.6	0	-0.6	0
-0.598	0	-0.598	0
-0.596	0	-0.596	0
-0.594	0	-0.594	0
-0.592	0	-0.592	0
-0.59	0	-0.59	0
-0.588	0	-0.588	0
-0.586	0	-0.586	0
-0.584	0	-0.584	0
-0.582	0	-0.582	0
-0.58	0	-0.58	0
-0.578	0	-0.578	0
-0.576	0	-0.576	0
-0.574	0	-0.574	0
-0.572	0	-0.572	0
-0.57	0	-0.57	0
-0.568	0	-0.568	0
-0.566	0	-0.566	0
-0.564	0	-0.564	0
-0.562	0	-0.562	0
-0.56	0	-0.56	0
-0.558	0	-0.558	0
-0.556	0	-0.556	0
-0.554	0	-0.554	0
-0.552	0	-0.552	0
-0.55	0	-0.55	0
-0.548	0	-0.548	0
-0.546	0	-0.546	0
-0.544	0	-0.544	0
-0.542	0	-0.542	0
-0.54	0	-0.54	0
-0.538	0	-0.538	0
-0.536	0	-0.536	0
-0.534	0	-0.534	0
-0.532	0	-0.532	0
-0.53	0	-0.53	0
-0.528	0	-0.528	0
-0.526	0	-0.526	0
-0.524	0	-0.524	0
-0.522	0	-0.522	0
-0.52	0	-0.52	0
-0.518	0	-0.518	0
-0.516	0	-0.516	0
-0.514	0	-0.514	0
-0.512	0	-0.512	0
-0.51	0	-0.51	0
-0.508	0	-0.508	0
-0.506	0	-0.506	0
-0.504	0	-0.504	0
-0.502	0	-0.502	0
-0.5	0	-0.5	0
-0.498	0	-0.498	0
-0.496	0	-0.496	0
-0.494	0	-0.494	0
-0.492	0	-0.492	0
-0.49	0	-0.49	0
-0.488	0	-0.488	0
-0.486	0	-0.486	0
-0.484	0	-0.484	0
-0.482	0	-0.482	0
-0.48	0	-0.48	0
-0.478	0	-0.478	0
-0.476	0	-0.476	0
-0.474	0	-0.474	0
-0.472	0	-0.472	0
-0.47	0	-0.47	0
-0.468	0	-0.468	0
-0.466	0	-0.466	0
-0.464	0	-0.464	0
-0.462	0	-0.462	0
-0.46	0	-0.46	0
-0.458	0	-0.458	0
-0.456	0	-0.456	0
-0.454	0	-0.454	0
-0.452	0	-0.452	0
-0.45	0	-0.45	0
-0.448	0	-0.448	0
-0.446	0	-0.446	0
-0.444	0	-0.444	0
-0.442	0	-0.442	0
-0.44	0	-0.44	0
-0.438	0	-0.438	0
-0.436	0	-0.436	0
-0.434	0	-0.434	0
-0.432	0	-0.432	0
-0.43	0	-0.43	0
-0.428	0	-0.428	0
-0.426	0	-0.426	0
-0.424	0	-0.424	0
-0.422	0	-0.422	0
-0.42	0	-0.42	0
-0.418	0	-0.418	0
-0.416	0	-0.416	0
-0.414	0	-0.414	0
-0.412	0	-0.412	0
-0.41	0	-0.41	0
-0.408	0	-0.408	0
-0.406	0	-0.406	0
-0.404	0	-0.404	0
-0.402	0	-0.402	0
-0.4	0	-0.4	0
-0.398	0	-0.398	0
-0.396	0	-0.396	0
-0.394	0	-0.394	0
-0.392	0	-0.392	0
-0.39	0	-0.39	0
-0.388	0	-0.388	0
-0.386	0	-0.386	0
-0.384	0	-0.384	0
-0.382	0	-0.382	0
-0.38	0	-0.38	0
-0.378	0	-0.378	0
-0.376	0	-0.376	0
-0.374	0	-0.374	0
-0.372	0	-0.372	0
-0.37	0	-0.37	0
-0.368	0	-0.368	0
-0.366	0	-0.366	0
-0.364	0	-0.364	0
-0.362	0	-0.362	0
-0.36	0	-0.36	0
-0.358	0	-0.358	0
-0.356	0	-0.356	0
-0.354	0	-0.354	0
-0.352	0	-0.352	0
-0.35	0	-0.35	0
-0.348	0	-0.348	0
-0.346	0	-0.346	0
-0.344	0	-0.344	0
-0.342	0	-0.342	0
-0.34	0	-0.34	0
-0.338	0	-0.338	0
-0.336	0	-0.336	0
-0.334	0	-0.334	0
-0.332	0	-0.332	0
-0.33	0	-0.33	0
-0.328	0	-0.328	0
-0.326	0	-0.326	0
-0.324	0	-0.324	0
-0.322	0	-0.322	0
-0.32	0	-0.32	0
-0.318	0	-0.318	0
-0.316	0	-0.316	0
-0.314	0	-0.314	0
-0.312	0	-0.312	0
-0.31	0	-0.31	0
-0.308	0	-0.308	0
-0.306	0	-0.306	0
-0.304	0	-0.304	0
-0.302	0	-0.302	0
-0.3	0	-0.3	0
-0.298	0	-0.298	0
-0.296	0	-0.296	0
-0.294	0	-0.294	0
-0.292	0	-0.292	0
-0.29	0	-0.29	0
-0.288	0	-0.288	0
-0.286	0	-0.286	0
-0.284	0	-0.284	0
-0.282	0	-0.282	0
-0.28	0	-0.28	0
-0.278	0	-0.278	0
-0.276	0	-0.276	0
-0.274	0	-0.274	0
-0.272	0	-0.272	0
-0.27	0	-0.27	0
-0.268	0	-0.268	0
-0.266	0	-0.266	0
-0.264	0	-0.264	0
-0.262	0	-0.262	0
-0.26	0	-0.26	0
-0.258	0	-0.258	0
-0.256	0	-0.256	0
-0.254	0	-0.254	0
-0.252	0	-0.252	0
-0.25	0	-0.25	0
-0.248	0	-0.248	0
-0.246	0	-0.246	0
-0.244	0	-0.244	0
-0.242	0	-0.242	0
-0.24	0	-0.24	0
-0.238	0	-0.238	0
-0.236	0	-0.236	0
-0.234	0	-0.234	0
-0.232	0	-0.232	0
-0.23	0	-0.23	0
-0.228	0	-0.228	0
-0.226	0	-0.226	0
-0.224	0	-0.224	0
-0.222	0	-0.222	0
-0.22	0	-0.22	0
-0.218	0	-0.218	0
-0.216	0	-0.216	0
-0.214	0	-0.214	0
-0.212	0	-0.212	0
-0.21	0	-0.21	0
-0.208	0	-0.208	0
-0.206	0	-0.206	0
-0.204	0	-0.204	0
-0.202	0	-0.202	0
-0.2	0	-0.2	0
-0.198	0	-0.198	0
-0.196	0	-0.196	0
-0.194	0	-0.194	0
-0.192	0	-0.192	0
-0.19	0	-0.19	0
-0.188	0	-0.188	0
-0.186	0	-0.186	0
-0.184	0	-0.184	0
-0.182	0	-0.182	0
-0.18	0	-0.18	0
-0.178	0	-0.178	0
-0.176	0	-0.176	0
-0.174	0	-0.174	0
-0.172	0	-0.172	0
-0.17	0	-0.17	0
-0.168	0	-0.168	0
-0.166	0	-0.166	0
-0.164	0	-0.164	0
-0.162	0	-0.162	0
-0.16	0	-0.16	0
-0.158	0	-0.158	0
-0.156	0	-0.156	0
-0.154	0	-0.154	0
-0.152	0	-0.152	0
-0.15	0	-0.15	0
-0.148	0	-0.148	0
-0.146	0	-0.146	0
-0.144	0	-0.144	0
-0.142	0	-0.142	0
-0.14	0	-0.14	0
-0.138	0	-0.138	0
-0.136	0	-0.136	0
-0.134	0	-0.134	0
-0.132	0	-0.132	0
-0.13	0	-0.13	0
-0.128	0	-0.128	0
-0.126	0	-0.126	0
-0.124	0	-0.124	0
-0.122	0	-0.122	0
-0.12	0	-0.12	0
-0.118	0	-0.118	0
-0.116	0	-0.116	0
-0.114	0	-0.114	0
-0.112	0	-0.112	0
-0.11	0	-0.11	0
-0.108	0	-0.108	0
-0.106	0	-0.106	0
-0.104	0	-0.104	0
-0.102	0	-0.102	0
-0.1	0	-0.1	0
-0.098	0	-0.098	0
-0.096	0	-0.096	0
-0.094	0	-0.094	0
-0.092	0	-0.092	0
-0.09	0	-0.09	0
-0.088	0	-0.088	0
-0.086	0	-0.086	0
-0.084	0	-0.084	0
-0.082	0	-0.082	0
-0.08	0	-0.08	0
-0.078	0	-0.078	0
-0.076	0	-0.076	0
-0.074	0	-0.074	0
-0.072	0	-0.072	0
-0.07	0	-0.07	0
-0.068	0	-0.068	0
-0.066	0	-0.066	0
-0.064	0	-0.064	0
-0.062	0	-0.062	0
-0.06	0	-0.06	0
-0.058	0	-0.058	0
-0.056	0	-0.056	0
-0.054	0	-0.054	0
-0.052	0	-0.052	0
-0.05	0	-0.05	0
-0.048	0	-0.048	0
-0.046	0	-0.046	0
-0.044	0	-0.044	0
-0.042	0	-0.042	0
-0.04	0	-0.04	0
-0.038	0	-0.038	0
-0.036	0	-0.036	0
-0.034	0	-0.034	0
-0.032	0	-0.032	0
-0.03	0	-0.03	0
-0.028	0	-0.028	0
-0.026	0	-0.026	0
-0.024	0	-0.024	0
-0.022	0	-0.022	0
-0.02	0	-0.02	0
-0.018	0	-0.018	0
-0.016	0	-0.016	0
-0.014	0	-0.014	0
-0.012	0	-0.012	0
-0.01	0	-0.01	0
-0.008	0	-0.008	0
-0.006	0	-0.006	0
-0.004	0	-0.004	0
-0.002	0	-0.002	0
0	0	0	0
0.002	0	0.002	0
0.004	0	0.004	0
0.006	0	0.006	0
0.008	0	0.008	0
0.01	0	0.01	0
0.012	0	0.012	0
0.014	0	0.014	0
0.016	0	0.016	0
0.018	0	0.018	0
0.02	0	0.02	0
0.022	0	0.022	0
0.024	0	0.024	0
0.026	0	0.026	0
0.028	0	0.028	0
0.03	0	0.03	0
0.032	0	0.032	0
0.034	0	0.034	0
0.036	0	0.036	0
0.038	0	0.038	0
0.04	0	0.04	0
0.042	0	0.042	0
0.044	0	0.044	0
0.046	0	0.046	0
0.048	0	0.048	0
0.05	0	0.05	0
0.052	0	0.052	0
0.054	0	0.054	0
0.056	0	0.056	0
0.058	0	0.058	0
0.06	0	0.06	0
0.062	0	0.062	0
0.064	0	0.064	0
0.066	0	0.066	0
0.068	0	0.068	0
0.07	0	0.07	0
0.072	0	0.072	0
0.074	0	0.074	0
0.076	0	0.076	0
0.078	0	0.078	0
0.08	0	0.08	0
0.082	0	0.082	0
0.084	0	0.084	0
0.086	0	0.086	0
0.088	0	0.088	0
0.09	0	0.09	0
0.092	0	0.092	0
0.094	0	0.094	0
0.096	0	0.096	0
0.098	0	0.098	0
0.1	0	0.1	0
0.102	0	0.102	0
0.104	0	0.104	0
0.106	0	0.106	0
0.108	0	0.108	0
0.11	0	0.11	0
0.112	0	0.112	0
0.114	0	0.114	0
0.116	0	0.116	0
0.118	0	0.118	0
0.12	0	0.12	0
0.122	0	0.122	0
0.124	0	0.124	0
0.126	0	0.126	0
0.128	0	0.128	0
0.13	0	0.13	0
0.132	0	0.132	0
0.134	0	0.134	0
0.136	0	0.136	0
0.138	0	0.138	0
0.14	0	0.14	0
0.142	0	0.142	0
0.144	0	0.144	0
0.146	0	0.146	0
0.148	0	0.148	0
0.15	0	0.15	0
0.152	0	0.152	0
0.154	0	0.154	0
0.156	0	0.156	0
0.158	0	0.158	0
0.16	0	0.16	0
0.162	0	0.162	0
0.164	0	0.164	0
0.166	0	0.166	0
0.168	0	0.168	0
0.17	0	0.17	0
0.172	0	0.172	0
0.174	0	0.174	0
0.176	0	0.176	0
0.178	0	0.178	0
0.18	0	0.18	0
0.182	0	0.182	0
0.184	0	0.184	0
0.186	0	0.186	0
0.188	0	0.188	0
0.19	0	0.19	0
0.192	0	0.192	0
0.194	0	0.194	0
0.196	0	0.196	0
0.198	0	0.198	0
0.2	0	0.2	0
0.202	0	0.202	0
0.204	0	0.204	0
0.206	0	0.206	0
0.208	0	0.208	0
0.21	0	0.21	0
0.212	0	0.212	0
0.214	0	0.214	0
0.216	0	0.216	0
0.218	0	0.218	0
0.22	0	0.22	0
0.222	0	0.222	0
0.224	0	0.224	0
0.226	0	0.226	0
0.228	0	0.228	0
0.23	0	0.23	0
0.232	0	0.232	0
0.234	0.900738	0.234	0
0.236	1.80039	0.236	0
0.238	2.67875	0.238	0
0.24	3.53609	0.24	0
0.242	4.37269	0.242	0
0.244	5.18884	0.244	0
0.246	5.98479	0.246	0
0.248	6.76078	0.248	0
0.25	7.51707	0.25	0
0.252	8.25386	0.252	0
0.254	8.97138	0.254	0
0.256	9.66984	0.256	0
0.258	10.3494	0.258	0
0.26	11.0103	0.26	0
0.262	11.6527	0.262	0
0.264	12.2767	0.264	0
0.266	12.8826	0.266	0
0.268	13.4703	0.268	0
0.27	14.0402	0.27	0
0.272	14.5922	0.272	0
0.274	15.1265	0.274	0
0.276	15.6437	0.276	0
0.278	16.1443	0.278	0
0.28	16.6288	0.28	0
0.282	17.0973	0.282	0
0.284	17.5503	0.284	0
0.286	17.9881	0.286	0
0.288	18.4108	0.288	0
0.29	18.8188	0.29	0
0.292	19.2124	0.292	0
0.294	19.5918	0.294	0
0.296	19.9573	0.296	0
0.298	20.3092	0.298	0
0.3	20.6477	0.3	0
0.302	20.9731	0.302	0
0.304	21.2856	0.304	0
0.306	21.5854	0.306	0
0.308	21.8727	0.308	0
0.31	22.1479	0.31	0
0.312	22.4111	0.312	0
0.314	22.6625	0.314	0
0.316	22.9023	0.316	0
0.318	23.1307	0.318	0
0.32	23.348	0.32	0
0.322	23.5543	0.322	0
0.324	23.7497	0.324	0
0.326	23.9346	0.326	0
0.328	24.1089	0.328	0
0.33	24.273	0.33	0
0.332	24.427	0.332	0
0.334	24.5711	0.334	0
0.336	24.7056	0.336	0
0.338	24.8307	0.338	0
0.34	24.9467	0.34	0
0.342	25.0538	0.342	0
0.344	25.1521	0.344	0
0.346	25.2421	0.346	0
0.348	25.3237	0.348	0
0.35	25.3974	0.35	0
0.352	25.4632	0.352	0
0.354	25.5213	0.354	0
0.356	25.572	0.356	0
0.358	25.6155	0.358	0
0.36	25.6519	0.36	0
0.362	25.6813	0.362	0
0.364	25.7041	0.364	0
0.366	25.7203	0.366	0
0.368	25.7302	0.368	0
0.37	25.7338	0.37	0
0.372	25.7313	0.372	0
0.374	25.723	0.374	0
0.376	25.7088	0.376	0
0.378	25.689	0.378	0
0.38	25.6638	0.38	0
0.382	25.6331	0.382	0
0.384	25.5972	0.384	0
0.386	25.5562	0.386	0
0.388	25.5102	0.388	0
0.39	25.4593	0.39	0
0.392	25.4036	0.392	0
0.394	25.3433	0.394	0
0.396	25.2783	0.396	0
0.398	25.2088	0.398	0.230123
0.4	25.1349	0.4	0.57928
0.402	25.0567	0.402	0.917243
0.404	24.9743	0.404	1.24427
0.406	24.8879	0.406	1.56058
0.408	24.7977	0.408	1.86642
0.41	24.704	0.41	2.16201
0.412	24.6067	0.412	2.44758
0.414	24.506	0.414	2.72333
0.416	24.4021	0.416	2.98949
0.418	24.2949	0.418	3.24628
0.42	24.1848	0.42	3.49389
0.422	24.0717	0.422	3.73255
0.424	23.9558	0.424	3.96244
0.426	23.8372	0.426	4.18377
0.428	23.7159	0.428	4.39673
0.43	23.5921	0.43	4.60153
0.432	23.466	0.432	4.79833
0.434	23.3374	0.434	4.98734
0.436	23.2067	0.436	5.16873
0.438	23.0738	0.438	5.34268
0.44	22.9389	0.44	5.50937
0.442	22.802	0.442	5.66897
0.444	22.6633	0.444	5.82165
0.446	22.5227	0.446	5.96757
0.448	22.3804	0.448	6.10689
0.45	22.2365	0.45	6.23978
0.452	22.091	0.452	6.36638
0.454	21.944	0.454	6.48685
0.456	21.7956	0.456	6.60133
0.458	21.6459	0.458	6.70998
0.46	21.4948	0.46	6.81293
0.462	21.3425	0.462	6.91032
0.464	21.1891	0.464	7.00228
0.466	21.0345	0.466	7.08895
0.468	20.8789	0.468	7.17045
0.47	20.7223	0.47	7.2469
0.472	20.5647	0.472	7.31844
0.474	20.4063	0.474	7.38516
0.476	20.2469	0.476	7.4472
0.478	20.0868	0.478	7.50465
0.48	19.9259	0.48	7.55771
0.482	19.7642	0.482	7.60654
0.484	19.6019	0.484	7.65123
0.486	19.4391	0.486	7.6919
0.488	19.2759	0.488	7.72865
0.49	19.1122	0.49	7.76158
0.492	18.9481	0.492	7.7908
0.494	18.7838	0.494	7.81639
0.496	18.6191	0.496	7.83846
0.498	18.4542	0.498	7.85711
0.5	18.2891	0.5	7.87242
0.502	18.1238	0.502	7.8845
0.504	17.9585	0.504	7.89343
0.506	17.793	0.506	7.89931
0.508	17.6276	0.508	7.90222
0.51	17.4621	0.51	7.90224
0.512	17.2967	0.512	7.89947
0.514	17.1313	0.514	7.894
0.516	16.9661	0.516	7.88589
0.518	16.8011	0.518	7.87524
0.52	16.6362	0.52	7.86212
0.522	16.4715	0.522	7.84661
0.524	16.3071	0.524	7.82879
0.526	16.1429	0.526	7.80873
0.528	15.9791	0.528	7.78651
0.53	15.8156	0.53	7.7622
0.532	15.6525	0.532	7.73587
0.534	15.4898	0.534	7.70758
0.536	15.3274	0.536	7.67742
0.538	15.1656	0.538	7.64544
0.54	15.0042	0.54	7.6117
0.542	14.8433	0.542	7.57628
0.544	14.6829	0.544	7.53923
0.546	14.523	0.546	7.50061
0.548	14.3637	0.548	7.46049
0.55	14.205	0.55	7.41892
0.552	14.0469	0.552	7.37595
0.554	13.8894	0.554	7.33164
0.556	13.7325	0.556	7.28604
0.558	13.5763	0.558	7.23921
0.56	13.4207	0.56	7.19119
0.562	13.2658	0.562	7.14206
0.564	13.1116	0.564	7.09186
0.566	12.9581	0.566	7.04063
0.568	12.8054	0.568	6.98841
0.57	12.6535	0.57	6.93525
0.572	12.5023	0.572	6.88118
0.574	12.3519	0.574	6.82623
0.576	12.2023	0.576	6.77045
0.578	12.0534	0.578	6.71386
0.58	11.9055	0.58	6.65651
0.582	11.7583	0.582	6.59843
0.584	11.612	0.584	6.53965
0.586	11.4665	0.586	6.48021
0.588	11.3218	0.588	6.42014
0.59	11.178	0.59	6.35948
0.592	11.0351	0.592	6.29825
0.594	10.8931	0.594	6.23649
0.596	10.7519	0.596	6.17423
0.598	10.6116	0.598	6.1115
0.6	10.4722	0.6	6.04832
0.602	10.3338	0.602	5.98474
0.604	10.1962	0.604	5.92078
0.606	10.0595	0.606	5.85646
0.608	9.92374	0.608	5.79182
0.61	9.78891	0.61	5.72687
0.612	9.655	0.612	5.66166
0.614	9.52203	0.614	5.59621
0.616	9.38999	0.616	5.53053
0.618	9.2589	0.618	5.46466
0.62	9.12875	0.62	5.39862
0.622	8.99955	0.622	5.33244
0.624	8.8713	0.624	5.26614
0.626	8.74401	0.626	5.19974
0.628	8.61768	0.628	5.13326
0.63	8.49231	0.63	5.06673
0.632	8.3679	0.632	5.00017
0.634	8.24446	0.634	4.93359
0.636	8.12198	0.636	4.86703
0.638	8.00048	0.638	4.80049
0.64	7.87995	0.64	4.734
0.642	7.76039	0.642	4.66758
0.644	7.64181	0.644	4.60125
0.646	7.52419	0.646	4.53502
0.648	7.40756	0.648	4.46891
0.65	7.2919	0.65	4.40293
0.652	7.17721	0.652	4.33709
0.654	7.0635	0.654	4.2714
0.656	6.95077	0.656	4.20586
0.658	6.83902	0.658	4.1405
0.66	6.72823	0.66	4.07531
0.662	6.61841	0.662	4.0103
0.664	6.50955	0.664	3.94549
0.666	6.40165	0.666	3.88088
0.668	6.2947	0.668	3.81648
0.67	6.1887	0.67	3.75229
0.672	6.08364	0.672	3.68833
0.674	5.97953	0.674	3.6246
0.676	5.87635	0.676	3.56111
0.678	5.7741	0.678	3.49787
0.68	5.67278	0.68	3.43489
0.682	5.57238	0.682	3.37217
0.684	5.4729	0.684	3.30972
0.686	5.37434	0.686	3.24754
0.688	5.27669	0.688	3.18566
0.69	5.17994	0.69	3.12406
0.692	5.0841	0.692	3.06276
0.694	4.98915	0.694	3.00176
0.696	4.8951	0.696	2.94108
0.698	4.80194	0.698	2.88071
0.7	4.70967	0.7	2.82067
0.702	4.61828	0.702	2.76096
0.704	4.52776	0.704	2.70158
0.706	4.43812	0.706	2.64254
0.708	4.34935	0.708	2.58386
0.71	4.26144	0.71	2.52553
0.712	4.17439	0.712	2.46755
0.714	4.0882	0.714	2.40994
0.716	4.00287	0.716	2.3527
0.718	3.91838	0.718	2.29584
0.72	3.83474	0.72	2.23936
0.722	3.75193	0.722	2.18326
0.724	3.66997	0.724	2.12755
0.726	3.58883	0.726	2.07224
0.728	3.50853	0.728	2.01732
0.73	3.42904	0.73	1.96281
0.732	3.35038	0.732	1.90871
0.734	3.27253	0.734	1.85502
0.736	3.1955	0.736	1.80175
0.738	3.11927	0.738	1.7489
0.74	3.04384	0.74	1.69647
0.742	2.96922	0.742	1.64446
0.744	2.89538	0.744	1.59286
0.746	2.82234	0.746	1.54168
0.748	2.75009	0.748	1.49091
0.75	2.67862	0.75	1.44055
0.752	2.60791	0.752	1.39059
0.754	2.53797	0.754	1.34105
0.756	2.46879	0.756	1.29191
0.758	2.40036	0.758	1.24317
0.76	2.33267	0.76	1.19484
0.762	2.26571	0.762	1.14691
0.764	2.19948	0.764	1.09938
0.766	2.13398	0.766	1.05224
0.768	2.06919	0.768	1.00551
0.77	2.00511	0.77	0.959172
0.772	1.94173	0.772	0.913229
0.774	1.87905	0.774	0.86768
0.776	1.81706	0.776	0.822523
0.778	1.75575	0.778	0.777758
0.78	1.69511	0.78	0.733382
0.782	1.63515	0.782	0.689395
0.784	1.57585	0.784	0.645797
0.786	1.5172	0.786	0.602585
0.788	1.45921	0.788	0.559758
0.79	1.40187	0.79	0.517316
0.792	1.34516	0.792	0.475257
0.794	1.28909	0.794	0.433581
0.796	1.23365	0.796	0.392286
0.798	1.17883	0.798	0.351372
0.8	1.12463	0.8	0.310837
0.802	1.07104	0.802	0.270681
0.804	1.01805	0.804	0.230903
0.806	0.96567	0.806	0.191501
0.808	0.913881	0.808	0.152475
0.81	0.862683	0.81	0.113825
0.812	0.812069	0.812	0.0755487
0.814	0.762036	0.814	0.037646
0.816	0.712577	0.816	0.000116107
0.818	0.663688	0.818	0
0.82	0.615364	0.82	0
0.822	0.5676	0.822	0
0.824	0.520391	0.824	0
0.826	0.473733	0.826	0
0.828	0.427621	0.828	0
0.83	0.38205	0.83	0
0.832	0.337016	0.832	0
0.834	0.292515	0.834	0
0.836	0.248542	0.836	0
0.838	0.205092	0.838	0
0.84	0.162163	0.84	0
0.842	0.119748	0.842	0
0.844	0.0778456	0.844	0
0.846	0.0364503	0.846	0
0.848	0	0.848	0
0.85	0	0.85	0
0.852	0	0.852	0
0.854	0	0.854	0
0.856	0	0.856	0
0.858	0	0.858	0
0.86	0	0.86	0
0.862	0	0.862	0
0.864	0	0.864	0
0.866	0	0.866	0
0.868	0	0.868	0
0.87	0	0.87	0
0.872	0	0.872	0
0.874	0	0.874	0
0.876	0	0.876	0
0.878	0	0.878	0
0.88	0	0.88	0
0.882	0	0.882	0
0.884	0	0.884	0
0.886	0	0.886	0
0.888	0	0.888	0
0.89	0	0.89	0
0.892	0	0.892	0
0.894	0	0.894	0
0.896	0	0.896	0
0.898	0	0.898	0
0.9	0	0.9	0
0.902	0	0.902	0
0.904	0	0.904	0
0.906	0	0.906	0
0.908	0	0.908	0
0.91	0	0.91	0
0.912	0	0.912	0
0.914	0	0.914	0
0.916	0	0.916	0
0.918	0	0.918	0
0.92	0	0.92	0
0.922	0	0.922	0
0.924	0	0.924	0
0.926	0	0.926	0
0.928	0	0.928	0
0.93	0	0.93	0
0.932	0	0.932	0
0.934	0	0.934	0
0.936	0	0.936	0
0.938	0	0.938	0
0.94	0	0.94	0
0.942	0	0.942	0
0.944	0	0.944	0
0.946	0	0.946	0
0.948	0	0.948	0
0.95	0	0.95	0
0.952	0	0.952	0
0.954	0	0.954	0
0.956	0	0.956	0
0.958	0	0.958	0
0.96	0	0.96	0
0.962	0	0.962	0
0.964	0	0.964	0
0.966	0	0.966	0
0.968	0	0.968	0
0.97	0	0.97	0
0.972	0	0.972	0
0.974	0	0.974	0
0.976	0	0.976	0
0.978	0	0.978	0
0.98	0	0.98	0
0.982	0	0.982	0
0.984	0	0.984	0
0.986	0	0.986	0
0.988	0	0.988	0
0.99	0	0.99	0
0.992	0	0.992	0
0.994	0	0.994	0
0.996	0	0.996	0
0.998	0	0.998	0
1	0	1	0
1.002	0	1.002	0
1.004	0	1.004	0
1.006	0	1.006	0
1.008	0	1.008	0
1.01	0	1.01	0
1.012	0	1.012	0
1.014	0	1.014	0
1.016	0	1.016	0
1.018	0	1.018	0
1.02	0	1.02	0
1.022	0	1.022	0
1.024	0	1.024	0
1.026	0	1.026	0
1.028	0	1.028	0
1.03	0	1.03	0
1.032	0	1.032	0
[truncated: 505 more rows]

## Sheet: B2
_full model_x	_full model_y	_no dynamical synapse_x	_no dynamical synapse_y
-2.722	0	-2.722	0
-2.72	0	-2.72	0
-2.718	0	-2.718	0
-2.716	0	-2.716	0
-2.714	0	-2.714	0
-2.712	0	-2.712	0
-2.71	0	-2.71	0
-2.708	0	-2.708	0
-2.706	0	-2.706	0
-2.704	0	-2.704	0
-2.702	0	-2.702	0
-2.7	0	-2.7	0
-2.698	0	-2.698	0
-2.696	0	-2.696	0
-2.694	0	-2.694	0
-2.692	0	-2.692	0
-2.69	0	-2.69	0
-2.688	0	-2.688	0
-2.686	0	-2.686	0
-2.684	0	-2.684	0
-2.682	0	-2.682	0
-2.68	0	-2.68	0
-2.678	0	-2.678	0
-2.676	0	-2.676	0
-2.674	0	-2.674	0
-2.672	0	-2.672	0
-2.67	0	-2.67	0
-2.668	0	-2.668	0
-2.666	0	-2.666	0
-2.664	0	-2.664	0
-2.662	0	-2.662	0
-2.66	0	-2.66	0
-2.658	0	-2.658	0
-2.656	0	-2.656	0
-2.654	0	-2.654	0
-2.652	0	-2.652	0
-2.65	0	-2.65	0
-2.648	0	-2.648	0
-2.646	0	-2.646	0
-2.644	0	-2.644	0
-2.642	0	-2.642	0
-2.64	0	-2.64	0
-2.638	0	-2.638	0
-2.636	0	-2.636	0
-2.634	0	-2.634	0
-2.632	0	-2.632	0
-2.63	0	-2.63	0
-2.628	0	-2.628	0
-2.626	0	-2.626	0
-2.624	0	-2.624	0
-2.622	0	-2.622	0
-2.62	0	-2.62	0
-2.618	0	-2.618	0
-2.616	0	-2.616	0
-2.614	0	-2.614	0
-2.612	0	-2.612	0
-2.61	0	-2.61	0
-2.608	0	-2.608	0
-2.606	0	-2.606	0
-2.604	0	-2.604	0
-2.602	0	-2.602	0
-2.6	0	-2.6	0
-2.598	0	-2.598	0
-2.596	0	-2.596	0
-2.594	0	-2.594	0
-2.592	0	-2.592	0
-2.59	0	-2.59	0
-2.588	0	-2.588	0
-2.586	0	-2.586	0
-2.584	0	-2.584	0
-2.582	0	-2.582	0
-2.58	0	-2.58	0
-2.578	0	-2.578	0
-2.576	0	-2.576	0
-2.574	0	-2.574	0
-2.572	0	-2.572	0
-2.57	0	-2.57	0
-2.568	0	-2.568	0
-2.566	0	-2.566	0
-2.564	0	-2.564	0
-2.562	0	-2.562	0
-2.56	0	-2.56	0
-2.558	0	-2.558	0
-2.556	0	-2.556	0
-2.554	0	-2.554	0
-2.552	0	-2.552	0
-2.55	0	-2.55	0
-2.548	0	-2.548	0
-2.546	0	-2.546	0
-2.544	0	-2.544	0
-2.542	0	-2.542	0
-2.54	0	-2.54	0
-2.538	0	-2.538	0
-2.536	0	-2.536	0
-2.534	0	-2.534	0
-2.532	0	-2.532	0
-2.53	0	-2.53	0
-2.528	0	-2.528	0
-2.526	0	-2.526	0
-2.524	0	-2.524	0
-2.522	0	-2.522	0
-2.52	0	-2.52	0
-2.518	0	-2.518	0
-2.516	0	-2.516	0
-2.514	0	-2.514	0
-2.512	0	-2.512	0
-2.51	0	-2.51	0
-2.508	0	-2.508	0
-2.506	0	-2.506	0
-2.504	0	-2.504	0
-2.502	0	-2.502	0
-2.5	0	-2.5	0
-2.498	0	-2.498	0
-2.496	0	-2.496	0
-2.494	0	-2.494	0
-2.492	0	-2.492	0
-2.49	0	-2.49	0
-2.488	0	-2.488	0
-2.486	0	-2.486	0
-2.484	0	-2.484	0
-2.482	0	-2.482	0
-2.48	0	-2.48	0
-2.478	0	-2.478	0
-2.476	0	-2.476	0
-2.474	0	-2.474	0
-2.472	0	-2.472	0
-2.47	0	-2.47	0
-2.468	0	-2.468	0
-2.466	0	-2.466	0
-2.464	0	-2.464	0
-2.462	0	-2.462	0
-2.46	0	-2.46	0
-2.458	0	-2.458	0
-2.456	0	-2.456	0
-2.454	0	-2.454	0
-2.452	0	-2.452	0
-2.45	0	-2.45	0
-2.448	0	-2.448	0
-2.446	0	-2.446	0
-2.444	0	-2.444	0
-2.442	0	-2.442	0
-2.44	0	-2.44	0
-2.438	0	-2.438	0
-2.436	0	-2.436	0
-2.434	0	-2.434	0
-2.432	0	-2.432	0
-2.43	0	-2.43	0
-2.428	0	-2.428	0
-2.426	0	-2.426	0
-2.424	0	-2.424	0
-2.422	0	-2.422	0
-2.42	0	-2.42	0
-2.418	0	-2.418	0
-2.416	0	-2.416	0
-2.414	0	-2.414	0
-2.412	0	-2.412	0
-2.41	0	-2.41	0
-2.408	0	-2.408	0
-2.406	0	-2.406	0
-2.404	0	-2.404	0
-2.402	0	-2.402	0
-2.4	0	-2.4	0
-2.398	0	-2.398	0
-2.396	0	-2.396	0
-2.394	0	-2.394	0
-2.392	0	-2.392	0
-2.39	0	-2.39	0
-2.388	0	-2.388	0
-2.386	0	-2.386	0
-2.384	0	-2.384	0
-2.382	0	-2.382	0
-2.38	0	-2.38	0
-2.378	0	-2.378	0
-2.376	0	-2.376	0
-2.374	0	-2.374	0
-2.372	0	-2.372	0
-2.37	0	-2.37	0
-2.368	0	-2.368	0
-2.366	0	-2.366	0
-2.364	0	-2.364	0
-2.362	0	-2.362	0
-2.36	0	-2.36	0
-2.358	0	-2.358	0
-2.356	0	-2.356	0
-2.354	0	-2.354	0
-2.352	0	-2.352	0
-2.35	0	-2.35	0
-2.348	0	-2.348	0
-2.346	0	-2.346	0
-2.344	0	-2.344	0
-2.342	0	-2.342	0
-2.34	0	-2.34	0
-2.338	0	-2.338	0
-2.336	0	-2.336	0
-2.334	0	-2.334	0
-2.332	0	-2.332	0
-2.33	0	-2.33	0
-2.328	0	-2.328	0
-2.326	0	-2.326	0
-2.324	0	-2.324	0
-2.322	0	-2.322	0
-2.32	0	-2.32	0
-2.318	0	-2.318	0
-2.316	0	-2.316	0
-2.314	0	-2.314	0
-2.312	0	-2.312	0
-2.31	0	-2.31	0
-2.308	0	-2.308	0
-2.306	0	-2.306	0
-2.304	0	-2.304	0
-2.302	0	-2.302	0
-2.3	0	-2.3	0
-2.298	0	-2.298	0
-2.296	0	-2.296	0
-2.294	0	-2.294	0
-2.292	0	-2.292	0
-2.29	0	-2.29	0
-2.288	0	-2.288	0
-2.286	0	-2.286	0
-2.284	0	-2.284	0
-2.282	0	-2.282	0
-2.28	0	-2.28	0
-2.278	0	-2.278	0
-2.276	0	-2.276	0
-2.274	0	-2.274	0
-2.272	0	-2.272	0
-2.27	0	-2.27	0
-2.268	0	-2.268	0
-2.266	0	-2.266	0
-2.264	0	-2.264	0
-2.262	0	-2.262	0
-2.26	0	-2.26	0
-2.258	0	-2.258	0
-2.256	0	-2.256	0
-2.254	0	-2.254	0
-2.252	0	-2.252	0
-2.25	0	-2.25	0
-2.248	0	-2.248	0
-2.246	0	-2.246	0
-2.244	0	-2.244	0
-2.242	0	-2.242	0
-2.24	0	-2.24	0
-2.238	0	-2.238	0
-2.236	0	-2.236	0
-2.234	0	-2.234	0
-2.232	0	-2.232	0
-2.23	0	-2.23	0
-2.228	0	-2.228	0
-2.226	0	-2.226	0
-2.224	0	-2.224	0
-2.222	0	-2.222	0
-2.22	0	-2.22	0
-2.218	0	-2.218	0
-2.216	0	-2.216	0
-2.214	0	-2.214	0
-2.212	0	-2.212	0
-2.21	0	-2.21	0
-2.208	0	-2.208	0
-2.206	0	-2.206	0
-2.204	0	-2.204	0
-2.202	0	-2.202	0
-2.2	0	-2.2	0
-2.198	0	-2.198	0
-2.196	0	-2.196	0
-2.194	0	-2.194	0
-2.192	0	-2.192	0
-2.19	0	-2.19	0
-2.188	0	-2.188	0
-2.186	0	-2.186	0
-2.184	0	-2.184	0
-2.182	0	-2.182	0
-2.18	0	-2.18	0
-2.178	0	-2.178	0
-2.176	0	-2.176	0
-2.174	0	-2.174	0
-2.172	0	-2.172	0
-2.17	0	-2.17	0
-2.168	0	-2.168	0
-2.166	0	-2.166	0
-2.164	0	-2.164	0
-2.162	0	-2.162	0
-2.16	0	-2.16	0
-2.158	0	-2.158	0
-2.156	0	-2.156	0
-2.154	0	-2.154	0
-2.152	0	-2.152	0
-2.15	0	-2.15	0
-2.148	0	-2.148	0
-2.146	0	-2.146	0
-2.144	0	-2.144	0
-2.142	0	-2.142	0
-2.14	0	-2.14	0
-2.138	0	-2.138	0
-2.136	0	-2.136	0
-2.134	0	-2.134	0
-2.132	0	-2.132	0
-2.13	0	-2.13	0
-2.128	0	-2.128	0
-2.126	0	-2.126	0
-2.124	0	-2.124	0
-2.122	0	-2.122	0
-2.12	0	-2.12	0
-2.118	0	-2.118	0
-2.116	0	-2.116	0
-2.114	0	-2.114	0
-2.112	0	-2.112	0
-2.11	0	-2.11	0
-2.108	0	-2.108	0
-2.106	0	-2.106	0
-2.104	0	-2.104	0
-2.102	0	-2.102	0
-2.1	0	-2.1	0
-2.098	0	-2.098	0
-2.096	0	-2.096	0
-2.094	0	-2.094	0
-2.092	0	-2.092	0
-2.09	0	-2.09	0
-2.088	0	-2.088	0
-2.086	0	-2.086	0
-2.084	0	-2.084	0
-2.082	0	-2.082	0
-2.08	0	-2.08	0
-2.078	0	-2.078	0
-2.076	0	-2.076	0
-2.074	0	-2.074	0
-2.072	0	-2.072	0
-2.07	0	-2.07	0
-2.068	0	-2.068	0
-2.066	0	-2.066	0
-2.064	0	-2.064	0
-2.062	0	-2.062	0
-2.06	0	-2.06	0
-2.058	0	-2.058	0
-2.056	0	-2.056	0
-2.054	0	-2.054	0
-2.052	0	-2.052	0
-2.05	0	-2.05	0
-2.048	0	-2.048	0
-2.046	0	-2.046	0
-2.044	0	-2.044	0
-2.042	0	-2.042	0
-2.04	0	-2.04	0
-2.038	0	-2.038	0
-2.036	0	-2.036	0
-2.034	0	-2.034	0
-2.032	0	-2.032	0
-2.03	0	-2.03	0
-2.028	0	-2.028	0
-2.026	0	-2.026	0
-2.024	0	-2.024	0
-2.022	0	-2.022	0
-2.02	0	-2.02	0
-2.018	0	-2.018	0
-2.016	0	-2.016	0
-2.014	0	-2.014	0
-2.012	0	-2.012	0
-2.01	0	-2.01	0
-2.008	0	-2.008	0
-2.006	0	-2.006	0
-2.004	0	-2.004	0
-2.002	0	-2.002	0
-2	0	-2	0
-1.998	0	-1.998	0
-1.996	0	-1.996	0
-1.994	0	-1.994	0
-1.992	0	-1.992	0
-1.99	0	-1.99	0
-1.988	0	-1.988	0
-1.986	0	-1.986	0
-1.984	0	-1.984	0
-1.982	0	-1.982	0
-1.98	0	-1.98	0
-1.978	0	-1.978	0
-1.976	0	-1.976	0
-1.974	0	-1.974	0
-1.972	0	-1.972	0
-1.97	0	-1.97	0
-1.968	0	-1.968	0
-1.966	0	-1.966	0
-1.964	0	-1.964	0
-1.962	0	-1.962	0
-1.96	0	-1.96	0
-1.958	0	-1.958	0
-1.956	0	-1.956	0
-1.954	0	-1.954	0
-1.952	0	-1.952	0
-1.95	0	-1.95	0
-1.948	0	-1.948	0
-1.946	0	-1.946	0
-1.944	0	-1.944	0
-1.942	0	-1.942	0
-1.94	0	-1.94	0
-1.938	0	-1.938	0
-1.936	0	-1.936	0
-1.934	0	-1.934	0
-1.932	0	-1.932	0
-1.93	0	-1.93	0
-1.928	0	-1.928	0
-1.926	0	-1.926	0
-1.924	0	-1.924	0
-1.922	0	-1.922	0
-1.92	0	-1.92	0
-1.918	0	-1.918	0
-1.916	0	-1.916	0
-1.914	0	-1.914	0
-1.912	0	-1.912	0
-1.91	0	-1.91	0
-1.908	0	-1.908	0
-1.906	0	-1.906	0
-1.904	0	-1.904	0
-1.902	0	-1.902	0
-1.9	0	-1.9	0
-1.898	0	-1.898	0
-1.896	0	-1.896	0
-1.894	0	-1.894	0
-1.892	0	-1.892	0
-1.89	0	-1.89	0
-1.888	0	-1.888	0
-1.886	0	-1.886	0
-1.884	0	-1.884	0
-1.882	0	-1.882	0
-1.88	0	-1.88	0
-1.878	0	-1.878	0
-1.876	0	-1.876	0
-1.874	0	-1.874	0
-1.872	0	-1.872	0
-1.87	0	-1.87	0
-1.868	0	-1.868	0
-1.866	0	-1.866	0
-1.864	0	-1.864	0
-1.862	0	-1.862	0
-1.86	0	-1.86	0
-1.858	0	-1.858	0
-1.856	0	-1.856	0
-1.854	0	-1.854	0
-1.852	0	-1.852	0
-1.85	0	-1.85	0
-1.848	0	-1.848	0
-1.846	0	-1.846	0
-1.844	0	-1.844	0
-1.842	0	-1.842	0
-1.84	0	-1.84	0
-1.838	0	-1.838	0
-1.836	0	-1.836	0
-1.834	0	-1.834	0
-1.832	0	-1.832	0
-1.83	0	-1.83	0
-1.828	0	-1.828	0
-1.826	0	-1.826	0
-1.824	0	-1.824	0
-1.822	0	-1.822	0
-1.82	0	-1.82	0
-1.818	0	-1.818	0
-1.816	0	-1.816	0
-1.814	0	-1.814	0
-1.812	0	-1.812	0
-1.81	0	-1.81	0
-1.808	0	-1.808	0
-1.806	0	-1.806	0
-1.804	0	-1.804	0
-1.802	0	-1.802	0
-1.8	0	-1.8	0
-1.798	0	-1.798	0
-1.796	0	-1.796	0
-1.794	0	-1.794	0
-1.792	0	-1.792	0
-1.79	0	-1.79	0
-1.788	0	-1.788	0
-1.786	0	-1.786	0
-1.784	0	-1.784	0
-1.782	0	-1.782	0
-1.78	0	-1.78	0
-1.778	0	-1.778	0
-1.776	0	-1.776	0
-1.774	0	-1.774	0
-1.772	0	-1.772	0
-1.77	0	-1.77	0
-1.768	0	-1.768	0
-1.766	0	-1.766	0
-1.764	0	-1.764	0
-1.762	0	-1.762	0
-1.76	0	-1.76	0
-1.758	0	-1.758	0
-1.756	0	-1.756	0
-1.754	0	-1.754	0
-1.752	0	-1.752	0
-1.75	0	-1.75	0
-1.748	0	-1.748	0
-1.746	0	-1.746	0
-1.744	0	-1.744	0
-1.742	0	-1.742	0
-1.74	0	-1.74	0
-1.738	0	-1.738	0
-1.736	0	-1.736	0
-1.734	0	-1.734	0
-1.732	0	-1.732	0
-1.73	0	-1.73	0
-1.728	0	-1.728	0
-1.726	0	-1.726	0
-1.724	0	-1.724	0
-1.722	0	-1.722	0
-1.72	0	-1.72	0
-1.718	0	-1.718	0
-1.716	0	-1.716	0
-1.714	0	-1.714	0
-1.712	0	-1.712	0
-1.71	0	-1.71	0
-1.708	0	-1.708	0
-1.706	0	-1.706	0
-1.704	0	-1.704	0
-1.702	0	-1.702	0
-1.7	0	-1.7	0
-1.698	0	-1.698	0
-1.696	0	-1.696	0
-1.694	0	-1.694	0
-1.692	0	-1.692	0
-1.69	0	-1.69	0
-1.688	0	-1.688	0
-1.686	0	-1.686	0
-1.684	0	-1.684	0
-1.682	0	-1.682	0
-1.68	0	-1.68	0
-1.678	0	-1.678	0
-1.676	0	-1.676	0
-1.674	0	-1.674	0
-1.672	0	-1.672	0
-1.67	0	-1.67	0
-1.668	0	-1.668	0
-1.666	0	-1.666	0
-1.664	0	-1.664	0
-1.662	0	-1.662	0
-1.66	0	-1.66	0
-1.658	0	-1.658	0
-1.656	0	-1.656	0
-1.654	0	-1.654	0
-1.652	0	-1.652	0
-1.65	0	-1.65	0
-1.648	0	-1.648	0
-1.646	0	-1.646	0
-1.644	0	-1.644	0
-1.642	0	-1.642	0
-1.64	0	-1.64	0
-1.638	0	-1.638	0
-1.636	0	-1.636	0
-1.634	0	-1.634	0
-1.632	0	-1.632	0
-1.63	0	-1.63	0
-1.628	0	-1.628	0
-1.626	0	-1.626	0
-1.624	0	-1.624	0
-1.622	0	-1.622	0
-1.62	0	-1.62	0
-1.618	0	-1.618	0
-1.616	0	-1.616	0
-1.614	0	-1.614	0
-1.612	0	-1.612	0
-1.61	0	-1.61	0
-1.608	0	-1.608	0
-1.606	0	-1.606	0
-1.604	0	-1.604	0
-1.602	0	-1.602	0
-1.6	0	-1.6	0
-1.598	0	-1.598	0
-1.596	0	-1.596	0
-1.594	0	-1.594	0
-1.592	0	-1.592	0
-1.59	0	-1.59	0
-1.588	0	-1.588	0
-1.586	0	-1.586	0
-1.584	0	-1.584	0
-1.582	0	-1.582	0
-1.58	0	-1.58	0
-1.578	0	-1.578	0
-1.576	0	-1.576	0
-1.574	0	-1.574	0
-1.572	0	-1.572	0
-1.57	0	-1.57	0
-1.568	0	-1.568	0
-1.566	0	-1.566	0
-1.564	0	-1.564	0
-1.562	0	-1.562	0
-1.56	0	-1.56	0
-1.558	0	-1.558	0
-1.556	0	-1.556	0
-1.554	0	-1.554	0
-1.552	0	-1.552	0
-1.55	0	-1.55	0
-1.548	0	-1.548	0
-1.546	0	-1.546	0
-1.544	0	-1.544	0
-1.542	0	-1.542	0
-1.54	0	-1.54	0
-1.538	0	-1.538	0
-1.536	0	-1.536	0
-1.534	0	-1.534	0
-1.532	0	-1.532	0
-1.53	0	-1.53	0
-1.528	0	-1.528	0
-1.526	0	-1.526	0
-1.524	0	-1.524	0
-1.522	0	-1.522	0
-1.52	0	-1.52	0
-1.518	0	-1.518	0
-1.516	0	-1.516	0
-1.514	0	-1.514	0
-1.512	0	-1.512	0
-1.51	0	-1.51	0
-1.508	0	-1.508	0
-1.506	0	-1.506	0
-1.504	0	-1.504	0
-1.502	0	-1.502	0
-1.5	0	-1.5	0
-1.498	0	-1.498	0
-1.496	0	-1.496	0
-1.494	0	-1.494	0
-1.492	0	-1.492	0
-1.49	0	-1.49	0
-1.488	0	-1.488	0
-1.486	0	-1.486	0
-1.484	0	-1.484	0
-1.482	0	-1.482	0
-1.48	0	-1.48	0
-1.478	0	-1.478	0
-1.476	0	-1.476	0
-1.474	0	-1.474	0
-1.472	0	-1.472	0
-1.47	0	-1.47	0
-1.468	0	-1.468	0
-1.466	0	-1.466	0
-1.464	0	-1.464	0
-1.462	0	-1.462	0
-1.46	0	-1.46	0
-1.458	0	-1.458	0
-1.456	0	-1.456	0
-1.454	0	-1.454	0
-1.452	0	-1.452	0
-1.45	0	-1.45	0
-1.448	0	-1.448	0
-1.446	0	-1.446	0
-1.444	0	-1.444	0
-1.442	0	-1.442	0
-1.44	0	-1.44	0
-1.438	0	-1.438	0
-1.436	0	-1.436	0
-1.434	0	-1.434	0
-1.432	0	-1.432	0
-1.43	0	-1.43	0
-1.428	0	-1.428	0
-1.426	0	-1.426	0
-1.424	0	-1.424	0
-1.422	0	-1.422	0
-1.42	0	-1.42	0
-1.418	0	-1.418	0
-1.416	0	-1.416	0
-1.414	0	-1.414	0
-1.412	0	-1.412	0
-1.41	0	-1.41	0
-1.408	0	-1.408	0
-1.406	0	-1.406	0
-1.404	0	-1.404	0
-1.402	0	-1.402	0
-1.4	0	-1.4	0
-1.398	0	-1.398	0
-1.396	0	-1.396	0
-1.394	0	-1.394	0
-1.392	0	-1.392	0
-1.39	0	-1.39	0
-1.388	0	-1.388	0
-1.386	0	-1.386	0
-1.384	0	-1.384	0
-1.382	0	-1.382	0
-1.38	0	-1.38	0
-1.378	0	-1.378	0
-1.376	0	-1.376	0
-1.374	0	-1.374	0
-1.372	0	-1.372	0
-1.37	0	-1.37	0
-1.368	0	-1.368	0
-1.366	0	-1.366	0
-1.364	0	-1.364	0
-1.362	0	-1.362	0
-1.36	0	-1.36	0
-1.358	0	-1.358	0
-1.356	0	-1.356	0
-1.354	0	-1.354	0
-1.352	0	-1.352	0
-1.35	0	-1.35	0
-1.348	0	-1.348	0
-1.346	0	-1.346	0
-1.344	0	-1.344	0
-1.342	0	-1.342	0
-1.34	0	-1.34	0
-1.338	0	-1.338	0
-1.336	0	-1.336	0
-1.334	0	-1.334	0
-1.332	0	-1.332	0
-1.33	0	-1.33	0
-1.328	0	-1.328	0
-1.326	0	-1.326	0
-1.324	0	-1.324	0
-1.322	0	-1.322	0
-1.32	0	-1.32	0
-1.318	0	-1.318	0
-1.316	0	-1.316	0
-1.314	0	-1.314	0
-1.312	0	-1.312	0
-1.31	0	-1.31	0
-1.308	0	-1.308	0
-1.306	0	-1.306	0
-1.304	0	-1.304	0
-1.302	0	-1.302	0
-1.3	0	-1.3	0
-1.298	0	-1.298	0
-1.296	0	-1.296	0
-1.294	0	-1.294	0
-1.292	0	-1.292	0
-1.29	0	-1.29	0
-1.288	0	-1.288	0
-1.286	0	-1.286	0
-1.284	0	-1.284	0
-1.282	0	-1.282	0
-1.28	0	-1.28	0
-1.278	0	-1.278	0
-1.276	0	-1.276	0
-1.274	0	-1.274	0
-1.272	0	-1.272	0
-1.27	0	-1.27	0
-1.268	0	-1.268	0
-1.266	0	-1.266	0
-1.264	0	-1.264	0
-1.262	0	-1.262	0
-1.26	0	-1.26	0
-1.258	0	-1.258	0
-1.256	0	-1.256	0
-1.254	0	-1.254	0
-1.252	0	-1.252	0
-1.25	0	-1.25	0
-1.248	0	-1.248	0
-1.246	0	-1.246	0
-1.244	0	-1.244	0
-1.242	0	-1.242	0
-1.24	0	-1.24	0
-1.238	0	-1.238	0
-1.236	0	-1.236	0
-1.234	0	-1.234	0
-1.232	0	-1.232	0
-1.23	0	-1.23	0
-1.228	0	-1.228	0
-1.226	0	-1.226	0
-1.224	0	-1.224	0
-1.222	0	-1.222	0
-1.22	0	-1.22	0
-1.218	0	-1.218	0
-1.216	0	-1.216	0
-1.214	0	-1.214	0
-1.212	0	-1.212	0
-1.21	0	-1.21	0
-1.208	0	-1.208	0
-1.206	0	-1.206	0
-1.204	0	-1.204	0
-1.202	0	-1.202	0
-1.2	0	-1.2	0
-1.198	0	-1.198	0
-1.196	0	-1.196	0
-1.194	0	-1.194	0
-1.192	0	-1.192	0
-1.19	0	-1.19	0
-1.188	0	-1.188	0
-1.186	0	-1.186	0
-1.184	0	-1.184	0
-1.182	0	-1.182	0
-1.18	0	-1.18	0
-1.178	0	-1.178	0
-1.176	0	-1.176	0
-1.174	0	-1.174	0
-1.172	0	-1.172	0
-1.17	0	-1.17	0
-1.168	0	-1.168	0
-1.166	0	-1.166	0
-1.164	0	-1.164	0
-1.162	0	-1.162	0
-1.16	0	-1.16	0
-1.158	0	-1.158	0
-1.156	0	-1.156	0
-1.154	0	-1.154	0
-1.152	0	-1.152	0
-1.15	0	-1.15	0
-1.148	0	-1.148	0
-1.146	0	-1.146	0
-1.144	0	-1.144	0
-1.142	0	-1.142	0
-1.14	0	-1.14	0
-1.138	0	-1.138	0
-1.136	0	-1.136	0
-1.134	0	-1.134	0
-1.132	0	-1.132	0
-1.13	0	-1.13	0
-1.128	0	-1.128	0
-1.126	0	-1.126	0
-1.124	0	-1.124	0
-1.122	0	-1.122	0
-1.12	0	-1.12	0
-1.118	0	-1.118	0
-1.116	0	-1.116	0
-1.114	0	-1.114	0
-1.112	0	-1.112	0
-1.11	0	-1.11	0
-1.108	0	-1.108	0
-1.106	0	-1.106	0
-1.104	0	-1.104	0
-1.102	0	-1.102	0
-1.1	0	-1.1	0
-1.098	0	-1.098	0
-1.096	0	-1.096	0
-1.094	0	-1.094	0
-1.092	0	-1.092	0
-1.09	0	-1.09	0
-1.088	0	-1.088	0
-1.086	0	-1.086	0
-1.084	0	-1.084	0
-1.082	0	-1.082	0
-1.08	0	-1.08	0
-1.078	0	-1.078	0
-1.076	0	-1.076	0
-1.074	0	-1.074	0
-1.072	0	-1.072	0
-1.07	0	-1.07	0
-1.068	0	-1.068	0
-1.066	0	-1.066	0
-1.064	0	-1.064	0
-1.062	0	-1.062	0
-1.06	0	-1.06	0
-1.058	0	-1.058	0
-1.056	0	-1.056	0
-1.054	0	-1.054	0
-1.052	0	-1.052	0
-1.05	0	-1.05	0
-1.048	0	-1.048	0
-1.046	0	-1.046	0
-1.044	0	-1.044	0
-1.042	0	-1.042	0
-1.04	0	-1.04	0
-1.038	0	-1.038	0
-1.036	0	-1.036	0
-1.034	0	-1.034	0
-1.032	0	-1.032	0
-1.03	0	-1.03	0
-1.028	0	-1.028	0
-1.026	0	-1.026	0
-1.024	0	-1.024	0
-1.022	0	-1.022	0
-1.02	0	-1.02	0
-1.018	0	-1.018	0
-1.016	0	-1.016	0
-1.014	0	-1.014	0
-1.012	0	-1.012	0
-1.01	0	-1.01	0
-1.008	0	-1.008	0
-1.006	0	-1.006	0
-1.004	0	-1.004	0
-1.002	0	-1.002	0
-1	0	-1	0
-0.998	0	-0.998	0
-0.996	0	-0.996	0
-0.994	0	-0.994	0
-0.992	0	-0.992	0
-0.99	0	-0.99	0
-0.988	0	-0.988	0
-0.986	0	-0.986	0
-0.984	0	-0.984	0
-0.982	0	-0.982	0
-0.98	0	-0.98	0
-0.978	0	-0.978	0
-0.976	0	-0.976	0
-0.974	0	-0.974	0
-0.972	0	-0.972	0
-0.97	0	-0.97	0
-0.968	0	-0.968	0
-0.966	0	-0.966	0
-0.964	0	-0.964	0
-0.962	0	-0.962	0
-0.96	0	-0.96	0
-0.958	0	-0.958	0
-0.956	0	-0.956	0
-0.954	0	-0.954	0
-0.952	0	-0.952	0
-0.95	0	-0.95	0
-0.948	0	-0.948	0
-0.946	0	-0.946	0
-0.944	0	-0.944	0
-0.942	0	-0.942	0
-0.94	0	-0.94	0
-0.938	0	-0.938	0
-0.936	0	-0.936	0
-0.934	0	-0.934	0
-0.932	0	-0.932	0
-0.93	0	-0.93	0
-0.928	0	-0.928	0
-0.926	0	-0.926	0
-0.924	0	-0.924	0
-0.922	0	-0.922	0
-0.92	0	-0.92	0
-0.918	0	-0.918	0
-0.916	0	-0.916	0
-0.914	0	-0.914	0
-0.912	0	-0.912	0
-0.91	0	-0.91	0
-0.908	0	-0.908	0
-0.906	0	-0.906	0
-0.904	0	-0.904	0
-0.902	0	-0.902	0
-0.9	0	-0.9	0
-0.898	0	-0.898	0
-0.896	0	-0.896	0
-0.894	0	-0.894	0
-0.892	0	-0.892	0
-0.89	0	-0.89	0
-0.888	0	-0.888	0
-0.886	0	-0.886	0
-0.884	0	-0.884	0
-0.882	0	-0.882	0
-0.88	0	-0.88	0
-0.878	0	-0.878	0
-0.876	0	-0.876	0
-0.874	0	-0.874	0
-0.872	0	-0.872	0
-0.87	0	-0.87	0
-0.868	0	-0.868	0
-0.866	0	-0.866	0
-0.864	0	-0.864	0
-0.862	0	-0.862	0
-0.86	0	-0.86	0
-0.858	0	-0.858	0
-0.856	0	-0.856	0
-0.854	0	-0.854	0
-0.852	0	-0.852	0
-0.85	0	-0.85	0
-0.848	0	-0.848	0
-0.846	0	-0.846	0
-0.844	0	-0.844	0
-0.842	0	-0.842	0
-0.84	0	-0.84	0
-0.838	0	-0.838	0
-0.836	0	-0.836	0
-0.834	0	-0.834	0
-0.832	0	-0.832	0
-0.83	0	-0.83	0
-0.828	0	-0.828	0
-0.826	0	-0.826	0
-0.824	0	-0.824	0
-0.822	0	-0.822	0
-0.82	0	-0.82	0
-0.818	0	-0.818	0
-0.816	0	-0.816	0
-0.814	0	-0.814	0
-0.812	0	-0.812	0
-0.81	0	-0.81	0
-0.808	0	-0.808	0
-0.806	0	-0.806	0
-0.804	0	-0.804	0
-0.802	0	-0.802	0
-0.8	0	-0.8	0
-0.798	0	-0.798	0
-0.796	0	-0.796	0
-0.794	0	-0.794	0
-0.792	0	-0.792	0
-0.79	0	-0.79	0
-0.788	0	-0.788	0
-0.786	0	-0.786	0
-0.784	0	-0.784	0
-0.782	0	-0.782	0
-0.78	0	-0.78	0
-0.778	0	-0.778	0
-0.776	0	-0.776	0
-0.774	0	-0.774	0
-0.772	0	-0.772	0
-0.77	0	-0.77	0
-0.768	0	-0.768	0
-0.766	0	-0.766	0
-0.764	0	-0.764	0
-0.762	0	-0.762	0
-0.76	0	-0.76	0
-0.758	0	-0.758	0
-0.756	0	-0.756	0
-0.754	0	-0.754	0
-0.752	0	-0.752	0
-0.75	0	-0.75	0
-0.748	0	-0.748	0
-0.746	0	-0.746	0
-0.744	0	-0.744	0
-0.742	0	-0.742	0
-0.74	0	-0.74	0
-0.738	0	-0.738	0
-0.736	0	-0.736	0
-0.734	0	-0.734	0
-0.732	0	-0.732	0
-0.73	0	-0.73	0
-0.728	0	-0.728	0
-0.726	0	-0.726	0
-0.724	0	-0.724	0
-0.722	0	-0.722	0
-0.72	0	-0.72	0
-0.718	0	-0.718	0
-0.716	0	-0.716	0
-0.714	0	-0.714	0
-0.712	0	-0.712	0
-0.71	0	-0.71	0
-0.708	0	-0.708	0
-0.706	0	-0.706	0
-0.704	0	-0.704	0
-0.702	0	-0.702	0
-0.7	0	-0.7	0
-0.698	0	-0.698	0
-0.696	0	-0.696	0
-0.694	0	-0.694	0
-0.692	0	-0.692	0
-0.69	0	-0.69	0
-0.688	0	-0.688	0
-0.686	0	-0.686	0
-0.684	0	-0.684	0
-0.682	0	-0.682	0
-0.68	0	-0.68	0
-0.678	0	-0.678	0
-0.676	0	-0.676	0
-0.674	0	-0.674	0
-0.672	0	-0.672	0
-0.67	0	-0.67	0
-0.668	0	-0.668	0
-0.666	0	-0.666	0
-0.664	0	-0.664	0
-0.662	0	-0.662	0
-0.66	0	-0.66	0
-0.658	0	-0.658	0
-0.656	0	-0.656	0
-0.654	0	-0.654	0
-0.652	0	-0.652	0
-0.65	0	-0.65	0
-0.648	0	-0.648	0
-0.646	0	-0.646	0
-0.644	0	-0.644	0
-0.642	0	-0.642	0
-0.64	0	-0.64	0
-0.638	0	-0.638	0
-0.636	0	-0.636	0
-0.634	0	-0.634	0
-0.632	0	-0.632	0
-0.63	0	-0.63	0
-0.628	0	-0.628	0
-0.626	0	-0.626	0
-0.624	0	-0.624	0
-0.622	0	-0.622	0
-0.62	0	-0.62	0
-0.618	0	-0.618	0
-0.616	0	-0.616	0
-0.614	0	-0.614	0
-0.612	0	-0.612	0
-0.61	0	-0.61	0
-0.608	0	-0.608	0
-0.606	0	-0.606	0
-0.604	0	-0.604	0
-0.602	0	-0.602	0
-0.6	0	-0.6	0
-0.598	0	-0.598	0
-0.596	0	-0.596	0
-0.594	0	-0.594	0
-0.592	0	-0.592	0
-0.59	0	-0.59	0
-0.588	0	-0.588	0
-0.586	0	-0.586	0
-0.584	0	-0.584	0
-0.582	0	-0.582	0
-0.58	0	-0.58	0
-0.578	0	-0.578	0
-0.576	0	-0.576	0
-0.574	0	-0.574	0
-0.572	0	-0.572	0
-0.57	0	-0.57	0
-0.568	0	-0.568	0
-0.566	0	-0.566	0
-0.564	0	-0.564	0
-0.562	0	-0.562	0
-0.56	0	-0.56	0
-0.558	0	-0.558	0
-0.556	0	-0.556	0
-0.554	0	-0.554	0
-0.552	0	-0.552	0
-0.55	0	-0.55	0
-0.548	0	-0.548	0
-0.546	0	-0.546	0
-0.544	0	-0.544	0
-0.542	0	-0.542	0
-0.54	0	-0.54	0
-0.538	0	-0.538	0
-0.536	0	-0.536	0
-0.534	0	-0.534	0
-0.532	0	-0.532	0
-0.53	0	-0.53	0
-0.528	0	-0.528	0
-0.526	0	-0.526	0
-0.524	0	-0.524	0
-0.522	0	-0.522	0
-0.52	0	-0.52	0
-0.518	0	-0.518	0
-0.516	0	-0.516	0
-0.514	0	-0.514	0
-0.512	0	-0.512	0
-0.51	0	-0.51	0
-0.508	0	-0.508	0
-0.506	0	-0.506	0
-0.504	0	-0.504	0
-0.502	0	-0.502	0
-0.5	0	-0.5	0
-0.498	0	-0.498	0
-0.496	0	-0.496	0
-0.494	0	-0.494	0
-0.492	0	-0.492	0
-0.49	0	-0.49	0
-0.488	0	-0.488	0
-0.486	0	-0.486	0
-0.484	0	-0.484	0
-0.482	0	-0.482	0
-0.48	0	-0.48	0
-0.478	0	-0.478	0
-0.476	0	-0.476	0
-0.474	0	-0.474	0
-0.472	0	-0.472	0
-0.47	0	-0.47	0
-0.468	0	-0.468	0
-0.466	0	-0.466	0
-0.464	0	-0.464	0
-0.462	0	-0.462	0
-0.46	0	-0.46	0
-0.458	0	-0.458	0
-0.456	0	-0.456	0
-0.454	0	-0.454	0
-0.452	0	-0.452	0
-0.45	0	-0.45	0
-0.448	0	-0.448	0
-0.446	0	-0.446	0
-0.444	0	-0.444	0
-0.442	0	-0.442	0
-0.44	0	-0.44	0
-0.438	0	-0.438	0
-0.436	0	-0.436	0
-0.434	0	-0.434	0
-0.432	0	-0.432	0
-0.43	0	-0.43	0
-0.428	0	-0.428	0
-0.426	0	-0.426	0
-0.424	0	-0.424	0
-0.422	0	-0.422	0
-0.42	0	-0.42	0
-0.418	0	-0.418	0
-0.416	0	-0.416	0
-0.414	0	-0.414	0
-0.412	0	-0.412	0
-0.41	0	-0.41	0
-0.408	0	-0.408	0
-0.406	0	-0.406	0
-0.404	0	-0.404	0
-0.402	0	-0.402	0
-0.4	0	-0.4	0
-0.398	0	-0.398	0
-0.396	0	-0.396	0
-0.394	0	-0.394	0
-0.392	0	-0.392	0
-0.39	0	-0.39	0
-0.388	0	-0.388	0
-0.386	0	-0.386	0
-0.384	0	-0.384	0
-0.382	0	-0.382	0
-0.38	0	-0.38	0
-0.378	0	-0.378	0
-0.376	0	-0.376	0
-0.374	0	-0.374	0
-0.372	0	-0.372	0
-0.37	0	-0.37	0
-0.368	0	-0.368	0
-0.366	0	-0.366	0
-0.364	0	-0.364	0
-0.362	0	-0.362	0
-0.36	0	-0.36	0
-0.358	0	-0.358	0
-0.356	0	-0.356	0
-0.354	0	-0.354	0
-0.352	0	-0.352	0
-0.35	0	-0.35	0
-0.348	0	-0.348	0
-0.346	0	-0.346	0
-0.344	0	-0.344	0
-0.342	0	-0.342	0
-0.34	0	-0.34	0
-0.338	0	-0.338	0
-0.336	0	-0.336	0
-0.334	0	-0.334	0
-0.332	0	-0.332	0
-0.33	0	-0.33	0
-0.328	0	-0.328	0
-0.326	0	-0.326	0
-0.324	0	-0.324	0
-0.322	0	-0.322	0
-0.32	0	-0.32	0
-0.318	0	-0.318	0
-0.316	0	-0.316	0
-0.314	0	-0.314	0
-0.312	0	-0.312	0
-0.31	0	-0.31	0
-0.308	0	-0.308	0
-0.306	0	-0.306	0
-0.304	0	-0.304	0
-0.302	0	-0.302	0
-0.3	0	-0.3	0
-0.298	0	-0.298	0
-0.296	0	-0.296	0
-0.294	0	-0.294	0
-0.292	0	-0.292	0
-0.29	0	-0.29	0
-0.288	0	-0.288	0
-0.286	0	-0.286	0
-0.284	0	-0.284	0
-0.282	0	-0.282	0
-0.28	0	-0.28	0
-0.278	0	-0.278	0
-0.276	0	-0.276	0
-0.274	0	-0.274	0
-0.272	0	-0.272	0
-0.27	0	-0.27	0
-0.268	0	-0.268	0
-0.266	0	-0.266	0
-0.264	0	-0.264	0
-0.262	0	-0.262	0
-0.26	0	-0.26	0
-0.258	0	-0.258	0
-0.256	0	-0.256	0
-0.254	0	-0.254	0
-0.252	0	-0.252	0
-0.25	0	-0.25	0
-0.248	0	-0.248	0
-0.246	0	-0.246	0
-0.244	0	-0.244	0
-0.242	0	-0.242	0
-0.24	0	-0.24	0
-0.238	0	-0.238	0
-0.236	0	-0.236	0
-0.234	0	-0.234	0
-0.232	0	-0.232	0
-0.23	0	-0.23	0
-0.228	0	-0.228	0
-0.226	0	-0.226	0
-0.224	0	-0.224	0
-0.222	0	-0.222	0
-0.22	0	-0.22	0
-0.218	0	-0.218	0
-0.216	0	-0.216	0
-0.214	0	-0.214	0
-0.212	0	-0.212	0
-0.21	0	-0.21	0
-0.208	0	-0.208	0
-0.206	0	-0.206	0
-0.204	0	-0.204	0
-0.202	0	-0.202	0
-0.2	0	-0.2	0
-0.198	0	-0.198	0
-0.196	0	-0.196	0
-0.194	0	-0.194	0
-0.192	0	-0.192	0
-0.19	0	-0.19	0
-0.188	0	-0.188	0
-0.186	0	-0.186	0
-0.184	0	-0.184	0
-0.182	0	-0.182	0
-0.18	0	-0.18	0
-0.178	0	-0.178	0
-0.176	0	-0.176	0
-0.174	0	-0.174	0
-0.172	0	-0.172	0
-0.17	0	-0.17	0
-0.168	0	-0.168	0
-0.166	0	-0.166	0
-0.164	0	-0.164	0
-0.162	0	-0.162	0
-0.16	0	-0.16	0
-0.158	0	-0.158	0
-0.156	0	-0.156	0
-0.154	0	-0.154	0
-0.152	0	-0.152	0
-0.15	0	-0.15	0
-0.148	0	-0.148	0
-0.146	0	-0.146	0
-0.144	0	-0.144	0
-0.142	0	-0.142	0
-0.14	0	-0.14	0
-0.138	0	-0.138	0
-0.136	0	-0.136	0
-0.134	0	-0.134	0
-0.132	0	-0.132	0
-0.13	0	-0.13	0
-0.128	0	-0.128	0
-0.126	0	-0.126	0
-0.124	0	-0.124	0
-0.122	0	-0.122	0
-0.12	0	-0.12	0
-0.118	0	-0.118	0
-0.116	0	-0.116	0
-0.114	0	-0.114	0
-0.112	0	-0.112	0
-0.11	0	-0.11	0
-0.108	0	-0.108	0
-0.106	0	-0.106	0
-0.104	0	-0.104	0
-0.102	0	-0.102	0
-0.1	0	-0.1	0
-0.098	0	-0.098	0
-0.096	0	-0.096	0
-0.094	0	-0.094	0
-0.092	0	-0.092	0
-0.09	0	-0.09	0
-0.088	0	-0.088	0
-0.086	0	-0.086	0
-0.084	0	-0.084	0
-0.082	0	-0.082	0
-0.08	0	-0.08	0
-0.078	0	-0.078	0
-0.076	0	-0.076	0
-0.074	0	-0.074	0
-0.072	0	-0.072	0
-0.07	0	-0.07	0
-0.068	0	-0.068	0
-0.066	0	-0.066	0
-0.064	0	-0.064	0
-0.062	0	-0.062	0
-0.06	0	-0.06	0
-0.058	0	-0.058	0
-0.056	0	-0.056	0
-0.054	0	-0.054	0
-0.052	0	-0.052	0
-0.05	0	-0.05	0
-0.048	0	-0.048	0
-0.046	0	-0.046	0
-0.044	0	-0.044	0
-0.042	0	-0.042	0
-0.04	0	-0.04	0
-0.038	0	-0.038	0
-0.036	0	-0.036	0
-0.034	0	-0.034	0
-0.032	0	-0.032	0
-0.03	0	-0.03	0
-0.028	0	-0.028	0
-0.026	0	-0.026	0
-0.024	0	-0.024	0
-0.022	0	-0.022	0
-0.02	0	-0.02	0
-0.018	0	-0.018	0
-0.016	0	-0.016	0
-0.014	0	-0.014	0
-0.012	0	-0.012	0
-0.01	0	-0.01	0
-0.008	0	-0.008	0
-0.006	0	-0.006	0
-0.004	0	-0.004	0
-0.002	0	-0.002	0
0	0	0	0
0.002	0	0.002	0
0.004	0	0.004	0
0.006	0	0.006	0
0.008	0	0.008	0
0.01	0	0.01	0
0.012	0	0.012	0
0.014	0	0.014	0
0.016	0	0.016	0
0.018	0	0.018	0
0.02	0	0.02	0
0.022	0	0.022	0
0.024	0	0.024	0
0.026	0	0.026	0
0.028	0	0.028	0
0.03	0	0.03	0
0.032	0	0.032	0
0.034	0	0.034	0
0.036	0	0.036	0
0.038	0	0.038	0
0.04	0	0.04	0
0.042	0	0.042	0
0.044	0	0.044	0
0.046	0	0.046	0
0.048	0	0.048	0
0.05	0	0.05	0
0.052	0	0.052	0
0.054	0	0.054	0
0.056	0	0.056	0
0.058	0	0.058	0
0.06	0	0.06	0
0.062	0	0.062	0
0.064	0	0.064	0
0.066	0	0.066	0
0.068	0	0.068	0
0.07	0	0.07	0
0.072	0	0.072	0
0.074	0	0.074	0
0.076	0	0.076	0
0.078	0	0.078	0
0.08	0	0.08	0
0.082	0	0.082	0
0.084	0	0.084	0
0.086	0	0.086	0
0.088	0	0.088	0
0.09	0	0.09	0
0.092	0	0.092	0
0.094	0	0.094	0
0.096	0	0.096	0
0.098	0	0.098	0
0.1	0	0.1	0
0.102	0	0.102	0
0.104	0	0.104	0
0.106	0	0.106	0
0.108	0	0.108	0
0.11	0	0.11	0
0.112	0	0.112	0
0.114	0	0.114	0
0.116	0	0.116	0
0.118	0	0.118	0
0.12	0	0.12	0
0.122	0	0.122	0
0.124	0	0.124	0
0.126	0	0.126	0
0.128	0	0.128	0
0.13	0	0.13	0
0.132	0	0.132	0
0.134	0	0.134	0
0.136	0	0.136	0
0.138	0	0.138	0
0.14	0	0.14	0
0.142	0	0.142	0
0.144	0	0.144	0
0.146	0	0.146	0
0.148	0	0.148	0
0.15	0	0.15	0
0.152	0	0.152	0
0.154	0	0.154	0
0.156	0	0.156	0
0.158	0	0.158	0
0.16	0	0.16	0
0.162	0	0.162	0
0.164	0	0.164	0
0.166	0	0.166	0
0.168	0	0.168	0
0.17	0	0.17	0
0.172	0	0.172	0
0.174	0	0.174	0
0.176	0	0.176	0
0.178	0	0.178	0
0.18	0	0.18	0
0.182	0	0.182	0
0.184	0.551563	0.184	0
0.186	1.91038	0.186	0
0.188	3.24046	0.188	0
0.19	4.54183	0.19	0
0.192	5.81453	0.192	0
0.194	7.05854	0.194	0
0.196	8.27384	0.196	0
0.198	9.4604	0.198	0
0.2	10.6182	0.2	0
0.202	11.747	0.202	0
0.204	12.8469	0.204	0
0.206	13.919	0.206	0
0.208	14.9642	0.208	0
0.21	15.9829	0.21	0
0.212	16.9756	0.212	0
0.214	17.9427	0.214	0
0.216	18.8845	0.216	0
0.218	19.8014	0.218	0
0.22	20.6938	0.22	0
0.222	21.5622	0.222	0
0.224	22.4067	0.224	0
0.226	23.2278	0.226	0
0.228	24.0258	0.228	0
0.23	24.801	0.23	0
0.232	25.5538	0.232	0
0.234	26.2843	0.234	0
0.236	26.993	0.236	0
0.238	27.6801	0.238	0
0.24	28.3459	0.24	0
0.242	28.9905	0.242	0
0.244	29.6144	0.244	0
0.246	30.2176	0.246	0
0.248	30.8005	0.248	0
0.25	31.3633	0.25	0
0.252	31.9061	0.252	0
0.254	32.4291	0.254	0
0.256	32.9326	0.256	0
0.258	33.4168	0.258	0
0.26	33.8822	0.26	0
0.262	34.3292	0.262	0
0.264	34.7582	0.264	0
0.266	35.1695	0.266	0
0.268	35.5636	0.268	0
0.27	35.9408	0.27	0
0.272	36.3015	0.272	0
0.274	36.6461	0.274	0
0.276	36.9748	0.276	0
0.278	37.2879	0.278	0
0.28	37.586	0.28	0
0.282	37.8691	0.282	0
0.284	38.1377	0.284	0
0.286	38.3919	0.286	0
0.288	38.6322	0.288	0
0.29	38.8588	0.29	0
0.292	39.0719	0.292	0
0.294	39.2719	0.294	0
0.296	39.4588	0.296	0
0.298	39.633	0.298	0
0.3	39.7948	0.3	0
0.302	39.9442	0.302	0
0.304	40.0816	0.304	0
0.306	40.2071	0.306	0
0.308	40.3209	0.308	0
0.31	40.4232	0.31	0
0.312	40.5142	0.312	0
0.314	40.594	0.314	0
0.316	40.6627	0.316	0
0.318	40.7206	0.318	0
0.32	40.7677	0.32	0
0.322	40.8044	0.322	0
0.324	40.8312	0.324	0
0.326	40.8484	0.326	0
0.328	40.8561	0.328	0
0.33	40.8546	0.33	0
0.332	40.8443	0.332	0
0.334	40.8253	0.334	0
0.336	40.7979	0.336	0
0.338	40.7623	0.338	0
0.34	40.7189	0.34	0
0.342	40.6677	0.342	0
0.344	40.6091	0.344	0
0.346	40.5432	0.346	0
0.348	40.4702	0.348	0
0.35	40.3904	0.35	0
0.352	40.304	0.352	0
0.354	40.2111	0.354	0
0.356	40.1119	0.356	0
0.358	40.0066	0.358	0
0.36	39.8954	0.36	0
0.362	39.7785	0.362	0
0.364	39.6559	0.364	0
0.366	39.5279	0.366	0
0.368	39.3947	0.368	0
0.37	39.2562	0.37	0
0.372	39.1128	0.372	0
0.374	38.9645	0.374	0
0.376	38.8114	0.376	0
0.378	38.6537	0.378	0
0.38	38.4914	0.38	0
0.382	38.3248	0.382	0
0.384	38.1538	0.384	0.117005
0.386	37.9786	0.386	0.601298
0.388	37.7992	0.388	1.07056
0.39	37.6158	0.39	1.5251
0.392	37.4284	0.392	1.96522
0.394	37.2372	0.394	2.39123
0.396	37.0424	0.396	2.80341
0.398	36.8443	0.398	3.20206
0.4	36.643	0.4	3.58743
0.402	36.4387	0.402	3.95982
0.404	36.2315	0.404	4.31948
0.406	36.0215	0.406	4.66667
0.408	35.8089	0.408	5.00164
0.41	35.5937	0.41	5.32464
0.412	35.3761	0.412	5.6359
0.414	35.1563	0.414	5.93566
0.416	34.9342	0.416	6.22414
0.418	34.7101	0.418	6.50155
0.42	34.484	0.42	6.7681
0.422	34.256	0.422	7.02412
0.424	34.0263	0.424	7.27003
0.426	33.7949	0.426	7.50607
0.428	33.562	0.428	7.73246
0.43	33.3276	0.43	7.94941
0.432	33.0918	0.432	8.15716
0.434	32.8548	0.434	8.3559
0.436	32.6165	0.436	8.54586
0.438	32.3771	0.438	8.72723
0.44	32.1367	0.44	8.90023
0.442	31.8953	0.442	9.06506
0.444	31.6531	0.444	9.22191
0.446	31.41	0.446	9.37098
0.448	31.1662	0.448	9.51245
0.45	30.9217	0.45	9.64653
0.452	30.6765	0.452	9.77338
0.454	30.4309	0.454	9.8932
0.456	30.1847	0.456	10.0062
0.458	29.9381	0.458	10.1124
0.46	29.691	0.46	10.2122
0.462	29.4437	0.462	10.3056
0.464	29.196	0.464	10.3929
0.466	28.9481	0.466	10.4741
0.468	28.6999	0.468	10.5495
0.47	28.4516	0.47	10.6192
0.472	28.2032	0.472	10.6834
0.474	27.9547	0.474	10.7421
0.476	27.7063	0.476	10.7956
0.478	27.458	0.478	10.844
0.48	27.21	0.48	10.8875
0.482	26.9622	0.482	10.9261
0.484	26.7147	0.484	10.96
0.486	26.4676	0.486	10.9893
0.488	26.2208	0.488	11.0142
0.49	25.9745	0.49	11.0348
0.492	25.7286	0.492	11.0512
0.494	25.4833	0.494	11.0635
0.496	25.2385	0.496	11.0719
0.498	24.9943	0.498	11.0764
0.5	24.7507	0.5	11.0771
0.502	24.5078	0.502	11.0743
0.504	24.2656	0.504	11.068
0.506	24.0242	0.506	11.0584
0.508	23.7835	0.508	11.0455
0.51	23.5436	0.51	11.0295
0.512	23.3046	0.512	11.0104
0.514	23.0664	0.514	10.9883
0.516	22.8291	0.516	10.9633
0.518	22.5928	0.518	10.9355
0.52	22.3574	0.52	10.905
0.522	22.123	0.522	10.8719
0.524	21.8895	0.524	10.8363
0.526	21.6571	0.526	10.7981
0.528	21.4258	0.528	10.7576
0.53	21.1955	0.53	10.7149
0.532	20.9664	0.532	10.6698
0.534	20.7383	0.534	10.6227
0.536	20.5114	0.536	10.5734
0.538	20.2856	0.538	10.5222
0.54	20.061	0.54	10.4691
0.542	19.8376	0.542	10.4141
0.544	19.6153	0.544	10.3573
0.546	19.3943	0.546	10.2989
0.548	19.1745	0.548	10.2388
0.55	18.9559	0.55	10.1771
0.552	18.7386	0.552	10.1139
0.554	18.5226	0.554	10.0492
0.556	18.3078	0.556	9.98323
0.558	18.0944	0.558	9.9159
0.56	17.8822	0.56	9.84731
0.562	17.6715	0.562	9.77751
0.564	17.462	0.564	9.70658
0.566	17.2539	0.566	9.63455
0.568	17.0472	0.568	9.56149
0.57	16.8418	0.57	9.48746
0.572	16.6379	0.572	9.41249
0.574	16.4352	0.574	9.33665
0.576	16.234	0.576	9.25998
0.578	16.0342	0.578	9.18253
0.58	15.8357	0.58	9.10435
0.582	15.6386	0.582	9.02548
0.584	15.443	0.584	8.94597
0.586	15.2487	0.586	8.86588
0.588	15.0559	0.588	8.78523
0.59	14.8645	0.59	8.70405
0.592	14.6744	0.592	8.62238
0.594	14.4858	0.594	8.54025
0.596	14.2987	0.596	8.45769
0.598	14.1129	0.598	8.37472
0.6	13.9286	0.6	8.29138
0.602	13.7457	0.602	8.20769
0.604	13.5642	0.604	8.12369
0.606	13.3842	0.606	8.0394
0.608	13.2056	0.608	7.95485
0.61	13.0284	0.61	7.87007
0.612	12.8526	0.612	7.78508
0.614	12.6783	0.614	7.69991
0.616	12.5054	0.616	7.61459
0.618	12.334	0.618	7.52914
0.62	12.164	0.62	7.44358
0.622	11.9954	0.622	7.35795
0.624	11.8282	0.624	7.27226
0.626	11.6625	0.626	7.18654
0.628	11.4982	0.628	7.10081
0.63	11.3353	0.63	7.0151
0.632	11.1738	0.632	6.92943
0.634	11.0138	0.634	6.84381
0.636	10.8551	0.636	6.75827
0.638	10.6979	0.638	6.67284
0.64	10.5421	0.64	6.58753
0.642	10.3877	0.642	6.50236
0.644	10.2347	0.644	6.41735
0.646	10.0831	0.646	6.33252
0.648	9.93289	0.648	6.2479
0.65	9.78407	0.65	6.16349
0.652	9.63663	0.652	6.07932
0.654	9.49055	0.654	5.9954
0.656	9.34584	0.656	5.91176
0.658	9.20248	0.658	5.8284
0.66	9.06047	0.66	5.74535
0.662	8.9198	0.662	5.66262
0.664	8.78046	0.664	5.58022
0.666	8.64244	0.666	5.49817
0.668	8.50574	0.668	5.41649
0.67	8.37035	0.67	5.33519
0.672	8.23626	0.672	5.25427
0.674	8.10346	0.674	5.17375
0.676	7.97195	0.676	5.09362
0.678	7.84173	0.678	5.01389
0.68	7.71277	0.68	4.93457
0.682	7.58508	0.682	4.85567
0.684	7.45865	0.684	4.77717
0.686	7.33346	0.686	4.6991
0.688	7.20952	0.688	4.62145
0.69	7.08682	0.69	4.54423
0.692	6.96534	0.692	4.46744
0.694	6.84509	0.694	4.39109
0.696	6.72605	0.696	4.31518
0.698	6.60822	0.698	4.23972
0.7	6.49159	0.7	4.1647
0.702	6.37615	0.702	4.09014
0.704	6.26189	0.704	4.01604
0.706	6.14882	0.706	3.94239
0.708	6.03691	0.708	3.86921
0.71	5.92617	0.71	3.7965
0.712	5.81659	0.712	3.72427
0.714	5.70816	0.714	3.65251
0.716	5.60087	0.716	3.58122
0.718	5.49472	0.718	3.51043
0.72	5.38969	0.72	3.44011
0.722	5.28579	0.722	3.37029
0.724	5.18301	0.724	3.30096
0.726	5.08133	0.726	3.23213
0.728	4.98075	0.728	3.16379
0.73	4.88127	0.73	3.09596
0.732	4.78287	0.732	3.02864
0.734	4.68556	0.734	2.96182
0.736	4.58931	0.736	2.89551
0.738	4.49413	0.738	2.82972
0.74	4.39999	0.74	2.76445
0.742	4.30689	0.742	2.69969
0.744	4.21483	0.744	2.63546
0.746	4.12378	0.746	2.57176
0.748	4.03374	0.748	2.50858
0.75	3.9447	0.75	2.44593
0.752	3.85666	0.752	2.38381
0.754	3.76959	0.754	2.32223
0.756	3.6835	0.756	2.26119
0.758	3.59837	0.758	2.20069
0.76	3.51419	0.76	2.14073
0.762	3.43096	0.762	2.08131
0.764	3.34866	0.764	2.02244
0.766	3.26729	0.766	1.96411
0.768	3.18684	0.768	1.90632
0.77	3.10729	0.77	1.84905
0.772	3.02865	0.772	1.79231
0.774	2.9509	0.774	1.7361
0.776	2.87403	0.776	1.6804
0.778	2.79804	0.778	1.62522
0.78	2.72291	0.78	1.57055
0.782	2.64864	0.782	1.5164
0.784	2.57523	0.784	1.46274
0.786	2.50265	0.786	1.40959
0.788	2.43092	0.788	1.35694
0.79	2.36	0.79	1.30479
0.792	2.28991	0.792	1.25313
0.794	2.22063	0.794	1.20195
0.796	2.15216	0.796	1.15127
0.798	2.08448	0.798	1.10107
0.8	2.01759	0.8	1.05135
0.802	1.95148	0.802	1.0021
0.804	1.88615	0.804	0.953332
0.806	1.82158	0.806	0.905034
0.808	1.75778	0.808	0.857206
0.81	1.69473	0.81	0.809844
0.812	1.63243	0.812	0.762945
0.814	1.57087	0.814	0.716508
0.816	1.51005	0.816	0.670529
0.818	1.44995	0.818	0.625006
0.82	1.39057	0.82	0.579937
0.822	1.33191	0.822	0.535318
0.824	1.27395	0.824	0.491148
0.826	1.2167	0.826	0.447424
0.828	1.16015	0.828	0.404144
0.83	1.10429	0.83	0.361306
0.832	1.04911	0.832	0.318907
0.834	0.994608	0.834	0.276945
0.836	0.940781	0.836	0.235419
0.838	0.887623	0.838	0.194326
0.84	0.835125	0.84	0.153664
0.842	0.783277	0.842	0.113431
0.844	0.732068	0.844	0.0736249
0.846	0.68149	0.846	0.0342445
0.848	0.631538	0.848	0
0.85	0.582204	0.85	0
0.852	0.53348	0.852	0
0.854	0.485359	0.854	0
0.856	0.437836	0.856	0
0.858	0.390901	0.858	0
0.86	0.34455	0.86	0
0.862	0.298775	0.862	0
0.864	0.25357	0.864	0
0.866	0.208927	0.866	0
0.868	0.164841	0.868	0
0.87	0.121305	0.87	0
0.872	0.0783124	0.872	0
0.874	0.0358569	0.874	0
0.876	0	0.876	0
0.878	0	0.878	0
0.88	0	0.88	0
0.882	0	0.882	0
0.884	0	0.884	0
0.886	0	0.886	0
0.888	0	0.888	0
0.89	0	0.89	0
0.892	0	0.892	0
0.894	0	0.894	0
0.896	0	0.896	0
0.898	0	0.898	0
0.9	0	0.9	0
0.902	0	0.902	0
0.904	0	0.904	0
0.906	0	0.906	0
0.908	0	0.908	0
0.91	0	0.91	0
0.912	0	0.912	0
0.914	0	0.914	0
0.916	0	0.916	0
0.918	0	0.918	0
0.92	0	0.92	0
0.922	0	0.922	0
0.924	0	0.924	0
0.926	0	0.926	0
0.928	0	0.928	0
0.93	0	0.93	0
0.932	0	0.932	0
0.934	0	0.934	0
0.936	0	0.936	0
0.938	0	0.938	0
0.94	0	0.94	0
0.942	0	0.942	0
0.944	0	0.944	0
0.946	0	0.946	0
0.948	0	0.948	0
0.95	0	0.95	0
0.952	0	0.952	0
0.954	0	0.954	0
0.956	0	0.956	0
0.958	0	0.958	0
0.96	0	0.96	0
0.962	0	0.962	0
0.964	0	0.964	0
0.966	0	0.966	0
0.968	0	0.968	0
0.97	0	0.97	0
0.972	0	0.972	0
0.974	0	0.974	0
0.976	0	0.976	0
0.978	0	0.978	0
0.98	0	0.98	0
0.982	0	0.982	0
0.984	0	0.984	0
0.986	0	0.986	0
0.988	0	0.988	0
0.99	0	0.99	0
0.992	0	0.992	0
0.994	0	0.994	0
0.996	0	0.996	0
0.998	0	0.998	0
1	0	1	0
1.002	0	1.002	0
1.004	0	1.004	0
1.006	0	1.006	0
1.008	0	1.008	0
1.01	0	1.01	0
1.012	0	1.012	0
1.014	0	1.014	0
1.016	0	1.016	0
1.018	0	1.018	0
1.02	0	1.02	0
1.022	0	1.022	0
1.024	0	1.024	0
1.026	0	1.026	0
1.028	0	1.028	0
1.03	0	1.03	0
1.032	0	1.032	0
1.034	0	1.034	0
1.036	0	1.036	0
1.038	0	1.038	0
1.04	0	1.04	0
1.042	0	1.042	0
1.044	0	1.044	0
1.046	0	1.046	0
1.048	0	1.048	0
1.05	0	1.05	0
1.052	0	1.052	0
1.054	0	1.054	0
1.056	0	1.056	0
1.058	0	1.058	0
1.06	0	1.06	0
1.062	0	1.062	0
1.064	0	1.064	0
1.066	0	1.066	0
1.068	0	1.068	0
1.07	0	1.07	0
1.072	0	1.072	0
1.074	0	1.074	0
1.076	0	1.076	0
1.078	0	1.078	0
1.08	0	1.08	0
1.082	0	1.082	0
1.084	0	1.084	0
1.086	0	1.086	0
1.088	0	1.088	0
1.09	0	1.09	0
1.092	0	1.092	0
1.094	0	1.094	0
1.096	0	1.096	0
1.098	0	1.098	0
1.1	0	1.1	0
1.102	0	1.102	0
1.104	0	1.104	0
1.106	0	1.106	0
1.108	0	1.108	0
1.11	0	1.11	0
1.112	0	1.112	0
1.114	0	1.114	0
1.116	0	1.116	0
1.118	0	1.118	0
1.12	0	1.12	0
1.122	0	1.122	0
1.124	0	1.124	0
1.126	0	1.126	0
1.128	0	1.128	0
1.13	0	1.13	0
1.132	0	1.132	0
1.134	0	1.134	0
1.136	0	1.136	0
1.138	0	1.138	0
1.14	0	1.14	0
1.142	0	1.142	0
1.144	0	1.144	0
1.146	0	1.146	0
1.148	0	1.148	0
1.15	0	1.15	0
1.152	0	1.152	0
1.154	0	1.154	0
1.156	0	1.156	0
1.158	0	1.158	0
1.16	0	1.16	0
1.162	0	1.162	0
1.164	0	1.164	0
1.166	0	1.166	0
1.168	0	1.168	0
1.17	0	1.17	0
1.172	0	1.172	0
1.174	0	1.174	0
1.176	0	1.176	0
1.178	0	1.178	0
1.18	0	1.18	0
1.182	0	1.182	0
1.184	0	1.184	0
1.186	0	1.186	0
1.188	0	1.188	0
1.19	0	1.19	0
1.192	0	1.192	0
1.194	0	1.194	0
1.196	0	1.196	0
1.198	0	1.198	0
1.2	0	1.2	0
1.202	0	1.202	0
1.204	0	1.204	0
1.206	0	1.206	0
1.208	0	1.208	0
1.21	0	1.21	0
1.212	0	1.212	0
1.214	0	1.214	0
1.216	0	1.216	0
1.218	0	1.218	0
1.22	0	1.22	0
1.222	0	1.222	0
1.224	0	1.224	0
1.226	0	1.226	0
1.228	0	1.228	0
1.23	0	1.23	0
1.232	0	1.232	0
1.234	0	1.234	0
1.236	0	1.236	0
1.238	0	1.238	0
1.24	0	1.24	0
1.242	0	1.242	0
1.244	0	1.244	0
1.246	0	1.246	0
1.248	0	1.248	0
1.25	0	1.25	0
1.252	0	1.252	0
1.254	0	1.254	0
1.256	0	1.256	0
1.258	0	1.258	0
1.26	0	1.26	0
1.262	0	1.262	0
1.264	0	1.264	0
1.266	0	1.266	0
1.268	0	1.268	0
1.27	0	1.27	0
1.272	0	1.272	0
1.274	0	1.274	0
[truncated: 373 more rows]

## Sheet: C
_full model_x	_full model_y	_no dynamical synapse_x	_no dynamical synapse_y
170	206.548	170	132.319
120	190.75	120	75.7438
100	184.43	100	53.1137
80	178.111	80	30.4837
60	171.792	60	7.85365
