# Supplementary material for: Temporal pattern recognition in retinal ganglion cells is mediated by dynamical inhibitory synapses
Source: Nat Commun. 2024 Jul 20;15:6118. doi: 10.1038/s41467-024-50506-7 (PMC11271269; doi:10.1038/s41467-024-50506-7)
Supplement: Supplementary file 4 — Source Data [file 41467_2024_50506_MOESM4_ESM.zip › Figure 5 Source Data.xlsx]

## Sheet: A1
_EON_x	_EON_y
-3.866	0.0147799
-3.864	0.0144787
-3.862	0.0141825
-3.86	0.0138912
-3.858	0.0136047
-3.856	0.013323
-3.854	0.0130459
-3.852	0.0127734
-3.85	0.0125054
-3.848	0.0122418
-3.846	0.0119826
-3.844	0.0117277
-3.842	0.0114769
-3.84	0.0112304
-3.838	0.0109879
-3.836	0.0107494
-3.834	0.0105148
-3.832	0.0102841
-3.83	0.0100573
-3.828	0.00983418
-3.826	0.00961476
-3.824	0.00939897
-3.822	0.00918674
-3.82	0.00897802
-3.818	0.00877275
-3.816	0.00857087
-3.814	0.00837233
-3.812	0.00817707
-3.81	0.00798503
-3.808	0.00779616
-3.806	0.00761041
-3.804	0.00742774
-3.802	0.00724808
-3.8	0.00707139
-3.798	0.00689763
-3.796	0.00672674
-3.794	0.00655868
-3.792	0.00639339
-3.79	0.00623084
-3.788	0.00607098
-3.786	0.00591377
-3.784	0.00575915
-3.782	0.00560709
-3.78	0.00545755
-3.778	0.00531047
-3.776	0.00516583
-3.774	0.00502358
-3.772	0.00488367
-3.77	0.00474608
-3.768	0.00461076
-3.766	0.00447768
-3.764	0.00434679
-3.762	0.00421806
-3.76	0.00409145
-3.758	0.00396692
-3.756	0.00384446
-3.754	0.00372401
-3.752	0.00360556
-3.75	0.00348907
-3.748	0.0033745
-3.746	0.00326183
-3.744	0.00315102
-3.742	0.00304205
-3.74	0.00293488
-3.738	0.00282949
-3.736	0.00272584
-3.734	0.00262391
-3.732	0.00252367
-3.73	0.00242509
-3.728	0.00232814
-3.726	0.0022328
-3.724	0.00213903
-3.722	0.00204682
-3.72	0.00195613
-3.718	0.00186694
-3.716	0.00177923
-3.714	0.00169296
-3.712	0.00160812
-3.71	0.00152469
-3.708	0.00144262
-3.706	0.00136192
-3.704	0.00128254
-3.702	0.00120447
-3.7	0.00112768
-3.698	0.00105216
-3.696	0.000977873
-3.694	0.000904808
-3.692	0.000832946
-3.69	0.000762268
-3.688	0.000692755
-3.686	0.000624389
-3.684	0.000557153
-3.682	0.000491029
-3.68	0.000425999
-3.678	0.000362046
-3.676	0.000299153
-3.674	0.000237303
-3.672	0.00017648
-3.67	0.000116665
-3.668	5.78441e-05
-3.666	0
-3.664	-5.68832e-05
-3.662	-0.000112821
-3.66	-0.00016783
-3.658	-0.000221924
-3.656	-0.00027512
-3.654	-0.000327432
-3.652	-0.000378875
-3.65	-0.000429465
-3.648	-0.000479215
-3.646	-0.000528139
-3.644	-0.000576253
-3.642	-0.000623569
-3.64	-0.000670103
-3.638	-0.000715866
-3.636	-0.000760874
-3.634	-0.000805138
-3.632	-0.000848672
-3.63	-0.00089149
-3.628	-0.000933603
-3.626	-0.000975023
-3.624	-0.00101576
-3.622	-0.00105584
-3.62	-0.00109526
-3.618	-0.00113403
-3.616	-0.00117217
-3.614	-0.0012097
-3.612	-0.00124661
-3.61	-0.00128292
-3.608	-0.00131864
-3.606	-0.00135377
-3.604	-0.00138832
-3.602	-0.0014223
-3.6	-0.00145573
-3.598	-0.0014886
-3.596	-0.00152093
-3.594	-0.00155272
-3.592	-0.00158398
-3.59	-0.00161473
-3.588	-0.00164496
-3.586	-0.0016747
-3.584	-0.00170393
-3.582	-0.00173268
-3.58	-0.00176095
-3.578	-0.00178874
-3.576	-0.00181607
-3.574	-0.00184295
-3.572	-0.00186937
-3.57	-0.00189535
-3.568	-0.00192089
-3.566	-0.00194601
-3.564	-0.00197071
-3.562	-0.00199499
-3.56	-0.00201887
-3.558	-0.00204235
-3.556	-0.00206543
-3.554	-0.00208813
-3.552	-0.00211045
-3.55	-0.00213239
-3.548	-0.00215397
-3.546	-0.0021752
-3.544	-0.00219606
-3.542	-0.00221659
-3.54	-0.00223677
-3.538	-0.00225662
-3.536	-0.00227614
-3.534	-0.00229534
-3.532	-0.00231423
-3.53	-0.0023328
-3.528	-0.00235108
-3.526	-0.00236905
-3.524	-0.00238674
-3.522	-0.00240414
-3.52	-0.00242126
-3.518	-0.0024381
-3.516	-0.00245468
-3.514	-0.00247099
-3.512	-0.00248705
-3.51	-0.00250285
-3.508	-0.00251839
-3.506	-0.00253369
-3.504	-0.00254875
-3.502	-0.00256356
-3.5	-0.00257813
-3.498	-0.00259246
-3.496	-0.00260656
-3.494	-0.00262043
-3.492	-0.00263407
-3.49	-0.00264749
-3.488	-0.00266068
-3.486	-0.00267366
-3.484	-0.00268642
-3.482	-0.00269896
-3.48	-0.0027113
-3.478	-0.00272343
-3.476	-0.00273536
-3.474	-0.00274708
-3.472	-0.00275861
-3.47	-0.00276994
-3.468	-0.00278108
-3.466	-0.00279203
-3.464	-0.0028028
-3.462	-0.00281338
-3.46	-0.00282378
-3.458	-0.002834
-3.456	-0.00284404
-3.454	-0.00285392
-3.452	-0.00286362
-3.45	-0.00287316
-3.448	-0.00288253
-3.446	-0.00289174
-3.444	-0.0029008
-3.442	-0.00290969
-3.44	-0.00291844
-3.438	-0.00292703
-3.436	-0.00293548
-3.434	-0.00294378
-3.432	-0.00295194
-3.43	-0.00295997
-3.428	-0.00296785
-3.426	-0.0029756
-3.424	-0.00298322
-3.422	-0.00299071
-3.42	-0.00299807
-3.418	-0.00300532
-3.416	-0.00301244
-3.414	-0.00301944
-3.412	-0.00302632
-3.41	-0.0030331
-3.408	-0.00303976
-3.406	-0.00304632
-3.404	-0.00305277
-3.402	-0.00305911
-3.4	-0.00306536
-3.398	-0.00307151
-3.396	-0.00307756
-3.394	-0.00308352
-3.392	-0.0030894
-3.39	-0.00309518
-3.388	-0.00310088
-3.386	-0.00310649
-3.384	-0.00311203
-3.382	-0.00311748
-3.38	-0.00312286
-3.378	-0.00312816
-3.376	-0.00313337
-3.374	-0.00313852
-3.372	-0.00314358
-3.37	-0.00314857
-3.368	-0.00315348
-3.366	-0.00315831
-3.364	-0.00316307
-3.362	-0.00316776
-3.36	-0.00317237
-3.358	-0.00317691
-3.356	-0.00318138
-3.354	-0.00318577
-3.352	-0.00319009
-3.35	-0.00319435
-3.348	-0.00319853
-3.346	-0.00320264
-3.344	-0.00320669
-3.342	-0.00321066
-3.34	-0.00321457
-3.338	-0.00321841
-3.336	-0.00322219
-3.334	-0.0032259
-3.332	-0.00322955
-3.33	-0.00323313
-3.328	-0.00323665
-3.326	-0.0032401
-3.324	-0.0032435
-3.322	-0.00324683
-3.32	-0.00325011
-3.318	-0.00325332
-3.316	-0.00325648
-3.314	-0.00325957
-3.312	-0.00326261
-3.31	-0.0032656
-3.308	-0.00326852
-3.306	-0.0032714
-3.304	-0.00327422
-3.302	-0.00327698
-3.3	-0.00327969
-3.298	-0.00328236
-3.296	-0.00328497
-3.294	-0.00328753
-3.292	-0.00329004
-3.29	-0.0032925
-3.288	-0.00329492
-3.286	-0.00329729
-3.284	-0.00329962
-3.282	-0.0033019
-3.28	-0.00330413
-3.278	-0.00330633
-3.276	-0.00330848
-3.274	-0.00331059
-3.272	-0.00331266
-3.27	-0.00331469
-3.268	-0.00331669
-3.266	-0.00331864
-3.264	-0.00332056
-3.262	-0.00332245
-3.26	-0.0033243
-3.258	-0.00332612
-3.256	-0.0033279
-3.254	-0.00332965
-3.252	-0.00333138
-3.25	-0.00333307
-3.248	-0.00333474
-3.246	-0.00333637
-3.244	-0.00333799
-3.242	-0.00333957
-3.24	-0.00334114
-3.238	-0.00334268
-3.236	-0.0033442
-3.234	-0.00334569
-3.232	-0.00334717
-3.23	-0.00334863
-3.228	-0.00335007
-3.226	-0.00335149
-3.224	-0.0033529
-3.222	-0.0033543
-3.22	-0.00335568
-3.218	-0.00335705
-3.216	-0.00335841
-3.214	-0.00335976
-3.212	-0.0033611
-3.21	-0.00336243
-3.208	-0.00336374
-3.206	-0.00336504
-3.204	-0.00336633
-3.202	-0.0033676
-3.2	-0.00336885
-3.198	-0.0033701
-3.196	-0.00337132
-3.194	-0.00337254
-3.192	-0.00337373
-3.19	-0.00337492
-3.188	-0.00337608
-3.186	-0.00337723
-3.184	-0.00337837
-3.182	-0.00337949
-3.18	-0.00338059
-3.178	-0.00338168
-3.176	-0.00338276
-3.174	-0.00338381
-3.172	-0.00338485
-3.17	-0.00338588
-3.168	-0.00338689
-3.166	-0.00338788
-3.164	-0.00338886
-3.162	-0.00338982
-3.16	-0.00339077
-3.158	-0.0033917
-3.156	-0.00339261
-3.154	-0.00339351
-3.152	-0.00339439
-3.15	-0.00339526
-3.148	-0.00339611
-3.146	-0.00339694
-3.144	-0.00339776
-3.142	-0.00339856
-3.14	-0.00339935
-3.138	-0.00340012
-3.136	-0.00340087
-3.134	-0.00340161
-3.132	-0.00340234
-3.13	-0.00340305
-3.128	-0.00340374
-3.126	-0.00340442
-3.124	-0.00340508
-3.122	-0.00340573
-3.12	-0.00340636
-3.118	-0.00340698
-3.116	-0.00340759
-3.114	-0.00340818
-3.112	-0.00340875
-3.11	-0.00340932
-3.108	-0.00340986
-3.106	-0.0034104
-3.104	-0.00341092
-3.102	-0.00341142
-3.1	-0.00341192
-3.098	-0.0034124
-3.096	-0.00341286
-3.094	-0.00341332
-3.092	-0.00341376
-3.09	-0.00341419
-3.088	-0.00341461
-3.086	-0.00341501
-3.084	-0.00341541
-3.082	-0.00341579
-3.08	-0.00341616
-3.078	-0.00341652
-3.076	-0.00341687
-3.074	-0.00341721
-3.072	-0.00341754
-3.07	-0.00341786
-3.068	-0.00341817
-3.066	-0.00341847
-3.064	-0.00341876
-3.062	-0.00341904
-3.06	-0.00341932
-3.058	-0.00341958
-3.056	-0.00341984
-3.054	-0.00342009
-3.052	-0.00342034
-3.05	-0.00342057
-3.048	-0.0034208
-3.046	-0.00342103
-3.044	-0.00342125
-3.042	-0.00342146
-3.04	-0.00342167
-3.038	-0.00342187
-3.036	-0.00342207
-3.034	-0.00342227
-3.032	-0.00342246
-3.03	-0.00342265
-3.028	-0.00342283
-3.026	-0.00342302
-3.024	-0.0034232
-3.022	-0.00342338
-3.02	-0.00342356
-3.018	-0.00342374
-3.016	-0.00342392
-3.014	-0.0034241
-3.012	-0.00342428
-3.01	-0.00342446
-3.008	-0.00342464
-3.006	-0.00342483
-3.004	-0.00342502
-3.002	-0.00342521
-3	-0.0034254
-2.998	-0.0034256
-2.996	-0.00342581
-2.994	-0.00342601
-2.992	-0.00342623
-2.99	-0.00342645
-2.988	-0.00342668
-2.986	-0.00342691
-2.984	-0.00342715
-2.982	-0.00342739
-2.98	-0.00342763
-2.978	-0.00342787
-2.976	-0.00342811
-2.974	-0.00342835
-2.972	-0.00342858
-2.97	-0.00342882
-2.968	-0.00342906
-2.966	-0.0034293
-2.964	-0.00342953
-2.962	-0.00342977
-2.96	-0.00343001
-2.958	-0.00343024
-2.956	-0.00343047
-2.954	-0.0034307
-2.952	-0.00343093
-2.95	-0.00343116
-2.948	-0.00343138
-2.946	-0.00343161
-2.944	-0.00343183
-2.942	-0.00343205
-2.94	-0.00343227
-2.938	-0.00343249
-2.936	-0.0034327
-2.934	-0.00343291
-2.932	-0.00343312
-2.93	-0.00343332
-2.928	-0.00343353
-2.926	-0.00343373
-2.924	-0.00343393
-2.922	-0.00343412
-2.92	-0.00343431
-2.918	-0.0034345
-2.916	-0.00343469
-2.914	-0.00343487
-2.912	-0.00343505
-2.91	-0.00343523
-2.908	-0.0034354
-2.906	-0.00343557
-2.904	-0.00343573
-2.902	-0.0034359
-2.9	-0.00343605
-2.898	-0.00343621
-2.896	-0.00343636
-2.894	-0.00343651
-2.892	-0.00343665
-2.89	-0.00343679
-2.888	-0.00343693
-2.886	-0.00343706
-2.884	-0.00343719
-2.882	-0.00343732
-2.88	-0.00343744
-2.878	-0.00343755
-2.876	-0.00343767
-2.874	-0.00343778
-2.872	-0.00343788
-2.87	-0.00343798
-2.868	-0.00343808
-2.866	-0.00343817
-2.864	-0.00343826
-2.862	-0.00343835
-2.86	-0.00343843
-2.858	-0.00343851
-2.856	-0.00343858
-2.854	-0.00343865
-2.852	-0.00343872
-2.85	-0.00343878
-2.848	-0.00343884
-2.846	-0.0034389
-2.844	-0.00343895
-2.842	-0.00343899
-2.84	-0.00343904
-2.838	-0.00343908
-2.836	-0.00343911
-2.834	-0.00343914
-2.832	-0.00343917
-2.83	-0.0034392
-2.828	-0.00343922
-2.826	-0.00343924
-2.824	-0.00343925
-2.822	-0.00343927
-2.82	-0.00343927
-2.818	-0.00343928
-2.816	-0.00343928
-2.814	-0.00343928
-2.812	-0.00343928
-2.81	-0.00343927
-2.808	-0.00343926
-2.806	-0.00343925
-2.804	-0.00343923
-2.802	-0.00343921
-2.8	-0.00343919
-2.798	-0.00343917
-2.796	-0.00343914
-2.794	-0.00343912
-2.792	-0.00343909
-2.79	-0.00343905
-2.788	-0.00343902
-2.786	-0.00343898
-2.784	-0.00343895
-2.782	-0.00343891
-2.78	-0.00343887
-2.778	-0.00343882
-2.776	-0.00343878
-2.774	-0.00343874
-2.772	-0.00343869
-2.77	-0.00343864
-2.768	-0.0034386
-2.766	-0.00343855
-2.764	-0.0034385
-2.762	-0.00343845
-2.76	-0.0034384
-2.758	-0.00343835
-2.756	-0.0034383
-2.754	-0.00343825
-2.752	-0.0034382
-2.75	-0.00343815
-2.748	-0.0034381
-2.746	-0.00343805
-2.744	-0.00343801
-2.742	-0.00343796
-2.74	-0.00343792
-2.738	-0.00343787
-2.736	-0.00343783
-2.734	-0.00343779
-2.732	-0.00343775
-2.73	-0.00343772
-2.728	-0.00343768
-2.726	-0.00343765
-2.724	-0.00343762
-2.722	-0.0034376
-2.72	-0.00343757
-2.718	-0.00343755
-2.716	-0.00343754
-2.714	-0.00343752
-2.712	-0.00343751
-2.71	-0.00343751
-2.708	-0.00343751
-2.706	-0.00343751
-2.704	-0.00343752
-2.702	-0.00343753
-2.7	-0.00343755
-2.698	-0.00343757
-2.696	-0.0034376
-2.694	-0.00343763
-2.692	-0.00343767
-2.69	-0.00343772
-2.688	-0.00343777
-2.686	-0.00343783
-2.684	-0.00343788
-2.682	-0.00343794
-2.68	-0.00343799
-2.678	-0.00343805
-2.676	-0.0034381
-2.674	-0.00343816
-2.672	-0.00343821
-2.67	-0.00343827
-2.668	-0.00343832
-2.666	-0.00343837
-2.664	-0.00343842
-2.662	-0.00343848
-2.66	-0.00343853
-2.658	-0.00343858
-2.656	-0.00343863
-2.654	-0.00343868
-2.652	-0.00343873
-2.65	-0.00343878
-2.648	-0.00343883
-2.646	-0.00343887
-2.644	-0.00343892
-2.642	-0.00343897
-2.64	-0.00343901
-2.638	-0.00343906
-2.636	-0.0034391
-2.634	-0.00343915
-2.632	-0.00343919
-2.63	-0.00343923
-2.628	-0.00343928
-2.626	-0.00343932
-2.624	-0.00343936
-2.622	-0.0034394
-2.62	-0.00343944
-2.618	-0.00343947
-2.616	-0.00343951
-2.614	-0.00343955
-2.612	-0.00343959
-2.61	-0.00343962
-2.608	-0.00343966
-2.606	-0.00343969
-2.604	-0.00343972
-2.602	-0.00343976
-2.6	-0.00343979
-2.598	-0.00343982
-2.596	-0.00343985
-2.594	-0.00343988
-2.592	-0.00343991
-2.59	-0.00343993
-2.588	-0.00343996
-2.586	-0.00343999
-2.584	-0.00344001
-2.582	-0.00344004
-2.58	-0.00344006
-2.578	-0.00344009
-2.576	-0.00344011
-2.574	-0.00344013
-2.572	-0.00344015
-2.57	-0.00344017
-2.568	-0.00344019
-2.566	-0.00344021
-2.564	-0.00344023
-2.562	-0.00344025
-2.56	-0.00344026
-2.558	-0.00344028
-2.556	-0.0034403
-2.554	-0.00344031
-2.552	-0.00344032
-2.55	-0.00344034
-2.548	-0.00344035
-2.546	-0.00344036
-2.544	-0.00344037
-2.542	-0.00344038
-2.54	-0.00344039
-2.538	-0.0034404
-2.536	-0.00344041
-2.534	-0.00344042
-2.532	-0.00344043
-2.53	-0.00344044
-2.528	-0.00344044
-2.526	-0.00344045
-2.524	-0.00344045
-2.522	-0.00344046
-2.52	-0.00344046
-2.518	-0.00344047
-2.516	-0.00344047
-2.514	-0.00344047
-2.512	-0.00344048
-2.51	-0.00344048
-2.508	-0.00344048
-2.506	-0.00344048
-2.504	-0.00344048
-2.502	-0.00344049
-2.5	-0.00344049
-2.498	-0.00344049
-2.496	-0.00344049
-2.494	-0.00344049
-2.492	-0.00344049
-2.49	-0.00344048
-2.488	-0.00344048
-2.486	-0.00344048
-2.484	-0.00344048
-2.482	-0.00344048
-2.48	-0.00344048
-2.478	-0.00344048
-2.476	-0.00344048
-2.474	-0.00344048
-2.472	-0.00344047
-2.47	-0.00344047
-2.468	-0.00344047
-2.466	-0.00344047
-2.464	-0.00344047
-2.462	-0.00344047
-2.46	-0.00344047
-2.458	-0.00344047
-2.456	-0.00344047
-2.454	-0.00344047
-2.452	-0.00344047
-2.45	-0.00344047
-2.448	-0.00344047
-2.446	-0.00344047
-2.444	-0.00344047
-2.442	-0.00344048
-2.44	-0.00344048
-2.438	-0.00344048
-2.436	-0.00344049
-2.434	-0.00344049
-2.432	-0.0034405
-2.43	-0.0034405
-2.428	-0.00344051
-2.426	-0.00344052
-2.424	-0.00344052
-2.422	-0.00344053
-2.42	-0.00344054
-2.418	-0.00344055
-2.416	-0.00344056
-2.414	-0.00344057
-2.412	-0.00344059
-2.41	-0.0034406
-2.408	-0.00344061
-2.406	-0.00344062
-2.404	-0.00344063
-2.402	-0.00344064
-2.4	-0.00344064
-2.398	-0.00344065
-2.396	-0.00344066
-2.394	-0.00344067
-2.392	-0.00344068
-2.39	-0.00344069
-2.388	-0.0034407
-2.386	-0.00344071
-2.384	-0.00344072
-2.382	-0.00344073
-2.38	-0.00344074
-2.378	-0.00344075
-2.376	-0.00344076
-2.374	-0.00344076
-2.372	-0.00344077
-2.37	-0.00344078
-2.368	-0.00344079
-2.366	-0.0034408
-2.364	-0.00344081
-2.362	-0.00344081
-2.36	-0.00344082
-2.358	-0.00344083
-2.356	-0.00344084
-2.354	-0.00344084
-2.352	-0.00344085
-2.35	-0.00344086
-2.348	-0.00344086
-2.346	-0.00344087
-2.344	-0.00344088
-2.342	-0.00344088
-2.34	-0.00344089
-2.338	-0.0034409
-2.336	-0.0034409
-2.334	-0.00344091
-2.332	-0.00344091
-2.33	-0.00344092
-2.328	-0.00344093
-2.326	-0.00344093
-2.324	-0.00344094
-2.322	-0.00344094
-2.32	-0.00344095
-2.318	-0.00344095
-2.316	-0.00344096
-2.314	-0.00344096
-2.312	-0.00344097
-2.31	-0.00344097
-2.308	-0.00344097
-2.306	-0.00344098
-2.304	-0.00344098
-2.302	-0.00344099
-2.3	-0.00344099
-2.298	-0.00344099
-2.296	-0.003441
-2.294	-0.003441
-2.292	-0.003441
-2.29	-0.003441
-2.288	-0.00344101
-2.286	-0.00344101
-2.284	-0.00344101
-2.282	-0.00344102
-2.28	-0.00344102
-2.278	-0.00344102
-2.276	-0.00344102
-2.274	-0.00344102
-2.272	-0.00344103
-2.27	-0.00344103
-2.268	-0.00344103
-2.266	-0.00344103
-2.264	-0.00344103
-2.262	-0.00344103
-2.26	-0.00344103
-2.258	-0.00344104
-2.256	-0.00344104
-2.254	-0.00344104
-2.252	-0.00344104
-2.25	-0.00344104
-2.248	-0.00344104
-2.246	-0.00344104
-2.244	-0.00344104
-2.242	-0.00344104
-2.24	-0.00344104
-2.238	-0.00344104
-2.236	-0.00344104
-2.234	-0.00344104
-2.232	-0.00344104
-2.23	-0.00344104
-2.228	-0.00344104
-2.226	-0.00344104
-2.224	-0.00344104
-2.222	-0.00344104
-2.22	-0.00344104
-2.218	-0.00344104
-2.216	-0.00344104
-2.214	-0.00344104
-2.212	-0.00344104
-2.21	-0.00344104
-2.208	-0.00344104
-2.206	-0.00344104
-2.204	-0.00344104
-2.202	-0.00344104
-2.2	-0.00344104
-2.198	-0.00344104
-2.196	-0.00344104
-2.194	-0.00344104
-2.192	-0.00344104
-2.19	-0.00344104
-2.188	-0.00344104
-2.186	-0.00344104
-2.184	-0.00344104
-2.182	-0.00344104
-2.18	-0.00344104
-2.178	-0.00344104
-2.176	-0.00344104
-2.174	-0.00344104
-2.172	-0.00344104
-2.17	-0.00344104
-2.168	-0.00344104
-2.166	-0.00344104
-2.164	-0.00344104
-2.162	-0.00344105
-2.16	-0.00344105
-2.158	-0.00344105
-2.156	-0.00344105
-2.154	-0.00344105
-2.152	-0.00344105
-2.15	-0.00344106
-2.148	-0.00344106
-2.146	-0.00344106
-2.144	-0.00344106
-2.142	-0.00344106
-2.14	-0.00344106
-2.138	-0.00344107
-2.136	-0.00344107
-2.134	-0.00344107
-2.132	-0.00344107
-2.13	-0.00344107
-2.128	-0.00344108
-2.126	-0.00344108
-2.124	-0.00344108
-2.122	-0.00344108
-2.12	-0.00344108
-2.118	-0.00344108
-2.116	-0.00344109
-2.114	-0.00344109
-2.112	-0.00344109
-2.11	-0.00344109
-2.108	-0.00344109
-2.106	-0.00344109
-2.104	-0.0034411
-2.102	-0.0034411
-2.1	-0.0034411
-2.098	-0.0034411
-2.096	-0.0034411
-2.094	-0.0034411
-2.092	-0.00344111
-2.09	-0.00344111
-2.088	-0.00344111
-2.086	-0.00344111
-2.084	-0.00344111
-2.082	-0.00344111
-2.08	-0.00344111
-2.078	-0.00344112
-2.076	-0.00344112
-2.074	-0.00344112
-2.072	-0.00344112
-2.07	-0.00344112
-2.068	-0.00344112
-2.066	-0.00344112
-2.064	-0.00344112
-2.062	-0.00344112
-2.06	-0.00344113
-2.058	-0.00344113
-2.056	-0.00344113
-2.054	-0.00344113
-2.052	-0.00344113
-2.05	-0.00344113
-2.048	-0.00344113
-2.046	-0.00344113
-2.044	-0.00344113
-2.042	-0.00344113
-2.04	-0.00344114
-2.038	-0.00344114
-2.036	-0.00344114
-2.034	-0.00344114
-2.032	-0.00344114
-2.03	-0.00344114
-2.028	-0.00344114
-2.026	-0.00344114
-2.024	-0.00344114
-2.022	-0.00344114
-2.02	-0.00344114
-2.018	-0.00344114
-2.016	-0.00344114
-2.014	-0.00344114
-2.012	-0.00344114
-2.01	-0.00344114
-2.008	-0.00344114
-2.006	-0.00344114
-2.004	-0.00344114
-2.002	-0.00344115
-2	-0.00344115
-1.998	-0.00344115
-1.996	-0.00344115
-1.994	-0.00344115
-1.992	-0.00344115
-1.99	-0.00344115
-1.988	-0.00344115
-1.986	-0.00344115
-1.984	-0.00344115
-1.982	-0.00344115
-1.98	-0.00344115
-1.978	-0.00344115
-1.976	-0.00344115
-1.974	-0.00344115
-1.972	-0.00344115
-1.97	-0.00344115
-1.968	-0.00344115
-1.966	-0.00344115
-1.964	-0.00344115
-1.962	-0.00344115
-1.96	-0.00344115
-1.958	-0.00344115
-1.956	-0.00344115
-1.954	-0.00344115
-1.952	-0.00344115
-1.95	-0.00344115
-1.948	-0.00344115
-1.946	-0.00344115
-1.944	-0.00344115
-1.942	-0.00344115
-1.94	-0.00344115
-1.938	-0.00344115
-1.936	-0.00344115
-1.934	-0.00344114
-1.932	-0.00344114
-1.93	-0.00344114
-1.928	-0.00344114
-1.926	-0.00344114
-1.924	-0.00344114
-1.922	-0.00344114
-1.92	-0.00344114
-1.918	-0.00344114
-1.916	-0.00344114
-1.914	-0.00344114
-1.912	-0.00344114
-1.91	-0.00344114
-1.908	-0.00344114
-1.906	-0.00344114
-1.904	-0.00344114
-1.902	-0.00344114
-1.9	-0.00344114
-1.898	-0.00344114
-1.896	-0.00344114
-1.894	-0.00344114
-1.892	-0.00344114
-1.89	-0.00344114
-1.888	-0.00344114
-1.886	-0.00344114
-1.884	-0.00344114
-1.882	-0.00344114
-1.88	-0.00344114
-1.878	-0.00344114
-1.876	-0.00344114
-1.874	-0.00344114
-1.872	-0.00344115
-1.87	-0.00344115
-1.868	-0.00344115
-1.866	-0.00344115
-1.864	-0.00352161
-1.862	-0.00612546
-1.86	-0.0700303
-1.858	-0.274955
-1.856	-0.576981
-1.854	-0.892931
-1.852	-1.20658
-1.85	-1.51584
-1.848	-1.82032
-1.846	-2.11994
-1.844	-2.41466
-1.842	-2.70453
-1.84	-2.98963
-1.838	-3.27008
-1.836	-3.54602
-1.834	-3.8175
-1.832	-4.08451
-1.83	-4.34692
-1.828	-4.60452
-1.826	-4.85701
-1.824	-5.10401
-1.822	-5.31066
-1.82	-5.37897
-1.818	-5.35086
-1.816	-5.27013
-1.814	-5.16948
-1.812	-5.07054
-1.81	-4.98389
-1.808	-4.90903
-1.806	-4.83441
-1.804	-4.7546
-1.802	-4.6761
-1.8	-4.59888
-1.798	-4.52293
-1.796	-4.44823
-1.794	-4.37477
-1.792	-4.30252
-1.79	-4.23146
-1.788	-4.16158
-1.786	-4.09285
-1.784	-4.02526
-1.782	-3.95878
-1.78	-3.8934
-1.778	-3.8291
-1.776	-3.76586
-1.774	-3.70367
-1.772	-3.6425
-1.77	-3.58235
-1.768	-3.52319
-1.766	-3.46501
-1.764	-3.4078
-1.762	-3.35153
-1.76	-3.29619
-1.758	-3.24177
-1.756	-3.18824
-1.754	-3.13561
-1.752	-3.08384
-1.75	-3.03293
-1.748	-2.98286
-1.746	-2.93362
-1.744	-2.88519
-1.742	-2.83757
-1.74	-2.79073
-1.738	-2.74466
-1.736	-2.69936
-1.734	-2.6548
-1.732	-2.61098
-1.73	-2.56788
-1.728	-2.52549
-1.726	-2.48381
-1.724	-2.44281
-1.722	-2.40249
-1.72	-2.36284
-1.718	-2.32384
-1.716	-2.28549
-1.714	-2.24777
-1.712	-2.21067
-1.71	-2.17419
-1.708	-2.13831
-1.706	-2.10303
-1.704	-2.06832
-1.702	-2.03419
-1.7	-2.00063
-1.698	-1.95882
-1.696	-1.90489
-1.694	-1.93569
-1.692	-2.09826
-1.69	-2.37063
-1.688	-2.66639
-1.686	-2.95043
-1.684	-3.23102
-1.682	-3.5073
-1.68	-3.77898
-1.678	-4.04624
-1.676	-4.3092
-1.674	-4.56793
-1.672	-4.8225
-1.67	-5.07292
-1.668	-5.31918
-1.666	-5.56119
-1.664	-5.79884
-1.662	-6.03196
-1.66	-6.26034
-1.658	-6.48374
-1.656	-6.67318
-1.654	-6.73705
-1.652	-6.70477
-1.65	-6.61151
-1.648	-6.4859
-1.646	-6.34996
-1.644	-6.21914
-1.642	-6.10232
-1.64	-6.0018
-1.638	-5.91329
-1.636	-5.82593
-1.634	-5.73035
-1.632	-5.6357
-1.63	-5.54261
-1.628	-5.45106
-1.626	-5.36102
-1.624	-5.27247
-1.622	-5.18538
-1.62	-5.09973
-1.618	-5.01549
-1.616	-4.93265
-1.614	-4.85118
-1.612	-4.77105
-1.61	-4.69224
-1.608	-4.61474
-1.606	-4.53851
-1.604	-4.46355
-1.602	-4.38982
-1.6	-4.31731
-1.598	-4.246
-1.596	-4.17587
-1.594	-4.1069
-1.592	-4.03908
-1.59	-3.97237
-1.588	-3.90677
-1.586	-3.84226
-1.584	-3.77881
-1.582	-3.71641
-1.58	-3.65505
-1.578	-3.5947
-1.576	-3.53534
-1.574	-3.47697
-1.572	-3.41957
-1.57	-3.36311
-1.568	-3.30759
-1.566	-3.25298
-1.564	-3.19928
-1.562	-3.14646
-1.56	-3.09451
-1.558	-3.04343
-1.556	-2.99318
-1.554	-2.94376
-1.552	-2.89516
-1.55	-2.84737
-1.548	-2.80036
-1.546	-2.75413
-1.544	-2.70867
-1.542	-2.66395
-1.54	-2.61998
-1.538	-2.57665
-1.536	-2.53396
-1.534	-2.49221
-1.532	-2.45201
-1.53	-2.4187
-1.528	-2.44665
-1.526	-2.58691
-1.524	-2.83439
-1.522	-3.12688
-1.52	-3.40361
-1.518	-3.67659
-1.516	-3.9454
-1.514	-4.20986
-1.512	-4.47001
-1.51	-4.72591
-1.508	-4.9776
-1.506	-5.22514
-1.504	-5.4686
-1.502	-5.70804
-1.5	-5.94352
-1.498	-6.17511
-1.496	-6.40287
-1.494	-6.62686
-1.492	-6.85243
-1.49	-7.05699
-1.488	-7.19636
-1.486	-7.2473
-1.484	-7.20809
-1.482	-7.09859
-1.48	-6.96017
-1.478	-6.84156
-1.476	-6.72873
-1.474	-6.61766
-1.472	-6.50837
-1.47	-6.40086
-1.468	-6.29513
-1.466	-6.19115
-1.464	-6.08888
-1.462	-5.9883
-1.46	-5.88938
-1.458	-5.79209
-1.456	-5.6964
-1.454	-5.6023
-1.452	-5.50975
-1.45	-5.41873
-1.448	-5.32921
-1.446	-5.24118
-1.444	-5.1546
-1.442	-5.06946
-1.44	-4.98572
-1.438	-4.90337
-1.436	-4.82239
-1.434	-4.74274
-1.432	-4.66441
-1.43	-4.58738
-1.428	-4.51162
-1.426	-4.43711
-1.424	-4.36384
-1.422	-4.29178
-1.42	-4.2209
-1.418	-4.1512
-1.416	-4.08265
-1.414	-4.01524
-1.412	-3.94893
-1.41	-3.88372
-1.408	-3.81958
-1.406	-3.75651
-1.404	-3.69448
-1.402	-3.63347
-1.4	-3.57347
-1.398	-3.51446
-1.396	-3.45643
-1.394	-3.39936
-1.392	-3.34323
-1.39	-3.28803
-1.388	-3.23374
-1.386	-3.18034
-1.384	-3.1278
-1.382	-3.07607
-1.38	-3.02515
-1.378	-2.97505
-1.376	-2.9258
-1.374	-2.87746
-1.372	-2.83011
-1.37	-2.78385
-1.368	-2.73881
-1.366	-2.69513
-1.364	-2.68799
-1.362	-2.801
-1.36	-2.99869
-1.358	-3.24571
-1.356	-3.51509
-1.354	-3.7882
-1.352	-4.05479
-1.35	-4.31294
-1.348	-4.56878
-1.346	-4.82301
-1.344	-5.07308
-1.342	-5.31903
-1.34	-5.56093
-1.338	-5.79884
-1.336	-6.03282
-1.334	-6.26293
-1.332	-6.48924
-1.33	-6.72973
-1.328	-6.99645
-1.326	-7.23719
-1.324	-7.41329
-1.322	-7.50264
-1.32	-7.49967
-1.318	-7.4154
-1.316	-7.27736
-1.314	-7.12967
-1.312	-7.0101
-1.31	-6.8945
-1.308	-6.78069
-1.306	-6.6687
-1.304	-6.55854
-1.302	-6.4502
-1.3	-6.34365
-1.298	-6.23887
-1.296	-6.13581
-1.294	-6.03445
-1.292	-5.93476
-1.29	-5.83671
-1.288	-5.74028
-1.286	-5.64545
-1.284	-5.55218
-1.282	-5.46045
-1.28	-5.37025
-1.278	-5.28153
-1.276	-5.19428
-1.274	-5.10848
-1.272	-5.02409
-1.27	-4.94111
-1.268	-4.85949
-1.266	-4.77923
-1.264	-4.7003
-1.262	-4.62267
-1.26	-4.54633
-1.258	-4.47126
-1.256	-4.39742
-1.254	-4.32481
-1.252	-4.25339
-1.25	-4.18316
-1.248	-4.11409
-1.246	-4.04616
-1.244	-3.97935
-1.242	-3.91364
-1.24	-3.84902
-1.238	-3.78546
-1.236	-3.72295
-1.234	-3.66148
-1.232	-3.60101
-1.23	-3.54155
-1.228	-3.48307
-1.226	-3.42556
-1.224	-3.36899
-1.222	-3.31337
-1.22	-3.25866
-1.218	-3.20485
-1.216	-3.15194
-1.214	-3.0999
-1.212	-3.04872
-1.21	-2.99839
-1.208	-2.94888
-1.206	-2.9002
-1.204	-2.85232
-1.202	-2.80523
-1.2	-2.73777
-1.198	-2.68022
-1.196	-2.72909
-1.194	-2.91201
-1.192	-3.18461
-1.19	-3.459
-1.188	-3.73
-1.186	-3.99782
-1.184	-4.26139
-1.182	-4.52056
-1.18	-4.77559
-1.178	-5.02644
-1.176	-5.27316
-1.174	-5.51582
-1.172	-5.75448
-1.17	-5.98919
-1.168	-6.22002
-1.166	-6.44704
-1.164	-6.67243
-1.162	-6.92981
-1.16	-7.18326
-1.158	-7.38456
-1.156	-7.50357
-1.154	-7.52818
-1.152	-7.46431
-1.15	-7.33597
-1.148	-7.18517
-1.146	-7.06051
-1.144	-6.94406
-1.142	-6.82944
-1.14	-6.71665
-1.138	-6.6057
-1.136	-6.49657
-1.134	-6.38926
-1.132	-6.28372
-1.13	-6.17992
-1.128	-6.07783
-1.126	-5.97742
-1.124	-5.87867
-1.122	-5.78155
-1.12	-5.68604
-1.118	-5.5921
-1.116	-5.49972
-1.114	-5.40886
-1.112	-5.31951
-1.11	-5.23163
-1.108	-5.14521
-1.106	-5.06022
-1.104	-4.97664
-1.102	-4.89444
-1.1	-4.8136
-1.098	-4.7341
-1.096	-4.65592
-1.094	-4.57903
-1.092	-4.50341
-1.09	-4.42904
-1.088	-4.3559
-1.086	-4.28397
-1.084	-4.21324
-1.082	-4.14367
-1.08	-4.07524
-1.078	-4.00795
-1.076	-3.94177
-1.074	-3.87668
-1.072	-3.81266
-1.07	-3.7497
-1.068	-3.68778
-1.066	-3.62689
-1.064	-3.567
-1.062	-3.50809
-1.06	-3.45017
-1.058	-3.3932
-1.056	-3.33717
-1.054	-3.28207
-1.052	-3.22788
-1.05	-3.17458
-1.048	-3.12217
-1.046	-3.07062
-1.044	-3.01993
-1.042	-2.97007
-1.04	-2.92103
-1.038	-2.87281
-1.036	-2.8188
-1.034	-2.73822
-1.032	-2.71409
-1.03	-2.80273
-1.028	-3.00809
-1.026	-3.28175
-1.024	-3.55331
-1.022	-3.82274
-1.02	-4.08905
-1.018	-4.35118
-1.016	-4.60885
-1.014	-4.86239
-1.012	-5.11181
-1.01	-5.35712
-1.008	-5.59839
-1.006	-5.83568
-1.004	-6.06905
-1.002	-6.29856
-1	-6.52428
-0.998	-6.74829
-0.996	-7.00488
-0.994	-7.25619
-0.992	-7.45157
-0.99	-7.56025
-0.988	-7.57136
-0.986	-7.49391
-0.984	-7.35679
-0.982	-7.20879
-0.98	-7.08875
-0.978	-6.97184
-0.976	-6.85675
-0.974	-6.74351
-0.972	-6.63211
-0.97	-6.52255
-0.968	-6.41482
-0.966	-6.30886
-0.964	-6.20464
-0.962	-6.10214
-0.96	-6.00133
-0.958	-5.90219
-0.956	-5.80468
-0.954	-5.70879
-0.952	-5.61448
-0.95	-5.52173
-0.948	-5.43051
-0.946	-5.34081
-0.944	-5.25258
-0.942	-5.16582
-0.94	-5.0805
-0.938	-4.99658
-0.936	-4.91405
-0.934	-4.83289
-0.932	-4.75307
-0.93	-4.67458
-0.928	-4.59738
-0.926	-4.52145
-0.924	-4.44678
-0.922	-4.37335
-0.92	-4.30113
-0.918	-4.2301
-0.916	-4.16025
-0.914	-4.09155
-0.912	-4.02398
-0.91	-3.95752
-0.908	-3.89217
-0.906	-3.82789
-0.904	-3.76468
-0.902	-3.70251
-0.9	-3.64137
-0.898	-3.58124
-0.896	-3.52211
-0.894	-3.46395
-0.892	-3.40675
-0.89	-3.3505
-0.888	-3.29518
-0.886	-3.24073
-0.884	-3.18712
-0.882	-3.13432
-0.88	-3.08236
-0.878	-3.03129
-0.876	-2.98117
-0.874	-2.93212
-0.872	-2.88428
-0.87	-2.83781
-0.868	-2.79291
-0.866	-2.77678
-0.864	-2.88626
-0.862	-3.08736
-0.86	-3.33995
-0.858	-3.61378
-0.856	-3.88853
-0.854	-4.15379
-0.852	-4.40905
-0.85	-4.66305
-0.848	-4.91572
-0.846	-5.16425
-0.844	-5.4087
-0.842	-5.64912
-0.84	-5.88558
-0.838	-6.11812
-0.836	-6.34682
-0.834	-6.57174
-0.832	-6.82056
-0.83	-7.08619
-0.828	-7.32193
-0.826	-7.49484
-0.824	-7.58579
-0.822	-7.58941
-0.82	-7.51413
-0.818	-7.38219
-0.816	-7.2296
-0.814	-7.1009
-0.812	-6.98379
-0.81	-6.86852
-0.808	-6.75509
-0.806	-6.6435
-0.804	-6.53375
-0.802	-6.42582
-0.8	-6.31967
-0.798	-6.21528
-0.796	-6.11261
-0.794	-6.01163
-0.792	-5.91232
-0.79	-5.81464
-0.788	-5.71858
-0.786	-5.62411
-0.784	-5.5312
-0.782	-5.43982
-0.78	-5.34996
-0.778	-5.26158
-0.776	-5.17467
-0.774	-5.08919
-0.772	-5.00513
-0.77	-4.92246
-0.768	-4.84115
-0.766	-4.7612
-0.764	-4.68256
-0.762	-4.60523
-0.76	-4.52918
-0.758	-4.45438
-0.756	-4.38083
-0.754	-4.30848
-0.752	-4.23734
-0.75	-4.16737
-0.748	-4.09855
-0.746	-4.03087
-0.744	-3.96431
-0.742	-3.89885
-0.74	-3.83447
-0.738	-3.77114
-0.736	-3.70887
-0.734	-3.64762
-0.732	-3.58739
-0.73	-3.52815
-0.728	-3.46989
-0.726	-3.4126
-0.724	-3.35625
-0.722	-3.30083
-0.72	-3.24633
-0.718	-3.19273
-0.716	-3.14002
-0.714	-3.08817
-0.712	-3.03719
-0.71	-2.98705
-0.708	-2.93773
-0.706	-2.88923
-0.704	-2.82913
-0.702	-2.74819
-0.7	-2.7227
-0.698	-2.79966
-0.696	-2.98676
-0.694	-3.2524
-0.692	-3.53008
-0.69	-3.79959
-0.688	-4.066
-0.686	-4.32857
-0.684	-4.58686
-0.682	-4.84076
-0.68	-5.09088
-0.678	-5.35855
-0.676	-5.64151
-0.674	-5.92232
-0.672	-6.18619
-0.67	-6.42106
-0.668	-6.6175
-0.666	-6.76882
-0.664	-6.87097
-0.662	-6.9226
-0.66	-6.92504
-0.658	-6.88232
-0.656	-6.80114
-0.654	-6.69089
-0.652	-6.56363
-0.65	-6.43411
-0.648	-6.31944
-0.646	-6.21525
-0.644	-6.11271
-0.642	-6.01181
-0.64	-5.91254
-0.638	-5.81488
-0.636	-5.71882
-0.634	-5.62433
-0.632	-5.53141
-0.63	-5.44002
-0.628	-5.35015
-0.626	-5.26178
-0.624	-5.17487
-0.622	-5.08941
-0.62	-5.00535
-0.618	-4.92268
-0.616	-4.84137
-0.614	-4.7614
-0.612	-4.68275
-0.61	-4.6054
-0.608	-4.52933
-0.606	-4.45451
-0.604	-4.38094
-0.602	-4.30858
-0.6	-4.23741
-0.598	-4.16743
-0.596	-4.0986
-0.594	-4.03091
-0.592	-3.96435
-0.59	-3.89888
-0.588	-3.8345
-0.586	-3.77118
-0.584	-3.70891
-0.582	-3.64767
-0.58	-3.58744
-0.578	-3.52821
-0.576	-3.46996
-0.574	-3.41267
-0.572	-3.35633
-0.57	-3.30091
-0.568	-3.24642
-0.566	-3.19282
-0.564	-3.1401
-0.562	-3.08826
-0.56	-3.03727
-0.558	-2.98713
-0.556	-2.93781
-0.554	-2.88931
-0.552	-2.84161
-0.55	-2.7947
-0.548	-2.74857
-0.546	-2.70319
-0.544	-2.65857
-0.542	-2.61468
-0.54	-2.57152
-0.538	-2.52908
-0.536	-2.48596
-0.534	-2.45567
-0.532	-2.48672
-0.53	-2.64892
-0.528	-2.91026
-0.526	-3.19024
-0.524	-3.46462
-0.522	-3.73651
-0.52	-4.00431
-0.518	-4.26784
-0.516	-4.52707
-0.514	-4.78201
-0.512	-5.04506
-0.51	-5.32588
-0.508	-5.60652
-0.506	-5.87145
-0.504	-6.108
-0.502	-6.30639
-0.5	-6.45974
-0.498	-6.56402
-0.496	-6.6181
-0.494	-6.62372
-0.492	-6.5855
-0.49	-6.51094
-0.488	-6.41043
-0.486	-6.29723
-0.484	-6.18747
-0.482	-6.08568
-0.48	-5.98543
-0.478	-5.88672
-0.476	-5.78956
-0.474	-5.69394
-0.472	-5.59987
-0.47	-5.50733
-0.468	-5.41632
-0.466	-5.32681
-0.464	-5.2388
-0.462	-5.15226
-0.46	-5.06717
-0.458	-4.98349
-0.456	-4.90119
-0.454	-4.82025
-0.452	-4.74063
-0.45	-4.66233
-0.448	-4.58531
-0.446	-4.50957
-0.444	-4.43509
-0.442	-4.36183
-0.44	-4.28978
-0.438	-4.21893
-0.436	-4.14924
-0.434	-4.08072
-0.432	-4.01332
-0.43	-3.94704
-0.428	-3.88186
-0.426	-3.81775
-0.424	-3.75471
-0.422	-3.69271
-0.42	-3.63174
-0.418	-3.57177
-0.416	-3.5128
-0.414	-3.4548
-0.412	-3.39777
-0.41	-3.34167
-0.408	-3.2865
-0.406	-3.23225
-0.404	-3.17889
-0.402	-3.12641
-0.4	-3.07479
-0.398	-3.02403
-0.396	-2.97411
-0.394	-2.92501
-0.392	-2.87672
-0.39	-2.82923
-0.388	-2.78252
-0.386	-2.73659
-0.384	-2.69141
-0.382	-2.64698
-0.38	-2.60429
-0.378	-2.57785
-0.376	-2.5474
-0.374	-2.49425
-0.372	-2.41745
-0.37	-2.33384
-0.368	-2.27804
-0.366	-2.30241
-0.364	-2.45682
-0.362	-2.68981
-0.36	-2.96377
-0.358	-3.25399
-0.356	-3.54325
-0.354	-3.8217
-0.352	-4.08694
-0.35	-4.34398
-0.348	-4.60129
-0.346	-4.85504
-0.344	-5.10461
-0.342	-5.35006
-0.34	-5.59146
-0.338	-5.82886
-0.336	-6.06235
-0.334	-6.29197
-0.332	-6.5258
-0.33	-6.78826
-0.328	-7.01574
-0.326	-7.15693
-0.324	-7.18973
-0.322	-7.12121
-0.32	-6.98765
-0.318	-6.85393
-0.316	-6.7411
-0.314	-6.62992
-0.312	-6.52046
-0.31	-6.41276
-0.308	-6.30684
-0.306	-6.20267
-0.304	-6.10022
-0.302	-5.99946
-0.3	-5.90035
-0.298	-5.80288
-0.296	-5.70702
-0.294	-5.61274
-0.292	-5.52002
-0.29	-5.42883
-0.288	-5.33915
-0.286	-5.25095
-0.284	-5.16422
-0.282	-5.07891
-0.28	-4.99502
-0.278	-4.91252
-0.276	-4.83138
-0.274	-4.75158
-0.272	-4.67311
-0.27	-4.59593
-0.268	-4.52003
-0.266	-4.44538
-0.264	-4.37197
-0.262	-4.29977
-0.26	-4.22877
-0.258	-4.15894
-0.256	-4.09026
-0.254	-4.02271
-0.252	-3.95628
-0.25	-3.89095
-0.248	-3.82669
-0.246	-3.7635
-0.244	-3.70135
-0.242	-3.64023
-0.24	-3.58012
-0.238	-3.521
-0.236	-3.46286
-0.234	-3.40568
-0.232	-3.34945
-0.23	-3.29415
-0.228	-3.23975
-0.226	-3.18626
-0.224	-3.13362
-0.222	-3.08175
-0.22	-3.03059
-0.218	-2.98016
-0.216	-2.9305
-0.214	-2.88172
-0.212	-2.83399
-0.21	-2.78749
-0.208	-2.74249
-0.206	-2.69929
-0.204	-2.65825
-0.202	-2.62058
-0.2	-2.69004
-0.198	-2.88784
-0.196	-3.15357
-0.194	-3.44292
-0.192	-3.72763
-0.19	-3.99557
-0.188	-4.25066
-0.186	-4.50818
-0.184	-4.76341
-0.182	-5.01446
-0.18	-5.26139
-0.178	-5.50425
-0.176	-5.74309
-0.174	-5.97799
-0.172	-6.20901
-0.17	-6.46324
-0.168	-6.73062
-0.166	-6.96816
-0.164	-7.14549
-0.162	-7.24487
-0.16	-7.26119
-0.158	-7.20199
-0.156	-7.08742
-0.154	-6.95026
-0.152	-6.83008
-0.15	-6.71774
-0.148	-6.607
-0.146	-6.49793
-0.144	-6.39058
-0.142	-6.28498
-0.14	-6.18113
-0.138	-6.07903
-0.136	-5.97864
-0.134	-5.87989
-0.132	-5.78276
-0.13	-5.68723
-0.128	-5.59328
-0.126	-5.50088
-0.124	-5.41001
-0.122	-5.32064
-0.12	-5.23275
-0.118	-5.14631
-0.116	-5.0613
-0.114	-4.97769
-0.112	-4.89547
-0.11	-4.81461
-0.108	-4.73509
-0.106	-4.65688
-0.104	-4.57997
-0.102	-4.50433
-0.1	-4.42995
-0.098	-4.35679
-0.096	-4.28484
-0.094	-4.21408
-0.092	-4.1445
-0.09	-4.07606
-0.088	-4.00875
-0.086	-3.94256
-0.084	-3.87745
-0.082	-3.81343
-0.08	-3.75045
-0.078	-3.68852
-0.076	-3.62761
-0.074	-3.56771
-0.072	-3.5088
-0.07	-3.45086
-0.068	-3.39388
-0.066	-3.33784
-0.064	-3.28273
-0.062	-3.22853
-0.06	-3.17522
-0.058	-3.1228
-0.056	-3.07124
-0.054	-3.02053
-0.052	-2.97066
-0.05	-2.92162
-0.048	-2.87339
-0.046	-2.82595
-0.044	-2.7793
-0.042	-2.73342
-0.04	-2.68829
-0.038	-2.61967
-0.036	-2.55681
-0.034	-2.58758
-0.032	-2.74537
-0.03	-3.00773
-0.028	-3.29729
-0.026	-3.57093
-0.024	-3.84115
-0.022	-4.10733
-0.02	-4.36916
-0.018	-4.62665
-0.016	-4.89447
-0.014	-5.17777
-0.012	-5.46124
-0.01	-5.73175
-0.008	-5.97835
-0.006	-6.19229
-0.004	-6.36703
-0.002	-6.49818
0	-6.58357
0.002	-6.6232
0.004	-6.61929
0.006	-6.57621
0.008	-6.50056
0.01	-6.40109
0.012	-6.28878
0.014	-6.17678
0.016	-6.07448
0.018	-5.9744
0.02	-5.87588
0.022	-5.77891
0.024	-5.68349
0.026	-5.58961
0.028	-5.49725
0.03	-5.40642
0.032	-5.31708
0.034	-5.22922
0.036	-5.14282
0.038	-5.05787
0.04	-4.97433
0.042	-4.89218
0.044	-4.8114
0.046	-4.73194
0.048	-4.65378
0.05	-4.57692
0.052	-4.50132
0.054	-4.42697
0.056	-4.35384
0.058	-4.28193
0.06	-4.21121
0.062	-4.14165
0.064	-4.07324
0.066	-4.00597
0.068	-3.93981
0.07	-3.87475
0.072	-3.81076
0.074	-3.74783
0.076	-3.68594
0.078	-3.62508
0.08	-3.56522
0.082	-3.50636
0.084	-3.44846
0.086	-3.39153
0.088	-3.33554
0.09	-3.28047
0.092	-3.22631
0.094	-3.17305
0.096	-3.12067
0.098	-3.06915
0.1	-3.01848
0.102	-2.96865
0.104	-2.91964
0.106	-2.87144
0.108	-2.82403
0.11	-2.77741
0.112	-2.73155
0.114	-2.68646
0.116	-2.6421
0.118	-2.59849
0.12	-2.55559
0.122	-2.5134
0.124	-2.47191
0.126	-2.43111
0.128	-2.39098
0.13	-2.35152
[truncated: 997 more rows]

## Sheet: B1
$\mathrm{E^{ON}}$_x	$\mathrm{E^{ON}}$_y	$\mathrm{I_{}^{ON}}$_x	$\mathrm{I_{}^{ON}}$_y	$\mathrm{I_{gly}^{OFF}}$_x	$\mathrm{I_{gly}^{OFF}}$_y
-3.866	0	-3.866	0.0147799	-3.866	-0.0447534
-3.864	-0.000449879	-3.864	0.0144787	-3.864	-0.0436034
-3.862	-0.000888651	-3.862	0.0141825	-3.862	-0.0424801
-3.86	-0.00131659	-3.86	0.0138912	-3.86	-0.041383
-3.858	-0.00173396	-3.858	0.0136047	-3.858	-0.0403114
-3.856	-0.00214103	-3.856	0.013323	-3.856	-0.0392647
-3.854	-0.00253804	-3.854	0.0130459	-3.854	-0.0382423
-3.852	-0.00292526	-3.852	0.0127734	-3.852	-0.0372437
-3.85	-0.00330291	-3.85	0.0125054	-3.85	-0.0362683
-3.848	-0.00367124	-3.848	0.0122418	-3.848	-0.0353156
-3.846	-0.00403049	-3.846	0.0119826	-3.846	-0.0343851
-3.844	-0.00438087	-3.844	0.0117277	-3.844	-0.0334762
-3.842	-0.00472261	-3.842	0.0114769	-3.842	-0.0325884
-3.84	-0.00505591	-3.84	0.0112304	-3.84	-0.0317212
-3.838	-0.00538097	-3.838	0.0109879	-3.838	-0.0308742
-3.836	-0.00569801	-3.836	0.0107494	-3.836	-0.030047
-3.834	-0.0060072	-3.834	0.0105148	-3.834	-0.0292389
-3.832	-0.00630876	-3.832	0.0102841	-3.832	-0.0284497
-3.83	-0.00660287	-3.83	0.0100573	-3.83	-0.0276789
-3.828	-0.00688971	-3.828	0.00983418	-3.828	-0.026926
-3.826	-0.00716946	-3.826	0.00961476	-3.826	-0.0261906
-3.824	-0.00744231	-3.824	0.00939897	-3.824	-0.0254723
-3.822	-0.00770842	-3.822	0.00918674	-3.822	-0.0247707
-3.82	-0.00796796	-3.82	0.00897802	-3.82	-0.0240854
-3.818	-0.00822109	-3.818	0.00877275	-3.818	-0.0234161
-3.816	-0.00846798	-3.816	0.00857087	-3.816	-0.0227623
-3.814	-0.00870879	-3.814	0.00837233	-3.814	-0.0221236
-3.812	-0.00894368	-3.812	0.00817707	-3.812	-0.0214998
-3.81	-0.00917279	-3.81	0.00798503	-3.81	-0.0208905
-3.808	-0.00939626	-3.808	0.00779616	-3.808	-0.0202953
-3.806	-0.00961422	-3.806	0.00761041	-3.806	-0.0197139
-3.804	-0.0098268	-3.804	0.00742774	-3.804	-0.019146
-3.802	-0.0100341	-3.802	0.00724808	-3.802	-0.0185913
-3.8	-0.0102363	-3.8	0.00707139	-3.8	-0.0180496
-3.798	-0.0104335	-3.798	0.00689763	-3.798	-0.0175205
-3.796	-0.0106258	-3.796	0.00672674	-3.796	-0.0170037
-3.794	-0.0108134	-3.794	0.00655868	-3.794	-0.016499
-3.792	-0.0109963	-3.792	0.00639339	-3.792	-0.016006
-3.79	-0.0111746	-3.79	0.00623084	-3.79	-0.0155245
-3.788	-0.0113486	-3.788	0.00607098	-3.788	-0.0150543
-3.786	-0.0115182	-3.786	0.00591377	-3.786	-0.014595
-3.784	-0.0116837	-3.784	0.00575915	-3.784	-0.0141464
-3.782	-0.011845	-3.782	0.00560709	-3.782	-0.0137083
-3.78	-0.0120024	-3.78	0.00545755	-3.78	-0.0132804
-3.778	-0.0121558	-3.778	0.00531047	-3.778	-0.0128624
-3.776	-0.0123055	-3.776	0.00516583	-3.776	-0.0124542
-3.774	-0.0124515	-3.774	0.00502358	-3.774	-0.0120554
-3.772	-0.0125939	-3.772	0.00488367	-3.772	-0.0116659
-3.77	-0.0127328	-3.77	0.00474608	-3.77	-0.0112855
-3.768	-0.0128682	-3.768	0.00461076	-3.768	-0.0109138
-3.766	-0.0130004	-3.766	0.00447768	-3.766	-0.0105508
-3.764	-0.0131293	-3.764	0.00434679	-3.764	-0.0101961
-3.762	-0.0132551	-3.762	0.00421806	-3.762	-0.00984962
-3.76	-0.0133778	-3.76	0.00409145	-3.76	-0.00951111
-3.758	-0.0134975	-3.758	0.00396692	-3.758	-0.00918041
-3.756	-0.0136142	-3.756	0.00384446	-3.756	-0.00885738
-3.754	-0.0137281	-3.754	0.00372401	-3.754	-0.00854183
-3.752	-0.0138392	-3.752	0.00360556	-3.752	-0.00823361
-3.75	-0.0139475	-3.75	0.00348907	-3.75	-0.00793257
-3.748	-0.0140532	-3.748	0.0033745	-3.748	-0.00763855
-3.746	-0.0141562	-3.746	0.00326183	-3.746	-0.00735139
-3.744	-0.0142567	-3.744	0.00315102	-3.744	-0.00707094
-3.742	-0.0143546	-3.742	0.00304205	-3.742	-0.00679704
-3.74	-0.0144502	-3.74	0.00293488	-3.74	-0.00652957
-3.738	-0.0145433	-3.738	0.00282949	-3.738	-0.00626835
-3.736	-0.0146341	-3.736	0.00272584	-3.736	-0.00601327
-3.734	-0.0147227	-3.734	0.00262391	-3.734	-0.00576416
-3.732	-0.014809	-3.732	0.00252367	-3.732	-0.00552089
-3.73	-0.0148932	-3.73	0.00242509	-3.73	-0.00528333
-3.728	-0.0149753	-3.728	0.00232814	-3.728	-0.00505134
-3.726	-0.0150554	-3.726	0.0022328	-3.726	-0.00482478
-3.724	-0.0151334	-3.724	0.00213903	-3.724	-0.00460353
-3.722	-0.0152095	-3.722	0.00204682	-3.722	-0.00438746
-3.72	-0.0152838	-3.72	0.00195613	-3.72	-0.00417643
-3.718	-0.0153561	-3.718	0.00186694	-3.718	-0.00397033
-3.716	-0.0154267	-3.716	0.00177923	-3.716	-0.00376903
-3.714	-0.0154956	-3.714	0.00169296	-3.714	-0.00357241
-3.712	-0.0155627	-3.712	0.00160812	-3.712	-0.00338036
-3.71	-0.0156282	-3.71	0.00152469	-3.71	-0.00319275
-3.708	-0.0156921	-3.708	0.00144262	-3.708	-0.00300948
-3.706	-0.0157544	-3.706	0.00136192	-3.706	-0.00283043
-3.704	-0.0158153	-3.704	0.00128254	-3.704	-0.00265549
-3.702	-0.0158746	-3.702	0.00120447	-3.702	-0.00248455
-3.7	-0.0159325	-3.7	0.00112768	-3.7	-0.00231751
-3.698	-0.0159891	-3.698	0.00105216	-3.698	-0.00215426
-3.696	-0.0160443	-3.696	0.000977873	-3.696	-0.00199471
-3.694	-0.0160981	-3.694	0.000904808	-3.694	-0.00183879
-3.692	-0.0161507	-3.692	0.000832946	-3.692	-0.00168644
-3.69	-0.016202	-3.69	0.000762268	-3.69	-0.00153759
-3.688	-0.016252	-3.688	0.000692755	-3.688	-0.00139217
-3.686	-0.0163008	-3.686	0.000624389	-3.686	-0.00125011
-3.684	-0.0163484	-3.684	0.000557153	-3.684	-0.00111135
-3.682	-0.0163948	-3.682	0.000491029	-3.682	-0.000975811
-3.68	-0.0164401	-3.68	0.000425999	-3.68	-0.000843439
-3.678	-0.0164843	-3.678	0.000362046	-3.678	-0.000714164
-3.676	-0.0165273	-3.676	0.000299153	-3.676	-0.000587923
-3.674	-0.0165693	-3.674	0.000237303	-3.674	-0.000464651
-3.672	-0.0166102	-3.672	0.00017648	-3.672	-0.000344286
-3.67	-0.0166501	-3.67	0.000116665	-3.67	-0.000226763
-3.668	-0.016689	-3.668	5.78441e-05	-3.668	-0.000112022
-3.666	-0.0167269	-3.666	0	-3.666	0
-3.664	-0.0167638	-3.664	-5.68832e-05	-3.664	0.000109363
-3.662	-0.0167998	-3.662	-0.000112821	-3.662	0.000216129
-3.66	-0.0168349	-3.66	-0.00016783	-3.66	0.000320356
-3.658	-0.0168691	-3.658	-0.000221924	-3.658	0.000422105
-3.656	-0.0169024	-3.656	-0.00027512	-3.656	0.000521433
-3.654	-0.0169349	-3.654	-0.000327432	-3.654	0.0006184
-3.652	-0.0169665	-3.652	-0.000378875	-3.652	0.000713062
-3.65	-0.0169973	-3.65	-0.000429465	-3.65	0.000805476
-3.648	-0.0170274	-3.648	-0.000479215	-3.648	0.000895699
-3.646	-0.0170567	-3.646	-0.000528139	-3.646	0.000983786
-3.644	-0.0170853	-3.644	-0.000576253	-3.644	0.00106979
-3.642	-0.0171131	-3.642	-0.000623569	-3.642	0.00115377
-3.64	-0.0171403	-3.64	-0.000670103	-3.64	0.00123578
-3.638	-0.0171667	-3.638	-0.000715866	-3.638	0.00131587
-3.636	-0.0171926	-3.636	-0.000760874	-3.636	0.0013941
-3.634	-0.0172178	-3.634	-0.000805138	-3.634	0.00147051
-3.632	-0.0172423	-3.632	-0.000848672	-3.632	0.00154516
-3.63	-0.0172663	-3.63	-0.00089149	-3.63	0.0016181
-3.628	-0.0172897	-3.628	-0.000933603	-3.628	0.00168938
-3.626	-0.0173125	-3.626	-0.000975023	-3.626	0.00175905
-3.624	-0.0173348	-3.624	-0.00101576	-3.624	0.00182716
-3.622	-0.0173566	-3.622	-0.00105584	-3.622	0.00189376
-3.62	-0.0173779	-3.62	-0.00109526	-3.62	0.00195889
-3.618	-0.0173987	-3.618	-0.00113403	-3.618	0.0020226
-3.616	-0.0174191	-3.616	-0.00117217	-3.616	0.00208493
-3.614	-0.0174389	-3.614	-0.0012097	-3.614	0.00214589
-3.612	-0.0174584	-3.612	-0.00124661	-3.612	0.0022055
-3.61	-0.0174773	-3.61	-0.00128292	-3.61	0.0022638
-3.608	-0.0174958	-3.608	-0.00131864	-3.608	0.00232078
-3.606	-0.0175139	-3.606	-0.00135377	-3.606	0.00237648
-3.604	-0.0175316	-3.604	-0.00138832	-3.604	0.00243092
-3.602	-0.0175488	-3.602	-0.0014223	-3.602	0.00248412
-3.6	-0.0175656	-3.6	-0.00145573	-3.6	0.0025361
-3.598	-0.017582	-3.598	-0.0014886	-3.598	0.00258687
-3.596	-0.017598	-3.596	-0.00152093	-3.596	0.00263647
-3.594	-0.0176136	-3.594	-0.00155272	-3.594	0.0026849
-3.592	-0.0176288	-3.592	-0.00158398	-3.592	0.0027322
-3.59	-0.0176436	-3.59	-0.00161473	-3.59	0.00277838
-3.588	-0.017658	-3.588	-0.00164496	-3.588	0.00282346
-3.586	-0.0176721	-3.586	-0.0016747	-3.586	0.00286746
-3.584	-0.0176858	-3.584	-0.00170393	-3.584	0.00291041
-3.582	-0.0176992	-3.582	-0.00173268	-3.582	0.00295232
-3.58	-0.0177122	-3.58	-0.00176095	-3.58	0.00299322
-3.578	-0.0177248	-3.578	-0.00178874	-3.578	0.00303312
-3.576	-0.0177372	-3.576	-0.00181607	-3.576	0.00307205
-3.574	-0.0177492	-3.574	-0.00184295	-3.574	0.00311003
-3.572	-0.0177609	-3.572	-0.00186937	-3.572	0.00314707
-3.57	-0.0177723	-3.57	-0.00189535	-3.57	0.0031832
-3.568	-0.0177833	-3.568	-0.00192089	-3.568	0.00321844
-3.566	-0.0177941	-3.566	-0.00194601	-3.566	0.0032528
-3.564	-0.0178046	-3.564	-0.00197071	-3.564	0.00328632
-3.562	-0.0178148	-3.562	-0.00199499	-3.562	0.00331901
-3.56	-0.0178248	-3.56	-0.00201887	-3.56	0.00335088
-3.558	-0.0178344	-3.558	-0.00204235	-3.558	0.00338197
-3.556	-0.0178438	-3.556	-0.00206543	-3.556	0.00341229
-3.554	-0.017853	-3.554	-0.00208813	-3.554	0.00344187
-3.552	-0.0178619	-3.552	-0.00211045	-3.552	0.00347071
-3.55	-0.0178706	-3.55	-0.00213239	-3.55	0.00349885
-3.548	-0.017879	-3.548	-0.00215397	-3.548	0.0035263
-3.546	-0.0178873	-3.546	-0.0021752	-3.546	0.00355309
-3.544	-0.0178953	-3.544	-0.00219606	-3.544	0.00357923
-3.542	-0.0179031	-3.542	-0.00221659	-3.542	0.00360475
-3.54	-0.0179107	-3.54	-0.00223677	-3.54	0.00362966
-3.538	-0.0179181	-3.538	-0.00225662	-3.538	0.00365399
-3.536	-0.0179254	-3.536	-0.00227614	-3.536	0.00367776
-3.534	-0.0179324	-3.534	-0.00229534	-3.534	0.00370098
-3.532	-0.0179393	-3.532	-0.00231423	-3.532	0.00372368
-3.53	-0.0179461	-3.53	-0.0023328	-3.53	0.00374588
-3.528	-0.0179526	-3.528	-0.00235108	-3.528	0.0037676
-3.526	-0.0179591	-3.526	-0.00236905	-3.526	0.00378885
-3.524	-0.0179654	-3.524	-0.00238674	-3.524	0.00380967
-3.522	-0.0179716	-3.522	-0.00240414	-3.522	0.00383006
-3.52	-0.0179776	-3.52	-0.00242126	-3.52	0.00385006
-3.518	-0.0179836	-3.518	-0.0024381	-3.518	0.00386967
-3.516	-0.0179894	-3.516	-0.00245468	-3.516	0.00388893
-3.514	-0.0179952	-3.514	-0.00247099	-3.514	0.00390782
-3.512	-0.0180008	-3.512	-0.00248705	-3.512	0.00392634
-3.51	-0.0180063	-3.51	-0.00250285	-3.51	0.00394449
-3.508	-0.0180117	-3.508	-0.00251839	-3.508	0.00396228
-3.506	-0.018017	-3.506	-0.00253369	-3.506	0.0039797
-3.504	-0.0180222	-3.504	-0.00254875	-3.504	0.00399676
-3.502	-0.0180272	-3.502	-0.00256356	-3.502	0.00401346
-3.5	-0.0180322	-3.5	-0.00257813	-3.5	0.0040298
-3.498	-0.018037	-3.498	-0.00259246	-3.498	0.00404579
-3.496	-0.0180418	-3.496	-0.00260656	-3.496	0.00406143
-3.494	-0.0180464	-3.494	-0.00262043	-3.494	0.00407673
-3.492	-0.0180509	-3.492	-0.00263407	-3.492	0.00409168
-3.49	-0.0180553	-3.49	-0.00264749	-3.49	0.00410629
-3.488	-0.0180596	-3.488	-0.00266068	-3.488	0.00412056
-3.486	-0.0180638	-3.486	-0.00267366	-3.486	0.00413451
-3.484	-0.0180678	-3.484	-0.00268642	-3.484	0.00414812
-3.482	-0.0180718	-3.482	-0.00269896	-3.482	0.0041614
-3.48	-0.0180757	-3.48	-0.0027113	-3.48	0.00417437
-3.478	-0.0180795	-3.478	-0.00272343	-3.478	0.00418701
-3.476	-0.0180831	-3.476	-0.00273536	-3.476	0.00419934
-3.474	-0.0180867	-3.474	-0.00274708	-3.474	0.00421137
-3.472	-0.0180902	-3.472	-0.00275861	-3.472	0.00422309
-3.47	-0.0180936	-3.47	-0.00276994	-3.47	0.0042345
-3.468	-0.0180968	-3.468	-0.00278108	-3.468	0.00424562
-3.466	-0.0181	-3.466	-0.00279203	-3.466	0.00425645
-3.464	-0.0181031	-3.464	-0.0028028	-3.464	0.004267
-3.462	-0.0181061	-3.462	-0.00281338	-3.462	0.00427726
-3.46	-0.018109	-3.46	-0.00282378	-3.46	0.00428724
-3.458	-0.0181119	-3.458	-0.002834	-3.458	0.00429696
-3.456	-0.0181146	-3.456	-0.00284404	-3.456	0.0043064
-3.454	-0.0181173	-3.454	-0.00285392	-3.454	0.00431559
-3.452	-0.0181198	-3.452	-0.00286362	-3.452	0.00432452
-3.45	-0.0181223	-3.45	-0.00287316	-3.45	0.0043332
-3.448	-0.0181247	-3.448	-0.00288253	-3.448	0.00434164
-3.446	-0.0181271	-3.446	-0.00289174	-3.446	0.00434983
-3.444	-0.0181293	-3.444	-0.0029008	-3.444	0.0043578
-3.442	-0.0181315	-3.442	-0.00290969	-3.442	0.00436553
-3.44	-0.0181336	-3.44	-0.00291844	-3.44	0.00437305
-3.438	-0.0181356	-3.438	-0.00292703	-3.438	0.00438035
-3.436	-0.0181376	-3.436	-0.00293548	-3.436	0.00438745
-3.434	-0.0181395	-3.434	-0.00294378	-3.434	0.00439434
-3.432	-0.0181414	-3.432	-0.00295194	-3.432	0.00440103
-3.43	-0.0181432	-3.43	-0.00295997	-3.43	0.00440754
-3.428	-0.0181449	-3.428	-0.00296785	-3.428	0.00441387
-3.426	-0.0181466	-3.426	-0.0029756	-3.426	0.00442002
-3.424	-0.0181482	-3.424	-0.00298322	-3.424	0.004426
-3.422	-0.0181498	-3.422	-0.00299071	-3.422	0.00443182
-3.42	-0.0181513	-3.42	-0.00299807	-3.42	0.00443749
-3.418	-0.0181528	-3.418	-0.00300532	-3.418	0.00444301
-3.416	-0.0181543	-3.416	-0.00301244	-3.416	0.00444839
-3.414	-0.0181557	-3.414	-0.00301944	-3.414	0.00445364
-3.412	-0.018157	-3.412	-0.00302632	-3.412	0.00445876
-3.41	-0.0181584	-3.41	-0.0030331	-3.41	0.00446377
-3.408	-0.0181597	-3.408	-0.00303976	-3.408	0.00446867
-3.406	-0.018161	-3.406	-0.00304632	-3.406	0.00447347
-3.404	-0.0181622	-3.404	-0.00305277	-3.404	0.00447817
-3.402	-0.0181634	-3.402	-0.00305911	-3.402	0.00448279
-3.4	-0.0181647	-3.4	-0.00306536	-3.4	0.00448734
-3.398	-0.0181659	-3.398	-0.00307151	-3.398	0.00449182
-3.396	-0.0181671	-3.396	-0.00307756	-3.396	0.00449623
-3.394	-0.0181682	-3.394	-0.00308352	-3.394	0.0045006
-3.392	-0.0181694	-3.392	-0.0030894	-3.392	0.00450492
-3.39	-0.0181706	-3.39	-0.00309518	-3.39	0.00450921
-3.388	-0.0181718	-3.388	-0.00310088	-3.388	0.00451348
-3.386	-0.018173	-3.386	-0.00310649	-3.386	0.00451773
-3.384	-0.0181742	-3.384	-0.00311203	-3.384	0.00452196
-3.382	-0.0181753	-3.382	-0.00311748	-3.382	0.00452614
-3.38	-0.0181765	-3.38	-0.00312286	-3.38	0.00453027
-3.378	-0.0181777	-3.378	-0.00312816	-3.378	0.00453435
-3.376	-0.0181788	-3.376	-0.00313337	-3.376	0.00453837
-3.374	-0.0181799	-3.374	-0.00313852	-3.374	0.00454233
-3.372	-0.0181811	-3.372	-0.00314358	-3.372	0.00454624
-3.37	-0.0181822	-3.37	-0.00314857	-3.37	0.00455008
-3.368	-0.0181832	-3.368	-0.00315348	-3.368	0.00455387
-3.366	-0.0181843	-3.366	-0.00315831	-3.366	0.00455759
-3.364	-0.0181854	-3.364	-0.00316307	-3.364	0.00456125
-3.362	-0.0181864	-3.362	-0.00316776	-3.362	0.00456485
-3.36	-0.0181874	-3.36	-0.00317237	-3.36	0.00456837
-3.358	-0.0181884	-3.358	-0.00317691	-3.358	0.00457184
-3.356	-0.0181894	-3.356	-0.00318138	-3.356	0.00457523
-3.354	-0.0181903	-3.354	-0.00318577	-3.354	0.00457856
-3.352	-0.0181913	-3.352	-0.00319009	-3.352	0.00458181
-3.35	-0.0181922	-3.35	-0.00319435	-3.35	0.004585
-3.348	-0.0181931	-3.348	-0.00319853	-3.348	0.00458811
-3.346	-0.0181939	-3.346	-0.00320264	-3.346	0.00459116
-3.344	-0.0181948	-3.344	-0.00320669	-3.344	0.00459413
-3.342	-0.0181956	-3.342	-0.00321066	-3.342	0.00459703
-3.34	-0.0181964	-3.34	-0.00321457	-3.34	0.00459985
-3.338	-0.0181972	-3.338	-0.00321841	-3.338	0.00460261
-3.336	-0.0181979	-3.336	-0.00322219	-3.336	0.00460529
-3.334	-0.0181987	-3.334	-0.0032259	-3.334	0.00460789
-3.332	-0.0181994	-3.332	-0.00322955	-3.332	0.00461043
-3.33	-0.0182001	-3.33	-0.00323313	-3.33	0.00461288
-3.328	-0.0182007	-3.328	-0.00323665	-3.328	0.00461527
-3.326	-0.0182014	-3.326	-0.0032401	-3.326	0.00461758
-3.324	-0.018202	-3.324	-0.0032435	-3.324	0.00461982
-3.322	-0.0182026	-3.322	-0.00324683	-3.322	0.00462199
-3.32	-0.0182032	-3.32	-0.00325011	-3.32	0.00462408
-3.318	-0.0182037	-3.318	-0.00325332	-3.318	0.0046261
-3.316	-0.0182043	-3.316	-0.00325648	-3.316	0.00462805
-3.314	-0.0182048	-3.314	-0.00325957	-3.314	0.00462993
-3.312	-0.0182052	-3.312	-0.00326261	-3.312	0.00463174
-3.31	-0.0182057	-3.31	-0.0032656	-3.31	0.00463348
-3.308	-0.0182061	-3.308	-0.00326852	-3.308	0.00463515
-3.306	-0.0182066	-3.306	-0.0032714	-3.306	0.00463675
-3.304	-0.0182069	-3.304	-0.00327422	-3.304	0.00463829
-3.302	-0.0182073	-3.302	-0.00327698	-3.302	0.00463976
-3.3	-0.0182077	-3.3	-0.00327969	-3.3	0.00464116
-3.298	-0.018208	-3.298	-0.00328236	-3.298	0.0046425
-3.296	-0.0182083	-3.296	-0.00328497	-3.296	0.00464378
-3.294	-0.0182086	-3.294	-0.00328753	-3.294	0.00464499
-3.292	-0.0182089	-3.292	-0.00329004	-3.292	0.00464615
-3.29	-0.0182091	-3.29	-0.0032925	-3.29	0.00464725
-3.288	-0.0182093	-3.288	-0.00329492	-3.288	0.00464829
-3.286	-0.0182096	-3.286	-0.00329729	-3.286	0.00464928
-3.284	-0.0182098	-3.284	-0.00329962	-3.284	0.00465021
-3.282	-0.0182099	-3.282	-0.0033019	-3.282	0.00465109
-3.28	-0.0182101	-3.28	-0.00330413	-3.28	0.00465192
-3.278	-0.0182102	-3.278	-0.00330633	-3.278	0.0046527
-3.276	-0.0182104	-3.276	-0.00330848	-3.276	0.00465343
-3.274	-0.0182105	-3.274	-0.00331059	-3.274	0.00465412
-3.272	-0.0182106	-3.272	-0.00331266	-3.272	0.00465477
-3.27	-0.0182107	-3.27	-0.00331469	-3.27	0.00465538
-3.268	-0.0182108	-3.268	-0.00331669	-3.268	0.00465595
-3.266	-0.0182109	-3.266	-0.00331864	-3.266	0.00465648
-3.264	-0.0182109	-3.264	-0.00332056	-3.264	0.00465699
-3.262	-0.018211	-3.262	-0.00332245	-3.262	0.00465746
-3.26	-0.018211	-3.26	-0.0033243	-3.26	0.0046579
-3.258	-0.018211	-3.258	-0.00332612	-3.258	0.00465832
-3.256	-0.0182111	-3.256	-0.0033279	-3.256	0.00465871
-3.254	-0.0182111	-3.254	-0.00332965	-3.254	0.00465909
-3.252	-0.0182111	-3.252	-0.00333138	-3.252	0.00465944
-3.25	-0.0182111	-3.25	-0.00333307	-3.25	0.00465979
-3.248	-0.0182112	-3.248	-0.00333474	-3.248	0.00466012
-3.246	-0.0182112	-3.246	-0.00333637	-3.246	0.00466044
-3.244	-0.0182112	-3.244	-0.00333799	-3.244	0.00466076
-3.242	-0.0182112	-3.242	-0.00333957	-3.242	0.00466107
-3.24	-0.0182112	-3.24	-0.00334114	-3.24	0.00466139
-3.238	-0.0182112	-3.238	-0.00334268	-3.238	0.00466171
-3.236	-0.0182113	-3.236	-0.0033442	-3.236	0.00466204
-3.234	-0.0182113	-3.234	-0.00334569	-3.234	0.00466238
-3.232	-0.0182114	-3.232	-0.00334717	-3.232	0.00466273
-3.23	-0.0182114	-3.23	-0.00334863	-3.23	0.00466311
-3.228	-0.0182115	-3.228	-0.00335007	-3.228	0.0046635
-3.226	-0.0182115	-3.226	-0.00335149	-3.226	0.00466393
-3.224	-0.0182116	-3.224	-0.0033529	-3.224	0.00466438
-3.222	-0.0182117	-3.222	-0.0033543	-3.222	0.00466486
-3.22	-0.0182119	-3.22	-0.00335568	-3.22	0.00466538
-3.218	-0.018212	-3.218	-0.00335705	-3.218	0.00466595
-3.216	-0.0182122	-3.216	-0.00335841	-3.216	0.00466656
-3.214	-0.0182123	-3.214	-0.00335976	-3.214	0.00466722
-3.212	-0.0182125	-3.212	-0.0033611	-3.212	0.00466793
-3.21	-0.0182128	-3.21	-0.00336243	-3.21	0.00466867
-3.208	-0.018213	-3.208	-0.00336374	-3.208	0.00466942
-3.206	-0.0182132	-3.206	-0.00336504	-3.206	0.00467018
-3.204	-0.0182134	-3.204	-0.00336633	-3.204	0.00467094
-3.202	-0.0182137	-3.202	-0.0033676	-3.202	0.0046717
-3.2	-0.0182139	-3.2	-0.00336885	-3.2	0.00467247
-3.198	-0.0182141	-3.198	-0.0033701	-3.198	0.00467324
-3.196	-0.0182144	-3.196	-0.00337132	-3.196	0.00467401
-3.194	-0.0182146	-3.194	-0.00337254	-3.194	0.00467478
-3.192	-0.0182149	-3.192	-0.00337373	-3.192	0.00467555
-3.19	-0.0182151	-3.19	-0.00337492	-3.19	0.00467632
-3.188	-0.0182153	-3.188	-0.00337608	-3.188	0.00467709
-3.186	-0.0182156	-3.186	-0.00337723	-3.186	0.00467785
-3.184	-0.0182158	-3.184	-0.00337837	-3.184	0.0046786
-3.182	-0.0182161	-3.182	-0.00337949	-3.182	0.00467935
-3.18	-0.0182163	-3.18	-0.00338059	-3.18	0.00468009
-3.178	-0.0182165	-3.178	-0.00338168	-3.178	0.00468083
-3.176	-0.0182168	-3.176	-0.00338276	-3.176	0.00468155
-3.174	-0.018217	-3.174	-0.00338381	-3.174	0.00468227
-3.172	-0.0182172	-3.172	-0.00338485	-3.172	0.00468298
-3.17	-0.0182174	-3.17	-0.00338588	-3.17	0.00468367
-3.168	-0.0182177	-3.168	-0.00338689	-3.168	0.00468436
-3.166	-0.0182179	-3.166	-0.00338788	-3.166	0.00468503
-3.164	-0.0182181	-3.164	-0.00338886	-3.164	0.00468569
-3.162	-0.0182183	-3.162	-0.00338982	-3.162	0.00468633
-3.16	-0.0182185	-3.16	-0.00339077	-3.16	0.00468696
-3.158	-0.0182187	-3.158	-0.0033917	-3.158	0.00468758
-3.156	-0.0182189	-3.156	-0.00339261	-3.156	0.00468818
-3.154	-0.0182191	-3.154	-0.00339351	-3.154	0.00468877
-3.152	-0.0182193	-3.152	-0.00339439	-3.152	0.00468934
-3.15	-0.0182194	-3.15	-0.00339526	-3.15	0.00468989
-3.148	-0.0182196	-3.148	-0.00339611	-3.148	0.00469043
-3.146	-0.0182198	-3.146	-0.00339694	-3.146	0.00469094
-3.144	-0.0182199	-3.144	-0.00339776	-3.144	0.00469144
-3.142	-0.0182201	-3.142	-0.00339856	-3.142	0.00469193
-3.14	-0.0182202	-3.14	-0.00339935	-3.14	0.00469239
-3.138	-0.0182204	-3.138	-0.00340012	-3.138	0.00469283
-3.136	-0.0182205	-3.136	-0.00340087	-3.136	0.00469326
-3.134	-0.0182206	-3.134	-0.00340161	-3.134	0.00469366
-3.132	-0.0182207	-3.132	-0.00340234	-3.132	0.00469405
-3.13	-0.0182208	-3.13	-0.00340305	-3.13	0.00469442
-3.128	-0.0182209	-3.128	-0.00340374	-3.128	0.00469476
-3.126	-0.018221	-3.126	-0.00340442	-3.126	0.00469509
-3.124	-0.0182211	-3.124	-0.00340508	-3.124	0.00469539
-3.122	-0.0182212	-3.122	-0.00340573	-3.122	0.00469568
-3.12	-0.0182213	-3.12	-0.00340636	-3.12	0.00469594
-3.118	-0.0182213	-3.118	-0.00340698	-3.118	0.00469619
-3.116	-0.0182214	-3.116	-0.00340759	-3.116	0.00469641
-3.114	-0.0182214	-3.114	-0.00340818	-3.114	0.00469661
-3.112	-0.0182215	-3.112	-0.00340875	-3.112	0.0046968
-3.11	-0.0182215	-3.11	-0.00340932	-3.11	0.00469696
-3.108	-0.0182215	-3.108	-0.00340986	-3.108	0.0046971
-3.106	-0.0182216	-3.106	-0.0034104	-3.106	0.00469723
-3.104	-0.0182216	-3.104	-0.00341092	-3.104	0.00469733
-3.102	-0.0182216	-3.102	-0.00341142	-3.102	0.00469741
-3.1	-0.0182216	-3.1	-0.00341192	-3.1	0.00469748
-3.098	-0.0182216	-3.098	-0.0034124	-3.098	0.00469752
-3.096	-0.0182216	-3.096	-0.00341286	-3.096	0.00469755
-3.094	-0.0182215	-3.094	-0.00341332	-3.094	0.00469755
-3.092	-0.0182215	-3.092	-0.00341376	-3.092	0.00469754
-3.09	-0.0182215	-3.09	-0.00341419	-3.09	0.00469751
-3.088	-0.0182214	-3.088	-0.00341461	-3.088	0.00469747
-3.086	-0.0182214	-3.086	-0.00341501	-3.086	0.0046974
-3.084	-0.0182213	-3.084	-0.00341541	-3.084	0.00469732
-3.082	-0.0182213	-3.082	-0.00341579	-3.082	0.00469722
-3.08	-0.0182212	-3.08	-0.00341616	-3.08	0.00469711
-3.078	-0.0182211	-3.078	-0.00341652	-3.078	0.00469698
-3.076	-0.018221	-3.076	-0.00341687	-3.076	0.00469684
-3.074	-0.018221	-3.074	-0.00341721	-3.074	0.00469668
-3.072	-0.0182209	-3.072	-0.00341754	-3.072	0.00469651
-3.07	-0.0182208	-3.07	-0.00341786	-3.07	0.00469633
-3.068	-0.0182207	-3.068	-0.00341817	-3.068	0.00469614
-3.066	-0.0182206	-3.066	-0.00341847	-3.066	0.00469593
-3.064	-0.0182205	-3.064	-0.00341876	-3.064	0.00469571
-3.062	-0.0182204	-3.062	-0.00341904	-3.062	0.00469548
-3.06	-0.0182202	-3.06	-0.00341932	-3.06	0.00469525
-3.058	-0.0182201	-3.058	-0.00341958	-3.058	0.004695
-3.056	-0.01822	-3.056	-0.00341984	-3.056	0.00469475
-3.054	-0.0182199	-3.054	-0.00342009	-3.054	0.00469449
-3.052	-0.0182198	-3.052	-0.00342034	-3.052	0.00469422
-3.05	-0.0182196	-3.05	-0.00342057	-3.05	0.00469395
-3.048	-0.0182195	-3.048	-0.0034208	-3.048	0.00469368
-3.046	-0.0182194	-3.046	-0.00342103	-3.046	0.0046934
-3.044	-0.0182193	-3.044	-0.00342125	-3.044	0.00469312
-3.042	-0.0182191	-3.042	-0.00342146	-3.042	0.00469284
-3.04	-0.018219	-3.04	-0.00342167	-3.04	0.00469255
-3.038	-0.0182189	-3.038	-0.00342187	-3.038	0.00469227
-3.036	-0.0182188	-3.036	-0.00342207	-3.036	0.004692
-3.034	-0.0182186	-3.034	-0.00342227	-3.034	0.00469172
-3.032	-0.0182185	-3.032	-0.00342246	-3.032	0.00469145
-3.03	-0.0182184	-3.03	-0.00342265	-3.03	0.00469118
-3.028	-0.0182183	-3.028	-0.00342283	-3.028	0.00469092
-3.026	-0.0182182	-3.026	-0.00342302	-3.026	0.00469067
-3.024	-0.0182181	-3.024	-0.0034232	-3.024	0.00469043
-3.022	-0.018218	-3.022	-0.00342338	-3.022	0.0046902
-3.02	-0.0182179	-3.02	-0.00342356	-3.02	0.00468998
-3.018	-0.0182178	-3.018	-0.00342374	-3.018	0.00468977
-3.016	-0.0182177	-3.016	-0.00342392	-3.016	0.00468958
-3.014	-0.0182176	-3.014	-0.0034241	-3.014	0.00468941
-3.012	-0.0182175	-3.012	-0.00342428	-3.012	0.00468925
-3.01	-0.0182175	-3.01	-0.00342446	-3.01	0.00468911
-3.008	-0.0182174	-3.008	-0.00342464	-3.008	0.00468899
-3.006	-0.0182174	-3.006	-0.00342483	-3.006	0.00468889
-3.004	-0.0182173	-3.004	-0.00342502	-3.004	0.00468882
-3.002	-0.0182173	-3.002	-0.00342521	-3.002	0.00468877
-3	-0.0182173	-3	-0.0034254	-3	0.00468875
-2.998	-0.0182173	-2.998	-0.0034256	-2.998	0.00468875
-2.996	-0.0182173	-2.996	-0.00342581	-2.996	0.00468879
-2.994	-0.0182173	-2.994	-0.00342601	-2.994	0.00468885
-2.992	-0.0182173	-2.992	-0.00342623	-2.992	0.00468895
-2.99	-0.0182174	-2.99	-0.00342645	-2.99	0.00468909
-2.988	-0.0182175	-2.988	-0.00342668	-2.988	0.00468926
-2.986	-0.0182175	-2.986	-0.00342691	-2.986	0.00468947
-2.984	-0.0182176	-2.984	-0.00342715	-2.984	0.00468971
-2.982	-0.0182177	-2.982	-0.00342739	-2.982	0.00468996
-2.98	-0.0182179	-2.98	-0.00342763	-2.98	0.00469024
-2.978	-0.018218	-2.978	-0.00342787	-2.978	0.00469054
-2.976	-0.0182181	-2.976	-0.00342811	-2.976	0.00469085
-2.974	-0.0182183	-2.974	-0.00342835	-2.974	0.00469118
-2.972	-0.0182184	-2.972	-0.00342858	-2.972	0.00469152
-2.97	-0.0182186	-2.97	-0.00342882	-2.97	0.00469188
-2.968	-0.0182187	-2.968	-0.00342906	-2.968	0.00469225
-2.966	-0.0182189	-2.966	-0.0034293	-2.966	0.00469263
-2.964	-0.0182191	-2.964	-0.00342953	-2.964	0.00469302
-2.962	-0.0182193	-2.962	-0.00342977	-2.962	0.00469342
-2.96	-0.0182195	-2.96	-0.00343001	-2.96	0.00469383
-2.958	-0.0182197	-2.958	-0.00343024	-2.958	0.00469425
-2.956	-0.0182199	-2.956	-0.00343047	-2.956	0.00469467
-2.954	-0.0182201	-2.954	-0.0034307	-2.954	0.0046951
-2.952	-0.0182203	-2.952	-0.00343093	-2.952	0.00469554
-2.95	-0.0182205	-2.95	-0.00343116	-2.95	0.00469598
-2.948	-0.0182207	-2.948	-0.00343138	-2.948	0.00469642
-2.946	-0.0182209	-2.946	-0.00343161	-2.946	0.00469686
-2.944	-0.0182211	-2.944	-0.00343183	-2.944	0.00469731
-2.942	-0.0182214	-2.942	-0.00343205	-2.942	0.00469776
-2.94	-0.0182216	-2.94	-0.00343227	-2.94	0.00469821
-2.938	-0.0182218	-2.938	-0.00343249	-2.938	0.00469865
-2.936	-0.018222	-2.936	-0.0034327	-2.936	0.0046991
-2.934	-0.0182222	-2.934	-0.00343291	-2.934	0.00469954
-2.932	-0.0182224	-2.932	-0.00343312	-2.932	0.00469998
-2.93	-0.0182227	-2.93	-0.00343332	-2.93	0.00470042
-2.928	-0.0182229	-2.928	-0.00343353	-2.928	0.00470085
-2.926	-0.0182231	-2.926	-0.00343373	-2.926	0.00470128
-2.924	-0.0182233	-2.924	-0.00343393	-2.924	0.00470171
-2.922	-0.0182235	-2.922	-0.00343412	-2.922	0.00470212
-2.92	-0.0182237	-2.92	-0.00343431	-2.92	0.00470253
-2.918	-0.0182239	-2.918	-0.0034345	-2.918	0.00470293
-2.916	-0.0182241	-2.916	-0.00343469	-2.916	0.00470333
-2.914	-0.0182243	-2.914	-0.00343487	-2.914	0.00470371
-2.912	-0.0182245	-2.912	-0.00343505	-2.912	0.00470409
-2.91	-0.0182246	-2.91	-0.00343523	-2.91	0.00470446
-2.908	-0.0182248	-2.908	-0.0034354	-2.908	0.00470482
-2.906	-0.018225	-2.906	-0.00343557	-2.906	0.00470516
-2.904	-0.0182251	-2.904	-0.00343573	-2.904	0.0047055
-2.902	-0.0182253	-2.902	-0.0034359	-2.902	0.00470583
-2.9	-0.0182255	-2.9	-0.00343605	-2.9	0.00470614
-2.898	-0.0182256	-2.898	-0.00343621	-2.898	0.00470644
-2.896	-0.0182257	-2.896	-0.00343636	-2.896	0.00470673
-2.894	-0.0182259	-2.894	-0.00343651	-2.894	0.004707
-2.892	-0.018226	-2.892	-0.00343665	-2.892	0.00470727
-2.89	-0.0182261	-2.89	-0.00343679	-2.89	0.00470751
-2.888	-0.0182262	-2.888	-0.00343693	-2.888	0.00470775
-2.886	-0.0182263	-2.886	-0.00343706	-2.886	0.00470797
-2.884	-0.0182264	-2.884	-0.00343719	-2.884	0.00470818
-2.882	-0.0182265	-2.882	-0.00343732	-2.882	0.00470837
-2.88	-0.0182266	-2.88	-0.00343744	-2.88	0.00470854
-2.878	-0.0182267	-2.878	-0.00343755	-2.878	0.0047087
-2.876	-0.0182267	-2.876	-0.00343767	-2.876	0.00470885
-2.874	-0.0182268	-2.874	-0.00343778	-2.874	0.00470898
-2.872	-0.0182268	-2.872	-0.00343788	-2.872	0.00470909
-2.87	-0.0182269	-2.87	-0.00343798	-2.87	0.00470919
-2.868	-0.0182269	-2.868	-0.00343808	-2.868	0.00470927
-2.866	-0.0182269	-2.866	-0.00343817	-2.866	0.00470934
-2.864	-0.0182269	-2.864	-0.00343826	-2.864	0.00470939
-2.862	-0.0182269	-2.862	-0.00343835	-2.862	0.00470942
-2.86	-0.0182269	-2.86	-0.00343843	-2.86	0.00470943
-2.858	-0.0182269	-2.858	-0.00343851	-2.858	0.00470943
-2.856	-0.0182269	-2.856	-0.00343858	-2.856	0.00470942
-2.854	-0.0182269	-2.854	-0.00343865	-2.854	0.00470938
-2.852	-0.0182268	-2.852	-0.00343872	-2.852	0.00470933
-2.85	-0.0182268	-2.85	-0.00343878	-2.85	0.00470927
-2.848	-0.0182267	-2.848	-0.00343884	-2.848	0.00470918
-2.846	-0.0182267	-2.846	-0.0034389	-2.846	0.00470908
-2.844	-0.0182266	-2.844	-0.00343895	-2.844	0.00470897
-2.842	-0.0182265	-2.842	-0.00343899	-2.842	0.00470883
-2.84	-0.0182264	-2.84	-0.00343904	-2.84	0.00470868
-2.838	-0.0182263	-2.838	-0.00343908	-2.838	0.00470852
-2.836	-0.0182262	-2.836	-0.00343911	-2.836	0.00470834
-2.834	-0.0182261	-2.834	-0.00343914	-2.834	0.00470814
-2.832	-0.018226	-2.832	-0.00343917	-2.832	0.00470793
-2.83	-0.0182259	-2.83	-0.0034392	-2.83	0.0047077
-2.828	-0.0182257	-2.828	-0.00343922	-2.828	0.00470746
-2.826	-0.0182256	-2.826	-0.00343924	-2.826	0.0047072
-2.824	-0.0182254	-2.824	-0.00343925	-2.824	0.00470693
-2.822	-0.0182253	-2.822	-0.00343927	-2.822	0.00470664
-2.82	-0.0182251	-2.82	-0.00343927	-2.82	0.00470634
-2.818	-0.0182249	-2.818	-0.00343928	-2.818	0.00470602
-2.816	-0.0182247	-2.816	-0.00343928	-2.816	0.0047057
-2.814	-0.0182245	-2.814	-0.00343928	-2.814	0.00470535
-2.812	-0.0182243	-2.812	-0.00343928	-2.812	0.004705
-2.81	-0.0182241	-2.81	-0.00343927	-2.81	0.00470463
-2.808	-0.0182239	-2.808	-0.00343926	-2.808	0.00470425
-2.806	-0.0182237	-2.806	-0.00343925	-2.806	0.00470386
-2.804	-0.0182235	-2.804	-0.00343923	-2.804	0.00470346
-2.802	-0.0182232	-2.802	-0.00343921	-2.802	0.00470305
-2.8	-0.018223	-2.8	-0.00343919	-2.8	0.00470263
-2.798	-0.0182228	-2.798	-0.00343917	-2.798	0.00470219
-2.796	-0.0182225	-2.796	-0.00343914	-2.796	0.00470175
-2.794	-0.0182223	-2.794	-0.00343912	-2.794	0.0047013
-2.792	-0.018222	-2.792	-0.00343909	-2.792	0.00470084
-2.79	-0.0182218	-2.79	-0.00343905	-2.79	0.00470038
-2.788	-0.0182215	-2.788	-0.00343902	-2.788	0.0046999
-2.786	-0.0182213	-2.786	-0.00343898	-2.786	0.00469942
-2.784	-0.018221	-2.784	-0.00343895	-2.784	0.00469894
-2.782	-0.0182207	-2.782	-0.00343891	-2.782	0.00469845
-2.78	-0.0182204	-2.78	-0.00343887	-2.78	0.00469795
-2.778	-0.0182202	-2.778	-0.00343882	-2.778	0.00469745
-2.776	-0.0182199	-2.776	-0.00343878	-2.776	0.00469695
-2.774	-0.0182196	-2.774	-0.00343874	-2.774	0.00469644
-2.772	-0.0182193	-2.772	-0.00343869	-2.772	0.00469594
-2.77	-0.0182191	-2.77	-0.00343864	-2.77	0.00469543
-2.768	-0.0182188	-2.768	-0.0034386	-2.768	0.00469492
-2.766	-0.0182185	-2.766	-0.00343855	-2.766	0.00469441
-2.764	-0.0182182	-2.764	-0.0034385	-2.764	0.0046939
-2.762	-0.018218	-2.762	-0.00343845	-2.762	0.0046934
-2.76	-0.0182177	-2.76	-0.0034384	-2.76	0.00469289
-2.758	-0.0182174	-2.758	-0.00343835	-2.758	0.0046924
-2.756	-0.0182172	-2.756	-0.0034383	-2.756	0.0046919
-2.754	-0.0182169	-2.754	-0.00343825	-2.754	0.00469141
-2.752	-0.0182166	-2.752	-0.0034382	-2.752	0.00469093
-2.75	-0.0182164	-2.75	-0.00343815	-2.75	0.00469045
-2.748	-0.0182161	-2.748	-0.0034381	-2.748	0.00468999
-2.746	-0.0182159	-2.746	-0.00343805	-2.746	0.00468953
-2.744	-0.0182156	-2.744	-0.00343801	-2.744	0.00468908
-2.742	-0.0182154	-2.742	-0.00343796	-2.742	0.00468864
-2.74	-0.0182152	-2.74	-0.00343792	-2.74	0.00468822
-2.738	-0.0182149	-2.738	-0.00343787	-2.738	0.00468781
-2.736	-0.0182147	-2.736	-0.00343783	-2.736	0.00468741
-2.734	-0.0182145	-2.734	-0.00343779	-2.734	0.00468703
-2.732	-0.0182143	-2.732	-0.00343775	-2.732	0.00468666
-2.73	-0.0182141	-2.73	-0.00343772	-2.73	0.00468631
-2.728	-0.018214	-2.728	-0.00343768	-2.728	0.00468598
-2.726	-0.0182138	-2.726	-0.00343765	-2.726	0.00468567
-2.724	-0.0182137	-2.724	-0.00343762	-2.724	0.00468538
-2.722	-0.0182135	-2.722	-0.0034376	-2.722	0.00468511
-2.72	-0.0182134	-2.72	-0.00343757	-2.72	0.00468486
-2.718	-0.0182133	-2.718	-0.00343755	-2.718	0.00468464
-2.716	-0.0182132	-2.716	-0.00343754	-2.716	0.00468444
-2.714	-0.0182131	-2.714	-0.00343752	-2.714	0.00468427
-2.712	-0.018213	-2.712	-0.00343751	-2.712	0.00468413
-2.71	-0.0182129	-2.71	-0.00343751	-2.71	0.00468402
-2.708	-0.0182129	-2.708	-0.00343751	-2.708	0.00468394
-2.706	-0.0182129	-2.706	-0.00343751	-2.706	0.00468389
-2.704	-0.0182129	-2.704	-0.00343752	-2.704	0.00468387
-2.702	-0.0182129	-2.702	-0.00343753	-2.702	0.00468389
-2.7	-0.0182129	-2.7	-0.00343755	-2.7	0.00468394
-2.698	-0.018213	-2.698	-0.00343757	-2.698	0.00468403
-2.696	-0.0182131	-2.696	-0.0034376	-2.696	0.00468416
-2.694	-0.0182132	-2.694	-0.00343763	-2.694	0.00468433
-2.692	-0.0182133	-2.692	-0.00343767	-2.692	0.00468454
-2.69	-0.0182134	-2.69	-0.00343772	-2.69	0.00468479
-2.688	-0.0182136	-2.688	-0.00343777	-2.688	0.00468509
-2.686	-0.0182138	-2.686	-0.00343783	-2.686	0.00468542
-2.684	-0.018214	-2.684	-0.00343788	-2.684	0.00468577
-2.682	-0.0182142	-2.682	-0.00343794	-2.682	0.00468613
-2.68	-0.0182144	-2.68	-0.00343799	-2.68	0.00468651
-2.678	-0.0182147	-2.678	-0.00343805	-2.678	0.0046869
-2.676	-0.0182149	-2.676	-0.0034381	-2.676	0.0046873
-2.674	-0.0182152	-2.674	-0.00343816	-2.674	0.00468771
-2.672	-0.0182154	-2.672	-0.00343821	-2.672	0.00468813
-2.67	-0.0182157	-2.67	-0.00343827	-2.67	0.00468856
-2.668	-0.018216	-2.668	-0.00343832	-2.668	0.00468899
-2.666	-0.0182163	-2.666	-0.00343837	-2.666	0.00468944
-2.664	-0.0182166	-2.664	-0.00343842	-2.664	0.00468988
-2.662	-0.0182169	-2.662	-0.00343848	-2.662	0.00469034
-2.66	-0.0182172	-2.66	-0.00343853	-2.66	0.00469079
-2.658	-0.0182175	-2.658	-0.00343858	-2.658	0.00469125
-2.656	-0.0182178	-2.656	-0.00343863	-2.656	0.00469171
-2.654	-0.0182181	-2.654	-0.00343868	-2.654	0.00469218
-2.652	-0.0182184	-2.652	-0.00343873	-2.652	0.00469264
-2.65	-0.0182187	-2.65	-0.00343878	-2.65	0.0046931
-2.648	-0.018219	-2.648	-0.00343883	-2.648	0.00469357
-2.646	-0.0182193	-2.646	-0.00343887	-2.646	0.00469403
-2.644	-0.0182197	-2.644	-0.00343892	-2.644	0.00469448
-2.642	-0.01822	-2.642	-0.00343897	-2.642	0.00469494
-2.64	-0.0182203	-2.64	-0.00343901	-2.64	0.00469539
-2.638	-0.0182206	-2.638	-0.00343906	-2.638	0.00469583
-2.636	-0.0182209	-2.636	-0.0034391	-2.636	0.00469627
-2.634	-0.0182212	-2.634	-0.00343915	-2.634	0.00469671
-2.632	-0.0182215	-2.632	-0.00343919	-2.632	0.00469714
-2.63	-0.0182217	-2.63	-0.00343923	-2.63	0.00469756
-2.628	-0.018222	-2.628	-0.00343928	-2.628	0.00469797
-2.626	-0.0182223	-2.626	-0.00343932	-2.626	0.00469838
-2.624	-0.0182226	-2.624	-0.00343936	-2.624	0.00469877
-2.622	-0.0182228	-2.622	-0.0034394	-2.622	0.00469916
-2.62	-0.0182231	-2.62	-0.00343944	-2.62	0.00469954
-2.618	-0.0182233	-2.618	-0.00343947	-2.618	0.0046999
-2.616	-0.0182236	-2.616	-0.00343951	-2.616	0.00470026
-2.614	-0.0182238	-2.614	-0.00343955	-2.614	0.00470061
-2.612	-0.018224	-2.612	-0.00343959	-2.612	0.00470094
-2.61	-0.0182243	-2.61	-0.00343962	-2.61	0.00470126
-2.608	-0.0182245	-2.608	-0.00343966	-2.608	0.00470157
-2.606	-0.0182247	-2.606	-0.00343969	-2.606	0.00470187
-2.604	-0.0182249	-2.604	-0.00343972	-2.604	0.00470215
-2.602	-0.018225	-2.602	-0.00343976	-2.602	0.00470242
-2.6	-0.0182252	-2.6	-0.00343979	-2.6	0.00470268
-2.598	-0.0182254	-2.598	-0.00343982	-2.598	0.00470292
-2.596	-0.0182255	-2.596	-0.00343985	-2.596	0.00470315
-2.594	-0.0182256	-2.594	-0.00343988	-2.594	0.00470337
-2.592	-0.0182258	-2.592	-0.00343991	-2.592	0.00470357
-2.59	-0.0182259	-2.59	-0.00343993	-2.59	0.00470375
-2.588	-0.018226	-2.588	-0.00343996	-2.588	0.00470392
-2.586	-0.0182261	-2.586	-0.00343999	-2.586	0.00470408
-2.584	-0.0182262	-2.584	-0.00344001	-2.584	0.00470422
-2.582	-0.0182262	-2.582	-0.00344004	-2.582	0.00470434
-2.58	-0.0182263	-2.58	-0.00344006	-2.58	0.00470445
-2.578	-0.0182263	-2.578	-0.00344009	-2.578	0.00470454
-2.576	-0.0182264	-2.576	-0.00344011	-2.576	0.00470462
-2.574	-0.0182264	-2.574	-0.00344013	-2.574	0.00470468
-2.572	-0.0182264	-2.572	-0.00344015	-2.572	0.00470473
-2.57	-0.0182264	-2.57	-0.00344017	-2.57	0.00470476
-2.568	-0.0182264	-2.568	-0.00344019	-2.568	0.00470477
-2.566	-0.0182264	-2.566	-0.00344021	-2.566	0.00470477
-2.564	-0.0182263	-2.564	-0.00344023	-2.564	0.00470475
-2.562	-0.0182263	-2.562	-0.00344025	-2.562	0.00470472
-2.56	-0.0182262	-2.56	-0.00344026	-2.56	0.00470467
-2.558	-0.0182261	-2.558	-0.00344028	-2.558	0.00470461
-2.556	-0.0182261	-2.556	-0.0034403	-2.556	0.00470453
-2.554	-0.018226	-2.554	-0.00344031	-2.554	0.00470443
-2.552	-0.0182259	-2.552	-0.00344032	-2.552	0.00470432
-2.55	-0.0182257	-2.55	-0.00344034	-2.55	0.0047042
-2.548	-0.0182256	-2.548	-0.00344035	-2.548	0.00470406
-2.546	-0.0182255	-2.546	-0.00344036	-2.546	0.00470391
-2.544	-0.0182253	-2.544	-0.00344037	-2.544	0.00470374
-2.542	-0.0182252	-2.542	-0.00344038	-2.542	0.00470356
-2.54	-0.018225	-2.54	-0.00344039	-2.54	0.00470336
-2.538	-0.0182248	-2.538	-0.0034404	-2.538	0.00470315
-2.536	-0.0182246	-2.536	-0.00344041	-2.536	0.00470293
-2.534	-0.0182244	-2.534	-0.00344042	-2.534	0.00470269
-2.532	-0.0182242	-2.532	-0.00344043	-2.532	0.00470245
-2.53	-0.018224	-2.53	-0.00344044	-2.53	0.00470219
-2.528	-0.0182238	-2.528	-0.00344044	-2.528	0.00470192
-2.526	-0.0182235	-2.526	-0.00344045	-2.526	0.00470164
-2.524	-0.0182233	-2.524	-0.00344045	-2.524	0.00470134
-2.522	-0.018223	-2.522	-0.00344046	-2.522	0.00470104
-2.52	-0.0182228	-2.52	-0.00344046	-2.52	0.00470073
-2.518	-0.0182225	-2.518	-0.00344047	-2.518	0.00470041
-2.516	-0.0182222	-2.516	-0.00344047	-2.516	0.00470008
-2.514	-0.0182219	-2.514	-0.00344047	-2.514	0.00469974
-2.512	-0.0182217	-2.512	-0.00344048	-2.512	0.00469939
-2.51	-0.0182214	-2.51	-0.00344048	-2.51	0.00469904
-2.508	-0.0182211	-2.508	-0.00344048	-2.508	0.00469868
-2.506	-0.0182208	-2.506	-0.00344048	-2.506	0.00469831
-2.504	-0.0182205	-2.504	-0.00344048	-2.504	0.00469794
-2.502	-0.0182202	-2.502	-0.00344049	-2.502	0.00469756
-2.5	-0.0182199	-2.5	-0.00344049	-2.5	0.00469718
-2.498	-0.0182195	-2.498	-0.00344049	-2.498	0.0046968
-2.496	-0.0182192	-2.496	-0.00344049	-2.496	0.00469641
-2.494	-0.0182189	-2.494	-0.00344049	-2.494	0.00469602
-2.492	-0.0182186	-2.492	-0.00344049	-2.492	0.00469563
-2.49	-0.0182183	-2.49	-0.00344048	-2.49	0.00469524
-2.488	-0.018218	-2.488	-0.00344048	-2.488	0.00469485
-2.486	-0.0182177	-2.486	-0.00344048	-2.486	0.00469446
-2.484	-0.0182173	-2.484	-0.00344048	-2.484	0.00469408
-2.482	-0.018217	-2.482	-0.00344048	-2.482	0.00469369
-2.48	-0.0182167	-2.48	-0.00344048	-2.48	0.00469331
-2.478	-0.0182164	-2.478	-0.00344048	-2.478	0.00469294
-2.476	-0.0182161	-2.476	-0.00344048	-2.476	0.00469257
-2.474	-0.0182158	-2.474	-0.00344048	-2.474	0.0046922
-2.472	-0.0182156	-2.472	-0.00344047	-2.472	0.00469185
-2.47	-0.0182153	-2.47	-0.00344047	-2.47	0.0046915
-2.468	-0.018215	-2.468	-0.00344047	-2.468	0.00469116
-2.466	-0.0182147	-2.466	-0.00344047	-2.466	0.00469083
-2.464	-0.0182145	-2.464	-0.00344047	-2.464	0.00469051
-2.462	-0.0182142	-2.462	-0.00344047	-2.462	0.00469021
-2.46	-0.018214	-2.46	-0.00344047	-2.46	0.00468991
-2.458	-0.0182138	-2.458	-0.00344047	-2.458	0.00468964
-2.456	-0.0182136	-2.456	-0.00344047	-2.456	0.00468937
-2.454	-0.0182134	-2.454	-0.00344047	-2.454	0.00468913
-2.452	-0.0182132	-2.452	-0.00344047	-2.452	0.0046889
-2.45	-0.018213	-2.45	-0.00344047	-2.45	0.00468869
-2.448	-0.0182129	-2.448	-0.00344047	-2.448	0.0046885
-2.446	-0.0182128	-2.446	-0.00344047	-2.446	0.00468833
-2.444	-0.0182127	-2.444	-0.00344047	-2.444	0.00468819
-2.442	-0.0182126	-2.442	-0.00344048	-2.442	0.00468807
-2.44	-0.0182125	-2.44	-0.00344048	-2.44	0.00468797
-2.438	-0.0182124	-2.438	-0.00344048	-2.438	0.0046879
-2.436	-0.0182124	-2.436	-0.00344049	-2.436	0.00468786
-2.434	-0.0182124	-2.434	-0.00344049	-2.434	0.00468784
-2.432	-0.0182124	-2.432	-0.0034405	-2.432	0.00468786
-2.43	-0.0182124	-2.43	-0.0034405	-2.43	0.0046879
-2.428	-0.0182125	-2.428	-0.00344051	-2.428	0.00468798
-2.426	-0.0182126	-2.426	-0.00344052	-2.426	0.0046881
-2.424	-0.0182127	-2.424	-0.00344052	-2.424	0.00468824
-2.422	-0.0182129	-2.422	-0.00344053	-2.422	0.00468843
-2.42	-0.0182131	-2.42	-0.00344054	-2.42	0.00468865
-2.418	-0.0182133	-2.418	-0.00344055	-2.418	0.0046889
-2.416	-0.0182135	-2.416	-0.00344056	-2.416	0.00468917
-2.414	-0.0182137	-2.414	-0.00344057	-2.414	0.00468944
-2.412	-0.018214	-2.412	-0.00344059	-2.412	0.00468972
-2.41	-0.0182142	-2.41	-0.0034406	-2.41	0.00469001
-2.408	-0.0182145	-2.408	-0.00344061	-2.408	0.00469032
-2.406	-0.0182148	-2.406	-0.00344062	-2.406	0.00469062
-2.404	-0.0182151	-2.404	-0.00344063	-2.404	0.00469094
-2.402	-0.0182154	-2.402	-0.00344064	-2.402	0.00469126
-2.4	-0.0182157	-2.4	-0.00344064	-2.4	0.00469159
-2.398	-0.018216	-2.398	-0.00344065	-2.398	0.00469192
-2.396	-0.0182163	-2.396	-0.00344066	-2.396	0.00469225
-2.394	-0.0182166	-2.394	-0.00344067	-2.394	0.00469259
-2.392	-0.0182169	-2.392	-0.00344068	-2.392	0.00469293
-2.39	-0.0182173	-2.39	-0.00344069	-2.39	0.00469328
-2.388	-0.0182176	-2.388	-0.0034407	-2.388	0.00469362
-2.386	-0.0182179	-2.386	-0.00344071	-2.386	0.00469397
-2.384	-0.0182183	-2.384	-0.00344072	-2.384	0.00469431
-2.382	-0.0182186	-2.382	-0.00344073	-2.382	0.00469466
-2.38	-0.0182189	-2.38	-0.00344074	-2.38	0.00469501
-2.378	-0.0182193	-2.378	-0.00344075	-2.378	0.00469535
-2.376	-0.0182196	-2.376	-0.00344076	-2.376	0.00469569
-2.374	-0.0182199	-2.374	-0.00344076	-2.374	0.00469603
-2.372	-0.0182203	-2.372	-0.00344077	-2.372	0.00469637
-2.37	-0.0182206	-2.37	-0.00344078	-2.37	0.0046967
-2.368	-0.0182209	-2.368	-0.00344079	-2.368	0.00469703
-2.366	-0.0182212	-2.366	-0.0034408	-2.366	0.00469735
-2.364	-0.0182215	-2.364	-0.00344081	-2.364	0.00469767
-2.362	-0.0182218	-2.362	-0.00344081	-2.362	0.00469798
-2.36	-0.0182221	-2.36	-0.00344082	-2.36	0.00469829
-2.358	-0.0182224	-2.358	-0.00344083	-2.358	0.00469859
-2.356	-0.0182227	-2.356	-0.00344084	-2.356	0.00469889
-2.354	-0.018223	-2.354	-0.00344084	-2.354	0.00469918
-2.352	-0.0182233	-2.352	-0.00344085	-2.352	0.00469946
-2.35	-0.0182236	-2.35	-0.00344086	-2.35	0.00469973
-2.348	-0.0182238	-2.348	-0.00344086	-2.348	0.0047
-2.346	-0.0182241	-2.346	-0.00344087	-2.346	0.00470025
-2.344	-0.0182243	-2.344	-0.00344088	-2.344	0.0047005
-2.342	-0.0182245	-2.342	-0.00344088	-2.342	0.00470074
-2.34	-0.0182248	-2.34	-0.00344089	-2.34	0.00470097
-2.338	-0.018225	-2.338	-0.0034409	-2.338	0.00470119
-2.336	-0.0182252	-2.336	-0.0034409	-2.336	0.0047014
-2.334	-0.0182254	-2.334	-0.00344091	-2.334	0.0047016
-2.332	-0.0182255	-2.332	-0.00344091	-2.332	0.00470179
-2.33	-0.0182257	-2.33	-0.00344092	-2.33	0.00470197
-2.328	-0.0182259	-2.328	-0.00344093	-2.328	0.00470214
-2.326	-0.018226	-2.326	-0.00344093	-2.326	0.0047023
-2.324	-0.0182261	-2.324	-0.00344094	-2.324	0.00470245
-2.322	-0.0182263	-2.322	-0.00344094	-2.322	0.00470259
-2.32	-0.0182264	-2.32	-0.00344095	-2.32	0.00470271
-2.318	-0.0182265	-2.318	-0.00344095	-2.318	0.00470283
-2.316	-0.0182266	-2.316	-0.00344096	-2.316	0.00470293
-2.314	-0.0182266	-2.314	-0.00344096	-2.314	0.00470302
-2.312	-0.0182267	-2.312	-0.00344097	-2.312	0.0047031
-2.31	-0.0182267	-2.31	-0.00344097	-2.31	0.00470317
-2.308	-0.0182268	-2.308	-0.00344097	-2.308	0.00470322
-2.306	-0.0182268	-2.306	-0.00344098	-2.306	0.00470327
-2.304	-0.0182268	-2.304	-0.00344098	-2.304	0.0047033
-2.302	-0.0182268	-2.302	-0.00344099	-2.302	0.00470332
-2.3	-0.0182268	-2.3	-0.00344099	-2.3	0.00470333
-2.298	-0.0182268	-2.298	-0.00344099	-2.298	0.00470333
-2.296	-0.0182267	-2.296	-0.003441	-2.296	0.00470331
-2.294	-0.0182267	-2.294	-0.003441	-2.294	0.00470329
-2.292	-0.0182266	-2.292	-0.003441	-2.292	0.00470325
-2.29	-0.0182265	-2.29	-0.003441	-2.29	0.0047032
-2.288	-0.0182264	-2.288	-0.00344101	-2.288	0.00470314
-2.286	-0.0182263	-2.286	-0.00344101	-2.286	0.00470307
-2.284	-0.0182262	-2.284	-0.00344101	-2.284	0.00470298
-2.282	-0.0182261	-2.282	-0.00344102	-2.282	0.00470289
-2.28	-0.0182259	-2.28	-0.00344102	-2.28	0.00470278
-2.278	-0.0182258	-2.278	-0.00344102	-2.278	0.00470266
-2.276	-0.0182256	-2.276	-0.00344102	-2.276	0.00470254
-2.274	-0.0182254	-2.274	-0.00344102	-2.274	0.0047024
-2.272	-0.0182253	-2.272	-0.00344103	-2.272	0.00470225
-2.27	-0.0182251	-2.27	-0.00344103	-2.27	0.0047021
-2.268	-0.0182249	-2.268	-0.00344103	-2.268	0.00470193
-2.266	-0.0182246	-2.266	-0.00344103	-2.266	0.00470175
-2.264	-0.0182244	-2.264	-0.00344103	-2.264	0.00470157
-2.262	-0.0182242	-2.262	-0.00344103	-2.262	0.00470137
-2.26	-0.0182239	-2.26	-0.00344103	-2.26	0.00470117
-2.258	-0.0182237	-2.258	-0.00344104	-2.258	0.00470096
-2.256	-0.0182234	-2.256	-0.00344104	-2.256	0.00470074
-2.254	-0.0182231	-2.254	-0.00344104	-2.254	0.00470051
-2.252	-0.0182229	-2.252	-0.00344104	-2.252	0.00470027
-2.25	-0.0182226	-2.25	-0.00344104	-2.25	0.00470003
-2.248	-0.0182223	-2.248	-0.00344104	-2.248	0.00469978
-2.246	-0.018222	-2.246	-0.00344104	-2.246	0.00469953
-2.244	-0.0182217	-2.244	-0.00344104	-2.244	0.00469927
-2.242	-0.0182213	-2.242	-0.00344104	-2.242	0.004699
-2.24	-0.018221	-2.24	-0.00344104	-2.24	0.00469873
-2.238	-0.0182207	-2.238	-0.00344104	-2.238	0.00469846
-2.236	-0.0182204	-2.236	-0.00344104	-2.236	0.00469818
-2.234	-0.0182201	-2.234	-0.00344104	-2.234	0.0046979
-2.232	-0.0182197	-2.232	-0.00344104	-2.232	0.00469761
-2.23	-0.0182194	-2.23	-0.00344104	-2.23	0.00469733
-2.228	-0.018219	-2.228	-0.00344104	-2.228	0.00469704
-2.226	-0.0182187	-2.226	-0.00344104	-2.226	0.00469675
-2.224	-0.0182184	-2.224	-0.00344104	-2.224	0.00469646
-2.222	-0.018218	-2.222	-0.00344104	-2.222	0.00469616
-2.22	-0.0182177	-2.22	-0.00344104	-2.22	0.00469587
-2.218	-0.0182174	-2.218	-0.00344104	-2.218	0.00469558
-2.216	-0.018217	-2.216	-0.00344104	-2.216	0.00469529
-2.214	-0.0182167	-2.214	-0.00344104	-2.214	0.00469501
-2.212	-0.0182164	-2.212	-0.00344104	-2.212	0.00469472
-2.21	-0.018216	-2.21	-0.00344104	-2.21	0.00469444
-2.208	-0.0182157	-2.208	-0.00344104	-2.208	0.00469417
-2.206	-0.0182154	-2.206	-0.00344104	-2.206	0.0046939
-2.204	-0.0182151	-2.204	-0.00344104	-2.204	0.00469363
-2.202	-0.0182148	-2.202	-0.00344104	-2.202	0.00469337
-2.2	-0.0182145	-2.2	-0.00344104	-2.2	0.00469312
-2.198	-0.0182142	-2.198	-0.00344104	-2.198	0.00469288
-2.196	-0.018214	-2.196	-0.00344104	-2.196	0.00469264
-2.194	-0.0182137	-2.194	-0.00344104	-2.194	0.00469241
-2.192	-0.0182135	-2.192	-0.00344104	-2.192	0.0046922
-2.19	-0.0182132	-2.19	-0.00344104	-2.19	0.00469199
-2.188	-0.018213	-2.188	-0.00344104	-2.188	0.0046918
-2.186	-0.0182128	-2.186	-0.00344104	-2.186	0.00469161
-2.184	-0.0182126	-2.184	-0.00344104	-2.184	0.00469144
-2.182	-0.0182124	-2.182	-0.00344104	-2.182	0.00469129
-2.18	-0.0182123	-2.18	-0.00344104	-2.18	0.00469115
-2.178	-0.0182121	-2.178	-0.00344104	-2.178	0.00469103
-2.176	-0.018212	-2.176	-0.00344104	-2.176	0.00469092
-2.174	-0.0182119	-2.174	-0.00344104	-2.174	0.00469083
-2.172	-0.0182118	-2.172	-0.00344104	-2.172	0.00469076
-2.17	-0.0182118	-2.17	-0.00344104	-2.17	0.00469071
-2.168	-0.0182117	-2.168	-0.00344104	-2.168	0.00469068
-2.166	-0.0182117	-2.166	-0.00344104	-2.166	0.00469068
-2.164	-0.0182118	-2.164	-0.00344104	-2.164	0.00469069
-2.162	-0.0182118	-2.162	-0.00344105	-2.162	0.00469073
-2.16	-0.0182119	-2.16	-0.00344105	-2.16	0.00469079
-2.158	-0.018212	-2.158	-0.00344105	-2.158	0.00469088
-2.156	-0.0182121	-2.156	-0.00344105	-2.156	0.004691
-2.154	-0.0182123	-2.154	-0.00344105	-2.154	0.00469114
-2.152	-0.0182125	-2.152	-0.00344105	-2.152	0.00469131
-2.15	-0.0182127	-2.15	-0.00344106	-2.15	0.0046915
-2.148	-0.018213	-2.148	-0.00344106	-2.148	0.0046917
-2.146	-0.0182132	-2.146	-0.00344106	-2.146	0.00469192
-2.144	-0.0182135	-2.144	-0.00344106	-2.144	0.00469214
-2.142	-0.0182138	-2.142	-0.00344106	-2.142	0.00469237
-2.14	-0.0182141	-2.14	-0.00344106	-2.14	0.00469261
-2.138	-0.0182145	-2.138	-0.00344107	-2.138	0.00469286
-2.136	-0.0182148	-2.136	-0.00344107	-2.136	0.00469311
-2.134	-0.0182151	-2.134	-0.00344107	-2.134	0.00469337
-2.132	-0.0182155	-2.132	-0.00344107	-2.132	0.00469364
-2.13	-0.0182159	-2.13	-0.00344107	-2.13	0.00469391
-2.128	-0.0182163	-2.128	-0.00344108	-2.128	0.00469419
-2.126	-0.0182167	-2.126	-0.00344108	-2.126	0.00469447
-2.124	-0.018217	-2.124	-0.00344108	-2.124	0.00469475
-2.122	-0.0182175	-2.122	-0.00344108	-2.122	0.00469504
-2.12	-0.0182179	-2.12	-0.00344108	-2.12	0.00469533
-2.118	-0.0182183	-2.118	-0.00344108	-2.118	0.00469562
-2.116	-0.0182187	-2.116	-0.00344109	-2.116	0.00469591
-2.114	-0.0182191	-2.114	-0.00344109	-2.114	0.0046962
-2.112	-0.0182195	-2.112	-0.00344109	-2.112	0.0046965
-2.11	-0.0182199	-2.11	-0.00344109	-2.11	0.00469679
-2.108	-0.0182203	-2.108	-0.00344109	-2.108	0.00469708
-2.106	-0.0182208	-2.106	-0.00344109	-2.106	0.00469737
-2.104	-0.0182212	-2.104	-0.0034411	-2.104	0.00469766
-2.102	-0.0182216	-2.102	-0.0034411	-2.102	0.00469794
-2.1	-0.018222	-2.1	-0.0034411	-2.1	0.00469823
-2.098	-0.0182224	-2.098	-0.0034411	-2.098	0.00469851
-2.096	-0.0182228	-2.096	-0.0034411	-2.096	0.00469879
-2.094	-0.0182232	-2.094	-0.0034411	-2.094	0.00469906
-2.092	-0.0182236	-2.092	-0.00344111	-2.092	0.00469933
-2.09	-0.018224	-2.09	-0.00344111	-2.09	0.00469959
-2.088	-0.0182243	-2.088	-0.00344111	-2.088	0.00469985
-2.086	-0.0182247	-2.086	-0.00344111	-2.086	0.00470011
-2.084	-0.0182251	-2.084	-0.00344111	-2.084	0.00470035
-2.082	-0.0182254	-2.082	-0.00344111	-2.082	0.0047006
-2.08	-0.0182258	-2.08	-0.00344111	-2.08	0.00470083
-2.078	-0.0182261	-2.078	-0.00344112	-2.078	0.00470106
-2.076	-0.0182264	-2.076	-0.00344112	-2.076	0.00470128
-2.074	-0.0182267	-2.074	-0.00344112	-2.074	0.0047015
-2.072	-0.018227	-2.072	-0.00344112	-2.072	0.00470171
-2.07	-0.0182273	-2.07	-0.00344112	-2.07	0.0047019
-2.068	-0.0182276	-2.068	-0.00344112	-2.068	0.0047021
-2.066	-0.0182278	-2.066	-0.00344112	-2.066	0.00470228
-2.064	-0.0182281	-2.064	-0.00344112	-2.064	0.00470245
-2.062	-0.0182283	-2.062	-0.00344112	-2.062	0.00470262
-2.06	-0.0182285	-2.06	-0.00344113	-2.06	0.00470278
-2.058	-0.0182287	-2.058	-0.00344113	-2.058	0.00470292
-2.056	-0.0182289	-2.056	-0.00344113	-2.056	0.00470306
-2.054	-0.0182291	-2.054	-0.00344113	-2.054	0.00470319
-2.052	-0.0182292	-2.052	-0.00344113	-2.052	0.00470331
-2.05	-0.0182294	-2.05	-0.00344113	-2.05	0.00470342
-2.048	-0.0182295	-2.048	-0.00344113	-2.048	0.00470352
-2.046	-0.0182296	-2.046	-0.00344113	-2.046	0.00470361
-2.044	-0.0182297	-2.044	-0.00344113	-2.044	0.00470369
-2.042	-0.0182298	-2.042	-0.00344113	-2.042	0.00470376
-2.04	-0.0182299	-2.04	-0.00344114	-2.04	0.00470382
-2.038	-0.0182299	-2.038	-0.00344114	-2.038	0.00470387
-2.036	-0.01823	-2.036	-0.00344114	-2.036	0.00470391
-2.034	-0.01823	-2.034	-0.00344114	-2.034	0.00470394
-2.032	-0.01823	-2.032	-0.00344114	-2.032	0.00470395
-2.03	-0.01823	-2.03	-0.00344114	-2.03	0.00470396
-2.028	-0.0182299	-2.028	-0.00344114	-2.028	0.00470396
-2.026	-0.0182299	-2.026	-0.00344114	-2.026	0.00470395
-2.024	-0.0182298	-2.024	-0.00344114	-2.024	0.00470392
-2.022	-0.0182297	-2.022	-0.00344114	-2.022	0.00470389
-2.02	-0.0182296	-2.02	-0.00344114	-2.02	0.00470385
-2.018	-0.0182295	-2.018	-0.00344114	-2.018	0.00470379
-2.016	-0.0182294	-2.016	-0.00344114	-2.016	0.00470373
-2.014	-0.0182292	-2.014	-0.00344114	-2.014	0.00470365
-2.012	-0.0182291	-2.012	-0.00344114	-2.012	0.00470357
-2.01	-0.0182289	-2.01	-0.00344114	-2.01	0.00470347
-2.008	-0.0182287	-2.008	-0.00344114	-2.008	0.00470337
-2.006	-0.0182285	-2.006	-0.00344114	-2.006	0.00470325
-2.004	-0.0182283	-2.004	-0.00344114	-2.004	0.00470313
-2.002	-0.018228	-2.002	-0.00344115	-2.002	0.004703
-2	-0.0182278	-2	-0.00344115	-2	0.00470285
-1.998	-0.0182275	-1.998	-0.00344115	-1.998	0.0047027
-1.996	-0.0182272	-1.996	-0.00344115	-1.996	0.00470254
-1.994	-0.0182269	-1.994	-0.00344115	-1.994	0.00470237
-1.992	-0.0182266	-1.992	-0.00344115	-1.992	0.0047022
-1.99	-0.0182263	-1.99	-0.00344115	-1.99	0.00470201
-1.988	-0.018226	-1.988	-0.00344115	-1.988	0.00470182
-1.986	-0.0182256	-1.986	-0.00344115	-1.986	0.00470162
-1.984	-0.0182253	-1.984	-0.00344115	-1.984	0.00470141
-1.982	-0.0182249	-1.982	-0.00344115	-1.982	0.00470119
-1.98	-0.0182245	-1.98	-0.00344115	-1.98	0.00470097
-1.978	-0.0182241	-1.978	-0.00344115	-1.978	0.00470074
-1.976	-0.0182237	-1.976	-0.00344115	-1.976	0.00470051
-1.974	-0.0182233	-1.974	-0.00344115	-1.974	0.00470027
-1.972	-0.0182229	-1.972	-0.00344115	-1.972	0.00470002
-1.97	-0.0182225	-1.97	-0.00344115	-1.97	0.00469977
-1.968	-0.0182221	-1.968	-0.00344115	-1.968	0.00469951
-1.966	-0.0182216	-1.966	-0.00344115	-1.966	0.00469925
-1.964	-0.0182212	-1.964	-0.00344115	-1.964	0.00469898
-1.962	-0.0182207	-1.962	-0.00344115	-1.962	0.00469871
-1.96	-0.0182203	-1.96	-0.00344115	-1.96	0.00469844
-1.958	-0.0182198	-1.958	-0.00344115	-1.958	0.00469817
-1.956	-0.0182194	-1.956	-0.00344115	-1.956	0.00469789
-1.954	-0.0182189	-1.954	-0.00344115	-1.954	0.00469761
-1.952	-0.0182184	-1.952	-0.00344115	-1.952	0.00469733
-1.95	-0.0182179	-1.95	-0.00344115	-1.95	0.00469704
-1.948	-0.0182175	-1.948	-0.00344115	-1.948	0.00469676
-1.946	-0.018217	-1.946	-0.00344115	-1.946	0.00469648
-1.944	-0.0182165	-1.944	-0.00344115	-1.944	0.0046962
-1.942	-0.0182161	-1.942	-0.00344115	-1.942	0.00469591
-1.94	-0.0182156	-1.94	-0.00344115	-1.94	0.00469563
-1.938	-0.0182151	-1.938	-0.00344115	-1.938	0.00469535
-1.936	-0.0182147	-1.936	-0.00344115	-1.936	0.00469508
-1.934	-0.0182142	-1.934	-0.00344114	-1.934	0.00469481
-1.932	-0.0182138	-1.932	-0.00344114	-1.932	0.00469454
-1.93	-0.0182134	-1.93	-0.00344114	-1.93	0.00469427
-1.928	-0.0182129	-1.928	-0.00344114	-1.928	0.00469401
-1.926	-0.0182125	-1.926	-0.00344114	-1.926	0.00469376
-1.924	-0.0182121	-1.924	-0.00344114	-1.924	0.00469351
-1.922	-0.0182117	-1.922	-0.00344114	-1.922	0.00469327
-1.92	-0.0182113	-1.92	-0.00344114	-1.92	0.00469303
-1.918	-0.018211	-1.918	-0.00344114	-1.918	0.00469281
-1.916	-0.0182106	-1.916	-0.00344114	-1.916	0.00469259
-1.914	-0.0182103	-1.914	-0.00344114	-1.914	0.00469238
-1.912	-0.0182099	-1.912	-0.00344114	-1.912	0.00469218
-1.91	-0.0182096	-1.91	-0.00344114	-1.91	0.00469199
-1.908	-0.0182093	-1.908	-0.00344114	-1.908	0.00469182
-1.906	-0.0182091	-1.906	-0.00344114	-1.906	0.00469166
-1.904	-0.0182088	-1.904	-0.00344114	-1.904	0.00469151
-1.902	-0.0182086	-1.902	-0.00344114	-1.902	0.00469137
-1.9	-0.0182084	-1.9	-0.00344114	-1.9	0.00469125
-1.898	-0.0182083	-1.898	-0.00344114	-1.898	0.00469114
-1.896	-0.0182081	-1.896	-0.00344114	-1.896	0.00469105
-1.894	-0.018208	-1.894	-0.00344114	-1.894	0.00469098
-1.892	-0.0182079	-1.892	-0.00344114	-1.892	0.00469092
-1.89	-0.0182079	-1.89	-0.00344114	-1.89	0.00469089
-1.888	-0.0182078	-1.888	-0.00344114	-1.888	0.00469087
-1.886	-0.0182078	-1.886	-0.00344114	-1.886	0.00469087
-1.884	-0.0182079	-1.884	-0.00344114	-1.884	0.0046909
-1.882	-0.018208	-1.882	-0.00344114	-1.882	0.00469094
-1.88	-0.0182081	-1.88	-0.00344114	-1.88	0.00469101
-1.878	-0.0182083	-1.878	-0.00344114	-1.878	0.0046911
-1.876	-0.0182085	-1.876	-0.00344114	-1.876	0.00469122
-1.874	-0.0182087	-1.874	-0.00344114	-1.874	0.00469137
-1.872	-0.018209	-1.872	-0.00344115	-1.872	0.00469154
-1.87	-0.0182093	-1.87	-0.00344115	-1.87	0.00469171
-1.868	-0.0182096	-1.868	-0.00344115	-1.868	0.00469188
-1.866	-0.0182099	-1.866	-0.00344115	-1.866	0.00469205
-1.864	-0.018331	-1.864	-0.00352161	-1.864	0.00487993
-1.862	-0.0222236	-1.862	-0.00612546	-1.862	0.0118291
-1.86	-0.117777	-1.86	-0.0700303	-1.86	0.108607
-1.858	-0.423241	-1.858	-0.274955	-1.858	0.391947
-1.856	-0.871142	-1.856	-0.576981	-1.856	0.802193
-1.854	-1.33621	-1.854	-0.892931	-1.854	1.23543
-1.852	-1.79415	-1.852	-1.20658	-1.852	1.66519
-1.85	-2.24198	-1.85	-1.51584	-1.85	2.087
-1.848	-2.67925	-1.848	-1.82032	-1.848	2.49991
-1.846	-3.10597	-1.846	-2.11994	-1.846	2.90368
-1.844	-3.52224	-1.844	-2.41466	-1.844	3.29825
-1.842	-3.92827	-1.842	-2.70453	-1.842	3.68369
-1.84	-4.32429	-1.84	-2.98963	-1.84	4.06023
-1.838	-4.71065	-1.838	-3.27008	-1.838	4.42817
-1.836	-5.08765	-1.836	-3.54602	-1.836	4.78782
-1.834	-5.4555	-1.834	-3.8175	-1.834	5.13935
-1.832	-5.81427	-1.832	-4.08451	-1.832	5.48271
-1.83	-6.1639	-1.83	-4.34692	-1.83	5.81768
-1.828	-6.50419	-1.828	-4.60452	-1.828	6.14384
-1.826	-6.83481	-1.826	-4.85701	-1.826	6.4606
-1.824	-7.15529	-1.824	-5.10401	-1.824	6.76715
-1.822	-7.41366	-1.822	-5.31066	-1.822	7.01706
-1.82	-7.46416	-1.82	-5.37897	-1.82	7.0804
-1.818	-7.3709	-1.818	-5.35086	-1.818	7.01272
-1.816	-7.20042	-1.816	-5.27013	-1.816	6.87218
-1.814	-7.00235	-1.814	-5.16948	-1.814	6.70254
-1.812	-6.80945	-1.812	-5.07054	-1.812	6.53314
-1.81	-6.63759	-1.81	-4.98389	-1.81	6.3789
-1.808	-6.48573	-1.808	-4.90903	-1.808	6.24033
-1.806	-6.33598	-1.806	-4.83441	-1.806	6.10354
-1.804	-6.18007	-1.804	-4.7546	-1.804	5.96186
-1.802	-6.02797	-1.802	-4.6761	-1.802	5.82342
-1.8	-5.87961	-1.8	-4.59888	-1.8	5.68815
-1.798	-5.7349	-1.798	-4.52293	-1.798	5.55601
-1.796	-5.59376	-1.796	-4.44823	-1.796	5.42691
-1.794	-5.4561	-1.794	-4.37477	-1.794	5.30082
-1.792	-5.32184	-1.792	-4.30252	-1.792	5.17766
-1.79	-5.19089	-1.79	-4.23146	-1.79	5.05737
-1.788	-5.06318	-1.788	-4.16158	-1.788	4.93988
-1.786	-4.93862	-1.786	-4.09285	-1.786	4.82511
-1.784	-4.81712	-1.784	-4.02526	-1.784	4.713
-1.782	-4.6986	-1.782	-3.95878	-1.782	4.60349
-1.78	-4.58299	-1.78	-3.8934	-1.78	4.49651
-1.778	-4.47023	-1.778	-3.8291	-1.778	4.39201
-1.776	-4.36025	-1.776	-3.76586	-1.776	4.28995
-1.774	-4.25298	-1.774	-3.70367	-1.774	4.19025
-1.772	-4.14837	-1.772	-3.6425	-1.772	4.09288
-1.77	-4.04634	-1.77	-3.58235	-1.77	3.99777
-1.768	-3.94684	-1.768	-3.52319	-1.768	3.90488
-1.766	-3.84981	-1.766	-3.46501	-1.766	3.81416
-1.764	-3.75518	-1.764	-3.4078	-1.764	3.72555
-1.762	-3.6629	-1.762	-3.35153	-1.762	3.63902
-1.76	-3.57292	-1.76	-3.29619	-1.76	3.5545
-1.758	-3.48516	-1.758	-3.24177	-1.758	3.47196
-1.756	-3.39959	-1.756	-3.18824	-1.756	3.39135
-1.754	-3.31613	-1.754	-3.13561	-1.754	3.31262
-1.752	-3.23475	-1.752	-3.08384	-1.752	3.23572
-1.75	-3.15538	-1.75	-3.03293	-1.75	3.16062
-1.748	-3.07798	-1.748	-2.98286	-1.748	3.08727
-1.746	-3.0025	-1.746	-2.93362	-1.746	3.01563
-1.744	-2.92888	-1.744	-2.88519	-1.744	2.94565
-1.742	-2.85708	-1.742	-2.83757	-1.742	2.8773
-1.74	-2.78704	-1.74	-2.79073	-1.74	2.81054
-1.738	-2.71873	-1.738	-2.74466	-1.738	2.74533
-1.736	-2.65209	-1.736	-2.69936	-1.736	2.68162
-1.734	-2.58709	-1.734	-2.6548	-1.734	2.61939
-1.732	-2.52368	-1.732	-2.61098	-1.732	2.55859
-1.73	-2.46182	-1.73	-2.56788	-1.73	2.4992
-1.728	-2.40148	-1.728	-2.52549	-1.728	2.44119
-1.726	-2.34264	-1.726	-2.48381	-1.726	2.38453
-1.724	-2.28524	-1.724	-2.44281	-1.724	2.32918
-1.722	-2.22927	-1.722	-2.40249	-1.722	2.27513
-1.72	-2.17468	-1.72	-2.36284	-1.72	2.22233
-1.718	-2.12143	-1.718	-2.32384	-1.718	2.17076
-1.716	-2.0695	-1.716	-2.28549	-1.716	2.12039
-1.714	-2.01886	-1.714	-2.24777	-1.714	2.07119
-1.712	-1.96946	-1.712	-2.21067	-1.712	2.02313
-1.71	-1.92129	-1.71	-2.17419	-1.71	1.9762
-1.708	-1.87431	-1.708	-2.13831	-1.708	1.93035
-1.706	-1.82848	-1.706	-2.10303	-1.706	1.88557
-1.704	-1.78379	-1.704	-2.06832	-1.704	1.84183
-1.702	-1.7402	-1.702	-2.03419	-1.702	1.79911
-1.7	-1.69768	-1.7	-2.00063	-1.7	1.75739
-1.698	-1.64311	-1.698	-1.95882	-1.698	1.70595
-1.696	-1.57081	-1.696	-1.90489	-1.696	1.64399
-1.694	-1.62532	-1.694	-1.93569	-1.694	1.69688
-1.692	-1.87611	-1.692	-2.09826	-1.692	1.92493
-1.69	-2.28909	-1.69	-2.37063	-1.69	2.2996
-1.688	-2.73341	-1.688	-2.66639	-1.688	2.70907
-1.686	-3.15641	-1.686	-2.95043	-1.686	3.10399
-1.684	-3.57083	-1.684	-3.23102	-1.684	3.49267
-1.682	-3.97552	-1.682	-3.5073	-1.682	3.8732
-1.68	-4.37015	-1.68	-3.77898	-1.68	4.2449
-1.678	-4.75515	-1.678	-4.04624	-1.678	4.60818
-1.676	-5.13083	-1.676	-4.3092	-1.676	4.9633
-1.674	-5.49742	-1.674	-4.56793	-1.674	5.31043
-1.672	-5.85512	-1.672	-4.8225	-1.672	5.64975
-1.67	-6.20408	-1.67	-5.07292	-1.67	5.98131
-1.668	-6.54436	-1.668	-5.31918	-1.668	6.30509
-1.666	-6.87598	-1.666	-5.56119	-1.666	6.62095
-1.664	-7.19886	-1.664	-5.79884	-1.664	6.92869
-1.662	-7.51287	-1.662	-6.03196	-1.662	7.22798
-1.66	-7.81781	-1.66	-6.26034	-1.66	7.51841
-1.658	-8.11342	-1.658	-6.48374	-1.658	7.79949
-1.656	-8.35656	-1.656	-6.67318	-1.656	8.03199
-1.654	-8.4111	-1.654	-6.73705	-1.654	8.09264
-1.652	-8.32212	-1.652	-6.70477	-1.652	8.02177
-1.65	-8.14313	-1.65	-6.61151	-1.65	7.86741
-1.648	-7.91759	-1.648	-6.4859	-1.648	7.6687
-1.646	-7.67893	-1.646	-6.34996	-1.646	7.45582
-1.644	-7.45053	-1.644	-6.21914	-1.644	7.25006
-1.642	-7.24573	-1.642	-6.10232	-1.642	7.06375
-1.64	-7.06784	-1.64	-6.0018	-1.64	6.90031
-1.638	-6.91012	-1.638	-5.91329	-1.638	6.75424
-1.636	-6.7558	-1.636	-5.82593	-1.636	6.61112
-1.634	-6.59045	-1.634	-5.73035	-1.634	6.45839
-1.632	-6.42819	-1.632	-5.6357	-1.632	6.30834
-1.63	-6.26993	-1.63	-5.54261	-1.63	6.16176
-1.628	-6.11558	-1.628	-5.45106	-1.628	6.01859
-1.626	-5.96504	-1.626	-5.36102	-1.626	5.87874
-1.624	-5.81821	-1.624	-5.27247	-1.624	5.74214
-1.622	-5.67501	-1.622	-5.18538	-1.622	5.60871
-1.62	-5.53534	-1.62	-5.09973	-1.62	5.47839
-1.618	-5.39913	-1.618	-5.01549	-1.618	5.35111
-1.616	-5.26627	-1.616	-4.93265	-1.616	5.22678
-1.614	-5.1367	-1.614	-4.85118	-1.614	5.10534
-1.612	-5.0103	-1.612	-4.77105	-1.612	4.98671
-1.61	-4.88701	-1.61	-4.69224	-1.61	4.87083
-1.608	-4.76673	-1.608	-4.61474	-1.608	4.75762
-1.606	-4.64942	-1.606	-4.53851	-1.606	4.64704
-1.604	-4.535	-1.604	-4.46355	-1.604	4.53903
-1.602	-4.4234	-1.602	-4.38982	-1.602	4.43353
-1.6	-4.31456	-1.6	-4.31731	-1.6	4.33049
-1.598	-4.20841	-1.598	-4.246	-1.598	4.22984
-1.596	-4.10489	-1.596	-4.17587	-1.596	4.13154
-1.594	-4.00394	-1.594	-4.1069	-1.594	4.03554
-1.592	-3.90549	-1.592	-4.03908	-1.592	3.94177
-1.59	-3.80949	-1.59	-3.97237	-1.59	3.8502
-1.588	-3.71587	-1.588	-3.90677	-1.588	3.76077
-1.586	-3.62458	-1.586	-3.84226	-1.586	3.67343
-1.584	-3.53556	-1.584	-3.77881	-1.584	3.58812
-1.582	-3.44875	-1.582	-3.71641	-1.582	3.50482
-1.58	-3.3641	-1.58	-3.65505	-1.58	3.42345
-1.578	-3.28154	-1.578	-3.5947	-1.578	3.34399
-1.576	-3.20104	-1.576	-3.53534	-1.576	3.26638
-1.574	-3.12253	-1.574	-3.47697	-1.574	3.19059
-1.572	-3.04596	-1.572	-3.41957	-1.572	3.11655
-1.57	-2.97128	-1.57	-3.36311	-1.57	3.04424
-1.568	-2.89845	-1.568	-3.30759	-1.568	2.97362
-1.566	-2.82741	-1.566	-3.25298	-1.566	2.90463
-1.564	-2.75812	-1.564	-3.19928	-1.564	2.83724
-1.562	-2.69053	-1.562	-3.14646	-1.562	2.77141
-1.56	-2.62459	-1.56	-3.09451	-1.56	2.70709
-1.558	-2.56026	-1.558	-3.04343	-1.558	2.64427
-1.556	-2.4975	-1.556	-2.99318	-1.556	2.58289
-1.554	-2.43629	-1.554	-2.94376	-1.554	2.52293
-1.552	-2.37659	-1.552	-2.89516	-1.552	2.46437
-1.55	-2.31836	-1.55	-2.84737	-1.55	2.40717
-1.548	-2.26157	-1.548	-2.80036	-1.548	2.3513
-1.546	-2.20618	-1.546	-2.75413	-1.546	2.29673
-1.544	-2.15216	-1.544	-2.70867	-1.544	2.24343
-1.542	-2.09947	-1.542	-2.66395	-1.542	2.19137
-1.54	-2.04808	-1.54	-2.61998	-1.54	2.14051
-1.538	-1.99784	-1.538	-2.57665	-1.538	2.09066
-1.536	-1.94873	-1.536	-2.53396	-1.536	2.04178
-1.534	-1.90117	-1.534	-2.49221	-1.534	1.99458
-1.532	-1.85608	-1.532	-2.45201	-1.532	1.95048
-1.53	-1.82149	-1.53	-2.4187	-1.53	1.91984
-1.528	-1.87843	-1.528	-2.44665	-1.528	1.97883
-1.526	-2.1023	-1.526	-2.58691	-1.526	2.18889
-1.524	-2.48441	-1.524	-2.83439	-1.524	2.54006
-1.522	-2.93049	-1.522	-3.12688	-1.522	2.95049
-1.52	-3.34906	-1.52	-3.40361	-1.52	3.34036
-1.518	-3.75855	-1.518	-3.67659	-1.518	3.72328
-1.516	-4.15844	-1.516	-3.9454	-1.516	4.09823
-1.514	-4.54858	-1.514	-4.20986	-1.514	4.46474
-1.512	-4.9292	-1.512	-4.47001	-1.512	4.82294
-1.51	-5.30049	-1.51	-4.72591	-1.51	5.17293
-1.508	-5.66264	-1.508	-4.9776	-1.508	5.51484
-1.506	-6.01587	-1.506	-5.22514	-1.506	5.84884
-1.504	-6.36038	-1.504	-5.4686	-1.504	6.17509
-1.502	-6.6964	-1.502	-5.70804	-1.502	6.49377
-1.5	-7.02412	-1.5	-5.94352	-1.5	6.80504
-1.498	-7.34375	-1.498	-6.17511	-1.498	7.10907
-1.496	-7.65548	-1.496	-6.40287	-1.496	7.40602
-1.494	-7.95952	-1.494	-6.62686	-1.494	7.69607
-1.492	-8.26379	-1.492	-6.85243	-1.492	7.98467
-1.49	-8.5347	-1.49	-7.05699	-1.49	8.23888
-1.488	-8.70686	-1.488	-7.19636	-1.488	8.40073
-1.486	-8.74628	-1.486	-7.2473	-1.486	8.44036
-1.484	-8.65122	-1.484	-7.20809	-1.484	8.3568
-1.482	-8.4522	-1.482	-7.09859	-1.482	8.17798
-1.48	-8.21204	-1.48	-6.96017	-1.48	7.96072
-1.478	-8.00426	-1.478	-6.84156	-1.478	7.77145
-1.476	-7.80738	-1.476	-6.72873	-1.476	7.59144
-1.474	-7.61519	-1.474	-6.61766	-1.474	7.41529
-1.472	-7.42767	-1.472	-6.50837	-1.472	7.24307
-1.47	-7.24475	-1.47	-6.40086	-1.47	7.07479
-1.468	-7.06634	-1.468	-6.29513	-1.468	6.91041
-1.466	-6.89234	-1.466	-6.19115	-1.466	6.74986
-1.464	-6.72263	-1.464	-6.08888	-1.464	6.59302
-1.462	-6.55707	-1.462	-5.9883	-1.462	6.4398
-1.46	-6.39557	-1.46	-5.88938	-1.46	6.29012
-1.458	-6.23804	-1.458	-5.79209	-1.458	6.14391
-1.456	-6.08439	-1.456	-5.6964	-1.456	6.00109
-1.454	-5.93452	-1.454	-5.6023	-1.454	5.86158
-1.452	-5.78836	-1.452	-5.50975	-1.452	5.72532
-1.45	-5.64581	-1.45	-5.41873	-1.45	5.59223
-1.448	-5.50678	-1.448	-5.32921	-1.448	5.46224
-1.446	-5.37121	-1.446	-5.24118	-1.446	5.33528
-1.444	-5.23899	-1.444	-5.1546	-1.444	5.21128
-1.442	-5.11005	-1.442	-5.06946	-1.442	5.09018
-1.44	-4.98431	-1.44	-4.98572	-1.44	4.9719
-1.438	-4.8617	-1.438	-4.90337	-1.438	4.85639
-1.436	-4.74213	-1.436	-4.82239	-1.436	4.74358
-1.434	-4.62553	-1.434	-4.74274	-1.434	4.6334
-1.432	-4.51182	-1.432	-4.66441	-1.432	4.52579
-1.43	-4.40094	-1.43	-4.58738	-1.43	4.4207
-1.428	-4.2928	-1.428	-4.51162	-1.428	4.31806
-1.426	-4.18734	-1.426	-4.43711	-1.426	4.21781
-1.424	-4.0845	-1.424	-4.36384	-1.424	4.11989
-1.422	-3.98419	-1.422	-4.29178	-1.422	4.02426
-1.42	-3.88636	-1.42	-4.2209	-1.42	3.93085
-1.418	-3.79095	-1.418	-4.1512	-1.418	3.83961
-1.416	-3.69788	-1.416	-4.08265	-1.416	3.75048
-1.414	-3.60709	-1.414	-4.01524	-1.414	3.66342
-1.412	-3.51853	-1.412	-3.94893	-1.412	3.57837
-1.41	-3.43213	-1.41	-3.88372	-1.41	3.49528
-1.408	-3.34784	-1.408	-3.81958	-1.408	3.41411
-1.406	-3.26563	-1.406	-3.75651	-1.406	3.33483
-1.404	-3.18545	-1.404	-3.69448	-1.404	3.25738
-1.402	-3.10725	-1.402	-3.63347	-1.402	3.18174
-1.4	-3.03099	-1.4	-3.57347	-1.4	3.10786
-1.398	-2.9566	-1.398	-3.51446	-1.398	3.0357
-1.396	-2.88405	-1.396	-3.45643	-1.396	2.96521
-1.394	-2.8133	-1.394	-3.39936	-1.394	2.89637
-1.392	-2.74429	-1.392	-3.34323	-1.392	2.82912
-1.39	-2.67698	-1.39	-3.28803	-1.39	2.76344
-1.388	-2.61133	-1.388	-3.23374	-1.388	2.69929
-1.386	-2.5473	-1.386	-3.18034	-1.386	2.63662
-1.384	-2.4848	-1.384	-3.1278	-1.384	2.57532
-1.382	-2.42377	-1.382	-3.07607	-1.382	2.51533
-1.38	-2.36417	-1.38	-3.02515	-1.38	2.45663
-1.378	-2.30601	-1.378	-2.97505	-1.378	2.39925
-1.376	-2.24933	-1.376	-2.9258	-1.376	2.34326
-1.374	-2.19419	-1.374	-2.87746	-1.374	2.2888
-1.372	-2.1407	-1.372	-2.83011	-1.372	2.23605
-1.37	-2.089	-1.37	-2.78385	-1.37	2.18524
-1.368	-2.03924	-1.368	-2.73881	-1.368	2.13666
-1.366	-1.99164	-1.366	-2.69513	-1.366	2.09065
-1.364	-1.99879	-1.364	-2.68799	-1.364	2.09403
-1.362	-2.18506	-1.362	-2.801	-1.362	2.25818
-1.36	-2.49616	-1.36	-2.99869	-1.36	2.53659
-1.358	-2.87828	-1.358	-3.24571	-1.358	2.88256
-1.356	-3.29042	-1.356	-3.51509	-1.356	3.26007
-1.354	-3.70439	-1.354	-3.7882	-1.354	3.64379
-1.352	-4.10483	-1.352	-4.05479	-1.352	4.01911
-1.35	-4.48917	-1.35	-4.31294	-1.35	4.38208
-1.348	-4.86718	-1.348	-4.56878	-1.348	4.73909
-1.346	-5.23995	-1.346	-4.82301	-1.346	5.09092
-1.344	-5.60356	-1.344	-5.07308	-1.344	5.43468
-1.342	-5.95823	-1.342	-5.31903	-1.342	5.77051
-1.34	-6.30416	-1.34	-5.56093	-1.34	6.09858
-1.338	-6.64157	-1.338	-5.79884	-1.338	6.41903
-1.336	-6.97064	-1.336	-6.03282	-1.336	6.73203
-1.334	-7.29158	-1.334	-6.26293	-1.334	7.03775
-1.332	-7.6046	-1.332	-6.48924	-1.332	7.33636
-1.33	-7.93654	-1.33	-6.72973	-1.33	7.65265
-1.328	-8.30524	-1.328	-6.99645	-1.328	8.00309
-1.326	-8.63295	-1.326	-7.23719	-1.326	8.31584
-1.324	-8.86236	-1.324	-7.41329	-1.324	8.53779
-1.322	-8.96101	-1.322	-7.50264	-1.322	8.63871
-1.32	-8.92131	-1.32	-7.49967	-1.32	8.61125
-1.318	-8.76054	-1.318	-7.4154	-1.318	8.47094
-1.316	-8.52085	-1.316	-7.27736	-1.316	8.25618
-1.314	-8.26926	-1.314	-7.12967	-1.314	8.02826
-1.312	-8.06284	-1.312	-7.0101	-1.312	7.83987
-1.31	-7.86452	-1.31	-6.8945	-1.31	7.65829
-1.308	-7.67093	-1.308	-6.78069	-1.308	7.48061
-1.306	-7.48203	-1.306	-6.6687	-1.306	7.30686
-1.304	-7.29776	-1.304	-6.55854	-1.304	7.13707
-1.302	-7.11802	-1.302	-6.4502	-1.302	6.97122
-1.3	-6.94274	-1.3	-6.34365	-1.3	6.80924
-1.298	-6.77179	-1.298	-6.23887	-1.298	6.65104
-1.296	-6.60505	-1.296	-6.13581	-1.296	6.49649
-1.294	-6.44238	-1.294	-6.03445	-1.294	6.3455
-1.292	-6.28369	-1.292	-5.93476	-1.292	6.19799
-1.29	-6.12888	-1.29	-5.83671	-1.29	6.0539
-1.288	-5.97788	-1.288	-5.74028	-1.288	5.91314
-1.286	-5.8306	-1.286	-5.64545	-1.286	5.77564
-1.284	-5.68695	-1.284	-5.55218	-1.284	5.64134
-1.282	-5.54685	-1.282	-5.46045	-1.282	5.51017
-1.28	-5.41022	-1.28	-5.37025	-1.28	5.38205
-1.278	-5.27697	-1.278	-5.28153	-1.278	5.25692
-1.276	-5.14703	-1.276	-5.19428	-1.276	5.13471
-1.274	-5.02032	-1.274	-5.10848	-1.274	5.01536
-1.272	-4.89676	-1.272	-5.02409	-1.272	4.89879
-1.27	-4.77627	-1.27	-4.94111	-1.27	4.78496
-1.268	-4.65878	-1.268	-4.85949	-1.268	4.67379
-1.266	-4.54422	-1.266	-4.77923	-1.266	4.56522
-1.264	-4.43251	-1.264	-4.7003	-1.264	4.45919
-1.262	-4.32359	-1.262	-4.62267	-1.262	4.35565
-1.26	-4.21737	-1.26	-4.54633	-1.26	4.25453
-1.258	-4.11379	-1.258	-4.47126	-1.258	4.15577
-1.256	-4.01279	-1.256	-4.39742	-1.256	4.05932
-1.254	-3.9143	-1.254	-4.32481	-1.254	3.96512
-1.252	-3.81824	-1.252	-4.25339	-1.252	3.87312
-1.25	-3.72456	-1.25	-4.18316	-1.25	3.78326
-1.248	-3.6332	-1.248	-4.11409	-1.248	3.69549
-1.246	-3.54408	-1.246	-4.04616	-1.246	3.60976
-1.244	-3.45716	-1.244	-3.97935	-1.244	3.52601
-1.242	-3.37237	-1.242	-3.91364	-1.242	3.4442
-1.24	-3.28964	-1.24	-3.84902	-1.24	3.36428
-1.238	-3.20894	-1.238	-3.78546	-1.238	3.2862
-1.236	-3.13019	-1.236	-3.72295	-1.236	3.20991
-1.234	-3.05335	-1.234	-3.66148	-1.234	3.13537
-1.232	-2.97841	-1.232	-3.60101	-1.232	3.06257
-1.23	-2.90532	-1.23	-3.54155	-1.23	2.99145
-1.228	-2.83403	-1.228	-3.48307	-1.228	2.92199
-1.226	-2.76451	-1.226	-3.42556	-1.226	2.85415
-1.224	-2.6967	-1.224	-3.36899	-1.224	2.78788
-1.222	-2.63056	-1.222	-3.31337	-1.222	2.72316
-1.22	-2.56606	-1.22	-3.25866	-1.22	2.65994
-1.218	-2.50316	-1.218	-3.20485	-1.218	2.5982
-1.216	-2.44181	-1.216	-3.15194	-1.216	2.53789
-1.214	-2.38197	-1.214	-3.0999	-1.214	2.47898
-1.212	-2.32361	-1.212	-3.04872	-1.212	2.42144
-1.21	-2.2667	-1.21	-2.99839	-1.21	2.36525
-1.208	-2.21119	-1.208	-2.94888	-1.208	2.31036
-1.206	-2.15705	-1.206	-2.9002	-1.206	2.25674
-1.204	-2.10424	-1.204	-2.85232	-1.204	2.20437
-1.202	-2.05274	-1.202	-2.80523	-1.202	2.15322
-1.2	-1.97095	-1.2	-2.73777	-1.2	2.07718
-1.198	-1.90432	-1.198	-2.68022	-1.198	2.01775
-1.196	-1.99669	-1.196	-2.72909	-1.196	2.09952
-1.194	-2.28844	-1.194	-2.91201	-1.194	2.35888
-1.192	-2.71174	-1.192	-3.18461	-1.192	2.7401
-1.19	-3.13368	-1.19	-3.459	-1.19	3.12967
-1.188	-3.54691	-1.188	-3.73	-1.188	3.51493
-1.186	-3.95185	-1.186	-3.99782	-1.186	3.89424
-1.184	-4.34708	-1.184	-4.26139	-1.184	4.26536
-1.182	-4.73246	-1.182	-4.52056	-1.182	4.62786
-1.18	-5.10856	-1.18	-4.77559	-1.18	4.98229
-1.178	-5.47542	-1.178	-5.02644	-1.178	5.32857
-1.176	-5.83325	-1.176	-5.27316	-1.176	5.66687
-1.174	-6.18227	-1.174	-5.51582	-1.174	5.99734
-1.172	-6.52268	-1.172	-5.75448	-1.172	6.32014
-1.17	-6.85468	-1.17	-5.98919	-1.17	6.63545
-1.168	-7.17849	-1.168	-6.22002	-1.168	6.94341
-1.166	-7.4943	-1.166	-6.44704	-1.166	7.24422
-1.164	-7.80549	-1.164	-6.67243	-1.164	7.5409
-1.162	-8.16206	-1.162	-6.92981	-1.162	7.87827
-1.16	-8.51045	-1.16	-7.18326	-1.16	8.20704
-1.158	-8.77904	-1.158	-7.38456	-1.158	8.46175
-1.156	-8.9233	-1.156	-7.50357	-1.156	8.60168
-1.154	-8.92583	-1.154	-7.52818	-1.154	8.61081
-1.152	-8.79631	-1.152	-7.46431	-1.152	8.49792
-1.15	-8.57155	-1.15	-7.33597	-1.15	8.29647
-1.148	-8.31547	-1.148	-7.18517	-1.148	8.06469
-1.146	-8.1016	-1.146	-7.06051	-1.146	7.86977
-1.144	-7.90231	-1.144	-6.94406	-1.144	7.68749
-1.142	-7.7078	-1.142	-6.82944	-1.142	7.50912
-1.14	-7.51799	-1.14	-6.71665	-1.14	7.33472
-1.138	-7.33283	-1.138	-6.6057	-1.138	7.16429
-1.136	-7.15223	-1.136	-6.49657	-1.136	6.99781
-1.134	-6.97611	-1.134	-6.38926	-1.134	6.83521
-1.132	-6.80433	-1.132	-6.28372	-1.132	6.6764
-1.13	-6.63678	-1.13	-6.17992	-1.13	6.52126
-1.128	-6.47333	-1.128	-6.07783	-1.128	6.3697
-1.126	-6.31388	-1.126	-5.97742	-1.126	6.22163
-1.124	-6.15834	-1.124	-5.87867	-1.124	6.07699
-1.122	-6.00662	-1.122	-5.78155	-1.122	5.9357
-1.12	-5.85864	-1.12	-5.68604	-1.12	5.79769
-1.118	-5.71431	-1.118	-5.5921	-1.118	5.66289
-1.116	-5.57355	-1.116	-5.49972	-1.116	5.53122
-1.114	-5.43627	-1.114	-5.40886	-1.114	5.40262
-1.112	-5.3024	-1.112	-5.31951	-1.112	5.27702
-1.11	-5.17185	-1.11	-5.23163	-1.11	5.15436
-1.108	-5.04454	-1.108	-5.14521	-1.108	5.03456
-1.106	-4.92039	-1.106	-5.06022	-1.106	4.91756
-1.104	-4.79933	-1.104	-4.97664	-1.104	4.8033
-1.102	-4.68129	-1.102	-4.89444	-1.102	4.6917
-1.1	-4.56618	-1.1	-4.8136	-1.1	4.58273
-1.098	-4.45393	-1.098	-4.7341	-1.098	4.4763
-1.096	-4.34448	-1.096	-4.65592	-1.096	4.37235
-1.094	-4.23774	-1.094	-4.57903	-1.094	4.27084
-1.092	-4.13366	-1.092	-4.50341	-1.092	4.1717
-1.09	-4.03217	-1.09	-4.42904	-1.09	4.07488
-1.088	-3.93318	-1.088	-4.3559	-1.088	3.98031
-1.086	-3.83665	-1.086	-4.28397	-1.086	3.88795
-1.084	-3.74251	-1.084	-4.21324	-1.084	3.79774
-1.082	-3.65068	-1.082	-4.14367	-1.082	3.70962
-1.08	-3.56112	-1.08	-4.07524	-1.08	3.62355
-1.078	-3.47375	-1.078	-4.00795	-1.078	3.53946
-1.076	-3.38852	-1.076	-3.94177	-1.076	3.45733
-1.074	-3.30537	-1.074	-3.87668	-1.074	3.37708
-1.072	-3.22425	-1.072	-3.81266	-1.072	3.29868
-1.07	-3.1451	-1.07	-3.7497	-1.07	3.22208
-1.068	-3.06789	-1.068	-3.68778	-1.068	3.14726
-1.066	-2.99259	-1.066	-3.62689	-1.066	3.07418
-1.064	-2.91915	-1.064	-3.567	-1.064	3.00279
-1.062	-2.84752	-1.062	-3.50809	-1.062	2.93307
-1.06	-2.77766	-1.06	-3.45017	-1.06	2.86497
-1.058	-2.70953	-1.058	-3.3932	-1.058	2.79845
-1.056	-2.64308	-1.056	-3.33717	-1.056	2.73348
-1.054	-2.57827	-1.054	-3.28207	-1.054	2.67003
-1.052	-2.51506	-1.052	-3.22788	-1.052	2.60805
-1.05	-2.45342	-1.05	-3.17458	-1.05	2.54751
-1.048	-2.3933	-1.048	-3.12217	-1.048	2.48838
-1.046	-2.33466	-1.046	-3.07062	-1.046	2.43063
-1.044	-2.27747	-1.044	-3.01993	-1.044	2.37421
-1.042	-2.2217	-1.042	-2.97007	-1.042	2.31912
-1.04	-2.16729	-1.04	-2.92103	-1.04	2.2653
-1.038	-2.11424	-1.038	-2.87281	-1.038	2.21273
-1.036	-2.05266	-1.036	-2.8188	-1.036	2.15294
-1.034	-1.95169	-1.034	-2.73822	-1.034	2.05999
-1.032	-1.93532	-1.032	-2.71409	-1.032	2.04216
-1.03	-2.08716	-1.03	-2.80273	-1.03	2.17348
-1.028	-2.41211	-1.028	-3.00809	-1.028	2.46063
-1.026	-2.83633	-1.026	-3.28175	-1.026	2.84298
-1.024	-3.25335	-1.024	-3.55331	-1.024	3.22873
-1.022	-3.6636	-1.022	-3.82274	-1.022	3.61167
-1.02	-4.06571	-1.02	-4.08905	-1.02	3.98879
-1.018	-4.45821	-1.018	-4.35118	-1.018	4.35782
-1.016	-4.84083	-1.016	-4.60885	-1.016	4.71813
-1.014	-5.21421	-1.014	-4.86239	-1.014	5.07041
-1.012	-5.57846	-1.012	-5.11181	-1.012	5.41465
-1.01	-5.93375	-1.01	-5.35712	-1.01	5.75094
-1.008	-6.28029	-1.008	-5.59839	-1.008	6.07946
-1.006	-6.61827	-1.006	-5.83568	-1.006	6.40035
-1.004	-6.94792	-1.004	-6.06905	-1.004	6.71379
-1.002	-7.26943	-1.002	-6.29856	-1.002	7.01993
-1	-7.583	-1	-6.52428	-1	7.31896
-0.998	-7.89183	-0.998	-6.74829	-0.998	7.61375
-0.996	-8.24698	-0.996	-7.00488	-0.996	7.95022
-0.994	-8.59196	-0.994	-7.25619	-0.994	8.27647
-0.992	-8.8515	-0.992	-7.45157	-0.992	8.52369
-0.99	-8.98018	-0.99	-7.56025	-0.99	8.6503
-0.988	-8.96247	-0.988	-7.57136	-0.988	8.64192
-0.986	-8.81271	-0.986	-7.49391	-0.986	8.51141
-0.984	-8.57511	-0.984	-7.35679	-0.984	8.29885
-0.982	-8.32373	-0.982	-7.20879	-0.982	8.07153
-0.98	-8.11725	-0.98	-7.08875	-0.98	7.8833
-0.978	-7.91758	-0.978	-6.97184	-0.978	7.7007
-0.976	-7.72268	-0.976	-6.85675	-0.976	7.52201
-0.974	-7.5325	-0.974	-6.74351	-0.974	7.3473
-0.972	-7.34698	-0.972	-6.63211	-0.972	7.17658
-0.97	-7.16604	-0.97	-6.52255	-0.97	7.00982
-0.968	-6.98958	-0.968	-6.41482	-0.968	6.84696
-0.966	-6.81747	-0.966	-6.30886	-0.966	6.68788
-0.964	-6.64959	-0.964	-6.20464	-0.964	6.53246
-0.962	-6.48582	-0.962	-6.10214	-0.962	6.38063
-0.96	-6.32607	-0.96	-6.00133	-0.96	6.23232
-0.958	-6.17025	-0.958	-5.90219	-0.958	6.08745
-0.956	-6.01827	-0.956	-5.80468	-0.956	5.94594
-0.954	-5.87004	-0.954	-5.70879	-0.954	5.80772
-0.952	-5.72547	-0.952	-5.61448	-0.952	5.67271
-0.95	-5.58448	-0.95	-5.52173	-0.95	5.54085
-0.948	-5.44699	-0.948	-5.43051	-0.948	5.41206
-0.946	-5.31289	-0.946	-5.34081	-0.946	5.28628
-0.944	-5.18213	-0.944	-5.25258	-0.944	5.16343
-0.942	-5.05461	-0.942	-5.16582	-0.942	5.04345
-0.94	-4.93025	-0.94	-5.0805	-0.94	4.92627
-0.938	-4.80899	-0.938	-4.99658	-0.938	4.81182
-0.936	-4.69073	-0.936	-4.91405	-0.936	4.70005
-0.934	-4.57541	-0.934	-4.83289	-0.934	4.59089
-0.932	-4.46294	-0.932	-4.75307	-0.932	4.48428
-0.93	-4.35327	-0.93	-4.67458	-0.93	4.38016
-0.928	-4.24632	-0.928	-4.59738	-0.928	4.27846
-0.926	-4.14201	-0.926	-4.52145	-0.926	4.17913
-0.924	-4.04028	-0.924	-4.44678	-0.924	4.08212
-0.922	-3.94106	-0.922	-4.37335	-0.922	3.98736
-0.92	-3.84429	-0.92	-4.30113	-0.92	3.8948
-0.918	-3.7499	-0.918	-4.2301	-0.918	3.80439
-0.916	-3.65783	-0.916	-4.16025	-0.916	3.71607
-0.914	-3.56802	-0.914	-4.09155	-0.914	3.6298
-0.912	-3.4804	-0.912	-4.02398	-0.912	3.54552
-0.91	-3.39492	-0.91	-3.95752	-0.91	3.46318
-0.908	-3.31155	-0.908	-3.89217	-0.908	3.38275
-0.906	-3.23024	-0.906	-3.82789	-0.906	3.3042
-0.904	-3.15093	-0.904	-3.76468	-0.904	3.22747
-0.902	-3.07358	-0.902	-3.70251	-0.902	3.15252
-0.9	-2.99815	-0.9	-3.64137	-0.9	3.07932
-0.898	-2.92457	-0.898	-3.58124	-0.898	3.00782
-0.896	-2.85282	-0.896	-3.52211	-0.896	2.93799
-0.894	-2.78283	-0.894	-3.46395	-0.894	2.86977
-0.892	-2.71457	-0.892	-3.40675	-0.892	2.80315
-0.89	-2.648	-0.89	-3.3505	-0.89	2.73807
-0.888	-2.58306	-0.888	-3.29518	-0.888	2.6745
-0.886	-2.51967	-0.886	-3.24073	-0.886	2.61231
-0.884	-2.45774	-0.884	-3.18712	-0.884	2.55141
-0.882	-2.39724	-0.882	-3.13432	-0.882	2.49178
-0.88	-2.33819	-0.88	-3.08236	-0.88	2.43345
-0.878	-2.28063	-0.878	-3.03129	-0.878	2.37654
-0.876	-2.22468	-0.876	-2.98117	-0.876	2.32123
-0.874	-2.17046	-0.874	-2.93212	-0.874	2.26777
-0.872	-2.11817	-0.872	-2.88428	-0.872	2.21646
-0.87	-2.06805	-0.87	-2.83781	-0.87	2.1677
-0.868	-2.02036	-0.868	-2.79291	-0.868	2.12195
-0.866	-2.01576	-0.866	-2.77678	-0.866	2.11525
-0.864	-2.19851	-0.864	-2.88626	-0.864	2.27584
-0.862	-2.51647	-0.862	-3.08736	-0.862	2.55951
-0.86	-2.9086	-0.86	-3.33995	-0.86	2.91349
-0.858	-3.32899	-0.858	-3.61378	-0.858	3.29769
-0.856	-3.7469	-0.856	-3.88853	-0.856	3.68461
-0.854	-4.14678	-0.854	-4.15379	-0.854	4.05943
-0.852	-4.52822	-0.852	-4.40905	-0.852	4.41992
-0.85	-4.9049	-0.85	-4.66305	-0.85	4.7757
-0.848	-5.27673	-0.848	-4.91572	-0.848	5.12668
-0.846	-5.63944	-0.846	-5.16425	-0.846	5.46961
-0.844	-5.99322	-0.844	-5.4087	-0.844	5.80463
-0.842	-6.33829	-0.842	-5.64912	-0.842	6.1319
-0.84	-6.67485	-0.84	-5.88558	-0.84	6.45158
-0.838	-7.0031	-0.838	-6.11812	-0.838	6.76382
-0.836	-7.32324	-0.836	-6.34682	-0.836	7.0688
-0.834	-7.63548	-0.834	-6.57174	-0.834	7.36669
-0.832	-7.98104	-0.832	-6.82056	-0.832	7.6957
-0.83	-8.34925	-0.83	-7.08619	-0.83	8.04595
-0.828	-8.67068	-0.828	-7.32193	-0.828	8.35301
-0.826	-8.89655	-0.826	-7.49484	-0.826	8.57155
-0.824	-8.99881	-0.824	-7.58579	-0.824	8.6754
-0.822	-8.97015	-0.822	-7.58941	-0.822	8.65748
-0.82	-8.82394	-0.82	-7.51413	-0.82	8.52988
-0.818	-8.59427	-0.818	-7.38219	-0.818	8.3238
-0.816	-8.33597	-0.816	-7.2296	-0.816	8.08959
-0.814	-8.11658	-0.814	-7.1009	-0.814	7.88946
-0.812	-7.91693	-0.812	-6.98379	-0.812	7.70673
-0.81	-7.72206	-0.81	-6.86852	-0.81	7.52794
-0.808	-7.53191	-0.808	-6.75509	-0.808	7.35312
-0.806	-7.34641	-0.806	-6.6435	-0.806	7.18227
-0.804	-7.16548	-0.804	-6.53375	-0.804	7.01535
-0.802	-6.98901	-0.802	-6.42582	-0.802	6.85233
-0.8	-6.81691	-0.8	-6.31967	-0.8	6.69311
-0.798	-6.64907	-0.798	-6.21528	-0.798	6.5376
-0.796	-6.48535	-0.796	-6.11261	-0.796	6.38568
-0.794	-6.32563	-0.794	-6.01163	-0.794	6.23727
-0.792	-6.16983	-0.792	-5.91232	-0.792	6.09228
-0.79	-6.01785	-0.79	-5.81464	-0.79	5.95065
-0.788	-5.86962	-0.788	-5.71858	-0.788	5.81231
-0.786	-5.72504	-0.786	-5.62411	-0.786	5.67718
-0.784	-5.58403	-0.784	-5.5312	-0.784	5.5452
-0.782	-5.44651	-0.782	-5.43982	-0.782	5.41628
-0.78	-5.3124	-0.78	-5.34996	-0.78	5.29037
-0.778	-5.1816	-0.778	-5.26158	-0.778	5.1674
-0.776	-5.05406	-0.776	-5.17467	-0.776	5.0473
-0.774	-4.92968	-0.774	-5.08919	-0.774	4.93001
-0.772	-4.80839	-0.772	-5.00513	-0.772	4.81545
-0.77	-4.69011	-0.77	-4.92246	-0.77	4.70357
-0.768	-4.57477	-0.768	-4.84115	-0.768	4.59431
-0.766	-4.4623	-0.766	-4.7612	-0.766	4.48761
-0.764	-4.35263	-0.764	-4.68256	-0.764	4.38339
-0.762	-4.24568	-0.762	-4.60523	-0.762	4.28161
-0.76	-4.14138	-0.76	-4.52918	-0.76	4.18221
-0.758	-4.03968	-0.758	-4.45438	-0.758	4.08513
-0.756	-3.94049	-0.756	-4.38083	-0.756	3.99031
-0.754	-3.84375	-0.754	-4.30848	-0.754	3.8977
-0.752	-3.74941	-0.752	-4.23734	-0.752	3.80725
-0.75	-3.65739	-0.75	-4.16737	-0.75	3.71889
-0.748	-3.56764	-0.748	-4.09855	-0.748	3.63259
-0.746	-3.4801	-0.746	-4.03087	-0.746	3.54828
-0.744	-3.39469	-0.744	-3.96431	-0.744	3.46593
-0.742	-3.31138	-0.742	-3.89885	-0.742	3.38547
-0.74	-3.2301	-0.74	-3.83447	-0.74	3.30687
-0.738	-3.15079	-0.738	-3.77114	-0.738	3.23008
-0.736	-3.07345	-0.736	-3.70887	-0.736	3.15507
-0.734	-2.99801	-0.734	-3.64762	-0.734	3.08181
-0.732	-2.92443	-0.732	-3.58739	-0.732	3.01025
-0.73	-2.85267	-0.73	-3.52815	-0.73	2.94035
-0.728	-2.78269	-0.728	-3.46989	-0.728	2.87208
-0.726	-2.71443	-0.726	-3.4126	-0.726	2.8054
-0.724	-2.64786	-0.724	-3.35625	-0.724	2.74027
-0.722	-2.58294	-0.722	-3.30083	-0.722	2.67665
-0.72	-2.51961	-0.72	-3.24633	-0.72	2.61452
-0.718	-2.45786	-0.718	-3.19273	-0.718	2.55383
-0.716	-2.39763	-0.716	-3.14002	-0.716	2.49455
-0.714	-2.33888	-0.714	-3.08817	-0.714	2.43666
-0.712	-2.28159	-0.712	-3.03719	-0.712	2.38011
-0.71	-2.22571	-0.71	-2.98705	-0.71	2.32487
-0.708	-2.17121	-0.708	-2.93773	-0.708	2.27092
-0.706	-2.11806	-0.706	-2.88923	-0.706	2.21822
-0.704	-2.04773	-0.704	-2.82913	-0.704	2.15077
-0.702	-1.94663	-0.702	-2.74819	-0.702	2.05753
-0.7	-1.92858	-0.7	-2.7227	-0.7	2.03853
-0.698	-2.06327	-0.698	-2.79966	-0.698	2.15576
-0.696	-2.36132	-0.696	-2.98676	-0.696	2.42024
-0.694	-2.77429	-0.694	-3.2524	-0.694	2.79197
-0.692	-3.2014	-0.692	-3.53008	-0.692	3.18524
-0.69	-3.61247	-0.69	-3.79959	-0.69	3.56856
-0.688	-4.01542	-0.688	-4.066	-0.688	3.94612
-0.686	-4.40925	-0.686	-4.32857	-0.686	4.31628
-0.684	-4.79345	-0.684	-4.58686	-0.684	4.67808
-0.682	-5.16799	-0.682	-4.84076	-0.682	5.03126
-0.68	-5.5339	-0.68	-5.09088	-0.68	5.37682
-0.678	-5.92277	-0.678	-5.35855	-0.678	5.74302
-0.676	-6.33126	-0.676	-5.64151	-0.676	6.12677
-0.674	-6.73359	-0.674	-5.92232	-0.674	6.505
-0.672	-7.10801	-0.672	-6.18619	-0.672	6.85819
-0.67	-7.43681	-0.67	-6.42106	-0.67	7.17036
-0.668	-7.70631	-0.668	-6.6175	-0.668	7.42913
-0.666	-7.90684	-0.666	-6.76882	-0.666	7.62566
-0.664	-8.03279	-0.664	-6.87097	-0.664	7.75468
-0.662	-8.08255	-0.662	-6.9226	-0.662	7.81447
-0.66	-8.05856	-0.66	-6.92504	-0.66	7.80688
-0.658	-7.96729	-0.658	-6.88232	-0.658	7.73734
-0.656	-7.81923	-0.656	-6.80114	-0.656	7.61482
-0.654	-7.62891	-0.654	-6.69089	-0.654	7.45186
-0.652	-7.41487	-0.652	-6.56363	-0.652	7.26455
-0.65	-7.19971	-0.65	-6.43411	-0.65	7.07256
-0.648	-7.0095	-0.648	-6.31944	-0.648	6.8987
-0.646	-6.83719	-0.646	-6.21525	-0.646	6.73902
-0.644	-6.66903	-0.644	-6.11271	-0.644	6.58284
-0.642	-6.50493	-0.642	-6.01181	-0.642	6.43011
-0.64	-6.34483	-0.64	-5.91254	-0.64	6.2808
-0.638	-6.18863	-0.638	-5.81488	-0.638	6.13488
-0.636	-6.03627	-0.636	-5.71882	-0.636	5.99229
-0.634	-5.88766	-0.634	-5.62433	-0.634	5.853
-0.632	-5.74271	-0.632	-5.53141	-0.632	5.71694
-0.63	-5.60135	-0.63	-5.44002	-0.63	5.58405
-0.628	-5.46349	-0.628	-5.35015	-0.628	5.45428
-0.626	-5.32905	-0.626	-5.26178	-0.626	5.32755
-0.624	-5.19794	-0.624	-5.17487	-0.624	5.20379
-0.622	-5.07007	-0.622	-5.08941	-0.622	5.08291
-0.62	-4.94535	-0.62	-5.00535	-0.62	4.96485
-0.618	-4.8237	-0.618	-4.92268	-0.618	4.8495
-0.616	-4.70502	-0.616	-4.84137	-0.616	4.73682
-0.614	-4.58926	-0.614	-4.7614	-0.614	4.62674
-0.612	-4.47634	-0.612	-4.68275	-0.612	4.51921
-0.61	-4.3662	-0.61	-4.6054	-0.61	4.41418
-0.608	-4.25878	-0.608	-4.52933	-0.608	4.31159
-0.606	-4.154	-0.606	-4.45451	-0.606	4.21138
-0.604	-4.05182	-0.604	-4.38094	-0.604	4.11351
-0.602	-3.95217	-0.602	-4.30858	-0.602	4.01791
-0.6	-3.85499	-0.6	-4.23741	-0.6	3.92455
-0.598	-3.76022	-0.598	-4.16743	-0.598	3.83337
-0.596	-3.66781	-0.596	-4.0986	-0.596	3.74431
-0.594	-3.57768	-0.594	-4.03091	-0.594	3.65734
-0.592	-3.4898	-0.592	-3.96435	-0.592	3.5724
-0.59	-3.4041	-0.59	-3.89888	-0.59	3.48944
-0.588	-3.32052	-0.588	-3.8345	-0.588	3.40842
-0.586	-3.23903	-0.586	-3.77118	-0.586	3.3293
-0.584	-3.15955	-0.584	-3.70891	-0.584	3.25202
-0.582	-3.08205	-0.582	-3.64767	-0.582	3.17654
-0.58	-3.00647	-0.58	-3.58744	-0.58	3.10283
-0.578	-2.93276	-0.578	-3.52821	-0.578	3.03083
-0.576	-2.86087	-0.576	-3.46996	-0.576	2.96051
-0.574	-2.79075	-0.574	-3.41267	-0.574	2.89182
-0.572	-2.72237	-0.572	-3.35633	-0.572	2.82473
-0.57	-2.65567	-0.57	-3.30091	-0.57	2.7592
-0.568	-2.5906	-0.568	-3.24642	-0.568	2.69518
-0.566	-2.52713	-0.566	-3.19282	-0.566	2.63264
-0.564	-2.46521	-0.564	-3.1401	-0.564	2.57155
-0.562	-2.4048	-0.562	-3.08826	-0.562	2.51186
-0.56	-2.34587	-0.56	-3.03727	-0.56	2.45356
-0.558	-2.2884	-0.558	-2.98713	-0.558	2.39661
-0.556	-2.23235	-0.556	-2.93781	-0.556	2.34099
-0.554	-2.17768	-0.554	-2.88931	-0.554	2.28666
-0.552	-2.12437	-0.552	-2.84161	-0.552	2.23359
-0.55	-2.07237	-0.55	-2.7947	-0.55	2.18176
-0.548	-2.02165	-0.548	-2.74857	-0.548	2.13113
-0.546	-1.97218	-0.546	-2.70319	-0.546	2.08168
-0.544	-1.92394	-0.544	-2.65857	-0.544	2.03338
-0.542	-1.87689	-0.542	-2.61468	-0.542	1.9862
-0.54	-1.831	-0.54	-2.57152	-0.54	1.94013
-0.538	-1.78624	-0.538	-2.52908	-0.538	1.89512
-0.536	-1.74052	-0.536	-2.48596	-0.536	1.84876
-0.534	-1.71409	-0.534	-2.45567	-0.534	1.82436
-0.532	-1.77926	-0.532	-2.48672	-0.532	1.8892
-0.53	-2.03951	-0.53	-2.64892	-0.53	2.1275
-0.528	-2.44539	-0.528	-2.91026	-0.528	2.49521
-0.526	-2.87547	-0.526	-3.19024	-0.526	2.89145
-0.524	-3.29345	-0.524	-3.46462	-0.524	3.28141
-0.522	-3.7042	-0.522	-3.73651	-0.522	3.66554
-0.52	-4.10539	-0.52	-4.00431	-0.52	4.04178
-0.518	-4.49692	-0.518	-4.26784	-0.518	4.40973
-0.516	-4.87886	-0.516	-4.52707	-0.516	4.76927
-0.514	-5.25137	-0.514	-4.78201	-0.514	5.12049
-0.512	-5.63288	-0.512	-5.04506	-0.512	5.47911
-0.51	-6.03768	-0.51	-5.32588	-0.51	5.85732
-0.508	-6.43924	-0.508	-5.60652	-0.508	6.23233
-0.506	-6.81464	-0.506	-5.87145	-0.506	6.58444
-0.504	-7.14531	-0.504	-6.108	-0.504	6.89753
-0.502	-7.41702	-0.502	-6.30639	-0.502	7.15912
-0.5	-7.61984	-0.5	-6.45974	-0.5	7.36032
-0.498	-7.74819	-0.498	-6.56402	-0.498	7.49588
-0.496	-7.8008	-0.496	-6.6181	-0.496	7.56414
-0.494	-7.78075	-0.494	-6.62372	-0.494	7.56707
-0.492	-7.69542	-0.492	-6.5855	-0.492	7.51027
-0.49	-7.55654	-0.49	-6.51094	-0.49	7.40292
-0.488	-7.38016	-0.488	-6.41043	-0.488	7.25784
-0.486	-7.18666	-0.486	-6.29723	-0.486	7.09145
-0.484	-7.00071	-0.484	-6.18747	-0.484	6.9238
-0.482	-6.82895	-0.482	-6.08568	-0.482	6.76417
-0.48	-6.6612	-0.48	-5.98543	-0.48	6.60781
-0.478	-6.49743	-0.478	-5.88672	-0.478	6.45476
-0.476	-6.33757	-0.476	-5.78956	-0.476	6.30501
-0.474	-6.18157	-0.474	-5.69394	-0.474	6.15856
-0.472	-6.02937	-0.472	-5.59987	-0.472	6.01541
-0.47	-5.8809	-0.47	-5.50733	-0.47	5.87552
-0.468	-5.73609	-0.468	-5.41632	-0.468	5.73888
-0.466	-5.59486	-0.466	-5.32681	-0.466	5.60542
-0.464	-5.45714	-0.464	-5.2388	-0.464	5.47511
-0.462	-5.32285	-0.462	-5.15226	-0.462	5.34788
-0.46	-5.19189	-0.46	-5.06717	-0.46	5.22365
-0.458	-5.06418	-0.458	-4.98349	-0.458	5.10234
-0.456	-4.93963	-0.456	-4.90119	-0.456	4.98385
-0.454	-4.81813	-0.454	-4.82025	-0.454	4.86808
-0.452	-4.69959	-0.452	-4.74063	-0.452	4.75497
-0.45	-4.58396	-0.45	-4.66233	-0.45	4.64447
-0.448	-4.47117	-0.448	-4.58531	-0.448	4.53652
-0.446	-4.36115	-0.446	-4.50957	-0.446	4.43108
-0.444	-4.25384	-0.444	-4.43509	-0.444	4.32809
-0.442	-4.14918	-0.442	-4.36183	-0.442	4.22749
-0.44	-4.0471	-0.44	-4.28978	-0.44	4.12923
-0.438	-3.94755	-0.438	-4.21893	-0.438	4.03326
-0.436	-3.85047	-0.436	-4.14924	-0.436	3.93953
-0.434	-3.75579	-0.434	-4.08072	-0.434	3.84798
-0.432	-3.66347	-0.432	-4.01332	-0.432	3.75858
-0.43	-3.57344	-0.43	-3.94704	-0.43	3.67126
-0.428	-3.48565	-0.428	-3.88186	-0.428	3.58599
-0.426	-3.40003	-0.426	-3.81775	-0.426	3.50271
-0.424	-3.31655	-0.424	-3.75471	-0.424	3.42137
-0.422	-3.23515	-0.422	-3.69271	-0.422	3.34194
-0.42	-3.15576	-0.42	-3.63174	-0.42	3.26437
-0.418	-3.07835	-0.418	-3.57177	-0.418	3.1886
-0.416	-3.00287	-0.416	-3.5128	-0.416	3.11461
-0.414	-2.92925	-0.414	-3.4548	-0.414	3.04234
-0.412	-2.85746	-0.412	-3.39777	-0.412	2.97176
-0.41	-2.78744	-0.41	-3.34167	-0.41	2.90282
-0.408	-2.71915	-0.408	-3.2865	-0.408	2.83549
-0.406	-2.65255	-0.406	-3.23225	-0.406	2.76972
-0.404	-2.58759	-0.404	-3.17889	-0.404	2.70547
-0.402	-2.52421	-0.402	-3.12641	-0.402	2.64271
-0.4	-2.4624	-0.4	-3.07479	-0.4	2.58141
-0.398	-2.40209	-0.398	-3.02403	-0.398	2.52151
-0.396	-2.34324	-0.396	-2.97411	-0.396	2.46299
-0.394	-2.28584	-0.394	-2.92501	-0.394	2.40583
-0.392	-2.22985	-0.392	-2.87672	-0.392	2.34999
-0.39	-2.17525	-0.39	-2.82923	-0.39	2.29545
-0.388	-2.12199	-0.388	-2.78252	-0.388	2.24218
-0.386	-2.07005	-0.386	-2.73659	-0.386	2.19015
-0.384	-2.01939	-0.384	-2.69141	-0.384	2.13933
-0.382	-1.96998	-0.382	-2.64698	-0.382	2.08969
-0.38	-1.92327	-0.38	-2.60429	-0.38	2.04258
-0.378	-1.90073	-0.378	-2.57785	-0.378	2.01815
-0.376	-1.87225	-0.376	-2.5474	-0.376	1.98856
-0.374	-1.81009	-0.374	-2.49425	-0.374	1.92808
-0.372	-1.71297	-0.372	-2.41745	-0.372	1.8355
-0.37	-1.60606	-0.37	-2.33384	-0.37	1.73414
-0.368	-1.54097	-0.368	-2.27804	-0.368	1.67179
-0.366	-1.59573	-0.366	-2.30241	-0.366	1.72077
-0.364	-1.84421	-0.364	-2.45682	-0.364	1.94939
-0.362	-2.20764	-0.362	-2.68981	-0.362	2.2846
-0.36	-2.62912	-0.36	-2.96377	-0.36	2.67435
-0.358	-3.07142	-0.358	-3.25399	-0.358	3.08467
-0.356	-3.50857	-0.356	-3.54325	-0.356	3.49173
-0.354	-3.92585	-0.354	-3.8217	-0.354	3.88191
-0.352	-4.31982	-0.352	-4.08694	-0.352	4.25174
-0.35	-4.69828	-0.35	-4.34398	-0.35	4.60795
-0.348	-5.07426	-0.348	-4.60129	-0.348	4.96205
-0.346	-5.442	-0.346	-4.85504	-0.346	5.30886
-0.344	-5.80067	-0.344	-5.10461	-0.344	5.64765
-0.342	-6.1505	-0.342	-5.35006	-0.342	5.97858
-0.34	-6.4917	-0.34	-5.59146	-0.34	6.30182
-0.338	-6.82447	-0.338	-5.82886	-0.338	6.61755
-0.336	-7.14902	-0.336	-6.06235	-0.336	6.92594
-0.334	-7.46557	-0.334	-6.29197	-0.334	7.22715
-0.332	-7.7862	-0.332	-6.5258	-0.332	7.5317
-0.33	-8.14728	-0.33	-6.78826	-0.33	7.86976
-0.328	-8.45395	-0.328	-7.01574	-0.328	8.15607
-0.326	-8.6301	-0.326	-7.15693	-0.326	8.3226
-0.324	-8.64343	-0.324	-7.18973	-0.324	8.34054
-0.322	-8.50548	-0.322	-7.12121	-0.322	8.22031
-0.32	-8.27163	-0.32	-6.98765	-0.32	8.01156
-0.318	-8.04024	-0.318	-6.85393	-0.318	7.80244
-0.316	-7.84276	-0.316	-6.7411	-0.316	7.62229
-0.314	-7.64985	-0.314	-6.62992	-0.314	7.44571
-0.312	-7.46152	-0.312	-6.52046	-0.312	7.27289
-0.31	-7.27777	-0.31	-6.41276	-0.31	7.10395
-0.308	-7.09855	-0.308	-6.30684	-0.308	6.9389
-0.306	-6.92377	-0.306	-6.20267	-0.306	6.77771
-0.304	-6.75329	-0.304	-6.10022	-0.304	6.62025
-0.302	-6.58699	-0.302	-5.99946	-0.302	6.46641
-0.3	-6.42477	-0.3	-5.90035	-0.3	6.31613
-0.298	-6.26653	-0.298	-5.80288	-0.298	6.16932
-0.296	-6.11219	-0.296	-5.70702	-0.296	6.02592
-0.294	-5.96165	-0.294	-5.61274	-0.294	5.88584
-0.292	-5.81482	-0.292	-5.52002	-0.292	5.74903
-0.29	-5.67163	-0.29	-5.42883	-0.29	5.61539
-0.288	-5.53197	-0.288	-5.33915	-0.288	5.48487
-0.286	-5.39578	-0.286	-5.25095	-0.286	5.35739
-0.284	-5.26296	-0.284	-5.16422	-0.284	5.23288
-0.282	-5.13344	-0.282	-5.07891	-0.282	5.11128
-0.28	-5.00712	-0.28	-4.99502	-0.28	4.99251
-0.278	-4.88395	-0.278	-4.91252	-0.278	4.87652
-0.276	-4.76383	-0.276	-4.83138	-0.276	4.76324
-0.274	-4.64669	-0.274	-4.75158	-0.274	4.6526
-0.272	-4.53245	-0.272	-4.67311	-0.272	4.54454
-0.27	-4.42105	-0.27	-4.59593	-0.27	4.43901
-0.268	-4.31241	-0.268	-4.52003	-0.268	4.33593
-0.266	-4.20646	-0.266	-4.44538	-0.266	4.23526
-0.264	-4.10314	-0.264	-4.37197	-0.264	4.13694
-0.262	-4.00236	-0.262	-4.29977	-0.262	4.0409
-0.26	-3.90407	-0.26	-4.22877	-0.26	3.94709
-0.258	-3.80821	-0.258	-4.15894	-0.258	3.85547
-0.256	-3.7147	-0.256	-4.09026	-0.256	3.76596
-0.254	-3.62348	-0.254	-4.02271	-0.254	3.67853
-0.252	-3.53451	-0.252	-3.95628	-0.252	3.59312
-0.25	-3.4477	-0.25	-3.89095	-0.25	3.50969
-0.248	-3.36303	-0.248	-3.82669	-0.248	3.42818
-0.246	-3.28044	-0.246	-3.7635	-0.246	3.34857
-0.244	-3.1999	-0.244	-3.70135	-0.244	3.2708
-0.242	-3.12134	-0.242	-3.64023	-0.242	3.19485
-0.24	-3.04472	-0.24	-3.58012	-0.24	3.12066
-0.238	-2.97	-0.238	-3.521	-0.238	3.0482
-0.236	-2.89712	-0.236	-3.46286	-0.236	2.97743
-0.234	-2.82604	-0.234	-3.40568	-0.234	2.9083
-0.232	-2.75672	-0.232	-3.34945	-0.232	2.84078
-0.23	-2.6891	-0.23	-3.29415	-0.23	2.77483
-0.228	-2.62316	-0.228	-3.23975	-0.228	2.71041
-0.226	-2.55884	-0.226	-3.18626	-0.226	2.64749
-0.224	-2.49606	-0.224	-3.13362	-0.224	2.58594
-0.222	-2.43465	-0.222	-3.08175	-0.222	2.52556
-0.22	-2.37454	-0.22	-3.03059	-0.22	2.46626
-0.218	-2.31575	-0.218	-2.98016	-0.218	2.40806
-0.216	-2.25833	-0.216	-2.9305	-0.216	2.3511
-0.214	-2.20244	-0.214	-2.88172	-0.214	2.29563
-0.212	-2.14828	-0.212	-2.83399	-0.212	2.242
-0.21	-2.09615	-0.21	-2.78749	-0.21	2.19067
-0.208	-2.04639	-0.208	-2.74249	-0.208	2.14224
-0.206	-1.99944	-0.206	-2.69929	-0.206	2.09738
-0.204	-1.95579	-0.204	-2.65825	-0.204	2.0569
-0.202	-1.91724	-0.202	-2.62058	-0.202	2.02278
-0.2	-2.03874	-0.2	-2.69004	-0.2	2.13098
-0.198	-2.35071	-0.198	-2.88784	-0.198	2.40963
-0.196	-2.76157	-0.196	-3.15357	-0.196	2.77986
-0.194	-3.20418	-0.194	-3.44292	-0.194	3.18336
-0.192	-3.63592	-0.192	-3.72763	-0.192	3.5824
-0.19	-4.03863	-0.19	-3.99557	-0.19	3.95981
-0.188	-4.41864	-0.188	-4.25066	-0.188	4.31899
-0.186	-4.79947	-0.186	-4.50818	-0.186	4.67809
-0.184	-5.17391	-0.184	-4.76341	-0.184	5.03134
-0.182	-5.53915	-0.182	-5.01446	-0.182	5.37649
-0.18	-5.89542	-0.18	-5.26139	-0.18	5.71368
-0.178	-6.2429	-0.178	-5.50425	-0.178	6.04307
-0.176	-6.58181	-0.176	-5.74309	-0.176	6.3648
-0.174	-6.91236	-0.174	-5.97799	-0.174	6.67906
-0.172	-7.23475	-0.172	-6.20901	-0.172	6.98602
-0.17	-7.58932	-0.17	-6.46324	-0.17	7.32198
-0.168	-7.96101	-0.168	-6.73062	-0.168	7.67338
-0.166	-8.28591	-0.166	-6.96816	-0.166	7.9825
-0.164	-8.51909	-0.164	-7.14549	-0.164	8.20857
-0.162	-8.63459	-0.162	-7.24487	-0.162	8.32775
-0.16	-8.62543	-0.16	-7.26119	-0.16	8.33314
-0.158	-8.50363	-0.158	-7.20199	-0.158	8.23475
-0.156	-8.30017	-0.156	-7.08742	-0.156	8.05954
-0.154	-8.06502	-0.154	-6.95026	-0.154	7.85141
-0.152	-7.85819	-0.152	-6.83008	-0.152	7.66371
-0.15	-7.66536	-0.15	-6.71774	-0.15	7.48703
-0.148	-7.4769	-0.148	-6.607	-0.148	7.31374
-0.146	-7.29286	-0.146	-6.49793	-0.146	7.14401
-0.144	-7.11324	-0.144	-6.39058	-0.144	6.978
-0.142	-6.93802	-0.142	-6.28498	-0.142	6.81577
-0.14	-6.76714	-0.14	-6.18113	-0.14	6.65734
-0.138	-6.60052	-0.138	-6.07903	-0.138	6.50265
-0.136	-6.43804	-0.136	-5.97864	-0.136	6.35162
-0.134	-6.27955	-0.134	-5.87989	-0.134	6.20407
-0.132	-6.12494	-0.132	-5.78276	-0.132	6.05989
-0.13	-5.97412	-0.13	-5.68723	-0.13	5.91905
-0.128	-5.82701	-0.128	-5.59328	-0.128	5.78147
-0.126	-5.68351	-0.126	-5.50088	-0.126	5.64708
-0.124	-5.54355	-0.124	-5.41001	-0.124	5.51581
-0.122	-5.40704	-0.122	-5.32064	-0.122	5.38759
-0.12	-5.27391	-0.12	-5.23275	-0.12	5.26235
-0.118	-5.14407	-0.118	-5.14631	-0.118	5.14004
-0.116	-5.01745	-0.116	-5.0613	-0.116	5.02057
-0.114	-4.89396	-0.114	-4.97769	-0.114	4.90389
-0.112	-4.77354	-0.112	-4.89547	-0.112	4.78994
-0.11	-4.65611	-0.11	-4.81461	-0.11	4.67864
-0.108	-4.5416	-0.108	-4.73509	-0.108	4.56995
-0.106	-4.42993	-0.106	-4.65688	-0.106	4.46379
-0.104	-4.32103	-0.104	-4.57997	-0.104	4.36011
-0.102	-4.21483	-0.102	-4.50433	-0.102	4.25886
-0.1	-4.11127	-0.1	-4.42995	-0.1	4.15997
-0.098	-4.01028	-0.098	-4.35679	-0.098	4.06338
-0.096	-3.91179	-0.096	-4.28484	-0.096	3.96905
-0.094	-3.81574	-0.094	-4.21408	-0.094	3.87692
-0.092	-3.72207	-0.092	-4.1445	-0.092	3.78693
-0.09	-3.6307	-0.09	-4.07606	-0.09	3.69904
-0.088	-3.54159	-0.088	-4.00875	-0.088	3.61318
-0.086	-3.45468	-0.086	-3.94256	-0.086	3.52932
-0.084	-3.3699	-0.084	-3.87745	-0.084	3.4474
-0.082	-3.28719	-0.082	-3.81343	-0.082	3.36738
-0.08	-3.20651	-0.08	-3.75045	-0.08	3.2892
-0.078	-3.1278	-0.078	-3.68852	-0.078	3.21282
-0.076	-3.05102	-0.076	-3.62761	-0.076	3.13822
-0.074	-2.97614	-0.074	-3.56771	-0.074	3.06535
-0.072	-2.90311	-0.072	-3.5088	-0.072	2.99418
-0.07	-2.83188	-0.07	-3.45086	-0.07	2.92466
-0.068	-2.76241	-0.068	-3.39388	-0.068	2.85675
-0.066	-2.69466	-0.066	-3.33784	-0.066	2.79043
-0.064	-2.62858	-0.064	-3.28273	-0.064	2.72565
-0.062	-2.56413	-0.062	-3.22853	-0.062	2.66237
-0.06	-2.50127	-0.06	-3.17522	-0.06	2.60057
-0.058	-2.43996	-0.058	-3.1228	-0.058	2.5402
-0.056	-2.38017	-0.056	-3.07124	-0.056	2.48124
-0.054	-2.32185	-0.054	-3.02053	-0.054	2.42365
-0.052	-2.26498	-0.052	-2.97066	-0.052	2.3674
-0.05	-2.2095	-0.05	-2.92162	-0.05	2.31245
-0.048	-2.1554	-0.048	-2.87339	-0.048	2.25879
-0.046	-2.10263	-0.046	-2.82595	-0.046	2.20637
-0.044	-2.05117	-0.044	-2.7793	-0.044	2.15517
-0.042	-2.00098	-0.042	-2.73342	-0.042	2.10516
-0.04	-1.95202	-0.04	-2.68829	-0.04	2.05632
-0.038	-1.86814	-0.038	-2.61967	-0.038	1.97831
-0.036	-1.79321	-0.036	-2.55681	-0.036	1.91175
-0.034	-1.85817	-0.034	-2.58758	-0.034	1.97139
-0.032	-2.11216	-0.032	-2.74537	-0.032	2.20079
-0.03	-2.52037	-0.03	-3.00773	-0.03	2.57055
-0.028	-2.96554	-0.028	-3.29729	-0.028	2.9795
-0.026	-3.38285	-0.026	-3.57093	-0.026	3.36816
-0.024	-3.79151	-0.024	-3.84115	-0.024	3.75045
-0.022	-4.19071	-0.022	-4.10733	-0.022	4.12494
-0.02	-4.58013	-0.02	-4.36916	-0.02	4.49095
-0.018	-4.95993	-0.018	-4.62665	-0.018	4.84849
-0.016	-5.35186	-0.016	-4.89447	-0.016	5.21614
-0.014	-5.76353	-0.014	-5.17777	-0.014	5.60033
-0.012	-6.17235	-0.012	-5.46124	-0.012	5.98168
-0.01	-6.559	-0.01	-5.73175	-0.01	6.3436
-0.008	-6.90747	-0.008	-5.97835	-0.008	6.6722
-0.006	-7.20502	-0.006	-6.19229	-0.006	6.95636
-0.004	-7.44221	-0.004	-6.36703	-0.004	7.18771
-0.002	-7.61289	-0.002	-6.49818	-0.002	7.36061
0	-7.7142	0	-6.58357	0	7.47217
0.002	-7.74656	0.002	-6.6232	0.002	7.52227
0.004	-7.71369	0.004	-6.61929	0.004	7.51351
0.006	-7.62261	0.006	-6.57621	0.006	7.45124
0.008	-7.4836	0.008	-6.50056	0.008	7.34357
0.01	-7.31027	0.01	-6.40109	0.01	7.20135
0.012	-7.11948	0.012	-6.28878	0.012	7.03817
0.014	-6.93142	0.014	-6.17678	0.014	6.87038
0.016	-6.76031	0.016	-6.07448	0.016	6.71133
0.018	-6.59425	0.018	-5.9744	0.018	6.55618
0.02	-6.43213	0.02	-5.87588	0.02	6.40435
0.022	-6.27391	0.022	-5.77891	0.022	6.25581
0.024	-6.11951	0.024	-5.68349	0.024	6.11056
0.026	-5.96886	0.026	-5.58961	0.026	5.96858
0.028	-5.8219	0.028	-5.49725	0.028	5.82982
0.03	-5.67856	0.03	-5.40642	0.03	5.69425
0.032	-5.53875	0.032	-5.31708	0.032	5.56184
0.034	-5.4024	0.034	-5.22922	0.034	5.43251
0.036	-5.26944	0.036	-5.14282	0.036	5.30623
0.038	-5.13978	0.038	-5.05787	0.038	5.18292
0.04	-5.01334	0.04	-4.97433	0.04	5.06252
0.042	-4.89004	0.042	-4.89218	0.042	4.94495
0.044	-4.76978	0.044	-4.8114	0.044	4.83011
0.046	-4.65248	0.046	-4.73194	0.046	4.71793
0.048	-4.53805	0.048	-4.65378	0.048	4.60832
0.05	-4.42643	0.05	-4.57692	0.05	4.50124
0.052	-4.31754	0.052	-4.50132	0.052	4.39664
0.054	-4.21132	0.054	-4.42697	0.054	4.29446
0.056	-4.10772	0.056	-4.35384	0.056	4.19465
0.058	-4.00668	0.058	-4.28193	0.058	4.09716
0.06	-3.90813	0.06	-4.21121	0.06	4.00194
0.062	-3.81202	0.062	-4.14165	0.062	3.90894
0.064	-3.71829	0.064	-4.07324	0.064	3.8181
0.066	-3.62688	0.066	-4.00597	0.066	3.72938
0.068	-3.53774	0.068	-3.93981	0.068	3.64274
0.07	-3.45082	0.07	-3.87475	0.07	3.55811
0.072	-3.36605	0.072	-3.81076	0.072	3.47547
0.074	-3.28339	0.074	-3.74783	0.074	3.39476
0.076	-3.20278	0.076	-3.68594	0.076	3.31593
0.078	-3.12418	0.078	-3.62508	0.078	3.23895
0.08	-3.04753	0.08	-3.56522	0.08	3.16376
0.082	-2.97279	0.082	-3.50636	0.082	3.09033
0.084	-2.89989	0.084	-3.44846	0.084	3.01862
0.086	-2.82881	0.086	-3.39153	0.086	2.94858
0.088	-2.75949	0.088	-3.33554	0.088	2.88017
0.09	-2.69188	0.09	-3.28047	0.09	2.81335
0.092	-2.62594	0.092	-3.22631	0.092	2.74809
0.094	-2.56163	0.094	-3.17305	0.094	2.68435
0.096	-2.4989	0.096	-3.12067	0.096	2.62208
0.098	-2.43771	0.098	-3.06915	0.098	2.56125
0.1	-2.37802	0.1	-3.01848	0.1	2.50184
0.102	-2.31978	0.102	-2.96865	0.102	2.44379
0.104	-2.26297	0.104	-2.91964	0.104	2.38707
0.106	-2.20754	0.106	-2.87144	0.106	2.33167
0.108	-2.15347	0.108	-2.82403	0.108	2.27754
0.11	-2.10072	0.11	-2.77741	0.11	2.22466
0.112	-2.04926	0.112	-2.73155	0.112	2.17301
0.114	-1.99908	0.114	-2.68646	0.114	2.12256
0.116	-1.95013	0.116	-2.6421	0.116	2.07328
0.118	-1.90239	0.118	-2.59849	0.118	2.02514
0.12	-1.85583	0.12	-2.55559	0.12	1.97813
0.122	-1.81042	0.122	-2.5134	0.122	1.93221
0.124	-1.76614	0.124	-2.47191	0.124	1.88736
0.126	-1.72296	0.126	-2.43111	0.126	1.84356
0.128	-1.68085	0.128	-2.39098	0.128	1.80079
0.13	-1.63979	0.13	-2.35152	0.13	1.75901
[truncated: 997 more rows]

## Sheet: A3
_ON input only_x	_ON input only_y
-3.866	0
-3.864	-9.84329e-06
-3.862	-3.867e-05
-3.86	-8.54662e-05
-3.858	-0.000149257
-3.856	-0.0002291
-3.854	-0.000324087
-3.852	-0.000433344
-3.85	-0.00055603
-3.848	-0.000691323
-3.846	-0.000838367
-3.844	-0.000996451
-3.842	-0.0011649
-3.84	-0.00134307
-3.838	-0.00153032
-3.836	-0.00172604
-3.834	-0.00192963
-3.832	-0.00214051
-3.83	-0.00235812
-3.828	-0.00258193
-3.826	-0.0028114
-3.824	-0.00304604
-3.822	-0.00328535
-3.82	-0.00352888
-3.818	-0.00377616
-3.816	-0.00402678
-3.814	-0.00428032
-3.812	-0.00453636
-3.81	-0.0047945
-3.808	-0.00505442
-3.806	-0.00531587
-3.804	-0.00557857
-3.802	-0.00584225
-3.8	-0.00610668
-3.798	-0.0063716
-3.796	-0.00663677
-3.794	-0.00690197
-3.792	-0.00716695
-3.79	-0.00743152
-3.788	-0.00769545
-3.786	-0.00795854
-3.784	-0.00822059
-3.782	-0.00848141
-3.78	-0.00874082
-3.778	-0.00899865
-3.776	-0.00925471
-3.774	-0.00950885
-3.772	-0.00976091
-3.77	-0.0100107
-3.768	-0.0102582
-3.766	-0.0105032
-3.764	-0.0107454
-3.762	-0.010985
-3.76	-0.0112218
-3.758	-0.0114557
-3.756	-0.0116869
-3.754	-0.0119151
-3.752	-0.0121405
-3.75	-0.0123629
-3.748	-0.0125824
-3.746	-0.0127988
-3.744	-0.0130122
-3.742	-0.0132226
-3.74	-0.0134299
-3.738	-0.013634
-3.736	-0.013835
-3.734	-0.0140328
-3.732	-0.0142275
-3.73	-0.0144189
-3.728	-0.014607
-3.726	-0.0147919
-3.724	-0.0149734
-3.722	-0.0151517
-3.72	-0.0153266
-3.718	-0.0154981
-3.716	-0.0156662
-3.714	-0.0158309
-3.712	-0.0159921
-3.71	-0.0161499
-3.708	-0.0163043
-3.706	-0.0164551
-3.704	-0.0166025
-3.702	-0.0167464
-3.7	-0.0168871
-3.698	-0.0170244
-3.696	-0.0171585
-3.694	-0.0172893
-3.692	-0.0174171
-3.69	-0.0175417
-3.688	-0.0176633
-3.686	-0.0177819
-3.684	-0.0178975
-3.682	-0.0180102
-3.68	-0.01812
-3.678	-0.018227
-3.676	-0.0183312
-3.674	-0.0184326
-3.672	-0.0185313
-3.67	-0.0186272
-3.668	-0.0187205
-3.666	-0.0188112
-3.664	-0.0188993
-3.662	-0.0189848
-3.66	-0.0190677
-3.658	-0.0191481
-3.656	-0.019226
-3.654	-0.0193015
-3.652	-0.0193745
-3.65	-0.019445
-3.648	-0.0195132
-3.646	-0.0195789
-3.644	-0.0196423
-3.642	-0.0197032
-3.64	-0.0197619
-3.638	-0.0198182
-3.636	-0.0198721
-3.634	-0.0199238
-3.632	-0.0199731
-3.63	-0.0200203
-3.628	-0.0200653
-3.626	-0.0201083
-3.624	-0.0201492
-3.622	-0.0201882
-3.62	-0.0202253
-3.618	-0.0202605
-3.616	-0.0202939
-3.614	-0.0203255
-3.612	-0.0203554
-3.61	-0.0203836
-3.608	-0.0204102
-3.606	-0.0204352
-3.604	-0.0204586
-3.602	-0.0204805
-3.6	-0.0205009
-3.598	-0.0205199
-3.596	-0.0205375
-3.594	-0.0205537
-3.592	-0.0205685
-3.59	-0.0205821
-3.588	-0.0205944
-3.586	-0.0206054
-3.584	-0.0206152
-3.582	-0.0206239
-3.58	-0.0206313
-3.578	-0.0206377
-3.576	-0.0206429
-3.574	-0.020647
-3.572	-0.0206501
-3.57	-0.0206521
-3.568	-0.0206531
-3.566	-0.0206531
-3.564	-0.0206521
-3.562	-0.0206501
-3.56	-0.0206471
-3.558	-0.0206432
-3.556	-0.0206384
-3.554	-0.0206326
-3.552	-0.020626
-3.55	-0.0206184
-3.548	-0.0206099
-3.546	-0.0206006
-3.544	-0.0205903
-3.542	-0.0205792
-3.54	-0.0205672
-3.538	-0.0205545
-3.536	-0.0205411
-3.534	-0.0205271
-3.532	-0.0205123
-3.53	-0.020497
-3.528	-0.0204811
-3.526	-0.0204645
-3.524	-0.0204475
-3.522	-0.0204299
-3.52	-0.0204117
-3.518	-0.0203931
-3.516	-0.020374
-3.514	-0.0203545
-3.512	-0.0203345
-3.51	-0.0203142
-3.508	-0.0202934
-3.506	-0.0202722
-3.504	-0.0202507
-3.502	-0.0202288
-3.5	-0.0202067
-3.498	-0.0201842
-3.496	-0.0201614
-3.494	-0.0201383
-3.492	-0.020115
-3.49	-0.0200914
-3.488	-0.0200675
-3.486	-0.0200435
-3.484	-0.0200192
-3.482	-0.0199948
-3.48	-0.0199701
-3.478	-0.0199453
-3.476	-0.0199203
-3.474	-0.0198952
-3.472	-0.0198699
-3.47	-0.0198444
-3.468	-0.0198189
-3.466	-0.0197932
-3.464	-0.0197674
-3.462	-0.0197415
-3.46	-0.0197155
-3.458	-0.0196895
-3.456	-0.0196633
-3.454	-0.0196371
-3.452	-0.0196107
-3.45	-0.0195844
-3.448	-0.0195579
-3.446	-0.0195314
-3.444	-0.0195048
-3.442	-0.0194782
-3.44	-0.0194515
-3.438	-0.0194248
-3.436	-0.019398
-3.434	-0.0193712
-3.432	-0.0193444
-3.43	-0.0193174
-3.428	-0.0192905
-3.426	-0.0192634
-3.424	-0.0192364
-3.422	-0.0192092
-3.42	-0.0191822
-3.418	-0.0191552
-3.416	-0.0191283
-3.414	-0.0191015
-3.412	-0.0190748
-3.41	-0.0190482
-3.408	-0.0190216
-3.406	-0.0189952
-3.404	-0.0189688
-3.402	-0.0189426
-3.4	-0.0189164
-3.398	-0.0188904
-3.396	-0.0188644
-3.394	-0.0188385
-3.392	-0.0188128
-3.39	-0.0187872
-3.388	-0.0187616
-3.386	-0.0187362
-3.384	-0.0187109
-3.382	-0.0186857
-3.38	-0.0186606
-3.378	-0.0186356
-3.376	-0.0186108
-3.374	-0.018586
-3.372	-0.0185614
-3.37	-0.0185369
-3.368	-0.0185125
-3.366	-0.0184883
-3.364	-0.0184641
-3.362	-0.0184401
-3.36	-0.0184162
-3.358	-0.0183925
-3.356	-0.0183689
-3.354	-0.0183454
-3.352	-0.018322
-3.35	-0.0182988
-3.348	-0.0182757
-3.346	-0.0182527
-3.344	-0.0182299
-3.342	-0.0182072
-3.34	-0.0181846
-3.338	-0.0181622
-3.336	-0.01814
-3.334	-0.0181178
-3.332	-0.0180958
-3.33	-0.018074
-3.328	-0.0180523
-3.326	-0.0180307
-3.324	-0.0180093
-3.322	-0.0179881
-3.32	-0.017967
-3.318	-0.017946
-3.316	-0.0179252
-3.314	-0.0179045
-3.312	-0.017884
-3.31	-0.0178636
-3.308	-0.0178434
-3.306	-0.0178233
-3.304	-0.0178034
-3.302	-0.0177837
-3.3	-0.0177641
-3.298	-0.0177447
-3.296	-0.0177254
-3.294	-0.0177062
-3.292	-0.0176873
-3.29	-0.0176685
-3.288	-0.0176498
-3.286	-0.0176313
-3.284	-0.017613
-3.282	-0.0175948
-3.28	-0.0175768
-3.278	-0.0175589
-3.276	-0.0175413
-3.274	-0.0175237
-3.272	-0.0175064
-3.27	-0.0174892
-3.268	-0.0174721
-3.266	-0.0174552
-3.264	-0.0174385
-3.262	-0.017422
-3.26	-0.0174056
-3.258	-0.0173894
-3.256	-0.0173733
-3.254	-0.0173574
-3.252	-0.0173417
-3.25	-0.0173262
-3.248	-0.0173108
-3.246	-0.0172956
-3.244	-0.0172805
-3.242	-0.0172657
-3.24	-0.0172509
-3.238	-0.0172364
-3.236	-0.017222
-3.234	-0.0172077
-3.232	-0.0171936
-3.23	-0.0171796
-3.228	-0.0171658
-3.226	-0.0171522
-3.224	-0.0171387
-3.222	-0.0171253
-3.22	-0.0171121
-3.218	-0.017099
-3.216	-0.0170861
-3.214	-0.0170733
-3.212	-0.0170606
-3.21	-0.0170481
-3.208	-0.0170357
-3.206	-0.0170235
-3.204	-0.0170113
-3.202	-0.0169993
-3.2	-0.0169875
-3.198	-0.0169757
-3.196	-0.0169641
-3.194	-0.0169526
-3.192	-0.0169412
-3.19	-0.01693
-3.188	-0.0169189
-3.186	-0.0169079
-3.184	-0.016897
-3.182	-0.0168862
-3.18	-0.0168756
-3.178	-0.016865
-3.176	-0.0168546
-3.174	-0.0168443
-3.172	-0.0168341
-3.17	-0.016824
-3.168	-0.016814
-3.166	-0.0168041
-3.164	-0.0167944
-3.162	-0.0167847
-3.16	-0.0167751
-3.158	-0.0167657
-3.156	-0.0167563
-3.154	-0.0167471
-3.152	-0.0167379
-3.15	-0.0167289
-3.148	-0.0167199
-3.146	-0.0167111
-3.144	-0.0167023
-3.142	-0.0166937
-3.14	-0.0166851
-3.138	-0.0166766
-3.136	-0.0166683
-3.134	-0.01666
-3.132	-0.0166518
-3.13	-0.0166437
-3.128	-0.0166357
-3.126	-0.0166278
-3.124	-0.01662
-3.122	-0.0166123
-3.12	-0.0166046
-3.118	-0.0165971
-3.116	-0.0165896
-3.114	-0.0165822
-3.112	-0.0165749
-3.11	-0.0165677
-3.108	-0.0165606
-3.106	-0.0165535
-3.104	-0.0165466
-3.102	-0.0165397
-3.1	-0.0165329
-3.098	-0.0165262
-3.096	-0.0165196
-3.094	-0.0165131
-3.092	-0.0165066
-3.09	-0.0165002
-3.088	-0.016494
-3.086	-0.0164877
-3.084	-0.0164816
-3.082	-0.0164756
-3.08	-0.0164696
-3.078	-0.0164637
-3.076	-0.0164579
-3.074	-0.0164521
-3.072	-0.0164465
-3.07	-0.0164409
-3.068	-0.0164354
-3.066	-0.01643
-3.064	-0.0164246
-3.062	-0.0164192
-3.06	-0.016414
-3.058	-0.0164087
-3.056	-0.0164035
-3.054	-0.0163984
-3.052	-0.0163933
-3.05	-0.0163882
-3.048	-0.0163833
-3.046	-0.0163783
-3.044	-0.0163734
-3.042	-0.0163686
-3.04	-0.0163638
-3.038	-0.0163591
-3.036	-0.0163544
-3.034	-0.0163498
-3.032	-0.0163452
-3.03	-0.0163407
-3.028	-0.0163362
-3.026	-0.0163318
-3.024	-0.0163275
-3.022	-0.0163232
-3.02	-0.0163189
-3.018	-0.0163147
-3.016	-0.0163106
-3.014	-0.0163065
-3.012	-0.0163024
-3.01	-0.0162985
-3.008	-0.0162945
-3.006	-0.0162907
-3.004	-0.0162868
-3.002	-0.0162831
-3	-0.0162794
-2.998	-0.0162757
-2.996	-0.0162721
-2.994	-0.0162685
-2.992	-0.016265
-2.99	-0.0162616
-2.988	-0.0162582
-2.986	-0.0162549
-2.984	-0.0162516
-2.982	-0.0162483
-2.98	-0.0162451
-2.978	-0.016242
-2.976	-0.0162389
-2.974	-0.0162359
-2.972	-0.0162329
-2.97	-0.01623
-2.968	-0.0162271
-2.966	-0.0162243
-2.964	-0.0162215
-2.962	-0.0162188
-2.96	-0.0162161
-2.958	-0.0162135
-2.956	-0.0162109
-2.954	-0.0162083
-2.952	-0.0162059
-2.95	-0.0162034
-2.948	-0.016201
-2.946	-0.0161987
-2.944	-0.0161964
-2.942	-0.0161941
-2.94	-0.0161919
-2.938	-0.0161897
-2.936	-0.0161876
-2.934	-0.0161855
-2.932	-0.0161835
-2.93	-0.0161815
-2.928	-0.0161795
-2.926	-0.0161776
-2.924	-0.0161757
-2.922	-0.0161739
-2.92	-0.0161721
-2.918	-0.0161703
-2.916	-0.0161686
-2.914	-0.0161669
-2.912	-0.0161653
-2.91	-0.0161637
-2.908	-0.0161621
-2.906	-0.0161606
-2.904	-0.016159
-2.902	-0.0161576
-2.9	-0.0161561
-2.898	-0.0161547
-2.896	-0.0161533
-2.894	-0.0161519
-2.892	-0.0161506
-2.89	-0.0161493
-2.888	-0.016148
-2.886	-0.0161468
-2.884	-0.0161456
-2.882	-0.0161444
-2.88	-0.0161432
-2.878	-0.016142
-2.876	-0.0161409
-2.874	-0.0161398
-2.872	-0.0161387
-2.87	-0.0161376
-2.868	-0.0161365
-2.866	-0.0161355
-2.864	-0.0161344
-2.862	-0.0161334
-2.86	-0.0161324
-2.858	-0.0161314
-2.856	-0.0161304
-2.854	-0.0161294
-2.852	-0.0161285
-2.85	-0.0161275
-2.848	-0.0161265
-2.846	-0.0161256
-2.844	-0.0161246
-2.842	-0.0161237
-2.84	-0.0161228
-2.838	-0.0161218
-2.836	-0.0161209
-2.834	-0.0161199
-2.832	-0.016119
-2.83	-0.016118
-2.828	-0.016117
-2.826	-0.0161161
-2.824	-0.0161151
-2.822	-0.0161141
-2.82	-0.0161131
-2.818	-0.0161121
-2.816	-0.016111
-2.814	-0.01611
-2.812	-0.0161089
-2.81	-0.0161078
-2.808	-0.0161067
-2.806	-0.0161056
-2.804	-0.0161044
-2.802	-0.0161032
-2.8	-0.016102
-2.798	-0.0161008
-2.796	-0.0160995
-2.794	-0.0160982
-2.792	-0.0160969
-2.79	-0.0160956
-2.788	-0.0160943
-2.786	-0.0160929
-2.784	-0.0160916
-2.782	-0.0160902
-2.78	-0.0160888
-2.778	-0.0160875
-2.776	-0.0160861
-2.774	-0.0160847
-2.772	-0.0160833
-2.77	-0.016082
-2.768	-0.0160806
-2.766	-0.0160793
-2.764	-0.0160779
-2.762	-0.0160766
-2.76	-0.0160752
-2.758	-0.0160739
-2.756	-0.0160726
-2.754	-0.0160714
-2.752	-0.0160701
-2.75	-0.0160689
-2.748	-0.0160677
-2.746	-0.0160665
-2.744	-0.0160653
-2.742	-0.0160641
-2.74	-0.016063
-2.738	-0.0160619
-2.736	-0.0160609
-2.734	-0.0160598
-2.732	-0.0160588
-2.73	-0.0160578
-2.728	-0.0160569
-2.726	-0.016056
-2.724	-0.0160551
-2.722	-0.0160543
-2.72	-0.0160535
-2.718	-0.0160527
-2.716	-0.0160519
-2.714	-0.0160512
-2.712	-0.0160506
-2.71	-0.0160499
-2.708	-0.0160493
-2.706	-0.0160488
-2.704	-0.0160483
-2.702	-0.0160478
-2.7	-0.0160473
-2.698	-0.0160469
-2.696	-0.0160466
-2.694	-0.0160462
-2.692	-0.016046
-2.69	-0.0160457
-2.688	-0.0160455
-2.686	-0.0160453
-2.684	-0.0160452
-2.682	-0.0160451
-2.68	-0.016045
-2.678	-0.016045
-2.676	-0.016045
-2.674	-0.016045
-2.672	-0.0160451
-2.67	-0.0160452
-2.668	-0.0160453
-2.666	-0.0160455
-2.664	-0.0160457
-2.662	-0.016046
-2.66	-0.0160462
-2.658	-0.0160465
-2.656	-0.0160469
-2.654	-0.0160472
-2.652	-0.0160476
-2.65	-0.016048
-2.648	-0.0160484
-2.646	-0.0160489
-2.644	-0.0160494
-2.642	-0.0160499
-2.64	-0.0160504
-2.638	-0.0160509
-2.636	-0.0160515
-2.634	-0.016052
-2.632	-0.0160526
-2.63	-0.0160532
-2.628	-0.0160538
-2.626	-0.0160544
-2.624	-0.016055
-2.622	-0.0160557
-2.62	-0.0160563
-2.618	-0.0160569
-2.616	-0.0160575
-2.614	-0.0160582
-2.612	-0.0160588
-2.61	-0.0160594
-2.608	-0.01606
-2.606	-0.0160606
-2.604	-0.0160612
-2.602	-0.0160618
-2.6	-0.0160623
-2.598	-0.0160628
-2.596	-0.0160633
-2.594	-0.0160638
-2.592	-0.0160643
-2.59	-0.0160647
-2.588	-0.0160651
-2.586	-0.0160655
-2.584	-0.0160658
-2.582	-0.0160661
-2.58	-0.0160663
-2.578	-0.0160665
-2.576	-0.0160666
-2.574	-0.0160667
-2.572	-0.0160668
-2.57	-0.0160667
-2.568	-0.0160667
-2.566	-0.0160665
-2.564	-0.0160663
-2.562	-0.016066
-2.56	-0.0160656
-2.558	-0.0160652
-2.556	-0.0160647
-2.554	-0.0160641
-2.552	-0.0160634
-2.55	-0.0160627
-2.548	-0.016062
-2.546	-0.0160612
-2.544	-0.0160605
-2.542	-0.0160597
-2.54	-0.0160588
-2.538	-0.016058
-2.536	-0.0160571
-2.534	-0.0160563
-2.532	-0.0160554
-2.53	-0.0160545
-2.528	-0.0160536
-2.526	-0.0160527
-2.524	-0.0160518
-2.522	-0.0160509
-2.52	-0.01605
-2.518	-0.0160491
-2.516	-0.0160481
-2.514	-0.0160472
-2.512	-0.0160463
-2.51	-0.0160454
-2.508	-0.0160446
-2.506	-0.0160437
-2.504	-0.0160428
-2.502	-0.016042
-2.5	-0.0160412
-2.498	-0.0160403
-2.496	-0.0160395
-2.494	-0.0160387
-2.492	-0.016038
-2.49	-0.0160372
-2.488	-0.0160365
-2.486	-0.0160358
-2.484	-0.0160351
-2.482	-0.0160345
-2.48	-0.0160338
-2.478	-0.0160332
-2.476	-0.0160327
-2.474	-0.0160321
-2.472	-0.0160316
-2.47	-0.0160311
-2.468	-0.0160306
-2.466	-0.0160302
-2.464	-0.0160298
-2.462	-0.0160294
-2.46	-0.016029
-2.458	-0.0160287
-2.456	-0.0160284
-2.454	-0.0160282
-2.452	-0.0160279
-2.45	-0.0160277
-2.448	-0.0160276
-2.446	-0.0160275
-2.444	-0.0160274
-2.442	-0.0160273
-2.44	-0.0160273
-2.438	-0.0160273
-2.436	-0.0160273
-2.434	-0.0160274
-2.432	-0.0160274
-2.43	-0.0160276
-2.428	-0.0160277
-2.426	-0.0160279
-2.424	-0.0160281
-2.422	-0.0160284
-2.42	-0.0160287
-2.418	-0.016029
-2.416	-0.0160293
-2.414	-0.0160296
-2.412	-0.01603
-2.41	-0.0160304
-2.408	-0.0160309
-2.406	-0.0160313
-2.404	-0.0160318
-2.402	-0.0160323
-2.4	-0.0160329
-2.398	-0.0160334
-2.396	-0.016034
-2.394	-0.0160346
-2.392	-0.0160352
-2.39	-0.0160358
-2.388	-0.0160364
-2.386	-0.0160371
-2.384	-0.0160378
-2.382	-0.0160384
-2.38	-0.0160391
-2.378	-0.0160398
-2.376	-0.0160405
-2.374	-0.0160412
-2.372	-0.0160419
-2.37	-0.0160427
-2.368	-0.0160434
-2.366	-0.0160441
-2.364	-0.0160448
-2.362	-0.0160455
-2.36	-0.0160462
-2.358	-0.0160469
-2.356	-0.0160476
-2.354	-0.0160483
-2.352	-0.0160489
-2.35	-0.0160496
-2.348	-0.0160502
-2.346	-0.0160508
-2.344	-0.0160514
-2.342	-0.0160519
-2.34	-0.0160525
-2.338	-0.016053
-2.336	-0.0160534
-2.334	-0.0160539
-2.332	-0.0160543
-2.33	-0.0160546
-2.328	-0.0160549
-2.326	-0.0160552
-2.324	-0.0160554
-2.322	-0.0160556
-2.32	-0.0160557
-2.318	-0.0160558
-2.316	-0.0160558
-2.314	-0.0160558
-2.312	-0.0160557
-2.31	-0.0160555
-2.308	-0.0160553
-2.306	-0.016055
-2.304	-0.0160546
-2.302	-0.0160541
-2.3	-0.0160536
-2.298	-0.016053
-2.296	-0.0160525
-2.294	-0.0160519
-2.292	-0.0160512
-2.29	-0.0160506
-2.288	-0.0160499
-2.286	-0.0160492
-2.284	-0.0160485
-2.282	-0.0160477
-2.28	-0.016047
-2.278	-0.0160462
-2.276	-0.0160455
-2.274	-0.0160447
-2.272	-0.0160439
-2.27	-0.0160431
-2.268	-0.0160423
-2.266	-0.0160415
-2.264	-0.0160407
-2.262	-0.0160399
-2.26	-0.0160391
-2.258	-0.0160383
-2.256	-0.0160375
-2.254	-0.0160368
-2.252	-0.016036
-2.25	-0.0160352
-2.248	-0.0160345
-2.246	-0.0160337
-2.244	-0.016033
-2.242	-0.0160323
-2.24	-0.0160316
-2.238	-0.0160309
-2.236	-0.0160302
-2.234	-0.0160296
-2.232	-0.016029
-2.23	-0.0160284
-2.228	-0.0160278
-2.226	-0.0160272
-2.224	-0.0160267
-2.222	-0.0160262
-2.22	-0.0160257
-2.218	-0.0160252
-2.216	-0.0160248
-2.214	-0.0160244
-2.212	-0.016024
-2.21	-0.0160236
-2.208	-0.0160233
-2.206	-0.016023
-2.204	-0.0160227
-2.202	-0.0160224
-2.2	-0.0160222
-2.198	-0.016022
-2.196	-0.0160219
-2.194	-0.0160218
-2.192	-0.0160217
-2.19	-0.0160216
-2.188	-0.0160216
-2.186	-0.0160216
-2.184	-0.0160216
-2.182	-0.0160216
-2.18	-0.0160217
-2.178	-0.0160218
-2.176	-0.016022
-2.174	-0.0160222
-2.172	-0.0160224
-2.17	-0.0160226
-2.168	-0.0160229
-2.166	-0.0160232
-2.164	-0.0160235
-2.162	-0.0160238
-2.16	-0.0160242
-2.158	-0.0160246
-2.156	-0.016025
-2.154	-0.0160255
-2.152	-0.016026
-2.15	-0.0160265
-2.148	-0.016027
-2.146	-0.0160276
-2.144	-0.0160281
-2.142	-0.0160287
-2.14	-0.0160293
-2.138	-0.01603
-2.136	-0.0160306
-2.134	-0.0160313
-2.132	-0.016032
-2.13	-0.0160327
-2.128	-0.0160334
-2.126	-0.0160342
-2.124	-0.0160349
-2.122	-0.0160356
-2.12	-0.0160364
-2.118	-0.0160372
-2.116	-0.016038
-2.114	-0.0160387
-2.112	-0.0160395
-2.11	-0.0160403
-2.108	-0.0160411
-2.106	-0.0160419
-2.104	-0.0160427
-2.102	-0.0160435
-2.1	-0.0160443
-2.098	-0.016045
-2.096	-0.0160458
-2.094	-0.0160466
-2.092	-0.0160473
-2.09	-0.016048
-2.088	-0.0160487
-2.086	-0.0160494
-2.084	-0.0160501
-2.082	-0.0160507
-2.08	-0.0160514
-2.078	-0.016052
-2.076	-0.0160525
-2.074	-0.0160531
-2.072	-0.0160536
-2.07	-0.0160541
-2.068	-0.0160545
-2.066	-0.0160549
-2.064	-0.0160552
-2.062	-0.0160555
-2.06	-0.0160558
-2.058	-0.016056
-2.056	-0.0160562
-2.054	-0.0160563
-2.052	-0.0160563
-2.05	-0.0160563
-2.048	-0.0160562
-2.046	-0.0160561
-2.044	-0.0160559
-2.042	-0.0160556
-2.04	-0.0160552
-2.038	-0.0160548
-2.036	-0.0160543
-2.034	-0.0160538
-2.032	-0.0160533
-2.03	-0.0160529
-2.028	-0.0160524
-2.026	-0.016052
-2.024	-0.0160515
-2.022	-0.0160511
-2.02	-0.0160507
-2.018	-0.0160503
-2.016	-0.0160498
-2.014	-0.0160495
-2.012	-0.0160491
-2.01	-0.0160487
-2.008	-0.0160483
-2.006	-0.016048
-2.004	-0.0160476
-2.002	-0.0160473
-2	-0.016047
-1.998	-0.0160466
-1.996	-0.0160463
-1.994	-0.016046
-1.992	-0.0160457
-1.99	-0.0160455
-1.988	-0.0160452
-1.986	-0.0160449
-1.984	-0.0160446
-1.982	-0.0160444
-1.98	-0.0160441
-1.978	-0.0160439
-1.976	-0.0160437
-1.974	-0.0160434
-1.972	-0.0160432
-1.97	-0.016043
-1.968	-0.0160428
-1.966	-0.0160426
-1.964	-0.0160424
-1.962	-0.0160422
-1.96	-0.016042
-1.958	-0.0160419
-1.956	-0.0160417
-1.954	-0.0160415
-1.952	-0.0160414
-1.95	-0.0160412
-1.948	-0.0160411
-1.946	-0.0160409
-1.944	-0.0160408
-1.942	-0.0160406
-1.94	-0.0160405
-1.938	-0.0160404
-1.936	-0.0160402
-1.934	-0.0160401
-1.932	-0.01604
-1.93	-0.0160399
-1.928	-0.0160398
-1.926	-0.0160396
-1.924	-0.0160395
-1.922	-0.0160394
-1.92	-0.0160393
-1.918	-0.0160392
-1.916	-0.0160391
-1.914	-0.016039
-1.912	-0.0160389
-1.91	-0.0160388
-1.908	-0.0160387
-1.906	-0.0160386
-1.904	-0.0160385
-1.902	-0.0160384
-1.9	-0.0160383
-1.898	-0.0160382
-1.896	-0.0160381
-1.894	-0.016038
-1.892	-0.0160379
-1.89	-0.0160378
-1.888	-0.0160377
-1.886	-0.0160377
-1.884	-0.0160376
-1.882	-0.0160375
-1.88	-0.0160374
-1.878	-0.0160374
-1.876	-0.0160373
-1.874	-0.0160372
-1.872	-0.0160372
-1.87	-0.0160371
-1.868	-0.016037
-1.866	-0.016037
-1.864	-0.0160354
-1.862	-0.0161052
-1.86	-0.0178315
-1.858	-0.0280022
-1.856	-0.0551264
-1.854	-0.101423
-1.852	-0.166402
-1.85	-0.249154
-1.848	-0.348724
-1.846	-0.464148
-1.844	-0.594507
-1.842	-0.738919
-1.84	-0.896535
-1.838	-1.06654
-1.836	-1.24813
-1.834	-1.44055
-1.832	-1.64306
-1.83	-1.85498
-1.828	-2.07692
-1.826	-2.30958
-1.824	-2.5494
-1.822	-2.79248
-1.82	-3.03471
-1.818	-3.27174
-1.816	-3.49899
-1.814	-3.71167
-1.812	-3.90667
-1.81	-4.08781
-1.808	-4.25604
-1.806	-4.41187
-1.804	-4.5558
-1.802	-4.68832
-1.8	-4.80991
-1.798	-4.92104
-1.796	-5.02229
-1.794	-5.11412
-1.792	-5.1969
-1.79	-5.27097
-1.788	-5.33668
-1.786	-5.39436
-1.784	-5.44434
-1.782	-5.48694
-1.78	-5.5225
-1.778	-5.5513
-1.776	-5.57367
-1.774	-5.58989
-1.772	-5.60027
-1.77	-5.60508
-1.768	-5.60461
-1.766	-5.59912
-1.764	-5.58889
-1.762	-5.57418
-1.76	-5.55523
-1.758	-5.5323
-1.756	-5.50562
-1.754	-5.47543
-1.752	-5.44196
-1.75	-5.40543
-1.748	-5.36606
-1.746	-5.32404
-1.744	-5.27953
-1.742	-5.23256
-1.74	-5.18328
-1.738	-5.13185
-1.736	-5.07841
-1.734	-5.02309
-1.732	-4.96605
-1.73	-4.90739
-1.728	-4.84726
-1.726	-4.78576
-1.724	-4.72302
-1.722	-4.65915
-1.72	-4.59424
-1.718	-4.5284
-1.716	-4.46173
-1.714	-4.39431
-1.712	-4.32622
-1.71	-4.25756
-1.708	-4.18841
-1.706	-4.11883
-1.704	-4.04891
-1.702	-3.97872
-1.7	-3.90832
-1.698	-3.83736
-1.696	-3.76476
-1.694	-3.69472
-1.692	-3.63296
-1.69	-3.58605
-1.688	-3.56014
-1.686	-3.55363
-1.684	-3.56518
-1.682	-3.59389
-1.68	-3.63885
-1.678	-3.69914
-1.676	-3.77393
-1.674	-3.86238
-1.672	-3.96372
-1.67	-4.07718
-1.668	-4.20202
-1.666	-4.33753
-1.664	-4.48305
-1.662	-4.6384
-1.66	-4.80553
-1.658	-4.98169
-1.656	-5.16312
-1.654	-5.34586
-1.652	-5.5258
-1.65	-5.69864
-1.648	-5.85989
-1.646	-6.00492
-1.644	-6.13351
-1.642	-6.24954
-1.64	-6.35356
-1.638	-6.4461
-1.636	-6.52765
-1.634	-6.59874
-1.632	-6.65982
-1.63	-6.71138
-1.628	-6.7541
-1.626	-6.78849
-1.624	-6.81486
-1.622	-6.83353
-1.62	-6.84482
-1.618	-6.84904
-1.616	-6.84649
-1.614	-6.83747
-1.612	-6.82227
-1.61	-6.80119
-1.608	-6.7745
-1.606	-6.7425
-1.604	-6.70546
-1.602	-6.66364
-1.6	-6.61732
-1.598	-6.56676
-1.596	-6.51221
-1.594	-6.45392
-1.592	-6.39216
-1.59	-6.32715
-1.588	-6.25913
-1.586	-6.18835
-1.584	-6.11503
-1.582	-6.03939
-1.58	-5.96166
-1.578	-5.88204
-1.576	-5.80076
-1.574	-5.71801
-1.572	-5.634
-1.57	-5.54892
-1.568	-5.46277
-1.566	-5.37551
-1.564	-5.28725
-1.562	-5.1981
-1.56	-5.10818
-1.558	-5.0176
-1.556	-4.92645
-1.554	-4.83485
-1.552	-4.74288
-1.55	-4.65063
-1.548	-4.55821
-1.546	-4.46568
-1.544	-4.37313
-1.542	-4.28064
-1.54	-4.18827
-1.538	-4.09513
-1.536	-3.99972
-1.534	-3.90437
-1.532	-3.81183
-1.53	-3.72505
-1.528	-3.64723
-1.526	-3.58179
-1.524	-3.53236
-1.522	-3.50282
-1.52	-3.4939
-1.518	-3.50264
-1.516	-3.52815
-1.514	-3.56956
-1.512	-3.62601
-1.51	-3.69668
-1.508	-3.78077
-1.506	-3.87748
-1.504	-3.98598
-1.502	-4.10353
-1.5	-4.23091
-1.498	-4.36964
-1.496	-4.52018
-1.494	-4.68197
-1.492	-4.85342
-1.49	-5.03189
-1.488	-5.21373
-1.486	-5.39322
-1.484	-5.56202
-1.482	-5.71833
-1.48	-5.8614
-1.478	-5.99088
-1.476	-6.10679
-1.474	-6.20954
-1.472	-6.29995
-1.47	-6.37919
-1.468	-6.44813
-1.466	-6.50685
-1.464	-6.5558
-1.462	-6.59546
-1.46	-6.62627
-1.458	-6.64866
-1.456	-6.66304
-1.454	-6.66982
-1.452	-6.66939
-1.45	-6.66211
-1.448	-6.64849
-1.446	-6.62892
-1.444	-6.60368
-1.442	-6.57302
-1.44	-6.53721
-1.438	-6.49651
-1.436	-6.45115
-1.434	-6.40138
-1.432	-6.34745
-1.43	-6.28959
-1.428	-6.22803
-1.426	-6.16299
-1.424	-6.0947
-1.422	-6.02338
-1.42	-5.94923
-1.418	-5.87247
-1.416	-5.79329
-1.414	-5.7119
-1.412	-5.62848
-1.41	-5.54323
-1.408	-5.45634
-1.406	-5.36797
-1.404	-5.27832
-1.402	-5.18753
-1.4	-5.09579
-1.398	-5.00326
-1.396	-4.91008
-1.394	-4.8164
-1.392	-4.72217
-1.39	-4.62746
-1.388	-4.53238
-1.386	-4.43701
-1.384	-4.34145
-1.382	-4.24579
-1.38	-4.15011
-1.378	-4.0545
-1.376	-3.95905
-1.374	-3.86382
-1.372	-3.76881
-1.37	-3.67409
-1.368	-3.57977
-1.366	-3.48598
-1.364	-3.39305
-1.362	-3.3047
-1.36	-3.22722
-1.358	-3.16527
-1.356	-3.12172
-1.354	-3.09764
-1.352	-3.09226
-1.35	-3.10394
-1.348	-3.13227
-1.346	-3.17639
-1.344	-3.23543
-1.342	-3.30858
-1.34	-3.39503
-1.338	-3.49402
-1.336	-3.60481
-1.334	-3.72726
-1.332	-3.86307
-1.33	-4.00985
-1.328	-4.16449
-1.326	-4.32371
-1.324	-4.48415
-1.322	-4.64227
-1.32	-4.79443
-1.318	-4.93684
-1.316	-5.06561
-1.314	-5.17898
-1.312	-5.28052
-1.31	-5.3709
-1.308	-5.4506
-1.306	-5.52011
-1.304	-5.5799
-1.302	-5.63041
-1.3	-5.67209
-1.298	-5.70536
-1.296	-5.73065
-1.294	-5.74847
-1.292	-5.75925
-1.29	-5.7633
-1.288	-5.76092
-1.286	-5.7524
-1.284	-5.73803
-1.282	-5.71809
-1.28	-5.69287
-1.278	-5.66262
-1.276	-5.62762
-1.274	-5.58812
-1.272	-5.54438
-1.27	-5.49666
-1.268	-5.44518
-1.266	-5.3902
-1.264	-5.33193
-1.262	-5.27062
-1.26	-5.20648
-1.258	-5.13972
-1.256	-5.07056
-1.254	-4.99919
-1.252	-4.92583
-1.25	-4.85066
-1.248	-4.77386
-1.246	-4.69563
-1.244	-4.61614
-1.242	-4.53553
-1.24	-4.45381
-1.238	-4.37107
-1.236	-4.28744
-1.234	-4.20301
-1.232	-4.11791
-1.23	-4.03224
-1.228	-3.94609
-1.226	-3.85956
-1.224	-3.77275
-1.222	-3.68574
-1.22	-3.59862
-1.218	-3.51148
-1.216	-3.42438
-1.214	-3.33741
-1.212	-3.25062
-1.21	-3.16409
-1.208	-3.07786
-1.206	-2.992
-1.204	-2.90656
-1.202	-2.82159
-1.2	-2.73709
-1.198	-2.65256
-1.196	-2.57201
-1.194	-2.50043
-1.192	-2.44212
-1.19	-2.40073
-1.188	-2.37926
-1.186	-2.3781
-1.184	-2.39482
-1.182	-2.42847
-1.18	-2.47815
-1.178	-2.543
-1.176	-2.62215
-1.174	-2.7148
-1.172	-2.82018
-1.17	-2.93753
-1.168	-3.06614
-1.166	-3.2053
-1.164	-3.35437
-1.162	-3.51268
-1.16	-3.68004
-1.158	-3.85494
-1.156	-4.03204
-1.154	-4.20657
-1.152	-4.37455
-1.15	-4.53279
-1.148	-4.67893
-1.146	-4.81138
-1.144	-4.9306
-1.142	-5.03797
-1.14	-5.13402
-1.138	-5.21925
-1.136	-5.29416
-1.134	-5.35923
-1.132	-5.41491
-1.13	-5.46168
-1.128	-5.50017
-1.126	-5.53075
-1.124	-5.55373
-1.122	-5.56946
-1.12	-5.57823
-1.118	-5.58037
-1.116	-5.57619
-1.114	-5.56597
-1.112	-5.55003
-1.11	-5.52863
-1.108	-5.50208
-1.106	-5.47065
-1.104	-5.4346
-1.102	-5.39421
-1.1	-5.34973
-1.098	-5.30142
-1.096	-5.24953
-1.094	-5.1943
-1.092	-5.13597
-1.09	-5.07477
-1.088	-5.01092
-1.086	-4.94465
-1.084	-4.87618
-1.082	-4.8057
-1.08	-4.73342
-1.078	-4.65954
-1.076	-4.58426
-1.074	-4.50759
-1.072	-4.42959
-1.07	-4.35039
-1.068	-4.2701
-1.066	-4.18885
-1.064	-4.10675
-1.062	-4.02392
-1.06	-3.94047
-1.058	-3.8565
-1.056	-3.77211
-1.054	-3.68739
-1.052	-3.60243
-1.05	-3.51732
-1.048	-3.43214
-1.046	-3.34695
-1.044	-3.26184
-1.042	-3.17686
-1.04	-3.09209
-1.038	-3.00763
-1.036	-2.92391
-1.034	-2.84003
-1.032	-2.7566
-1.03	-2.67658
-1.028	-2.60553
-1.026	-2.551
-1.024	-2.5158
-1.022	-2.50058
-1.02	-2.50445
-1.018	-2.52546
-1.016	-2.56297
-1.014	-2.61619
-1.012	-2.68425
-1.01	-2.76633
-1.008	-2.86162
-1.006	-2.96934
-1.004	-3.08862
-1.002	-3.21891
-1	-3.35971
-0.998	-3.51039
-0.996	-3.67022
-0.994	-3.83837
-0.992	-4.01389
-0.99	-4.19282
-0.988	-4.36706
-0.986	-4.53117
-0.984	-4.68162
-0.982	-4.81684
-0.98	-4.9372
-0.978	-5.04497
-0.976	-5.14313
-0.974	-5.23059
-0.972	-5.30758
-0.97	-5.37459
-0.968	-5.43207
-0.966	-5.48049
-0.964	-5.52026
-0.962	-5.55181
-0.96	-5.57557
-0.958	-5.59209
-0.956	-5.60172
-0.954	-5.60477
-0.952	-5.60151
-0.95	-5.59224
-0.948	-5.57725
-0.946	-5.5568
-0.944	-5.53117
-0.942	-5.50063
-0.94	-5.46543
-0.938	-5.42583
-0.936	-5.38209
-0.934	-5.33444
-0.932	-5.28312
-0.93	-5.22837
-0.928	-5.17043
-0.926	-5.1095
-0.924	-5.04582
-0.922	-4.97958
-0.92	-4.91101
-0.918	-4.8403
-0.916	-4.76766
-0.914	-4.69326
-0.912	-4.6173
-0.91	-4.53996
-0.908	-4.46142
-0.906	-4.38184
-0.904	-4.3012
-0.902	-4.21959
-0.9	-4.13712
-0.898	-4.05389
-0.896	-3.97002
-0.894	-3.88561
-0.892	-3.80076
-0.89	-3.71557
-0.888	-3.63012
-0.886	-3.5445
-0.884	-3.45879
-0.882	-3.37308
-0.88	-3.28742
-0.878	-3.2019
-0.876	-3.11658
-0.874	-3.03152
-0.872	-2.94678
-0.87	-2.86168
-0.868	-2.77579
-0.866	-2.6921
-0.864	-2.61458
-0.862	-2.54808
-0.86	-2.49832
-0.858	-2.46884
-0.856	-2.45841
-0.854	-2.46617
-0.852	-2.49126
-0.85	-2.53278
-0.848	-2.58982
-0.846	-2.66148
-0.844	-2.74696
-0.842	-2.84548
-0.84	-2.95629
-0.838	-3.07866
-0.836	-3.21188
-0.834	-3.35528
-0.832	-3.5082
-0.83	-3.67001
-0.828	-3.84009
-0.826	-4.01533
-0.824	-4.18944
-0.822	-4.35729
-0.82	-4.51496
-0.818	-4.65976
-0.816	-4.79025
-0.814	-4.90621
-0.812	-5.00865
-0.81	-5.09984
-0.808	-5.18289
-0.806	-5.25668
-0.804	-5.32069
-0.802	-5.37538
-0.8	-5.42117
-0.798	-5.4585
-0.796	-5.48778
-0.794	-5.50939
-0.792	-5.52373
-0.79	-5.53115
-0.788	-5.53204
-0.786	-5.52686
-0.784	-5.51595
-0.782	-5.49958
-0.78	-5.47798
-0.778	-5.45142
-0.776	-5.42014
-0.774	-5.38438
-0.772	-5.34437
-0.77	-5.30036
-0.768	-5.25256
-0.766	-5.20119
-0.764	-5.14648
-0.762	-5.08864
-0.76	-5.02788
-0.758	-4.96439
-0.756	-4.89838
-0.754	-4.83004
-0.752	-4.75956
-0.75	-4.68713
-0.748	-4.61293
-0.746	-4.53712
-0.744	-4.45989
-0.742	-4.38139
-0.74	-4.30179
-0.738	-4.22125
-0.736	-4.13991
-0.734	-4.05792
-0.732	-3.97527
-0.73	-3.89201
-0.728	-3.80824
-0.726	-3.72406
-0.724	-3.63957
-0.722	-3.55484
-0.72	-3.46998
-0.718	-3.38504
-0.716	-3.30012
-0.714	-3.21528
-0.712	-3.13059
-0.71	-3.04611
-0.708	-2.96191
-0.706	-2.87804
-0.704	-2.79456
-0.702	-2.71099
-0.7	-2.62638
-0.698	-2.54496
-0.696	-2.47214
-0.694	-2.41395
-0.692	-2.37669
-0.69	-2.36005
-0.688	-2.36203
-0.686	-2.38171
-0.684	-2.41817
-0.682	-2.47049
-0.68	-2.5378
-0.678	-2.61928
-0.676	-2.71412
-0.674	-2.82155
-0.672	-2.94084
-0.67	-3.07125
-0.668	-3.21211
-0.666	-3.36274
-0.664	-3.52251
-0.662	-3.69152
-0.66	-3.86767
-0.658	-4.04585
-0.656	-4.22162
-0.654	-4.3912
-0.652	-4.5515
-0.65	-4.70011
-0.648	-4.83529
-0.646	-4.95659
-0.644	-5.06579
-0.642	-5.16353
-0.64	-5.25032
-0.638	-5.32666
-0.636	-5.39303
-0.634	-5.4499
-0.632	-5.49771
-0.63	-5.53702
-0.628	-5.56834
-0.626	-5.59201
-0.624	-5.60837
-0.622	-5.61771
-0.62	-5.62036
-0.618	-5.61663
-0.616	-5.60681
-0.614	-5.5912
-0.612	-5.57009
-0.61	-5.54375
-0.608	-5.51248
-0.606	-5.47654
-0.604	-5.4362
-0.602	-5.39172
-0.6	-5.34335
-0.598	-5.29135
-0.596	-5.23595
-0.594	-5.17739
-0.592	-5.11592
-0.59	-5.05174
-0.588	-4.98509
-0.586	-4.91618
-0.584	-4.84522
-0.582	-4.77241
-0.58	-4.69794
-0.578	-4.62202
-0.576	-4.54478
-0.574	-4.46621
-0.572	-4.3864
-0.57	-4.3055
-0.568	-4.22362
-0.566	-4.14089
-0.564	-4.05741
-0.562	-3.97329
-0.56	-3.88865
-0.558	-3.80357
-0.556	-3.71816
-0.554	-3.63254
-0.552	-3.54679
-0.55	-3.46094
-0.548	-3.37504
-0.546	-3.28915
-0.544	-3.20334
-0.542	-3.11771
-0.54	-3.03235
-0.538	-2.9474
-0.536	-2.86297
-0.534	-2.77954
-0.532	-2.7022
-0.53	-2.63727
-0.528	-2.58924
-0.526	-2.56096
-0.524	-2.55361
-0.522	-2.56668
-0.52	-2.59804
-0.518	-2.64392
-0.516	-2.70348
-0.514	-2.77745
-0.512	-2.86503
-0.51	-2.96544
-0.508	-3.07794
-0.506	-3.20178
-0.504	-3.33629
-0.502	-3.48078
-0.5	-3.63609
-0.498	-3.80292
-0.496	-3.97779
-0.494	-4.15691
-0.492	-4.33632
-0.49	-4.51187
-0.488	-4.67925
-0.486	-4.83394
-0.484	-4.97151
-0.482	-5.0944
-0.48	-5.2051
-0.478	-5.30412
-0.476	-5.392
-0.474	-5.46923
-0.472	-5.5363
-0.47	-5.5937
-0.468	-5.64189
-0.466	-5.68149
-0.464	-5.71289
-0.462	-5.73646
-0.46	-5.75253
-0.458	-5.76143
-0.456	-5.76348
-0.454	-5.75902
-0.452	-5.74836
-0.45	-5.7318
-0.448	-5.70964
-0.446	-5.68218
-0.444	-5.64971
-0.442	-5.61251
-0.44	-5.57085
-0.438	-5.52501
-0.436	-5.47525
-0.434	-5.42182
-0.432	-5.36498
-0.43	-5.30496
-0.428	-5.242
-0.426	-5.17635
-0.424	-5.10821
-0.422	-5.0378
-0.42	-4.96534
-0.418	-4.89104
-0.416	-4.81508
-0.414	-4.73751
-0.412	-4.65842
-0.41	-4.57794
-0.408	-4.49621
-0.406	-4.41337
-0.404	-4.32954
-0.402	-4.24484
-0.4	-4.15938
-0.398	-4.07329
-0.396	-3.98666
-0.394	-3.8996
-0.392	-3.8122
-0.39	-3.72456
-0.388	-3.63676
-0.386	-3.54887
-0.384	-3.46098
-0.382	-3.37317
-0.38	-3.2855
-0.378	-3.19803
-0.376	-3.11085
-0.374	-3.024
-0.372	-2.93754
-0.37	-2.85077
-0.368	-2.76308
-0.366	-2.67887
-0.364	-2.60354
-0.362	-2.54315
-0.36	-2.50394
-0.358	-2.4851
-0.356	-2.48484
-0.354	-2.50228
-0.352	-2.53648
-0.35	-2.58655
-0.348	-2.65158
-0.346	-2.73078
-0.344	-2.82333
-0.342	-2.92848
-0.34	-3.04547
-0.338	-3.17359
-0.336	-3.31215
-0.334	-3.4605
-0.332	-3.61836
-0.33	-3.78692
-0.328	-3.96285
-0.326	-4.1421
-0.324	-4.3208
-0.322	-4.49528
-0.32	-4.66198
-0.318	-4.81757
-0.316	-4.95885
-0.314	-5.08406
-0.312	-5.19656
-0.31	-5.29729
-0.308	-5.38677
-0.306	-5.46551
-0.304	-5.53401
-0.302	-5.59274
-0.3	-5.64216
-0.298	-5.68276
-0.296	-5.71516
-0.294	-5.73971
-0.292	-5.75677
-0.29	-5.76663
-0.288	-5.76964
-0.286	-5.7661
-0.284	-5.75631
-0.282	-5.74058
-0.28	-5.71921
-0.278	-5.69247
-0.276	-5.66067
-0.274	-5.62406
-0.272	-5.58294
-0.27	-5.53755
-0.268	-5.48817
-0.266	-5.43504
-0.264	-5.37842
-0.262	-5.31854
-0.26	-5.25565
-0.258	-5.18998
-0.256	-5.12175
-0.254	-5.05118
-0.252	-4.97848
-0.25	-4.90387
-0.248	-4.82754
-0.246	-4.74969
-0.244	-4.6705
-0.242	-4.58998
-0.24	-4.50819
-0.238	-4.42527
-0.236	-4.34134
-0.234	-4.25652
-0.232	-4.17094
-0.23	-4.0847
-0.228	-3.99792
-0.226	-3.91068
-0.224	-3.8231
-0.222	-3.73528
-0.22	-3.64734
-0.218	-3.5593
-0.216	-3.4712
-0.214	-3.38311
-0.212	-3.2951
-0.21	-3.20727
-0.208	-3.11971
-0.206	-3.03255
-0.204	-2.94594
-0.202	-2.8603
-0.2	-2.78068
-0.198	-2.71341
-0.196	-2.66299
-0.194	-2.63227
-0.192	-2.62245
-0.19	-2.63311
-0.188	-2.66216
-0.186	-2.70589
-0.184	-2.76323
-0.182	-2.83502
-0.18	-2.92044
-0.178	-3.01872
-0.176	-3.12912
-0.174	-3.2509
-0.172	-3.38337
-0.17	-3.52585
-0.168	-3.67901
-0.166	-3.84386
-0.164	-4.01703
-0.162	-4.19478
-0.16	-4.37324
-0.158	-4.54832
-0.156	-4.71581
-0.154	-4.87129
-0.152	-5.0102
-0.15	-5.13342
-0.148	-5.24436
-0.146	-5.34355
-0.144	-5.43151
-0.142	-5.50876
-0.14	-5.57578
-0.138	-5.63306
-0.136	-5.68106
-0.134	-5.72035
-0.132	-5.75144
-0.13	-5.77465
-0.128	-5.79033
-0.126	-5.79881
-0.124	-5.80042
-0.122	-5.79548
-0.12	-5.7843
-0.118	-5.7672
-0.116	-5.74447
-0.114	-5.71641
-0.112	-5.68331
-0.11	-5.64545
-0.108	-5.60311
-0.106	-5.55655
-0.104	-5.50604
-0.102	-5.45184
-0.1	-5.39419
-0.098	-5.33335
-0.096	-5.26955
-0.094	-5.20302
-0.092	-5.13399
-0.09	-5.06267
-0.088	-4.98928
-0.086	-4.91402
-0.084	-4.8371
-0.082	-4.75865
-0.08	-4.67868
-0.078	-4.59732
-0.076	-4.51471
-0.074	-4.43099
-0.072	-4.34628
-0.07	-4.2607
-0.068	-4.17437
-0.066	-4.08741
-0.064	-3.99991
-0.062	-3.91199
-0.06	-3.82373
-0.058	-3.73524
-0.056	-3.64659
-0.054	-3.55786
-0.052	-3.46914
-0.05	-3.38051
-0.048	-3.29202
-0.046	-3.20375
-0.044	-3.11577
-0.042	-3.02813
-0.04	-2.94089
-0.038	-2.85404
-0.036	-2.76698
-0.034	-2.68382
-0.032	-2.60954
-0.03	-2.5485
-0.028	-2.50448
-0.026	-2.48064
-0.024	-2.47696
-0.022	-2.49112
-0.02	-2.52218
-0.018	-2.56926
-0.016	-2.63147
-0.014	-2.70797
-0.012	-2.79797
-0.01	-2.90067
-0.008	-3.01535
-0.006	-3.14128
-0.004	-3.27776
-0.002	-3.42415
0	-3.57978
0.002	-3.74531
0.004	-3.91893
0.006	-4.09587
0.008	-4.27164
0.01	-4.44202
0.012	-4.60305
0.014	-4.75106
0.016	-4.88335
0.018	-5.00252
0.02	-5.1097
0.022	-5.20544
0.024	-5.29025
0.026	-5.36462
0.028	-5.42904
0.03	-5.48399
0.032	-5.53016
0.034	-5.56798
0.036	-5.5978
0.038	-5.61994
0.04	-5.63472
0.042	-5.64247
0.044	-5.64349
0.046	-5.6381
0.048	-5.6266
0.05	-5.60929
0.052	-5.58646
0.054	-5.55839
0.056	-5.52537
0.058	-5.48767
0.06	-5.44556
0.062	-5.39931
0.064	-5.34919
0.066	-5.29543
0.068	-5.2383
0.07	-5.17803
0.072	-5.11487
0.074	-5.04905
0.076	-4.98079
0.078	-4.91032
0.08	-4.83786
0.082	-4.76362
0.084	-4.6878
0.086	-4.6106
0.088	-4.5322
0.09	-4.45258
0.092	-4.37182
0.094	-4.29004
0.096	-4.20733
0.098	-4.12379
0.1	-4.03953
0.102	-3.95463
0.104	-3.86918
0.106	-3.78328
0.108	-3.69702
0.11	-3.61049
0.112	-3.52376
0.114	-3.43692
0.116	-3.35005
0.118	-3.26323
0.12	-3.17653
0.122	-3.09003
0.124	-3.0038
0.126	-2.9179
0.128	-2.83241
0.13	-2.74739
[truncated: 997 more rows]

## Sheet: B3
ON and OFF inputs_x	ON and OFF inputs_y	ON input only_x	ON input only_y
-3.866	0	-3.866	0
-3.864	-6.37576e-05	-3.864	-9.84329e-06
-3.862	-0.000251281	-3.862	-3.867e-05
-3.86	-0.000557129	-3.86	-8.54662e-05
-3.858	-0.000976041	-3.858	-0.000149257
-3.856	-0.00150291	-3.856	-0.0002291
-3.854	-0.0021328	-3.854	-0.000324087
-3.852	-0.00286092	-3.852	-0.000433344
-3.85	-0.00368265	-3.85	-0.00055603
-3.848	-0.00459347	-3.848	-0.000691323
-3.846	-0.00558879	-3.846	-0.000838367
-3.844	-0.00666457	-3.844	-0.000996451
-3.842	-0.00781693	-3.842	-0.0011649
-3.84	-0.00904211	-3.84	-0.00134307
-3.838	-0.0103364	-3.838	-0.00153032
-3.836	-0.0116963	-3.836	-0.00172604
-3.834	-0.0131183	-3.834	-0.00192963
-3.832	-0.014599	-3.832	-0.00214051
-3.83	-0.0161352	-3.83	-0.00235812
-3.828	-0.0177235	-3.828	-0.00258193
-3.826	-0.0193611	-3.826	-0.0028114
-3.824	-0.0210448	-3.824	-0.00304604
-3.822	-0.0227719	-3.822	-0.00328535
-3.82	-0.0245394	-3.82	-0.00352888
-3.818	-0.0263448	-3.818	-0.00377616
-3.816	-0.0281854	-3.816	-0.00402678
-3.814	-0.0300586	-3.814	-0.00428032
-3.812	-0.0319616	-3.812	-0.00453636
-3.81	-0.0338923	-3.81	-0.0047945
-3.808	-0.0358488	-3.808	-0.00505442
-3.806	-0.0378292	-3.806	-0.00531587
-3.804	-0.0398318	-3.804	-0.00557857
-3.802	-0.0418547	-3.802	-0.00584225
-3.8	-0.0438962	-3.8	-0.00610668
-3.798	-0.0459545	-3.798	-0.0063716
-3.796	-0.0480281	-3.796	-0.00663677
-3.794	-0.0501154	-3.794	-0.00690197
-3.792	-0.0522146	-3.792	-0.00716695
-3.79	-0.0543244	-3.79	-0.00743152
-3.788	-0.0564432	-3.788	-0.00769545
-3.786	-0.0585695	-3.786	-0.00795854
-3.784	-0.0607019	-3.784	-0.00822059
-3.782	-0.0628392	-3.782	-0.00848141
-3.78	-0.0649798	-3.78	-0.00874082
-3.778	-0.0671226	-3.778	-0.00899865
-3.776	-0.0692663	-3.776	-0.00925471
-3.774	-0.0714097	-3.774	-0.00950885
-3.772	-0.0735516	-3.772	-0.00976091
-3.77	-0.0756908	-3.77	-0.0100107
-3.768	-0.0778264	-3.768	-0.0102582
-3.766	-0.0799572	-3.766	-0.0105032
-3.764	-0.0820822	-3.764	-0.0107454
-3.762	-0.0842001	-3.762	-0.010985
-3.76	-0.0863105	-3.76	-0.0112218
-3.758	-0.088413	-3.758	-0.0114557
-3.756	-0.0905071	-3.756	-0.0116869
-3.754	-0.0925923	-3.754	-0.0119151
-3.752	-0.0946681	-3.752	-0.0121405
-3.75	-0.0967342	-3.75	-0.0123629
-3.748	-0.09879	-3.748	-0.0125824
-3.746	-0.100835	-3.746	-0.0127988
-3.744	-0.102869	-3.744	-0.0130122
-3.742	-0.104892	-3.742	-0.0132226
-3.74	-0.106902	-3.74	-0.0134299
-3.738	-0.108901	-3.738	-0.013634
-3.736	-0.110886	-3.736	-0.013835
-3.734	-0.112859	-3.734	-0.0140328
-3.732	-0.114818	-3.732	-0.0142275
-3.73	-0.116763	-3.73	-0.0144189
-3.728	-0.118694	-3.728	-0.014607
-3.726	-0.12061	-3.726	-0.0147919
-3.724	-0.122511	-3.724	-0.0149734
-3.722	-0.124397	-3.722	-0.0151517
-3.72	-0.126268	-3.72	-0.0153266
-3.718	-0.128122	-3.718	-0.0154981
-3.716	-0.12996	-3.716	-0.0156662
-3.714	-0.131781	-3.714	-0.0158309
-3.712	-0.133586	-3.712	-0.0159921
-3.71	-0.135373	-3.71	-0.0161499
-3.708	-0.137143	-3.708	-0.0163043
-3.706	-0.138895	-3.706	-0.0164551
-3.704	-0.140628	-3.704	-0.0166025
-3.702	-0.142343	-3.702	-0.0167464
-3.7	-0.14404	-3.7	-0.0168871
-3.698	-0.145718	-3.698	-0.0170244
-3.696	-0.147377	-3.696	-0.0171585
-3.694	-0.149017	-3.694	-0.0172893
-3.692	-0.15064	-3.692	-0.0174171
-3.69	-0.152244	-3.69	-0.0175417
-3.688	-0.15383	-3.688	-0.0176633
-3.686	-0.155398	-3.686	-0.0177819
-3.684	-0.156948	-3.684	-0.0178975
-3.682	-0.158481	-3.682	-0.0180102
-3.68	-0.159997	-3.68	-0.01812
-3.678	-0.161494	-3.678	-0.018227
-3.676	-0.162975	-3.676	-0.0183312
-3.674	-0.164439	-3.674	-0.0184326
-3.672	-0.165885	-3.672	-0.0185313
-3.67	-0.167315	-3.67	-0.0186272
-3.668	-0.168727	-3.668	-0.0187205
-3.666	-0.170123	-3.666	-0.0188112
-3.664	-0.171502	-3.664	-0.0188993
-3.662	-0.172865	-3.662	-0.0189848
-3.66	-0.174211	-3.66	-0.0190677
-3.658	-0.17554	-3.658	-0.0191481
-3.656	-0.176854	-3.656	-0.019226
-3.654	-0.17815	-3.654	-0.0193015
-3.652	-0.179431	-3.652	-0.0193745
-3.65	-0.180695	-3.65	-0.019445
-3.648	-0.181944	-3.648	-0.0195132
-3.646	-0.183176	-3.646	-0.0195789
-3.644	-0.184391	-3.644	-0.0196423
-3.642	-0.185591	-3.642	-0.0197032
-3.64	-0.186775	-3.64	-0.0197619
-3.638	-0.187943	-3.638	-0.0198182
-3.636	-0.189095	-3.636	-0.0198721
-3.634	-0.19023	-3.634	-0.0199238
-3.632	-0.19135	-3.632	-0.0199731
-3.63	-0.192454	-3.63	-0.0200203
-3.628	-0.193542	-3.628	-0.0200653
-3.626	-0.194613	-3.626	-0.0201083
-3.624	-0.195669	-3.624	-0.0201492
-3.622	-0.196709	-3.622	-0.0201882
-3.62	-0.197732	-3.62	-0.0202253
-3.618	-0.19874	-3.618	-0.0202605
-3.616	-0.199732	-3.616	-0.0202939
-3.614	-0.200709	-3.614	-0.0203255
-3.612	-0.201671	-3.612	-0.0203554
-3.61	-0.202619	-3.61	-0.0203836
-3.608	-0.203552	-3.608	-0.0204102
-3.606	-0.204471	-3.606	-0.0204352
-3.604	-0.205376	-3.604	-0.0204586
-3.602	-0.206267	-3.602	-0.0204805
-3.6	-0.207145	-3.6	-0.0205009
-3.598	-0.208009	-3.598	-0.0205199
-3.596	-0.208861	-3.596	-0.0205375
-3.594	-0.2097	-3.594	-0.0205537
-3.592	-0.210526	-3.592	-0.0205685
-3.59	-0.21134	-3.59	-0.0205821
-3.588	-0.212141	-3.588	-0.0205944
-3.586	-0.21293	-3.586	-0.0206054
-3.584	-0.213708	-3.584	-0.0206152
-3.582	-0.214474	-3.582	-0.0206239
-3.58	-0.215228	-3.58	-0.0206313
-3.578	-0.215971	-3.578	-0.0206377
-3.576	-0.216703	-3.576	-0.0206429
-3.574	-0.217423	-3.574	-0.020647
-3.572	-0.218133	-3.572	-0.0206501
-3.57	-0.218832	-3.57	-0.0206521
-3.568	-0.21952	-3.568	-0.0206531
-3.566	-0.220198	-3.566	-0.0206531
-3.564	-0.220866	-3.564	-0.0206521
-3.562	-0.221523	-3.562	-0.0206501
-3.56	-0.22217	-3.56	-0.0206471
-3.558	-0.222807	-3.558	-0.0206432
-3.556	-0.223435	-3.556	-0.0206384
-3.554	-0.224052	-3.554	-0.0206326
-3.552	-0.22466	-3.552	-0.020626
-3.55	-0.225258	-3.55	-0.0206184
-3.548	-0.225847	-3.548	-0.0206099
-3.546	-0.226426	-3.546	-0.0206006
-3.544	-0.226996	-3.544	-0.0205903
-3.542	-0.227557	-3.542	-0.0205792
-3.54	-0.228109	-3.54	-0.0205672
-3.538	-0.228651	-3.538	-0.0205545
-3.536	-0.229184	-3.536	-0.0205411
-3.534	-0.229708	-3.534	-0.0205271
-3.532	-0.230223	-3.532	-0.0205123
-3.53	-0.23073	-3.53	-0.020497
-3.528	-0.231227	-3.528	-0.0204811
-3.526	-0.231715	-3.526	-0.0204645
-3.524	-0.232195	-3.524	-0.0204475
-3.522	-0.232666	-3.522	-0.0204299
-3.52	-0.233128	-3.52	-0.0204117
-3.518	-0.233581	-3.518	-0.0203931
-3.516	-0.234025	-3.516	-0.020374
-3.514	-0.234461	-3.514	-0.0203545
-3.512	-0.234889	-3.512	-0.0203345
-3.51	-0.23531	-3.51	-0.0203142
-3.508	-0.235723	-3.508	-0.0202934
-3.506	-0.236129	-3.506	-0.0202722
-3.504	-0.236527	-3.504	-0.0202507
-3.502	-0.236919	-3.502	-0.0202288
-3.5	-0.237303	-3.5	-0.0202067
-3.498	-0.237681	-3.498	-0.0201842
-3.496	-0.238052	-3.496	-0.0201614
-3.494	-0.238416	-3.494	-0.0201383
-3.492	-0.238774	-3.492	-0.020115
-3.49	-0.239126	-3.49	-0.0200914
-3.488	-0.239471	-3.488	-0.0200675
-3.486	-0.239811	-3.486	-0.0200435
-3.484	-0.240144	-3.484	-0.0200192
-3.482	-0.240472	-3.482	-0.0199948
-3.48	-0.240794	-3.48	-0.0199701
-3.478	-0.24111	-3.478	-0.0199453
-3.476	-0.241421	-3.476	-0.0199203
-3.474	-0.241726	-3.474	-0.0198952
-3.472	-0.242026	-3.472	-0.0198699
-3.47	-0.24232	-3.47	-0.0198444
-3.468	-0.24261	-3.468	-0.0198189
-3.466	-0.242895	-3.466	-0.0197932
-3.464	-0.243174	-3.464	-0.0197674
-3.462	-0.243449	-3.462	-0.0197415
-3.46	-0.243719	-3.46	-0.0197155
-3.458	-0.243984	-3.458	-0.0196895
-3.456	-0.244245	-3.456	-0.0196633
-3.454	-0.244501	-3.454	-0.0196371
-3.452	-0.244753	-3.452	-0.0196107
-3.45	-0.245	-3.45	-0.0195844
-3.448	-0.245244	-3.448	-0.0195579
-3.446	-0.245482	-3.446	-0.0195314
-3.444	-0.245717	-3.444	-0.0195048
-3.442	-0.245948	-3.442	-0.0194782
-3.44	-0.246174	-3.44	-0.0194515
-3.438	-0.246397	-3.438	-0.0194248
-3.436	-0.246616	-3.436	-0.019398
-3.434	-0.24683	-3.434	-0.0193712
-3.432	-0.247042	-3.432	-0.0193444
-3.43	-0.247249	-3.43	-0.0193174
-3.428	-0.247452	-3.428	-0.0192905
-3.426	-0.247652	-3.426	-0.0192634
-3.424	-0.247849	-3.424	-0.0192364
-3.422	-0.248041	-3.422	-0.0192092
-3.42	-0.248231	-3.42	-0.0191822
-3.418	-0.248416	-3.418	-0.0191552
-3.416	-0.248599	-3.416	-0.0191283
-3.414	-0.248777	-3.414	-0.0191015
-3.412	-0.248953	-3.412	-0.0190748
-3.41	-0.249125	-3.41	-0.0190482
-3.408	-0.249294	-3.408	-0.0190216
-3.406	-0.249459	-3.406	-0.0189952
-3.404	-0.249621	-3.404	-0.0189688
-3.402	-0.24978	-3.402	-0.0189426
-3.4	-0.249935	-3.4	-0.0189164
-3.398	-0.250087	-3.398	-0.0188904
-3.396	-0.250236	-3.396	-0.0188644
-3.394	-0.250382	-3.394	-0.0188385
-3.392	-0.250525	-3.392	-0.0188128
-3.39	-0.250664	-3.39	-0.0187872
-3.388	-0.2508	-3.388	-0.0187616
-3.386	-0.250933	-3.386	-0.0187362
-3.384	-0.251063	-3.384	-0.0187109
-3.382	-0.25119	-3.382	-0.0186857
-3.38	-0.251315	-3.38	-0.0186606
-3.378	-0.251437	-3.378	-0.0186356
-3.376	-0.251558	-3.376	-0.0186108
-3.374	-0.251675	-3.374	-0.018586
-3.372	-0.251791	-3.372	-0.0185614
-3.37	-0.251904	-3.37	-0.0185369
-3.368	-0.252015	-3.368	-0.0185125
-3.366	-0.252124	-3.366	-0.0184883
-3.364	-0.252231	-3.364	-0.0184641
-3.362	-0.252336	-3.362	-0.0184401
-3.36	-0.252439	-3.36	-0.0184162
-3.358	-0.25254	-3.358	-0.0183925
-3.356	-0.252638	-3.356	-0.0183689
-3.354	-0.252735	-3.354	-0.0183454
-3.352	-0.25283	-3.352	-0.018322
-3.35	-0.252923	-3.35	-0.0182988
-3.348	-0.253014	-3.348	-0.0182757
-3.346	-0.253104	-3.346	-0.0182527
-3.344	-0.253191	-3.344	-0.0182299
-3.342	-0.253277	-3.342	-0.0182072
-3.34	-0.253361	-3.34	-0.0181846
-3.338	-0.253444	-3.338	-0.0181622
-3.336	-0.253524	-3.336	-0.01814
-3.334	-0.253604	-3.334	-0.0181178
-3.332	-0.253681	-3.332	-0.0180958
-3.33	-0.253757	-3.33	-0.018074
-3.328	-0.253832	-3.328	-0.0180523
-3.326	-0.253905	-3.326	-0.0180307
-3.324	-0.253976	-3.324	-0.0180093
-3.322	-0.254046	-3.322	-0.0179881
-3.32	-0.254115	-3.32	-0.017967
-3.318	-0.254182	-3.318	-0.017946
-3.316	-0.254248	-3.316	-0.0179252
-3.314	-0.254312	-3.314	-0.0179045
-3.312	-0.254376	-3.312	-0.017884
-3.31	-0.254438	-3.31	-0.0178636
-3.308	-0.254498	-3.308	-0.0178434
-3.306	-0.254558	-3.306	-0.0178233
-3.304	-0.254616	-3.304	-0.0178034
-3.302	-0.254673	-3.302	-0.0177837
-3.3	-0.254728	-3.3	-0.0177641
-3.298	-0.254783	-3.298	-0.0177447
-3.296	-0.254837	-3.296	-0.0177254
-3.294	-0.254889	-3.294	-0.0177062
-3.292	-0.25494	-3.292	-0.0176873
-3.29	-0.25499	-3.29	-0.0176685
-3.288	-0.25504	-3.288	-0.0176498
-3.286	-0.255088	-3.286	-0.0176313
-3.284	-0.255135	-3.284	-0.017613
-3.282	-0.255181	-3.282	-0.0175948
-3.28	-0.255226	-3.28	-0.0175768
-3.278	-0.25527	-3.278	-0.0175589
-3.276	-0.255314	-3.276	-0.0175413
-3.274	-0.255356	-3.274	-0.0175237
-3.272	-0.255398	-3.272	-0.0175064
-3.27	-0.255438	-3.27	-0.0174892
-3.268	-0.255478	-3.268	-0.0174721
-3.266	-0.255517	-3.266	-0.0174552
-3.264	-0.255555	-3.264	-0.0174385
-3.262	-0.255592	-3.262	-0.017422
-3.26	-0.255628	-3.26	-0.0174056
-3.258	-0.255664	-3.258	-0.0173894
-3.256	-0.255699	-3.256	-0.0173733
-3.254	-0.255733	-3.254	-0.0173574
-3.252	-0.255766	-3.252	-0.0173417
-3.25	-0.255798	-3.25	-0.0173262
-3.248	-0.25583	-3.248	-0.0173108
-3.246	-0.255861	-3.246	-0.0172956
-3.244	-0.255892	-3.244	-0.0172805
-3.242	-0.255921	-3.242	-0.0172657
-3.24	-0.25595	-3.24	-0.0172509
-3.238	-0.255978	-3.238	-0.0172364
-3.236	-0.256006	-3.236	-0.017222
-3.234	-0.256033	-3.234	-0.0172077
-3.232	-0.256059	-3.232	-0.0171936
-3.23	-0.256085	-3.23	-0.0171796
-3.228	-0.25611	-3.228	-0.0171658
-3.226	-0.256134	-3.226	-0.0171522
-3.224	-0.256158	-3.224	-0.0171387
-3.222	-0.256181	-3.222	-0.0171253
-3.22	-0.256204	-3.22	-0.0171121
-3.218	-0.256225	-3.218	-0.017099
-3.216	-0.256247	-3.216	-0.0170861
-3.214	-0.256267	-3.214	-0.0170733
-3.212	-0.256287	-3.212	-0.0170606
-3.21	-0.256307	-3.21	-0.0170481
-3.208	-0.256326	-3.208	-0.0170357
-3.206	-0.256345	-3.206	-0.0170235
-3.204	-0.256364	-3.204	-0.0170113
-3.202	-0.256382	-3.202	-0.0169993
-3.2	-0.2564	-3.2	-0.0169875
-3.198	-0.256417	-3.198	-0.0169757
-3.196	-0.256435	-3.196	-0.0169641
-3.194	-0.256452	-3.194	-0.0169526
-3.192	-0.256468	-3.192	-0.0169412
-3.19	-0.256484	-3.19	-0.01693
-3.188	-0.2565	-3.188	-0.0169189
-3.186	-0.256516	-3.186	-0.0169079
-3.184	-0.256531	-3.184	-0.016897
-3.182	-0.256546	-3.182	-0.0168862
-3.18	-0.256561	-3.18	-0.0168756
-3.178	-0.256575	-3.178	-0.016865
-3.176	-0.256589	-3.176	-0.0168546
-3.174	-0.256603	-3.174	-0.0168443
-3.172	-0.256617	-3.172	-0.0168341
-3.17	-0.25663	-3.17	-0.016824
-3.168	-0.256643	-3.168	-0.016814
-3.166	-0.256655	-3.166	-0.0168041
-3.164	-0.256668	-3.164	-0.0167944
-3.162	-0.25668	-3.162	-0.0167847
-3.16	-0.256692	-3.16	-0.0167751
-3.158	-0.256703	-3.158	-0.0167657
-3.156	-0.256715	-3.156	-0.0167563
-3.154	-0.256726	-3.154	-0.0167471
-3.152	-0.256736	-3.152	-0.0167379
-3.15	-0.256747	-3.15	-0.0167289
-3.148	-0.256757	-3.148	-0.0167199
-3.146	-0.256767	-3.146	-0.0167111
-3.144	-0.256777	-3.144	-0.0167023
-3.142	-0.256786	-3.142	-0.0166937
-3.14	-0.256796	-3.14	-0.0166851
-3.138	-0.256805	-3.138	-0.0166766
-3.136	-0.256813	-3.136	-0.0166683
-3.134	-0.256822	-3.134	-0.01666
-3.132	-0.25683	-3.132	-0.0166518
-3.13	-0.256838	-3.13	-0.0166437
-3.128	-0.256846	-3.128	-0.0166357
-3.126	-0.256854	-3.126	-0.0166278
-3.124	-0.256861	-3.124	-0.01662
-3.122	-0.256869	-3.122	-0.0166123
-3.12	-0.256876	-3.12	-0.0166046
-3.118	-0.256883	-3.118	-0.0165971
-3.116	-0.256889	-3.116	-0.0165896
-3.114	-0.256896	-3.114	-0.0165822
-3.112	-0.256902	-3.112	-0.0165749
-3.11	-0.256908	-3.11	-0.0165677
-3.108	-0.256914	-3.108	-0.0165606
-3.106	-0.256919	-3.106	-0.0165535
-3.104	-0.256925	-3.104	-0.0165466
-3.102	-0.25693	-3.102	-0.0165397
-3.1	-0.256935	-3.1	-0.0165329
-3.098	-0.25694	-3.098	-0.0165262
-3.096	-0.256945	-3.096	-0.0165196
-3.094	-0.25695	-3.094	-0.0165131
-3.092	-0.256954	-3.092	-0.0165066
-3.09	-0.256958	-3.09	-0.0165002
-3.088	-0.256963	-3.088	-0.016494
-3.086	-0.256967	-3.086	-0.0164877
-3.084	-0.25697	-3.084	-0.0164816
-3.082	-0.256974	-3.082	-0.0164756
-3.08	-0.256978	-3.08	-0.0164696
-3.078	-0.256981	-3.078	-0.0164637
-3.076	-0.256984	-3.076	-0.0164579
-3.074	-0.256987	-3.074	-0.0164521
-3.072	-0.25699	-3.072	-0.0164465
-3.07	-0.256993	-3.07	-0.0164409
-3.068	-0.256996	-3.068	-0.0164354
-3.066	-0.256999	-3.066	-0.01643
-3.064	-0.257001	-3.064	-0.0164246
-3.062	-0.257004	-3.062	-0.0164192
-3.06	-0.257006	-3.06	-0.016414
-3.058	-0.257008	-3.058	-0.0164087
-3.056	-0.25701	-3.056	-0.0164035
-3.054	-0.257012	-3.054	-0.0163984
-3.052	-0.257014	-3.052	-0.0163933
-3.05	-0.257016	-3.05	-0.0163882
-3.048	-0.257017	-3.048	-0.0163833
-3.046	-0.257019	-3.046	-0.0163783
-3.044	-0.25702	-3.044	-0.0163734
-3.042	-0.257022	-3.042	-0.0163686
-3.04	-0.257023	-3.04	-0.0163638
-3.038	-0.257024	-3.038	-0.0163591
-3.036	-0.257025	-3.036	-0.0163544
-3.034	-0.257026	-3.034	-0.0163498
-3.032	-0.257027	-3.032	-0.0163452
-3.03	-0.257028	-3.03	-0.0163407
-3.028	-0.257029	-3.028	-0.0163362
-3.026	-0.25703	-3.026	-0.0163318
-3.024	-0.257031	-3.024	-0.0163275
-3.022	-0.257031	-3.022	-0.0163232
-3.02	-0.257032	-3.02	-0.0163189
-3.018	-0.257033	-3.018	-0.0163147
-3.016	-0.257033	-3.016	-0.0163106
-3.014	-0.257034	-3.014	-0.0163065
-3.012	-0.257034	-3.012	-0.0163024
-3.01	-0.257035	-3.01	-0.0162985
-3.008	-0.257035	-3.008	-0.0162945
-3.006	-0.257035	-3.006	-0.0162907
-3.004	-0.257036	-3.004	-0.0162868
-3.002	-0.257036	-3.002	-0.0162831
-3	-0.257036	-3	-0.0162794
-2.998	-0.257037	-2.998	-0.0162757
-2.996	-0.257037	-2.996	-0.0162721
-2.994	-0.257037	-2.994	-0.0162685
-2.992	-0.257037	-2.992	-0.016265
-2.99	-0.257038	-2.99	-0.0162616
-2.988	-0.257038	-2.988	-0.0162582
-2.986	-0.257038	-2.986	-0.0162549
-2.984	-0.257038	-2.984	-0.0162516
-2.982	-0.257038	-2.982	-0.0162483
-2.98	-0.257037	-2.98	-0.0162451
-2.978	-0.257036	-2.978	-0.016242
-2.976	-0.257035	-2.976	-0.0162389
-2.974	-0.257034	-2.974	-0.0162359
-2.972	-0.257032	-2.972	-0.0162329
-2.97	-0.25703	-2.97	-0.01623
-2.968	-0.257028	-2.968	-0.0162271
-2.966	-0.257026	-2.966	-0.0162243
-2.964	-0.257023	-2.964	-0.0162215
-2.962	-0.257021	-2.962	-0.0162188
-2.96	-0.257018	-2.96	-0.0162161
-2.958	-0.257015	-2.958	-0.0162135
-2.956	-0.257012	-2.956	-0.0162109
-2.954	-0.257009	-2.954	-0.0162083
-2.952	-0.257005	-2.952	-0.0162059
-2.95	-0.257002	-2.95	-0.0162034
-2.948	-0.256999	-2.948	-0.016201
-2.946	-0.256995	-2.946	-0.0161987
-2.944	-0.256991	-2.944	-0.0161964
-2.942	-0.256988	-2.942	-0.0161941
-2.94	-0.256984	-2.94	-0.0161919
-2.938	-0.25698	-2.938	-0.0161897
-2.936	-0.256976	-2.936	-0.0161876
-2.934	-0.256973	-2.934	-0.0161855
-2.932	-0.256969	-2.932	-0.0161835
-2.93	-0.256965	-2.93	-0.0161815
-2.928	-0.256961	-2.928	-0.0161795
-2.926	-0.256957	-2.926	-0.0161776
-2.924	-0.256954	-2.924	-0.0161757
-2.922	-0.25695	-2.922	-0.0161739
-2.92	-0.256946	-2.92	-0.0161721
-2.918	-0.256943	-2.918	-0.0161703
-2.916	-0.256939	-2.916	-0.0161686
-2.914	-0.256936	-2.914	-0.0161669
-2.912	-0.256933	-2.912	-0.0161653
-2.91	-0.256929	-2.91	-0.0161637
-2.908	-0.256926	-2.908	-0.0161621
-2.906	-0.256923	-2.906	-0.0161606
-2.904	-0.25692	-2.904	-0.016159
-2.902	-0.256917	-2.902	-0.0161576
-2.9	-0.256915	-2.9	-0.0161561
-2.898	-0.256912	-2.898	-0.0161547
-2.896	-0.25691	-2.896	-0.0161533
-2.894	-0.256908	-2.894	-0.0161519
-2.892	-0.256905	-2.892	-0.0161506
-2.89	-0.256903	-2.89	-0.0161493
-2.888	-0.256902	-2.888	-0.016148
-2.886	-0.2569	-2.886	-0.0161468
-2.884	-0.256898	-2.884	-0.0161456
-2.882	-0.256897	-2.882	-0.0161444
-2.88	-0.256896	-2.88	-0.0161432
-2.878	-0.256895	-2.878	-0.016142
-2.876	-0.256894	-2.876	-0.0161409
-2.874	-0.256893	-2.874	-0.0161398
-2.872	-0.256893	-2.872	-0.0161387
-2.87	-0.256893	-2.87	-0.0161376
-2.868	-0.256892	-2.868	-0.0161365
-2.866	-0.256892	-2.866	-0.0161355
-2.864	-0.256893	-2.864	-0.0161344
-2.862	-0.256893	-2.862	-0.0161334
-2.86	-0.256894	-2.86	-0.0161324
-2.858	-0.256895	-2.858	-0.0161314
-2.856	-0.256896	-2.856	-0.0161304
-2.854	-0.256897	-2.854	-0.0161294
-2.852	-0.256898	-2.852	-0.0161285
-2.85	-0.2569	-2.85	-0.0161275
-2.848	-0.256902	-2.848	-0.0161265
-2.846	-0.256904	-2.846	-0.0161256
-2.844	-0.256906	-2.844	-0.0161246
-2.842	-0.256908	-2.842	-0.0161237
-2.84	-0.256911	-2.84	-0.0161228
-2.838	-0.256914	-2.838	-0.0161218
-2.836	-0.256917	-2.836	-0.0161209
-2.834	-0.25692	-2.834	-0.0161199
-2.832	-0.256923	-2.832	-0.016119
-2.83	-0.256926	-2.83	-0.016118
-2.828	-0.25693	-2.828	-0.016117
-2.826	-0.256934	-2.826	-0.0161161
-2.824	-0.256938	-2.824	-0.0161151
-2.822	-0.256942	-2.822	-0.0161141
-2.82	-0.256947	-2.82	-0.0161131
-2.818	-0.256951	-2.818	-0.0161121
-2.816	-0.256956	-2.816	-0.016111
-2.814	-0.25696	-2.814	-0.01611
-2.812	-0.256965	-2.812	-0.0161089
-2.81	-0.256971	-2.81	-0.0161078
-2.808	-0.256976	-2.808	-0.0161067
-2.806	-0.256981	-2.806	-0.0161056
-2.804	-0.256987	-2.804	-0.0161044
-2.802	-0.256992	-2.802	-0.0161032
-2.8	-0.256998	-2.8	-0.016102
-2.798	-0.257004	-2.798	-0.0161008
-2.796	-0.25701	-2.796	-0.0160995
-2.794	-0.257016	-2.794	-0.0160982
-2.792	-0.257022	-2.792	-0.0160969
-2.79	-0.257028	-2.79	-0.0160956
-2.788	-0.257035	-2.788	-0.0160943
-2.786	-0.257041	-2.786	-0.0160929
-2.784	-0.257047	-2.784	-0.0160916
-2.782	-0.257054	-2.782	-0.0160902
-2.78	-0.25706	-2.78	-0.0160888
-2.778	-0.257067	-2.778	-0.0160875
-2.776	-0.257073	-2.776	-0.0160861
-2.774	-0.25708	-2.774	-0.0160847
-2.772	-0.257087	-2.772	-0.0160833
-2.77	-0.257093	-2.77	-0.016082
-2.768	-0.2571	-2.768	-0.0160806
-2.766	-0.257106	-2.766	-0.0160793
-2.764	-0.257113	-2.764	-0.0160779
-2.762	-0.257119	-2.762	-0.0160766
-2.76	-0.257126	-2.76	-0.0160752
-2.758	-0.257132	-2.758	-0.0160739
-2.756	-0.257138	-2.756	-0.0160726
-2.754	-0.257144	-2.754	-0.0160714
-2.752	-0.257151	-2.752	-0.0160701
-2.75	-0.257156	-2.75	-0.0160689
-2.748	-0.257162	-2.748	-0.0160677
-2.746	-0.257168	-2.746	-0.0160665
-2.744	-0.257174	-2.744	-0.0160653
-2.742	-0.257179	-2.742	-0.0160641
-2.74	-0.257184	-2.74	-0.016063
-2.738	-0.257189	-2.738	-0.0160619
-2.736	-0.257194	-2.736	-0.0160609
-2.734	-0.257199	-2.734	-0.0160598
-2.732	-0.257203	-2.732	-0.0160588
-2.73	-0.257207	-2.73	-0.0160578
-2.728	-0.257211	-2.728	-0.0160569
-2.726	-0.257215	-2.726	-0.016056
-2.724	-0.257218	-2.724	-0.0160551
-2.722	-0.257221	-2.722	-0.0160543
-2.72	-0.257224	-2.72	-0.0160535
-2.718	-0.257226	-2.718	-0.0160527
-2.716	-0.257228	-2.716	-0.0160519
-2.714	-0.25723	-2.714	-0.0160512
-2.712	-0.257231	-2.712	-0.0160506
-2.71	-0.257232	-2.71	-0.0160499
-2.708	-0.257232	-2.708	-0.0160493
-2.706	-0.257232	-2.706	-0.0160488
-2.704	-0.257232	-2.704	-0.0160483
-2.702	-0.257231	-2.702	-0.0160478
-2.7	-0.257229	-2.7	-0.0160473
-2.698	-0.257227	-2.698	-0.0160469
-2.696	-0.257225	-2.696	-0.0160466
-2.694	-0.257222	-2.694	-0.0160462
-2.692	-0.257218	-2.692	-0.016046
-2.69	-0.257214	-2.69	-0.0160457
-2.688	-0.257209	-2.688	-0.0160455
-2.686	-0.257204	-2.686	-0.0160453
-2.684	-0.257198	-2.684	-0.0160452
-2.682	-0.257192	-2.682	-0.0160451
-2.68	-0.257185	-2.68	-0.016045
-2.678	-0.257178	-2.678	-0.016045
-2.676	-0.257171	-2.676	-0.016045
-2.674	-0.257163	-2.674	-0.016045
-2.672	-0.257155	-2.672	-0.0160451
-2.67	-0.257146	-2.67	-0.0160452
-2.668	-0.257138	-2.668	-0.0160453
-2.666	-0.257129	-2.666	-0.0160455
-2.664	-0.25712	-2.664	-0.0160457
-2.662	-0.257111	-2.662	-0.016046
-2.66	-0.257101	-2.66	-0.0160462
-2.658	-0.257092	-2.658	-0.0160465
-2.656	-0.257082	-2.656	-0.0160469
-2.654	-0.257072	-2.654	-0.0160472
-2.652	-0.257063	-2.652	-0.0160476
-2.65	-0.257053	-2.65	-0.016048
-2.648	-0.257043	-2.648	-0.0160484
-2.646	-0.257033	-2.646	-0.0160489
-2.644	-0.257023	-2.644	-0.0160494
-2.642	-0.257013	-2.642	-0.0160499
-2.64	-0.257004	-2.64	-0.0160504
-2.638	-0.256994	-2.638	-0.0160509
-2.636	-0.256985	-2.636	-0.0160515
-2.634	-0.256975	-2.634	-0.016052
-2.632	-0.256966	-2.632	-0.0160526
-2.63	-0.256957	-2.63	-0.0160532
-2.628	-0.256948	-2.628	-0.0160538
-2.626	-0.256939	-2.626	-0.0160544
-2.624	-0.25693	-2.624	-0.016055
-2.622	-0.256922	-2.622	-0.0160557
-2.62	-0.256914	-2.62	-0.0160563
-2.618	-0.256906	-2.618	-0.0160569
-2.616	-0.256898	-2.616	-0.0160575
-2.614	-0.256891	-2.614	-0.0160582
-2.612	-0.256884	-2.612	-0.0160588
-2.61	-0.256877	-2.61	-0.0160594
-2.608	-0.25687	-2.608	-0.01606
-2.606	-0.256864	-2.606	-0.0160606
-2.604	-0.256858	-2.604	-0.0160612
-2.602	-0.256853	-2.602	-0.0160618
-2.6	-0.256848	-2.6	-0.0160623
-2.598	-0.256843	-2.598	-0.0160628
-2.596	-0.256838	-2.596	-0.0160633
-2.594	-0.256834	-2.594	-0.0160638
-2.592	-0.25683	-2.592	-0.0160643
-2.59	-0.256827	-2.59	-0.0160647
-2.588	-0.256824	-2.588	-0.0160651
-2.586	-0.256821	-2.586	-0.0160655
-2.584	-0.256819	-2.584	-0.0160658
-2.582	-0.256817	-2.582	-0.0160661
-2.58	-0.256815	-2.58	-0.0160663
-2.578	-0.256814	-2.578	-0.0160665
-2.576	-0.256813	-2.576	-0.0160666
-2.574	-0.256813	-2.574	-0.0160667
-2.572	-0.256813	-2.572	-0.0160668
-2.57	-0.256814	-2.57	-0.0160667
-2.568	-0.256815	-2.568	-0.0160667
-2.566	-0.256816	-2.566	-0.0160665
-2.564	-0.256818	-2.564	-0.0160663
-2.562	-0.25682	-2.562	-0.016066
-2.56	-0.256822	-2.56	-0.0160656
-2.558	-0.256825	-2.558	-0.0160652
-2.556	-0.256828	-2.556	-0.0160647
-2.554	-0.256832	-2.554	-0.0160641
-2.552	-0.256836	-2.552	-0.0160634
-2.55	-0.256841	-2.55	-0.0160627
-2.548	-0.256845	-2.548	-0.016062
-2.546	-0.256851	-2.546	-0.0160612
-2.544	-0.256856	-2.544	-0.0160605
-2.542	-0.256862	-2.542	-0.0160597
-2.54	-0.256868	-2.54	-0.0160588
-2.538	-0.256875	-2.538	-0.016058
-2.536	-0.256882	-2.536	-0.0160571
-2.534	-0.256889	-2.534	-0.0160563
-2.532	-0.256897	-2.532	-0.0160554
-2.53	-0.256905	-2.53	-0.0160545
-2.528	-0.256913	-2.528	-0.0160536
-2.526	-0.256921	-2.526	-0.0160527
-2.524	-0.25693	-2.524	-0.0160518
-2.522	-0.256939	-2.522	-0.0160509
-2.52	-0.256948	-2.52	-0.01605
-2.518	-0.256958	-2.518	-0.0160491
-2.516	-0.256967	-2.516	-0.0160481
-2.514	-0.256977	-2.514	-0.0160472
-2.512	-0.256987	-2.512	-0.0160463
-2.51	-0.256998	-2.51	-0.0160454
-2.508	-0.257008	-2.508	-0.0160446
-2.506	-0.257019	-2.506	-0.0160437
-2.504	-0.257029	-2.504	-0.0160428
-2.502	-0.25704	-2.502	-0.016042
-2.5	-0.257051	-2.5	-0.0160412
-2.498	-0.257062	-2.498	-0.0160403
-2.496	-0.257073	-2.496	-0.0160395
-2.494	-0.257084	-2.494	-0.0160387
-2.492	-0.257095	-2.492	-0.016038
-2.49	-0.257106	-2.49	-0.0160372
-2.488	-0.257117	-2.488	-0.0160365
-2.486	-0.257128	-2.486	-0.0160358
-2.484	-0.257139	-2.484	-0.0160351
-2.482	-0.25715	-2.482	-0.0160345
-2.48	-0.257161	-2.48	-0.0160338
-2.478	-0.257171	-2.478	-0.0160332
-2.476	-0.257182	-2.476	-0.0160327
-2.474	-0.257192	-2.474	-0.0160321
-2.472	-0.257202	-2.472	-0.0160316
-2.47	-0.257212	-2.47	-0.0160311
-2.468	-0.257221	-2.468	-0.0160306
-2.466	-0.257231	-2.466	-0.0160302
-2.464	-0.25724	-2.464	-0.0160298
-2.462	-0.257248	-2.462	-0.0160294
-2.46	-0.257256	-2.46	-0.016029
-2.458	-0.257264	-2.458	-0.0160287
-2.456	-0.257271	-2.456	-0.0160284
-2.454	-0.257278	-2.454	-0.0160282
-2.452	-0.257285	-2.452	-0.0160279
-2.45	-0.25729	-2.45	-0.0160277
-2.448	-0.257296	-2.448	-0.0160276
-2.446	-0.2573	-2.446	-0.0160275
-2.444	-0.257305	-2.444	-0.0160274
-2.442	-0.257308	-2.442	-0.0160273
-2.44	-0.257311	-2.44	-0.0160273
-2.438	-0.257313	-2.438	-0.0160273
-2.436	-0.257314	-2.436	-0.0160273
-2.434	-0.257314	-2.434	-0.0160274
-2.432	-0.257314	-2.432	-0.0160274
-2.43	-0.257313	-2.43	-0.0160276
-2.428	-0.257311	-2.428	-0.0160277
-2.426	-0.257307	-2.426	-0.0160279
-2.424	-0.257303	-2.424	-0.0160281
-2.422	-0.257298	-2.422	-0.0160284
-2.42	-0.257292	-2.42	-0.0160287
-2.418	-0.257285	-2.418	-0.016029
-2.416	-0.257278	-2.416	-0.0160293
-2.414	-0.25727	-2.414	-0.0160296
-2.412	-0.257262	-2.412	-0.01603
-2.41	-0.257253	-2.41	-0.0160304
-2.408	-0.257244	-2.408	-0.0160309
-2.406	-0.257235	-2.406	-0.0160313
-2.404	-0.257226	-2.404	-0.0160318
-2.402	-0.257216	-2.402	-0.0160323
-2.4	-0.257206	-2.4	-0.0160329
-2.398	-0.257196	-2.398	-0.0160334
-2.396	-0.257186	-2.396	-0.016034
-2.394	-0.257175	-2.394	-0.0160346
-2.392	-0.257165	-2.392	-0.0160352
-2.39	-0.257154	-2.39	-0.0160358
-2.388	-0.257143	-2.388	-0.0160364
-2.386	-0.257133	-2.386	-0.0160371
-2.384	-0.257122	-2.384	-0.0160378
-2.382	-0.257111	-2.382	-0.0160384
-2.38	-0.2571	-2.38	-0.0160391
-2.378	-0.25709	-2.378	-0.0160398
-2.376	-0.257079	-2.376	-0.0160405
-2.374	-0.257068	-2.374	-0.0160412
-2.372	-0.257058	-2.372	-0.0160419
-2.37	-0.257047	-2.37	-0.0160427
-2.368	-0.257037	-2.368	-0.0160434
-2.366	-0.257026	-2.366	-0.0160441
-2.364	-0.257016	-2.364	-0.0160448
-2.362	-0.257006	-2.362	-0.0160455
-2.36	-0.256997	-2.36	-0.0160462
-2.358	-0.256987	-2.358	-0.0160469
-2.356	-0.256978	-2.356	-0.0160476
-2.354	-0.256969	-2.354	-0.0160483
-2.352	-0.25696	-2.352	-0.0160489
-2.35	-0.256951	-2.35	-0.0160496
-2.348	-0.256943	-2.348	-0.0160502
-2.346	-0.256935	-2.346	-0.0160508
-2.344	-0.256927	-2.344	-0.0160514
-2.342	-0.25692	-2.342	-0.0160519
-2.34	-0.256913	-2.34	-0.0160525
-2.338	-0.256906	-2.338	-0.016053
-2.336	-0.256899	-2.336	-0.0160534
-2.334	-0.256893	-2.334	-0.0160539
-2.332	-0.256887	-2.332	-0.0160543
-2.33	-0.256882	-2.33	-0.0160546
-2.328	-0.256877	-2.328	-0.0160549
-2.326	-0.256872	-2.326	-0.0160552
-2.324	-0.256867	-2.324	-0.0160554
-2.322	-0.256863	-2.322	-0.0160556
-2.32	-0.25686	-2.32	-0.0160557
-2.318	-0.256857	-2.318	-0.0160558
-2.316	-0.256854	-2.316	-0.0160558
-2.314	-0.256851	-2.314	-0.0160558
-2.312	-0.256849	-2.312	-0.0160557
-2.31	-0.256847	-2.31	-0.0160555
-2.308	-0.256846	-2.308	-0.0160553
-2.306	-0.256845	-2.306	-0.016055
-2.304	-0.256845	-2.304	-0.0160546
-2.302	-0.256845	-2.302	-0.0160541
-2.3	-0.256845	-2.3	-0.0160536
-2.298	-0.256846	-2.298	-0.016053
-2.296	-0.256847	-2.296	-0.0160525
-2.294	-0.256849	-2.294	-0.0160519
-2.292	-0.256851	-2.292	-0.0160512
-2.29	-0.256853	-2.29	-0.0160506
-2.288	-0.256856	-2.288	-0.0160499
-2.286	-0.256859	-2.286	-0.0160492
-2.284	-0.256862	-2.284	-0.0160485
-2.282	-0.256866	-2.282	-0.0160477
-2.28	-0.25687	-2.28	-0.016047
-2.278	-0.256875	-2.278	-0.0160462
-2.276	-0.25688	-2.276	-0.0160455
-2.274	-0.256885	-2.274	-0.0160447
-2.272	-0.256891	-2.272	-0.0160439
-2.27	-0.256897	-2.27	-0.0160431
-2.268	-0.256903	-2.268	-0.0160423
-2.266	-0.25691	-2.266	-0.0160415
-2.264	-0.256917	-2.264	-0.0160407
-2.262	-0.256924	-2.262	-0.0160399
-2.26	-0.256932	-2.26	-0.0160391
-2.258	-0.25694	-2.258	-0.0160383
-2.256	-0.256948	-2.256	-0.0160375
-2.254	-0.256957	-2.254	-0.0160368
-2.252	-0.256965	-2.252	-0.016036
-2.25	-0.256974	-2.25	-0.0160352
-2.248	-0.256983	-2.248	-0.0160345
-2.246	-0.256993	-2.246	-0.0160337
-2.244	-0.257002	-2.244	-0.016033
-2.242	-0.257012	-2.242	-0.0160323
-2.24	-0.257022	-2.24	-0.0160316
-2.238	-0.257032	-2.238	-0.0160309
-2.236	-0.257042	-2.236	-0.0160302
-2.234	-0.257052	-2.234	-0.0160296
-2.232	-0.257062	-2.232	-0.016029
-2.23	-0.257073	-2.23	-0.0160284
-2.228	-0.257083	-2.228	-0.0160278
-2.226	-0.257094	-2.226	-0.0160272
-2.224	-0.257104	-2.224	-0.0160267
-2.222	-0.257115	-2.222	-0.0160262
-2.22	-0.257125	-2.22	-0.0160257
-2.218	-0.257136	-2.218	-0.0160252
-2.216	-0.257146	-2.216	-0.0160248
-2.214	-0.257157	-2.214	-0.0160244
-2.212	-0.257167	-2.212	-0.016024
-2.21	-0.257177	-2.21	-0.0160236
-2.208	-0.257187	-2.208	-0.0160233
-2.206	-0.257197	-2.206	-0.016023
-2.204	-0.257206	-2.204	-0.0160227
-2.202	-0.257215	-2.202	-0.0160224
-2.2	-0.257224	-2.2	-0.0160222
-2.198	-0.257233	-2.198	-0.016022
-2.196	-0.257242	-2.196	-0.0160219
-2.194	-0.25725	-2.194	-0.0160218
-2.192	-0.257258	-2.192	-0.0160217
-2.19	-0.257265	-2.19	-0.0160216
-2.188	-0.257272	-2.188	-0.0160216
-2.186	-0.257278	-2.186	-0.0160216
-2.184	-0.257284	-2.184	-0.0160216
-2.182	-0.25729	-2.182	-0.0160216
-2.18	-0.257295	-2.18	-0.0160217
-2.178	-0.257299	-2.178	-0.0160218
-2.176	-0.257303	-2.176	-0.016022
-2.174	-0.257306	-2.174	-0.0160222
-2.172	-0.257309	-2.172	-0.0160224
-2.17	-0.25731	-2.17	-0.0160226
-2.168	-0.257312	-2.168	-0.0160229
-2.166	-0.257312	-2.166	-0.0160232
-2.164	-0.257311	-2.164	-0.0160235
-2.162	-0.25731	-2.162	-0.0160238
-2.16	-0.257308	-2.16	-0.0160242
-2.158	-0.257304	-2.158	-0.0160246
-2.156	-0.2573	-2.156	-0.016025
-2.154	-0.257295	-2.154	-0.0160255
-2.152	-0.257289	-2.152	-0.016026
-2.15	-0.257282	-2.15	-0.0160265
-2.148	-0.257275	-2.148	-0.016027
-2.146	-0.257267	-2.146	-0.0160276
-2.144	-0.257259	-2.144	-0.0160281
-2.142	-0.25725	-2.142	-0.0160287
-2.14	-0.257241	-2.14	-0.0160293
-2.138	-0.257231	-2.138	-0.01603
-2.136	-0.257221	-2.136	-0.0160306
-2.134	-0.257211	-2.134	-0.0160313
-2.132	-0.257201	-2.132	-0.016032
-2.13	-0.25719	-2.13	-0.0160327
-2.128	-0.257179	-2.128	-0.0160334
-2.126	-0.257168	-2.126	-0.0160342
-2.124	-0.257157	-2.124	-0.0160349
-2.122	-0.257146	-2.122	-0.0160356
-2.12	-0.257134	-2.12	-0.0160364
-2.118	-0.257122	-2.118	-0.0160372
-2.116	-0.257111	-2.116	-0.016038
-2.114	-0.257099	-2.114	-0.0160387
-2.112	-0.257087	-2.112	-0.0160395
-2.11	-0.257075	-2.11	-0.0160403
-2.108	-0.257064	-2.108	-0.0160411
-2.106	-0.257052	-2.106	-0.0160419
-2.104	-0.25704	-2.104	-0.0160427
-2.102	-0.257029	-2.102	-0.0160435
-2.1	-0.257017	-2.1	-0.0160443
-2.098	-0.257006	-2.098	-0.016045
-2.096	-0.256995	-2.096	-0.0160458
-2.094	-0.256984	-2.094	-0.0160466
-2.092	-0.256973	-2.092	-0.0160473
-2.09	-0.256962	-2.09	-0.016048
-2.088	-0.256952	-2.088	-0.0160487
-2.086	-0.256942	-2.086	-0.0160494
-2.084	-0.256932	-2.084	-0.0160501
-2.082	-0.256922	-2.082	-0.0160507
-2.08	-0.256912	-2.08	-0.0160514
-2.078	-0.256903	-2.078	-0.016052
-2.076	-0.256894	-2.076	-0.0160525
-2.074	-0.256885	-2.074	-0.0160531
-2.072	-0.256877	-2.072	-0.0160536
-2.07	-0.256869	-2.07	-0.0160541
-2.068	-0.256862	-2.068	-0.0160545
-2.066	-0.256854	-2.066	-0.0160549
-2.064	-0.256847	-2.064	-0.0160552
-2.062	-0.256841	-2.062	-0.0160555
-2.06	-0.256835	-2.06	-0.0160558
-2.058	-0.256829	-2.058	-0.016056
-2.056	-0.256823	-2.056	-0.0160562
-2.054	-0.256818	-2.054	-0.0160563
-2.052	-0.256814	-2.052	-0.0160563
-2.05	-0.256809	-2.05	-0.0160563
-2.048	-0.256806	-2.048	-0.0160562
-2.046	-0.256802	-2.046	-0.0160561
-2.044	-0.256799	-2.044	-0.0160559
-2.042	-0.256797	-2.042	-0.0160556
-2.04	-0.256795	-2.04	-0.0160552
-2.038	-0.256793	-2.038	-0.0160548
-2.036	-0.256792	-2.036	-0.0160543
-2.034	-0.256791	-2.034	-0.0160538
-2.032	-0.256791	-2.032	-0.0160533
-2.03	-0.256791	-2.03	-0.0160529
-2.028	-0.256792	-2.028	-0.0160524
-2.026	-0.256793	-2.026	-0.016052
-2.024	-0.256794	-2.024	-0.0160515
-2.022	-0.256796	-2.022	-0.0160511
-2.02	-0.256799	-2.02	-0.0160507
-2.018	-0.256801	-2.018	-0.0160503
-2.016	-0.256805	-2.016	-0.0160498
-2.014	-0.256808	-2.014	-0.0160495
-2.012	-0.256812	-2.012	-0.0160491
-2.01	-0.256817	-2.01	-0.0160487
-2.008	-0.256822	-2.008	-0.0160483
-2.006	-0.256827	-2.006	-0.016048
-2.004	-0.256833	-2.004	-0.0160476
-2.002	-0.256839	-2.002	-0.0160473
-2	-0.256846	-2	-0.016047
-1.998	-0.256853	-1.998	-0.0160466
-1.996	-0.25686	-1.996	-0.0160463
-1.994	-0.256868	-1.994	-0.016046
-1.992	-0.256876	-1.992	-0.0160457
-1.99	-0.256884	-1.99	-0.0160455
-1.988	-0.256893	-1.988	-0.0160452
-1.986	-0.256902	-1.986	-0.0160449
-1.984	-0.256911	-1.984	-0.0160446
-1.982	-0.256921	-1.982	-0.0160444
-1.98	-0.256931	-1.98	-0.0160441
-1.978	-0.256941	-1.978	-0.0160439
-1.976	-0.256952	-1.976	-0.0160437
-1.974	-0.256963	-1.974	-0.0160434
-1.972	-0.256974	-1.972	-0.0160432
-1.97	-0.256985	-1.97	-0.016043
-1.968	-0.256996	-1.968	-0.0160428
-1.966	-0.257008	-1.966	-0.0160426
-1.964	-0.25702	-1.964	-0.0160424
-1.962	-0.257032	-1.962	-0.0160422
-1.96	-0.257044	-1.96	-0.016042
-1.958	-0.257056	-1.958	-0.0160419
-1.956	-0.257068	-1.956	-0.0160417
-1.954	-0.257081	-1.954	-0.0160415
-1.952	-0.257093	-1.952	-0.0160414
-1.95	-0.257106	-1.95	-0.0160412
-1.948	-0.257118	-1.948	-0.0160411
-1.946	-0.257131	-1.946	-0.0160409
-1.944	-0.257143	-1.944	-0.0160408
-1.942	-0.257156	-1.942	-0.0160406
-1.94	-0.257168	-1.94	-0.0160405
-1.938	-0.25718	-1.938	-0.0160404
-1.936	-0.257192	-1.936	-0.0160402
-1.934	-0.257204	-1.934	-0.0160401
-1.932	-0.257216	-1.932	-0.01604
-1.93	-0.257228	-1.93	-0.0160399
-1.928	-0.257239	-1.928	-0.0160398
-1.926	-0.257251	-1.926	-0.0160396
-1.924	-0.257262	-1.924	-0.0160395
-1.922	-0.257272	-1.922	-0.0160394
-1.92	-0.257282	-1.92	-0.0160393
-1.918	-0.257292	-1.918	-0.0160392
-1.916	-0.257302	-1.916	-0.0160391
-1.914	-0.257311	-1.914	-0.016039
-1.912	-0.25732	-1.912	-0.0160389
-1.91	-0.257328	-1.91	-0.0160388
-1.908	-0.257335	-1.908	-0.0160387
-1.906	-0.257343	-1.906	-0.0160386
-1.904	-0.257349	-1.904	-0.0160385
-1.902	-0.257355	-1.902	-0.0160384
-1.9	-0.25736	-1.9	-0.0160383
-1.898	-0.257365	-1.898	-0.0160382
-1.896	-0.257369	-1.896	-0.0160381
-1.894	-0.257372	-1.894	-0.016038
-1.892	-0.257374	-1.892	-0.0160379
-1.89	-0.257376	-1.89	-0.0160378
-1.888	-0.257376	-1.888	-0.0160377
-1.886	-0.257376	-1.886	-0.0160377
-1.884	-0.257375	-1.884	-0.0160376
-1.882	-0.257373	-1.882	-0.0160375
-1.88	-0.25737	-1.88	-0.0160374
-1.878	-0.257366	-1.878	-0.0160374
-1.876	-0.25736	-1.876	-0.0160373
-1.874	-0.257354	-1.874	-0.0160372
-1.872	-0.257346	-1.872	-0.0160372
-1.87	-0.257338	-1.87	-0.0160371
-1.868	-0.257331	-1.868	-0.016037
-1.866	-0.257323	-1.866	-0.016037
-1.864	-0.257314	-1.864	-0.0160354
-1.862	-0.257616	-1.862	-0.0161052
-1.86	-0.262417	-1.86	-0.0178315
-1.858	-0.289316	-1.858	-0.0280022
-1.856	-0.358158	-1.856	-0.0551264
-1.854	-0.475582	-1.854	-0.101423
-1.852	-0.640846	-1.852	-0.166402
-1.85	-0.851703	-1.85	-0.249154
-1.848	-1.1056	-1.848	-0.348724
-1.846	-1.39992	-1.846	-0.464148
-1.844	-1.73208	-1.844	-0.594507
-1.842	-2.09947	-1.842	-0.738919
-1.84	-2.49952	-1.84	-0.896535
-1.838	-2.92957	-1.838	-1.06654
-1.836	-3.38731	-1.836	-1.24813
-1.834	-3.8705	-1.834	-1.44055
-1.832	-4.37691	-1.832	-1.64306
-1.83	-4.90425	-1.83	-1.85498
-1.828	-5.45022	-1.828	-2.07692
-1.826	-6.01251	-1.826	-2.30958
-1.824	-6.58875	-1.824	-2.5494
-1.822	-7.17372	-1.822	-2.79248
-1.82	-7.75074	-1.82	-3.03471
-1.818	-8.30914	-1.818	-3.27174
-1.816	-8.84124	-1.816	-3.49899
-1.814	-9.34151	-1.814	-3.71167
-1.812	-9.8067	-1.812	-3.90667
-1.81	-10.2357	-1.81	-4.08781
-1.808	-10.6297	-1.808	-4.25604
-1.806	-10.9921	-1.806	-4.41187
-1.804	-11.3265	-1.804	-4.5558
-1.802	-11.6343	-1.802	-4.68832
-1.8	-11.9169	-1.8	-4.80991
-1.798	-12.1755	-1.798	-4.92104
-1.796	-12.4112	-1.796	-5.02229
-1.794	-12.6253	-1.794	-5.11412
-1.792	-12.8189	-1.792	-5.1969
-1.79	-12.9929	-1.79	-5.27097
-1.788	-13.1484	-1.788	-5.33668
-1.786	-13.2863	-1.786	-5.39436
-1.784	-13.4079	-1.784	-5.44434
-1.782	-13.5142	-1.782	-5.48694
-1.78	-13.6057	-1.78	-5.5225
-1.778	-13.6831	-1.778	-5.5513
-1.776	-13.747	-1.776	-5.57367
-1.774	-13.798	-1.774	-5.58989
-1.772	-13.8366	-1.772	-5.60027
-1.77	-13.8634	-1.77	-5.60508
-1.768	-13.879	-1.768	-5.60461
-1.766	-13.8839	-1.766	-5.59912
-1.764	-13.8786	-1.764	-5.58889
-1.762	-13.8638	-1.762	-5.57418
-1.76	-13.8398	-1.76	-5.55523
-1.758	-13.8072	-1.758	-5.5323
-1.756	-13.7664	-1.756	-5.50562
-1.754	-13.718	-1.754	-5.47543
-1.752	-13.6625	-1.752	-5.44196
-1.75	-13.6001	-1.75	-5.40543
-1.748	-13.5315	-1.748	-5.36606
-1.746	-13.4571	-1.746	-5.32404
-1.744	-13.3771	-1.744	-5.27953
-1.742	-13.2922	-1.742	-5.23256
-1.74	-13.2026	-1.74	-5.18328
-1.738	-13.1087	-1.738	-5.13185
-1.736	-13.011	-1.736	-5.07841
-1.734	-12.9098	-1.734	-5.02309
-1.732	-12.8053	-1.732	-4.96605
-1.73	-12.6979	-1.73	-4.90739
-1.728	-12.5872	-1.728	-4.84726
-1.726	-12.4737	-1.726	-4.78576
-1.724	-12.3573	-1.724	-4.72302
-1.722	-12.2384	-1.722	-4.65915
-1.72	-12.1172	-1.72	-4.59424
-1.718	-11.9938	-1.718	-4.5284
-1.716	-11.8684	-1.716	-4.46173
-1.714	-11.7412	-1.714	-4.39431
-1.712	-11.6124	-1.712	-4.32622
-1.71	-11.4822	-1.71	-4.25756
-1.708	-11.3506	-1.708	-4.18841
-1.706	-11.2179	-1.706	-4.11883
-1.704	-11.0842	-1.704	-4.04891
-1.702	-10.9496	-1.702	-3.97872
-1.7	-10.8143	-1.7	-3.90832
-1.698	-10.6775	-1.698	-3.83736
-1.696	-10.5375	-1.696	-3.76476
-1.694	-10.4032	-1.694	-3.69472
-1.692	-10.2857	-1.692	-3.63296
-1.69	-10.1976	-1.69	-3.58605
-1.688	-10.1517	-1.688	-3.56014
-1.686	-10.1479	-1.686	-3.55363
-1.684	-10.1823	-1.684	-3.56518
-1.682	-10.253	-1.682	-3.59389
-1.68	-10.3581	-1.68	-3.63885
-1.678	-10.4952	-1.678	-3.69914
-1.676	-10.6623	-1.676	-3.77393
-1.674	-10.8575	-1.674	-3.86238
-1.672	-11.0789	-1.672	-3.96372
-1.67	-11.3247	-1.67	-4.07718
-1.668	-11.593	-1.668	-4.20202
-1.666	-11.8819	-1.666	-4.33753
-1.664	-12.1898	-1.664	-4.48305
-1.662	-12.5145	-1.662	-4.6384
-1.66	-12.8544	-1.66	-4.80553
-1.658	-13.2074	-1.658	-4.98169
-1.656	-13.5697	-1.656	-5.16312
-1.654	-13.9277	-1.654	-5.34586
-1.652	-14.2715	-1.652	-5.5258
-1.65	-14.5938	-1.65	-5.69864
-1.648	-14.8893	-1.648	-5.85989
-1.646	-15.1546	-1.646	-6.00492
-1.644	-15.3884	-1.644	-6.13351
-1.642	-15.591	-1.642	-6.24954
-1.64	-15.7651	-1.64	-6.35356
-1.638	-15.9151	-1.638	-6.4461
-1.636	-16.0473	-1.636	-6.52765
-1.634	-16.1659	-1.634	-6.59874
-1.632	-16.2659	-1.632	-6.65982
-1.63	-16.348	-1.63	-6.71138
-1.628	-16.4131	-1.628	-6.7541
-1.626	-16.4621	-1.626	-6.78849
-1.624	-16.4959	-1.624	-6.81486
-1.622	-16.5154	-1.622	-6.83353
-1.62	-16.5213	-1.62	-6.84482
-1.618	-16.5145	-1.618	-6.84904
-1.616	-16.4957	-1.616	-6.84649
-1.614	-16.4656	-1.614	-6.83747
-1.612	-16.4252	-1.612	-6.82227
-1.61	-16.3752	-1.61	-6.80119
-1.608	-16.3162	-1.608	-6.7745
-1.606	-16.2484	-1.606	-6.7425
-1.604	-16.1723	-1.604	-6.70546
-1.602	-16.0883	-1.602	-6.66364
-1.6	-15.9968	-1.6	-6.61732
-1.598	-15.8981	-1.598	-6.56676
-1.596	-15.7927	-1.596	-6.51221
-1.594	-15.6809	-1.594	-6.45392
-1.592	-15.5632	-1.592	-6.39216
-1.59	-15.4398	-1.59	-6.32715
-1.588	-15.3111	-1.588	-6.25913
-1.586	-15.1774	-1.586	-6.18835
-1.584	-15.0393	-1.584	-6.11503
-1.582	-14.8968	-1.582	-6.03939
-1.58	-14.7505	-1.58	-5.96166
-1.578	-14.6006	-1.578	-5.88204
-1.576	-14.4475	-1.576	-5.80076
-1.574	-14.2914	-1.574	-5.71801
-1.572	-14.1327	-1.572	-5.634
-1.57	-13.9717	-1.57	-5.54892
-1.568	-13.8088	-1.568	-5.46277
-1.566	-13.6441	-1.566	-5.37551
-1.564	-13.478	-1.564	-5.28725
-1.562	-13.3108	-1.562	-5.1981
-1.56	-13.1427	-1.56	-5.10818
-1.558	-12.9741	-1.558	-5.0176
-1.556	-12.805	-1.556	-4.92645
-1.554	-12.6352	-1.554	-4.83485
-1.552	-12.4648	-1.552	-4.74288
-1.55	-12.2939	-1.55	-4.65063
-1.548	-12.1225	-1.548	-4.55821
-1.546	-11.9509	-1.546	-4.46568
-1.544	-11.7792	-1.544	-4.37313
-1.542	-11.6075	-1.542	-4.28064
-1.54	-11.4358	-1.54	-4.18827
-1.538	-11.2645	-1.538	-4.09513
-1.536	-11.0933	-1.536	-3.99972
-1.534	-10.9225	-1.534	-3.90437
-1.532	-10.7523	-1.532	-3.81183
-1.53	-10.5826	-1.53	-3.72505
-1.528	-10.4189	-1.528	-3.64723
-1.526	-10.2738	-1.526	-3.58179
-1.524	-10.1584	-1.524	-3.53236
-1.522	-10.0817	-1.522	-3.50282
-1.52	-10.0466	-1.52	-3.4939
-1.518	-10.0489	-1.518	-3.50264
-1.516	-10.0869	-1.516	-3.52815
-1.514	-10.1585	-1.514	-3.56956
-1.512	-10.2618	-1.512	-3.62601
-1.51	-10.3949	-1.51	-3.69668
-1.508	-10.5558	-1.508	-3.78077
-1.506	-10.7426	-1.506	-3.87748
-1.504	-10.9536	-1.504	-3.98598
-1.502	-11.1869	-1.502	-4.10353
-1.5	-11.4407	-1.5	-4.23091
-1.498	-11.7135	-1.498	-4.36964
-1.496	-12.0036	-1.496	-4.52018
-1.494	-12.3092	-1.494	-4.68197
-1.492	-12.6307	-1.492	-4.85342
-1.49	-12.9647	-1.49	-5.03189
-1.488	-13.3013	-1.488	-5.21373
-1.486	-13.6314	-1.486	-5.39322
-1.484	-13.9469	-1.484	-5.56202
-1.482	-14.2408	-1.482	-5.71833
-1.48	-14.507	-1.48	-5.8614
-1.478	-14.742	-1.478	-5.99088
-1.476	-14.951	-1.476	-6.10679
-1.474	-15.1357	-1.474	-6.20954
-1.472	-15.2976	-1.472	-6.29995
-1.47	-15.4379	-1.47	-6.37919
-1.468	-15.5578	-1.468	-6.44813
-1.466	-15.6585	-1.466	-6.50685
-1.464	-15.741	-1.464	-6.5558
-1.462	-15.807	-1.462	-6.59546
-1.46	-15.8575	-1.46	-6.62627
-1.458	-15.8931	-1.458	-6.64866
-1.456	-15.9144	-1.456	-6.66304
-1.454	-15.9221	-1.454	-6.66982
-1.452	-15.9168	-1.452	-6.66939
-1.45	-15.8991	-1.45	-6.66211
-1.448	-15.8696	-1.448	-6.64849
-1.446	-15.829	-1.446	-6.62892
-1.444	-15.7778	-1.444	-6.60368
-1.442	-15.7165	-1.442	-6.57302
-1.44	-15.6458	-1.44	-6.53721
-1.438	-15.5662	-1.438	-6.49651
-1.436	-15.4782	-1.436	-6.45115
-1.434	-15.3824	-1.434	-6.40138
-1.432	-15.2793	-1.432	-6.34745
-1.43	-15.1694	-1.43	-6.28959
-1.428	-15.0532	-1.428	-6.22803
-1.426	-14.9312	-1.426	-6.16299
-1.424	-14.8039	-1.424	-6.0947
-1.422	-14.6717	-1.422	-6.02338
-1.42	-14.5352	-1.42	-5.94923
-1.418	-14.3947	-1.418	-5.87247
-1.416	-14.2508	-1.416	-5.79329
-1.414	-14.1038	-1.414	-5.7119
-1.412	-13.9541	-1.412	-5.62848
-1.41	-13.8022	-1.41	-5.54323
-1.408	-13.6483	-1.408	-5.45634
-1.406	-13.492	-1.406	-5.36797
-1.404	-13.3335	-1.404	-5.27832
-1.402	-13.1728	-1.402	-5.18753
-1.4	-13.0103	-1.4	-5.09579
-1.398	-12.8462	-1.398	-5.00326
-1.396	-12.6806	-1.396	-4.91008
-1.394	-12.5138	-1.394	-4.8164
-1.392	-12.3459	-1.392	-4.72217
-1.39	-12.177	-1.39	-4.62746
-1.388	-12.0075	-1.388	-4.53238
-1.386	-11.8373	-1.386	-4.43701
-1.384	-11.6668	-1.384	-4.34145
-1.382	-11.496	-1.382	-4.24579
-1.38	-11.3249	-1.38	-4.15011
-1.378	-11.1536	-1.378	-4.0545
-1.376	-10.9823	-1.376	-3.95905
-1.374	-10.8111	-1.374	-3.86382
-1.372	-10.6402	-1.372	-3.76881
-1.37	-10.4696	-1.37	-3.67409
-1.368	-10.2997	-1.368	-3.57977
-1.366	-10.1307	-1.366	-3.48598
-1.364	-9.96319	-1.364	-3.39305
-1.362	-9.80654	-1.362	-3.3047
-1.36	-9.67435	-1.36	-3.22722
-1.358	-9.57652	-1.358	-3.16527
-1.356	-9.51901	-1.356	-3.12172
-1.354	-9.50385	-1.354	-3.09764
-1.352	-9.52913	-1.352	-3.09226
-1.35	-9.58901	-1.35	-3.10394
-1.348	-9.6741	-1.348	-3.13227
-1.346	-9.78562	-1.346	-3.17639
-1.344	-9.92566	-1.344	-3.23543
-1.342	-10.0924	-1.342	-3.30858
-1.34	-10.2839	-1.34	-3.39503
-1.338	-10.4986	-1.338	-3.49402
-1.336	-10.7346	-1.336	-3.60481
-1.334	-10.9903	-1.334	-3.72726
-1.332	-11.264	-1.332	-3.86307
-1.33	-11.5565	-1.33	-4.00985
-1.328	-11.8696	-1.328	-4.16449
-1.326	-12.1966	-1.326	-4.32371
-1.324	-12.5304	-1.324	-4.48415
-1.322	-12.8638	-1.322	-4.64227
-1.32	-13.1893	-1.32	-4.79443
-1.318	-13.4995	-1.318	-4.93684
-1.316	-13.7866	-1.316	-5.06561
-1.314	-14.0429	-1.314	-5.17898
-1.312	-14.2652	-1.312	-5.28052
-1.31	-14.4622	-1.31	-5.3709
-1.308	-14.6359	-1.308	-5.4506
-1.306	-14.7874	-1.306	-5.52011
-1.304	-14.918	-1.304	-5.5799
-1.302	-15.0288	-1.302	-5.63041
-1.3	-15.121	-1.3	-5.67209
-1.298	-15.1956	-1.298	-5.70536
-1.296	-15.2537	-1.296	-5.73065
-1.294	-15.2972	-1.294	-5.74847
-1.292	-15.3267	-1.292	-5.75925
-1.29	-15.343	-1.29	-5.7633
-1.288	-15.3464	-1.288	-5.76092
-1.286	-15.3375	-1.286	-5.7524
-1.284	-15.3168	-1.284	-5.73803
-1.282	-15.2848	-1.282	-5.71809
-1.28	-15.2421	-1.28	-5.69287
-1.278	-15.1892	-1.278	-5.66262
-1.276	-15.1265	-1.276	-5.62762
-1.274	-15.0546	-1.274	-5.58812
-1.272	-14.9738	-1.272	-5.54438
-1.27	-14.8849	-1.27	-5.49666
-1.268	-14.7881	-1.268	-5.44518
-1.266	-14.684	-1.266	-5.3902
-1.264	-14.573	-1.264	-5.33193
-1.262	-14.4557	-1.262	-5.27062
-1.26	-14.3325	-1.26	-5.20648
-1.258	-14.2038	-1.258	-5.13972
-1.256	-14.0702	-1.256	-5.07056
-1.254	-13.932	-1.254	-4.99919
-1.252	-13.7897	-1.252	-4.92583
-1.25	-13.6438	-1.25	-4.85066
-1.248	-13.4946	-1.248	-4.77386
-1.246	-13.3427	-1.246	-4.69563
-1.244	-13.1884	-1.244	-4.61614
-1.242	-13.0322	-1.242	-4.53553
-1.24	-12.8745	-1.24	-4.45381
-1.238	-12.7158	-1.238	-4.37107
-1.236	-12.5563	-1.236	-4.28744
-1.234	-12.3962	-1.234	-4.20301
-1.232	-12.2345	-1.232	-4.11791
-1.23	-12.0716	-1.23	-4.03224
-1.228	-11.9075	-1.228	-3.94609
-1.226	-11.7425	-1.226	-3.85956
-1.224	-11.5766	-1.224	-3.77275
-1.222	-11.41	-1.222	-3.68574
-1.22	-11.2428	-1.22	-3.59862
-1.218	-11.0753	-1.218	-3.51148
-1.216	-10.9075	-1.216	-3.42438
-1.214	-10.7396	-1.214	-3.33741
-1.212	-10.5716	-1.212	-3.25062
-1.21	-10.4038	-1.21	-3.16409
-1.208	-10.2362	-1.208	-3.07786
-1.206	-10.0689	-1.206	-2.992
-1.204	-9.90209	-1.204	-2.90656
-1.202	-9.73579	-1.202	-2.82159
-1.2	-9.56834	-1.2	-2.73709
-1.198	-9.40004	-1.198	-2.65256
-1.196	-9.23985	-1.196	-2.57201
-1.194	-9.0987	-1.194	-2.50043
-1.192	-8.98929	-1.192	-2.44212
-1.19	-8.92214	-1.19	-2.40073
-1.188	-8.89363	-1.188	-2.37926
-1.186	-8.90179	-1.186	-2.3781
-1.184	-8.94485	-1.184	-2.39482
-1.182	-9.02087	-1.182	-2.42847
-1.18	-9.12787	-1.18	-2.47815
-1.178	-9.26396	-1.178	-2.543
-1.176	-9.4273	-1.176	-2.62215
-1.174	-9.61605	-1.174	-2.7148
-1.172	-9.82843	-1.172	-2.82018
-1.17	-10.0627	-1.17	-2.93753
-1.168	-10.3171	-1.168	-3.06614
-1.166	-10.5901	-1.166	-3.2053
-1.164	-10.8802	-1.164	-3.35437
-1.162	-11.191	-1.162	-3.51268
-1.16	-11.5183	-1.16	-3.68004
-1.158	-11.8548	-1.158	-3.85494
-1.156	-12.1929	-1.156	-4.03204
-1.154	-12.5253	-1.154	-4.20657
-1.152	-12.8441	-1.152	-4.37455
-1.15	-13.1418	-1.15	-4.53279
-1.148	-13.4107	-1.148	-4.67893
-1.146	-13.6451	-1.146	-4.81138
-1.144	-13.853	-1.144	-4.9306
-1.142	-14.0373	-1.142	-5.03797
-1.14	-14.1991	-1.14	-5.13402
-1.138	-14.3398	-1.138	-5.21925
-1.136	-14.4605	-1.136	-5.29416
-1.134	-14.5623	-1.134	-5.35923
-1.132	-14.6463	-1.132	-5.41491
-1.13	-14.7135	-1.13	-5.46168
-1.128	-14.7659	-1.128	-5.50017
-1.126	-14.8041	-1.126	-5.53075
-1.124	-14.8286	-1.124	-5.55373
-1.122	-14.8401	-1.122	-5.56946
-1.12	-14.8391	-1.12	-5.57823
-1.118	-14.826	-1.118	-5.58037
-1.116	-14.8016	-1.116	-5.57619
-1.114	-14.7662	-1.114	-5.56597
-1.112	-14.7204	-1.112	-5.55003
-1.11	-14.6648	-1.11	-5.52863
-1.108	-14.5997	-1.108	-5.50208
-1.106	-14.5258	-1.106	-5.47065
-1.104	-14.4436	-1.104	-5.4346
-1.102	-14.3535	-1.102	-5.39421
-1.1	-14.256	-1.1	-5.34973
-1.098	-14.1516	-1.098	-5.30142
-1.096	-14.0407	-1.096	-5.24953
-1.094	-13.924	-1.094	-5.1943
-1.092	-13.8017	-1.092	-5.13597
-1.09	-13.6744	-1.09	-5.07477
-1.088	-13.5426	-1.088	-5.01092
-1.086	-13.4066	-1.086	-4.94465
-1.084	-13.2669	-1.084	-4.87618
-1.082	-13.124	-1.082	-4.8057
-1.08	-12.9783	-1.08	-4.73342
-1.078	-12.8302	-1.078	-4.65954
-1.076	-12.6801	-1.076	-4.58426
-1.074	-12.5285	-1.074	-4.50759
-1.072	-12.3757	-1.072	-4.42959
-1.07	-12.222	-1.07	-4.35039
-1.068	-12.0667	-1.068	-4.2701
-1.066	-11.9098	-1.066	-4.18885
-1.064	-11.7515	-1.064	-4.10675
-1.062	-11.592	-1.062	-4.02392
-1.06	-11.4314	-1.06	-3.94047
-1.058	-11.2699	-1.058	-3.8565
-1.056	-11.1076	-1.056	-3.77211
-1.054	-10.9447	-1.054	-3.68739
-1.052	-10.7814	-1.052	-3.60243
-1.05	-10.6177	-1.05	-3.51732
-1.048	-10.4538	-1.048	-3.43214
-1.046	-10.2898	-1.046	-3.34695
-1.044	-10.1259	-1.044	-3.26184
-1.042	-9.96221	-1.042	-3.17686
-1.04	-9.79875	-1.04	-3.09209
-1.038	-9.63567	-1.038	-3.00763
-1.036	-9.47256	-1.036	-2.92391
-1.034	-9.30648	-1.034	-2.84003
-1.032	-9.14285	-1.032	-2.7566
-1.03	-8.99035	-1.03	-2.67658
-1.028	-8.85933	-1.028	-2.60553
-1.026	-8.76178	-1.026	-2.551
-1.024	-8.70637	-1.024	-2.5158
-1.022	-8.68883	-1.022	-2.50058
-1.02	-8.7074	-1.02	-2.50445
-1.018	-8.76034	-1.018	-2.52546
-1.016	-8.84576	-1.016	-2.56297
-1.014	-8.96163	-1.014	-2.61619
-1.012	-9.1061	-1.012	-2.68425
-1.01	-9.27732	-1.01	-2.76633
-1.008	-9.47347	-1.008	-2.86162
-1.006	-9.69279	-1.006	-2.96934
-1.004	-9.93355	-1.004	-3.08862
-1.002	-10.1941	-1.002	-3.21891
-1	-10.4727	-1	-3.35971
-0.998	-10.768	-0.998	-3.51039
-0.996	-11.0835	-0.996	-3.67022
-0.994	-11.415	-0.994	-3.83837
-0.992	-11.7552	-0.992	-4.01389
-0.99	-12.0962	-0.99	-4.19282
-0.988	-12.4305	-0.988	-4.36706
-0.986	-12.75	-0.986	-4.53117
-0.984	-13.0469	-0.984	-4.68162
-0.982	-13.313	-0.982	-4.81684
-0.98	-13.5455	-0.98	-4.9372
-0.978	-13.7528	-0.978	-5.04497
-0.976	-13.9365	-0.976	-5.14313
-0.974	-14.0979	-0.974	-5.23059
-0.972	-14.2381	-0.972	-5.30758
-0.97	-14.3584	-0.97	-5.37459
-0.968	-14.4599	-0.968	-5.43207
-0.966	-14.5436	-0.966	-5.48049
-0.964	-14.6109	-0.964	-5.52026
-0.962	-14.6631	-0.962	-5.55181
-0.96	-14.7008	-0.96	-5.57557
-0.958	-14.7246	-0.958	-5.59209
-0.956	-14.7353	-0.956	-5.60172
-0.954	-14.7333	-0.954	-5.60477
-0.952	-14.7192	-0.952	-5.60151
-0.95	-14.6937	-0.95	-5.59224
-0.948	-14.6574	-0.948	-5.57725
-0.946	-14.6108	-0.946	-5.5568
-0.944	-14.5544	-0.944	-5.53117
-0.942	-14.4888	-0.942	-5.50063
-0.94	-14.4145	-0.94	-5.46543
-0.938	-14.3321	-0.938	-5.42583
-0.936	-14.2421	-0.936	-5.38209
-0.934	-14.145	-0.934	-5.33444
-0.932	-14.0412	-0.932	-5.28312
-0.93	-13.9313	-0.93	-5.22837
-0.928	-13.8157	-0.928	-5.17043
-0.926	-13.695	-0.926	-5.1095
-0.924	-13.5695	-0.924	-5.04582
-0.922	-13.4397	-0.922	-4.97958
-0.92	-13.306	-0.92	-4.91101
-0.918	-13.1689	-0.918	-4.8403
-0.916	-13.0288	-0.916	-4.76766
-0.914	-12.886	-0.914	-4.69326
-0.912	-12.7411	-0.912	-4.6173
-0.91	-12.5942	-0.91	-4.53996
-0.908	-12.4451	-0.908	-4.46142
-0.906	-12.2937	-0.906	-4.38184
-0.904	-12.1404	-0.904	-4.3012
-0.902	-11.9852	-0.902	-4.21959
-0.9	-11.8285	-0.9	-4.13712
-0.898	-11.6704	-0.898	-4.05389
-0.896	-11.511	-0.896	-3.97002
-0.894	-11.3506	-0.894	-3.88561
-0.892	-11.1893	-0.892	-3.80076
-0.89	-11.0274	-0.89	-3.71557
-0.888	-10.8648	-0.888	-3.63012
-0.886	-10.702	-0.886	-3.5445
-0.884	-10.5389	-0.884	-3.45879
-0.882	-10.3755	-0.882	-3.37308
-0.88	-10.212	-0.88	-3.28742
-0.878	-10.0483	-0.878	-3.2019
-0.876	-9.8848	-0.876	-3.11658
-0.874	-9.72149	-0.874	-3.03152
-0.872	-9.5586	-0.872	-2.94678
-0.87	-9.39638	-0.87	-2.86168
-0.868	-9.23508	-0.868	-2.77579
-0.866	-9.07538	-0.866	-2.6921
-0.864	-8.926	-0.864	-2.61458
-0.862	-8.80093	-0.862	-2.54808
-0.86	-8.7104	-0.86	-2.49832
-0.858	-8.66051	-0.858	-2.46884
-0.856	-8.65324	-0.856	-2.45841
-0.854	-8.68648	-0.854	-2.46617
-0.852	-8.75398	-0.852	-2.49126
-0.85	-8.84609	-0.85	-2.53278
-0.848	-8.96491	-0.848	-2.58982
-0.846	-9.11205	-0.846	-2.66148
-0.844	-9.28567	-0.844	-2.74696
-0.842	-9.48397	-0.842	-2.84548
-0.84	-9.70519	-0.84	-2.95629
-0.838	-9.9476	-0.838	-3.07866
-0.836	-10.2095	-0.836	-3.21188
-0.834	-10.4893	-0.834	-3.35528
-0.832	-10.7895	-0.832	-3.5082
-0.83	-11.1095	-0.83	-3.67001
-0.828	-11.4426	-0.828	-3.84009
-0.826	-11.7821	-0.826	-4.01533
-0.824	-12.121	-0.824	-4.18944
-0.822	-12.4525	-0.822	-4.35729
-0.82	-12.7694	-0.82	-4.51496
-0.818	-13.0647	-0.818	-4.65976
-0.816	-13.3313	-0.816	-4.79025
-0.814	-13.5631	-0.814	-4.90621
-0.812	-13.7676	-0.812	-5.00865
-0.81	-13.9486	-0.81	-5.09984
-0.808	-14.1074	-0.808	-5.18289
-0.806	-14.2452	-0.806	-5.25668
-0.804	-14.3631	-0.804	-5.32069
-0.802	-14.4624	-0.802	-5.37538
-0.8	-14.5439	-0.8	-5.42117
-0.798	-14.6088	-0.798	-5.4585
-0.796	-14.6582	-0.796	-5.48778
-0.794	-14.6935	-0.794	-5.50939
-0.792	-14.7155	-0.792	-5.52373
-0.79	-14.7247	-0.79	-5.53115
-0.788	-14.7215	-0.788	-5.53204
-0.786	-14.7066	-0.786	-5.52686
-0.784	-14.6805	-0.784	-5.51595
-0.782	-14.6437	-0.782	-5.49958
-0.78	-14.5967	-0.78	-5.47798
-0.778	-14.5401	-0.778	-5.45142
-0.776	-14.4743	-0.776	-5.42014
-0.774	-14.3998	-0.774	-5.38438
-0.772	-14.3171	-0.772	-5.34437
-0.77	-14.2268	-0.77	-5.30036
-0.768	-14.1293	-0.768	-5.25256
-0.766	-14.025	-0.766	-5.20119
-0.764	-13.9144	-0.764	-5.14648
-0.762	-13.798	-0.762	-5.08864
-0.76	-13.6762	-0.76	-5.02788
-0.758	-13.5495	-0.758	-4.96439
-0.756	-13.4183	-0.756	-4.89838
-0.754	-13.283	-0.754	-4.83004
-0.752	-13.1441	-0.752	-4.75956
-0.75	-13.0019	-0.75	-4.68713
-0.748	-12.8569	-0.748	-4.61293
-0.746	-12.7095	-0.746	-4.53712
-0.744	-12.56	-0.744	-4.45989
-0.742	-12.4089	-0.742	-4.38139
-0.74	-12.2565	-0.74	-4.30179
-0.738	-12.1029	-0.738	-4.22125
-0.736	-11.9476	-0.736	-4.13991
-0.734	-11.7908	-0.734	-4.05792
-0.732	-11.6326	-0.732	-3.97527
-0.73	-11.4732	-0.73	-3.89201
-0.728	-11.3128	-0.728	-3.80824
-0.726	-11.1515	-0.726	-3.72406
-0.724	-10.9895	-0.724	-3.63957
-0.722	-10.8269	-0.722	-3.55484
-0.72	-10.6638	-0.72	-3.46998
-0.718	-10.5005	-0.718	-3.38504
-0.716	-10.337	-0.716	-3.30012
-0.714	-10.1734	-0.714	-3.21528
-0.712	-10.0099	-0.712	-3.13059
-0.71	-9.84661	-0.71	-3.04611
-0.708	-9.68361	-0.708	-2.96191
-0.706	-9.52102	-0.706	-2.87804
-0.704	-9.35771	-0.704	-2.79456
-0.702	-9.19109	-0.702	-2.71099
-0.7	-9.02744	-0.7	-2.62638
-0.698	-8.8749	-0.698	-2.54496
-0.696	-8.74266	-0.696	-2.47214
-0.694	-8.64097	-0.694	-2.41395
-0.692	-8.58032	-0.692	-2.37669
-0.69	-8.55927	-0.69	-2.36005
-0.688	-8.57451	-0.688	-2.36203
-0.686	-8.62426	-0.686	-2.38171
-0.684	-8.70669	-0.684	-2.41817
-0.682	-8.8199	-0.682	-2.47049
-0.68	-8.96202	-0.68	-2.5378
-0.678	-9.13681	-0.678	-2.61928
-0.676	-9.34316	-0.676	-2.71412
-0.674	-9.57591	-0.674	-2.82155
-0.672	-9.82998	-0.672	-2.94084
-0.67	-10.1005	-0.67	-3.07125
-0.668	-10.3827	-0.668	-3.21211
-0.666	-10.6719	-0.666	-3.36274
-0.664	-10.9636	-0.664	-3.52251
-0.662	-11.2536	-0.662	-3.69152
-0.66	-11.5376	-0.66	-3.86767
-0.658	-11.8115	-0.658	-4.04585
-0.656	-12.0714	-0.656	-4.22162
-0.654	-12.3136	-0.654	-4.3912
-0.652	-12.5343	-0.652	-4.5515
-0.65	-12.7301	-0.65	-4.70011
-0.648	-12.8978	-0.648	-4.83529
-0.646	-13.0419	-0.646	-4.95659
-0.644	-13.1672	-0.644	-5.06579
-0.642	-13.2744	-0.642	-5.16353
-0.64	-13.3646	-0.64	-5.25032
-0.638	-13.4387	-0.638	-5.32666
-0.636	-13.4975	-0.636	-5.39303
-0.634	-13.542	-0.634	-5.4499
-0.632	-13.5728	-0.632	-5.49771
-0.63	-13.5907	-0.63	-5.53702
-0.628	-13.5966	-0.628	-5.56834
-0.626	-13.5911	-0.626	-5.59201
-0.624	-13.5748	-0.624	-5.60837
-0.622	-13.5484	-0.622	-5.61771
-0.62	-13.5125	-0.62	-5.62036
-0.618	-13.4677	-0.618	-5.61663
-0.616	-13.415	-0.616	-5.60681
-0.614	-13.3547	-0.614	-5.5912
-0.612	-13.2871	-0.612	-5.57009
-0.61	-13.2127	-0.61	-5.54375
-0.608	-13.1318	-0.608	-5.51248
-0.606	-13.0446	-0.606	-5.47654
-0.604	-12.9515	-0.604	-5.4362
-0.602	-12.8528	-0.602	-5.39172
-0.6	-12.7489	-0.6	-5.34335
-0.598	-12.64	-0.598	-5.29135
-0.596	-12.5265	-0.596	-5.23595
-0.594	-12.4086	-0.594	-5.17739
-0.592	-12.2867	-0.592	-5.11592
-0.59	-12.161	-0.59	-5.05174
-0.588	-12.0319	-0.588	-4.98509
-0.586	-11.8996	-0.586	-4.91618
-0.584	-11.7645	-0.584	-4.84522
-0.582	-11.6267	-0.582	-4.77241
-0.58	-11.4865	-0.58	-4.69794
-0.578	-11.3443	-0.578	-4.62202
-0.576	-11.2002	-0.576	-4.54478
-0.574	-11.0546	-0.574	-4.46621
-0.572	-10.9077	-0.572	-4.3864
-0.57	-10.7597	-0.57	-4.3055
-0.568	-10.6109	-0.568	-4.22362
-0.566	-10.4616	-0.566	-4.14089
-0.564	-10.3118	-0.564	-4.05741
-0.562	-10.162	-0.562	-3.97329
-0.56	-10.0118	-0.56	-3.88865
-0.558	-9.86119	-0.558	-3.80357
-0.556	-9.71031	-0.556	-3.71816
-0.554	-9.55928	-0.554	-3.63254
-0.552	-9.40821	-0.552	-3.54679
-0.55	-9.25721	-0.55	-3.46094
-0.548	-9.10636	-0.548	-3.37504
-0.546	-8.95578	-0.546	-3.28915
-0.544	-8.80554	-0.544	-3.20334
-0.542	-8.65573	-0.542	-3.11771
-0.54	-8.50644	-0.54	-3.03235
-0.538	-8.35773	-0.538	-2.9474
-0.536	-8.20968	-0.536	-2.86297
-0.534	-8.0625	-0.534	-2.77954
-0.532	-7.9214	-0.532	-2.7022
-0.53	-7.79887	-0.53	-2.63727
-0.528	-7.70979	-0.528	-2.58924
-0.526	-7.66038	-0.526	-2.56096
-0.524	-7.65058	-0.524	-2.55361
-0.522	-7.67805	-0.522	-2.56668
-0.52	-7.74108	-0.52	-2.59804
-0.518	-7.83772	-0.518	-2.64392
-0.516	-7.96603	-0.516	-2.70348
-0.514	-8.12404	-0.514	-2.77745
-0.512	-8.31281	-0.512	-2.86503
-0.51	-8.53382	-0.51	-2.96544
-0.508	-8.7821	-0.508	-3.07794
-0.506	-9.05267	-0.506	-3.20178
-0.504	-9.34064	-0.504	-3.33629
-0.502	-9.64121	-0.502	-3.48078
-0.5	-9.94967	-0.5	-3.63609
-0.498	-10.2614	-0.498	-3.80292
-0.496	-10.5718	-0.496	-3.97779
-0.494	-10.8764	-0.494	-4.15691
-0.492	-11.171	-0.492	-4.33632
-0.49	-11.4511	-0.49	-4.51187
-0.488	-11.7126	-0.488	-4.67925
-0.486	-11.9515	-0.486	-4.83394
-0.484	-12.1635	-0.484	-4.97151
-0.482	-12.3505	-0.482	-5.0944
-0.48	-12.5169	-0.48	-5.2051
-0.478	-12.6636	-0.478	-5.30412
-0.476	-12.7918	-0.476	-5.392
-0.474	-12.9023	-0.474	-5.46923
-0.472	-12.9961	-0.472	-5.5363
-0.47	-13.0742	-0.47	-5.5937
-0.468	-13.1372	-0.468	-5.64189
-0.466	-13.1862	-0.466	-5.68149
-0.464	-13.2218	-0.464	-5.71289
-0.462	-13.2449	-0.462	-5.73646
-0.46	-13.256	-0.46	-5.75253
-0.458	-13.256	-0.458	-5.76143
-0.456	-13.2454	-0.456	-5.76348
-0.454	-13.2249	-0.454	-5.75902
-0.452	-13.1954	-0.452	-5.74836
-0.45	-13.1576	-0.45	-5.7318
-0.448	-13.1118	-0.448	-5.70964
-0.446	-13.0583	-0.446	-5.68218
-0.444	-12.9975	-0.444	-5.64971
-0.442	-12.9297	-0.442	-5.61251
-0.44	-12.8553	-0.44	-5.57085
-0.438	-12.7746	-0.438	-5.52501
-0.436	-12.6879	-0.436	-5.47525
-0.434	-12.5955	-0.434	-5.42182
-0.432	-12.4978	-0.432	-5.36498
-0.43	-12.3951	-0.43	-5.30496
-0.428	-12.2877	-0.428	-5.242
-0.426	-12.1759	-0.426	-5.17635
-0.424	-12.06	-0.424	-5.10821
-0.422	-11.9403	-0.422	-5.0378
-0.42	-11.8172	-0.42	-4.96534
-0.418	-11.6908	-0.418	-4.89104
-0.416	-11.5615	-0.416	-4.81508
-0.414	-11.4295	-0.414	-4.73751
-0.412	-11.2953	-0.412	-4.65842
-0.41	-11.1589	-0.41	-4.57794
-0.408	-11.0207	-0.408	-4.49621
-0.406	-10.8811	-0.406	-4.41337
-0.404	-10.7401	-0.404	-4.32954
-0.402	-10.5981	-0.402	-4.24484
-0.4	-10.4554	-0.4	-4.15938
-0.398	-10.3122	-0.398	-4.07329
-0.396	-10.1688	-0.396	-3.98666
-0.394	-10.025	-0.394	-3.8996
-0.392	-9.88067	-0.392	-3.8122
-0.39	-9.73587	-0.39	-3.72456
-0.388	-9.59073	-0.388	-3.63676
-0.386	-9.44537	-0.386	-3.54887
-0.384	-9.29988	-0.384	-3.46098
-0.382	-9.15438	-0.382	-3.37317
-0.38	-9.00916	-0.38	-3.2855
-0.378	-8.86744	-0.378	-3.19803
-0.376	-8.72636	-0.376	-3.11085
-0.374	-8.58245	-0.374	-3.024
-0.372	-8.43446	-0.372	-2.93754
-0.37	-8.28338	-0.37	-2.85077
-0.368	-8.13243	-0.368	-2.76308
-0.366	-7.98707	-0.366	-2.67887
-0.364	-7.85774	-0.364	-2.60354
-0.362	-7.76176	-0.362	-2.54315
-0.36	-7.70204	-0.36	-2.50394
-0.358	-7.67949	-0.358	-2.4851
-0.356	-7.69436	-0.356	-2.48484
-0.354	-7.74627	-0.354	-2.50228
-0.352	-7.83423	-0.352	-2.53648
-0.35	-7.95659	-0.35	-2.58655
-0.348	-8.1108	-0.348	-2.65158
-0.346	-8.29358	-0.346	-2.73078
-0.344	-8.50293	-0.344	-2.82333
-0.342	-8.73697	-0.342	-2.92848
-0.34	-8.99388	-0.34	-3.04547
-0.338	-9.27189	-0.338	-3.17359
-0.336	-9.56928	-0.336	-3.31215
-0.334	-9.88434	-0.334	-3.4605
-0.332	-10.2163	-0.332	-3.61836
-0.33	-10.5677	-0.33	-3.78692
-0.328	-10.9314	-0.328	-3.96285
-0.326	-11.2986	-0.326	-4.1421
-0.324	-11.6604	-0.324	-4.3208
-0.322	-12.0077	-0.322	-4.49528
-0.32	-12.3313	-0.32	-4.66198
-0.318	-12.6219	-0.318	-4.81757
-0.316	-12.8812	-0.316	-4.95885
-0.314	-13.1149	-0.314	-5.08406
-0.312	-13.3243	-0.312	-5.19656
-0.31	-13.5107	-0.31	-5.29729
-0.308	-13.6754	-0.308	-5.38677
-0.306	-13.8196	-0.306	-5.46551
-0.304	-13.9443	-0.304	-5.53401
-0.302	-14.0512	-0.302	-5.59274
-0.3	-14.1414	-0.3	-5.64216
-0.298	-14.2156	-0.298	-5.68276
-0.296	-14.2745	-0.296	-5.71516
-0.294	-14.3188	-0.294	-5.73971
-0.292	-14.3492	-0.292	-5.75677
-0.29	-14.3662	-0.29	-5.76663
-0.288	-14.3706	-0.288	-5.76964
-0.286	-14.363	-0.286	-5.7661
-0.284	-14.3439	-0.284	-5.75631
-0.282	-14.314	-0.282	-5.74058
-0.28	-14.2739	-0.28	-5.71921
-0.278	-14.2242	-0.278	-5.69247
-0.276	-14.1654	-0.276	-5.66067
-0.274	-14.0981	-0.274	-5.62406
-0.272	-14.0229	-0.272	-5.58294
-0.27	-13.9402	-0.27	-5.53755
-0.268	-13.8506	-0.268	-5.48817
-0.266	-13.7545	-0.266	-5.43504
-0.264	-13.6526	-0.264	-5.37842
-0.262	-13.5453	-0.262	-5.31854
-0.26	-13.433	-0.26	-5.25565
-0.258	-13.3162	-0.258	-5.18998
-0.256	-13.1953	-0.256	-5.12175
-0.254	-13.0709	-0.254	-5.05118
-0.252	-12.9432	-0.252	-4.97848
-0.25	-12.8128	-0.25	-4.90387
-0.248	-12.6797	-0.248	-4.82754
-0.246	-12.5435	-0.246	-4.74969
-0.244	-12.4046	-0.244	-4.6705
-0.242	-12.2632	-0.242	-4.58998
-0.24	-12.1195	-0.24	-4.50819
-0.238	-11.9737	-0.238	-4.42527
-0.236	-11.826	-0.236	-4.34134
-0.234	-11.6767	-0.234	-4.25652
-0.232	-11.5259	-0.232	-4.17094
-0.23	-11.3738	-0.23	-4.0847
-0.228	-11.2206	-0.228	-3.99792
-0.226	-11.0665	-0.226	-3.91068
-0.224	-10.9117	-0.224	-3.8231
-0.222	-10.7564	-0.222	-3.73528
-0.22	-10.6006	-0.22	-3.64734
-0.218	-10.4442	-0.218	-3.5593
-0.216	-10.2873	-0.216	-3.4712
-0.214	-10.1299	-0.214	-3.38311
-0.212	-9.97231	-0.212	-3.2951
-0.21	-9.81464	-0.21	-3.20727
-0.208	-9.65723	-0.208	-3.11971
-0.206	-9.50045	-0.206	-3.03255
-0.204	-9.34472	-0.204	-2.94594
-0.202	-9.19053	-0.202	-2.8603
-0.2	-9.04394	-0.2	-2.78068
-0.198	-8.91943	-0.198	-2.71341
-0.196	-8.82807	-0.196	-2.66299
-0.194	-8.77667	-0.194	-2.63227
-0.192	-8.76776	-0.192	-2.62245
-0.19	-8.79961	-0.19	-2.63311
-0.188	-8.86623	-0.188	-2.66216
-0.186	-8.95965	-0.186	-2.70589
-0.184	-9.08249	-0.184	-2.76323
-0.182	-9.23394	-0.182	-2.83502
-0.18	-9.41213	-0.18	-2.92044
-0.178	-9.61525	-0.178	-3.01872
-0.176	-9.84149	-0.176	-3.12912
-0.174	-10.0891	-0.174	-3.2509
-0.172	-10.3564	-0.172	-3.38337
-0.17	-10.6457	-0.17	-3.52585
-0.168	-10.9561	-0.168	-3.67901
-0.166	-11.281	-0.166	-3.84386
-0.164	-11.6138	-0.164	-4.01703
-0.162	-11.9477	-0.162	-4.19478
-0.16	-12.276	-0.16	-4.37324
-0.158	-12.5916	-0.158	-4.54832
-0.156	-12.8874	-0.156	-4.71581
-0.154	-13.1564	-0.154	-4.87129
-0.152	-13.3925	-0.152	-5.0102
-0.15	-13.6023	-0.15	-5.13342
-0.148	-13.7887	-0.148	-5.24436
-0.146	-13.9531	-0.146	-5.34355
-0.144	-14.0965	-0.144	-5.43151
-0.142	-14.2201	-0.142	-5.50876
-0.14	-14.3251	-0.14	-5.57578
-0.138	-14.4124	-0.138	-5.63306
-0.136	-14.483	-0.136	-5.68106
-0.134	-14.5379	-0.134	-5.72035
-0.132	-14.5784	-0.132	-5.75144
-0.13	-14.6055	-0.13	-5.77465
-0.128	-14.6198	-0.128	-5.79033
-0.126	-14.6218	-0.126	-5.79881
-0.124	-14.6121	-0.124	-5.80042
-0.122	-14.5912	-0.122	-5.79548
-0.12	-14.5596	-0.12	-5.7843
-0.118	-14.5179	-0.118	-5.7672
-0.116	-14.4666	-0.116	-5.74447
-0.114	-14.4062	-0.114	-5.71641
-0.112	-14.3371	-0.112	-5.68331
-0.11	-14.26	-0.11	-5.64545
-0.108	-14.1751	-0.108	-5.60311
-0.106	-14.0831	-0.106	-5.55655
-0.104	-13.9844	-0.104	-5.50604
-0.102	-13.8794	-0.102	-5.45184
-0.1	-13.7686	-0.1	-5.39419
-0.098	-13.6524	-0.098	-5.33335
-0.096	-13.5313	-0.096	-5.26955
-0.094	-13.4056	-0.094	-5.20302
-0.092	-13.2758	-0.092	-5.13399
-0.09	-13.1422	-0.09	-5.06267
-0.088	-13.0054	-0.088	-4.98928
-0.086	-12.8656	-0.086	-4.91402
-0.084	-12.7233	-0.084	-4.8371
-0.082	-12.5787	-0.082	-4.75865
-0.08	-12.4323	-0.08	-4.67868
-0.078	-12.2844	-0.078	-4.59732
-0.076	-12.1347	-0.076	-4.51471
-0.074	-11.9832	-0.074	-4.43099
-0.072	-11.83	-0.072	-4.34628
-0.07	-11.6754	-0.07	-4.2607
-0.068	-11.5195	-0.068	-4.17437
-0.066	-11.3625	-0.066	-4.08741
-0.064	-11.2045	-0.064	-3.99991
-0.062	-11.0458	-0.062	-3.91199
-0.06	-10.8864	-0.06	-3.82373
-0.058	-10.7266	-0.058	-3.73524
-0.056	-10.5664	-0.056	-3.64659
-0.054	-10.406	-0.054	-3.55786
-0.052	-10.2454	-0.052	-3.46914
-0.05	-10.0849	-0.05	-3.38051
-0.048	-9.92446	-0.048	-3.29202
-0.046	-9.76425	-0.046	-3.20375
-0.044	-9.60435	-0.044	-3.11577
-0.042	-9.44485	-0.042	-3.02813
-0.04	-9.28585	-0.04	-2.94089
-0.038	-9.12504	-0.038	-2.85404
-0.036	-8.9629	-0.036	-2.76698
-0.034	-8.80821	-0.034	-2.68382
-0.032	-8.67099	-0.032	-2.60954
-0.03	-8.56235	-0.03	-2.5485
-0.028	-8.49438	-0.028	-2.50448
-0.026	-8.46843	-0.026	-2.48064
-0.024	-8.4797	-0.024	-2.47696
-0.022	-8.52636	-0.022	-2.49112
-0.02	-8.60652	-0.02	-2.52218
-0.018	-8.71821	-0.018	-2.56926
-0.016	-8.86346	-0.016	-2.63147
-0.014	-9.04282	-0.014	-2.70797
-0.012	-9.25136	-0.012	-2.79797
-0.01	-9.48426	-0.01	-2.90067
-0.008	-9.73682	-0.008	-3.01535
-0.006	-10.0045	-0.006	-3.14128
-0.004	-10.2827	-0.004	-3.27776
-0.002	-10.5672	-0.002	-3.42415
0	-10.8538	0	-3.57978
0.002	-11.1382	0.002	-3.74531
0.004	-11.4166	0.004	-3.91893
0.006	-11.6849	0.006	-4.09587
0.008	-11.9395	0.008	-4.27164
0.01	-12.1767	0.01	-4.44202
0.012	-12.3928	0.012	-4.60305
0.014	-12.5846	0.014	-4.75106
0.016	-12.7511	0.016	-4.88335
0.018	-12.8976	0.018	-5.00252
0.02	-13.0253	0.02	-5.1097
0.022	-13.1352	0.022	-5.20544
0.024	-13.2283	0.024	-5.29025
0.026	-13.3054	0.026	-5.36462
0.028	-13.3673	0.028	-5.42904
0.03	-13.415	0.03	-5.48399
0.032	-13.4492	0.032	-5.53016
0.034	-13.4706	0.034	-5.56798
0.036	-13.4799	0.036	-5.5978
0.038	-13.478	0.038	-5.61994
0.04	-13.4654	0.04	-5.63472
0.042	-13.4427	0.042	-5.64247
0.044	-13.4105	0.044	-5.64349
0.046	-13.3695	0.046	-5.6381
0.048	-13.3203	0.048	-5.6266
0.05	-13.2636	0.05	-5.60929
0.052	-13.1998	0.052	-5.58646
0.054	-13.1293	0.054	-5.55839
0.056	-13.0523	0.056	-5.52537
0.058	-12.9692	0.058	-5.48767
0.06	-12.8803	0.06	-5.44556
0.062	-12.7858	0.062	-5.39931
0.064	-12.686	0.064	-5.34919
0.066	-12.5814	0.066	-5.29543
0.068	-12.4721	0.068	-5.2383
0.07	-12.3585	0.07	-5.17803
0.072	-12.2408	0.072	-5.11487
0.074	-12.1193	0.074	-5.04905
0.076	-11.9942	0.076	-4.98079
0.078	-11.866	0.078	-4.91032
0.08	-11.7348	0.08	-4.83786
0.082	-11.6008	0.082	-4.76362
0.084	-11.4645	0.084	-4.6878
0.086	-11.3259	0.086	-4.6106
0.088	-11.1854	0.088	-4.5322
0.09	-11.0432	0.09	-4.45258
0.092	-10.8996	0.092	-4.37182
0.094	-10.7548	0.094	-4.29004
0.096	-10.6091	0.096	-4.20733
0.098	-10.4626	0.098	-4.12379
0.1	-10.3156	0.1	-4.03953
0.102	-10.1684	0.102	-3.95463
0.104	-10.0211	0.104	-3.86918
0.106	-9.87376	0.106	-3.78328
0.108	-9.72631	0.108	-3.69702
0.11	-9.5788	0.11	-3.61049
0.112	-9.43128	0.112	-3.52376
0.114	-9.28381	0.114	-3.43692
0.116	-9.13647	0.116	-3.35005
0.118	-8.98931	0.118	-3.26323
0.12	-8.84239	0.12	-3.17653
0.122	-8.69578	0.122	-3.09003
0.124	-8.54954	0.124	-3.0038
0.126	-8.40373	0.126	-2.9179
0.128	-8.25842	0.128	-2.83241
0.13	-8.11366	0.13	-2.74739
[truncated: 997 more rows]

## Sheet: A4
_RG_fixed_x	_RG_fixed_y
-3.866	0
-3.864	0
-3.862	0
-3.86	0
-3.858	0
-3.856	0
-3.854	0
-3.852	0
-3.85	0
-3.848	0
-3.846	0
-3.844	0
-3.842	0
-3.84	0
-3.838	0
-3.836	0
-3.834	0
-3.832	0
-3.83	0
-3.828	0
-3.826	0
-3.824	0
-3.822	0
-3.82	0
-3.818	0
-3.816	0
-3.814	0
-3.812	0
-3.81	0
-3.808	0
-3.806	0
-3.804	0
-3.802	0
-3.8	0
-3.798	0
-3.796	0
-3.794	0
-3.792	0
-3.79	0
-3.788	0
-3.786	0
-3.784	0
-3.782	0
-3.78	0
-3.778	0
-3.776	0
-3.774	0
-3.772	0
-3.77	0
-3.768	0
-3.766	0
-3.764	0
-3.762	0
-3.76	0
-3.758	0
-3.756	0
-3.754	0
-3.752	0
-3.75	0
-3.748	0
-3.746	0
-3.744	0
-3.742	0
-3.74	0
-3.738	0
-3.736	0
-3.734	0
-3.732	0
-3.73	0
-3.728	0
-3.726	0
-3.724	0
-3.722	0
-3.72	0
-3.718	0
-3.716	0
-3.714	0
-3.712	0
-3.71	0
-3.708	0
-3.706	0
-3.704	0
-3.702	0
-3.7	0
-3.698	0
-3.696	0
-3.694	0
-3.692	0
-3.69	0
-3.688	0
-3.686	0
-3.684	0
-3.682	0
-3.68	0
-3.678	0
-3.676	0
-3.674	0
-3.672	0
-3.67	0
-3.668	0
-3.666	0
-3.664	0
-3.662	0
-3.66	0
-3.658	0
-3.656	0
-3.654	0
-3.652	0
-3.65	0
-3.648	0
-3.646	0
-3.644	0
-3.642	0
-3.64	0
-3.638	0
-3.636	0
-3.634	0
-3.632	0
-3.63	0
-3.628	0
-3.626	0
-3.624	0
-3.622	0
-3.62	0
-3.618	0
-3.616	0
-3.614	0
-3.612	0
-3.61	0
-3.608	0
-3.606	0
-3.604	0
-3.602	0
-3.6	0
-3.598	0
-3.596	0
-3.594	0
-3.592	0
-3.59	0
-3.588	0
-3.586	0
-3.584	0
-3.582	0
-3.58	0
-3.578	0
-3.576	0
-3.574	0
-3.572	0
-3.57	0
-3.568	0
-3.566	0
-3.564	0
-3.562	0
-3.56	0
-3.558	0
-3.556	0
-3.554	0
-3.552	0
-3.55	0
-3.548	0
-3.546	0
-3.544	0
-3.542	0
-3.54	0
-3.538	0
-3.536	0
-3.534	0
-3.532	0
-3.53	0
-3.528	0
-3.526	0
-3.524	0
-3.522	0
-3.52	0
-3.518	0
-3.516	0
-3.514	0
-3.512	0
-3.51	0
-3.508	0
-3.506	0
-3.504	0
-3.502	0
-3.5	0
-3.498	0
-3.496	0
-3.494	0
-3.492	0
-3.49	0
-3.488	0
-3.486	0
-3.484	0
-3.482	0
-3.48	0
-3.478	0
-3.476	0
-3.474	0
-3.472	0
-3.47	0
-3.468	0
-3.466	0
-3.464	0
-3.462	0
-3.46	0
-3.458	0
-3.456	0
-3.454	0
-3.452	0
-3.45	0
-3.448	0
-3.446	0
-3.444	0
-3.442	0
-3.44	0
-3.438	0
-3.436	0
-3.434	0
-3.432	0
-3.43	0
-3.428	0
-3.426	0
-3.424	0
-3.422	0
-3.42	0
-3.418	0
-3.416	0
-3.414	0
-3.412	0
-3.41	0
-3.408	0
-3.406	0
-3.404	0
-3.402	0
-3.4	0
-3.398	0
-3.396	0
-3.394	0
-3.392	0
-3.39	0
-3.388	0
-3.386	0
-3.384	0
-3.382	0
-3.38	0
-3.378	0
-3.376	0
-3.374	0
-3.372	0
-3.37	0
-3.368	0
-3.366	0
-3.364	0
-3.362	0
-3.36	0
-3.358	0
-3.356	0
-3.354	0
-3.352	0
-3.35	0
-3.348	0
-3.346	0
-3.344	0
-3.342	0
-3.34	0
-3.338	0
-3.336	0
-3.334	0
-3.332	0
-3.33	0
-3.328	0
-3.326	0
-3.324	0
-3.322	0
-3.32	0
-3.318	0
-3.316	0
-3.314	0
-3.312	0
-3.31	0
-3.308	0
-3.306	0
-3.304	0
-3.302	0
-3.3	0
-3.298	0
-3.296	0
-3.294	0
-3.292	0
-3.29	0
-3.288	0
-3.286	0
-3.284	0
-3.282	0
-3.28	0
-3.278	0
-3.276	0
-3.274	0
-3.272	0
-3.27	0
-3.268	0
-3.266	0
-3.264	0
-3.262	0
-3.26	0
-3.258	0
-3.256	0
-3.254	0
-3.252	0
-3.25	0
-3.248	0
-3.246	0
-3.244	0
-3.242	0
-3.24	0
-3.238	0
-3.236	0
-3.234	0
-3.232	0
-3.23	0
-3.228	0
-3.226	0
-3.224	0
-3.222	0
-3.22	0
-3.218	0
-3.216	0
-3.214	0
-3.212	0
-3.21	0
-3.208	0
-3.206	0
-3.204	0
-3.202	0
-3.2	0
-3.198	0
-3.196	0
-3.194	0
-3.192	0
-3.19	0
-3.188	0
-3.186	0
-3.184	0
-3.182	0
-3.18	0
-3.178	0
-3.176	0
-3.174	0
-3.172	0
-3.17	0
-3.168	0
-3.166	0
-3.164	0
-3.162	0
-3.16	0
-3.158	0
-3.156	0
-3.154	0
-3.152	0
-3.15	0
-3.148	0
-3.146	0
-3.144	0
-3.142	0
-3.14	0
-3.138	0
-3.136	0
-3.134	0
-3.132	0
-3.13	0
-3.128	0
-3.126	0
-3.124	0
-3.122	0
-3.12	0
-3.118	0
-3.116	0
-3.114	0
-3.112	0
-3.11	0
-3.108	0
-3.106	0
-3.104	0
-3.102	0
-3.1	0
-3.098	0
-3.096	0
-3.094	0
-3.092	0
-3.09	0
-3.088	0
-3.086	0
-3.084	0
-3.082	0
-3.08	0
-3.078	0
-3.076	0
-3.074	0
-3.072	0
-3.07	0
-3.068	0
-3.066	0
-3.064	0
-3.062	0
-3.06	0
-3.058	0
-3.056	0
-3.054	0
-3.052	0
-3.05	0
-3.048	0
-3.046	0
-3.044	0
-3.042	0
-3.04	0
-3.038	0
-3.036	0
-3.034	0
-3.032	0
-3.03	0
-3.028	0
-3.026	0
-3.024	0
-3.022	0
-3.02	0
-3.018	0
-3.016	0
-3.014	0
-3.012	0
-3.01	0
-3.008	0
-3.006	0
-3.004	0
-3.002	0
-3	0
-2.998	0
-2.996	0
-2.994	0
-2.992	0
-2.99	0
-2.988	0
-2.986	0
-2.984	0
-2.982	0
-2.98	0
-2.978	0
-2.976	0
-2.974	0
-2.972	0
-2.97	0
-2.968	0
-2.966	0
-2.964	0
-2.962	0
-2.96	0
-2.958	0
-2.956	0
-2.954	0
-2.952	0
-2.95	0
-2.948	0
-2.946	0
-2.944	0
-2.942	0
-2.94	0
-2.938	0
-2.936	0
-2.934	0
-2.932	0
-2.93	0
-2.928	0
-2.926	0
-2.924	0
-2.922	0
-2.92	0
-2.918	0
-2.916	0
-2.914	0
-2.912	0
-2.91	0
-2.908	0
-2.906	0
-2.904	0
-2.902	0
-2.9	0
-2.898	0
-2.896	0
-2.894	0
-2.892	0
-2.89	0
-2.888	0
-2.886	0
-2.884	0
-2.882	0
-2.88	0
-2.878	0
-2.876	0
-2.874	0
-2.872	0
-2.87	0
-2.868	0
-2.866	0
-2.864	0
-2.862	0
-2.86	0
-2.858	0
-2.856	0
-2.854	0
-2.852	0
-2.85	0
-2.848	0
-2.846	0
-2.844	0
-2.842	0
-2.84	0
-2.838	0
-2.836	0
-2.834	0
-2.832	0
-2.83	0
-2.828	0
-2.826	0
-2.824	0
-2.822	0
-2.82	0
-2.818	0
-2.816	0
-2.814	0
-2.812	0
-2.81	0
-2.808	0
-2.806	0
-2.804	0
-2.802	0
-2.8	0
-2.798	0
-2.796	0
-2.794	0
-2.792	0
-2.79	0
-2.788	0
-2.786	0
-2.784	0
-2.782	0
-2.78	0
-2.778	0
-2.776	0
-2.774	0
-2.772	0
-2.77	0
-2.768	0
-2.766	0
-2.764	0
-2.762	0
-2.76	0
-2.758	0
-2.756	0
-2.754	0
-2.752	0
-2.75	0
-2.748	0
-2.746	0
-2.744	0
-2.742	0
-2.74	0
-2.738	0
-2.736	0
-2.734	0
-2.732	0
-2.73	0
-2.728	0
-2.726	0
-2.724	0
-2.722	0
-2.72	0
-2.718	0
-2.716	0
-2.714	0
-2.712	0
-2.71	0
-2.708	0
-2.706	0
-2.704	0
-2.702	0
-2.7	0
-2.698	0
-2.696	0
-2.694	0
-2.692	0
-2.69	0
-2.688	0
-2.686	0
-2.684	0
-2.682	0
-2.68	0
-2.678	0
-2.676	0
-2.674	0
-2.672	0
-2.67	0
-2.668	0
-2.666	0
-2.664	0
-2.662	0
-2.66	0
-2.658	0
-2.656	0
-2.654	0
-2.652	0
-2.65	0
-2.648	0
-2.646	0
-2.644	0
-2.642	0
-2.64	0
-2.638	0
-2.636	0
-2.634	0
-2.632	0
-2.63	0
-2.628	0
-2.626	0
-2.624	0
-2.622	0
-2.62	0
-2.618	0
-2.616	0
-2.614	0
-2.612	0
-2.61	0
-2.608	0
-2.606	0
-2.604	0
-2.602	0
-2.6	0
-2.598	0
-2.596	0
-2.594	0
-2.592	0
-2.59	0
-2.588	0
-2.586	0
-2.584	0
-2.582	0
-2.58	0
-2.578	0
-2.576	0
-2.574	0
-2.572	0
-2.57	0
-2.568	0
-2.566	0
-2.564	0
-2.562	0
-2.56	0
-2.558	0
-2.556	0
-2.554	0
-2.552	0
-2.55	0
-2.548	0
-2.546	0
-2.544	0
-2.542	0
-2.54	0
-2.538	0
-2.536	0
-2.534	0
-2.532	0
-2.53	0
-2.528	0
-2.526	0
-2.524	0
-2.522	0
-2.52	0
-2.518	0
-2.516	0
-2.514	0
-2.512	0
-2.51	0
-2.508	0
-2.506	0
-2.504	0
-2.502	0
-2.5	0
-2.498	0
-2.496	0
-2.494	0
-2.492	0
-2.49	0
-2.488	0
-2.486	0
-2.484	0
-2.482	0
-2.48	0
-2.478	0
-2.476	0
-2.474	0
-2.472	0
-2.47	0
-2.468	0
-2.466	0
-2.464	0
-2.462	0
-2.46	0
-2.458	0
-2.456	0
-2.454	0
-2.452	0
-2.45	0
-2.448	0
-2.446	0
-2.444	0
-2.442	0
-2.44	0
-2.438	0
-2.436	0
-2.434	0
-2.432	0
-2.43	0
-2.428	0
-2.426	0
-2.424	0
-2.422	0
-2.42	0
-2.418	0
-2.416	0
-2.414	0
-2.412	0
-2.41	0
-2.408	0
-2.406	0
-2.404	0
-2.402	0
-2.4	0
-2.398	0
-2.396	0
-2.394	0
-2.392	0
-2.39	0
-2.388	0
-2.386	0
-2.384	0
-2.382	0
-2.38	0
-2.378	0
-2.376	0
-2.374	0
-2.372	0
-2.37	0
-2.368	0
-2.366	0
-2.364	0
-2.362	0
-2.36	0
-2.358	0
-2.356	0
-2.354	0
-2.352	0
-2.35	0
-2.348	0
-2.346	0
-2.344	0
-2.342	0
-2.34	0
-2.338	0
-2.336	0
-2.334	0
-2.332	0
-2.33	0
-2.328	0
-2.326	0
-2.324	0
-2.322	0
-2.32	0
-2.318	0
-2.316	0
-2.314	0
-2.312	0
-2.31	0
-2.308	0
-2.306	0
-2.304	0
-2.302	0
-2.3	0
-2.298	0
-2.296	0
-2.294	0
-2.292	0
-2.29	0
-2.288	0
-2.286	0
-2.284	0
-2.282	0
-2.28	0
-2.278	0
-2.276	0
-2.274	0
-2.272	0
-2.27	0
-2.268	0
-2.266	0
-2.264	0
-2.262	0
-2.26	0
-2.258	0
-2.256	0
-2.254	0
-2.252	0
-2.25	0
-2.248	0
-2.246	0
-2.244	0
-2.242	0
-2.24	0
-2.238	0
-2.236	0
-2.234	0
-2.232	0
-2.23	0
-2.228	0
-2.226	0
-2.224	0
-2.222	0
-2.22	0
-2.218	0
-2.216	0
-2.214	0
-2.212	0
-2.21	0
-2.208	0
-2.206	0
-2.204	0
-2.202	0
-2.2	0
-2.198	0
-2.196	0
-2.194	0
-2.192	0
-2.19	0
-2.188	0
-2.186	0
-2.184	0
-2.182	0
-2.18	0
-2.178	0
-2.176	0
-2.174	0
-2.172	0
-2.17	0
-2.168	0
-2.166	0
-2.164	0
-2.162	0
-2.16	0
-2.158	0
-2.156	0
-2.154	0
-2.152	0
-2.15	0
-2.148	0
-2.146	0
-2.144	0
-2.142	0
-2.14	0
-2.138	0
-2.136	0
-2.134	0
-2.132	0
-2.13	0
-2.128	0
-2.126	0
-2.124	0
-2.122	0
-2.12	0
-2.118	0
-2.116	0
-2.114	0
-2.112	0
-2.11	0
-2.108	0
-2.106	0
-2.104	0
-2.102	0
-2.1	0
-2.098	0
-2.096	0
-2.094	0
-2.092	0
-2.09	0
-2.088	0
-2.086	0
-2.084	0
-2.082	0
-2.08	0
-2.078	0
-2.076	0
-2.074	0
-2.072	0
-2.07	0
-2.068	0
-2.066	0
-2.064	0
-2.062	0
-2.06	0
-2.058	0
-2.056	0
-2.054	0
-2.052	0
-2.05	0
-2.048	0
-2.046	0
-2.044	0
-2.042	0
-2.04	0
-2.038	0
-2.036	0
-2.034	0
-2.032	0
-2.03	0
-2.028	0
-2.026	0
-2.024	0
-2.022	0
-2.02	0
-2.018	0
-2.016	0
-2.014	0
-2.012	0
-2.01	0
-2.008	0
-2.006	0
-2.004	0
-2.002	0
-2	0
-1.998	0
-1.996	0
-1.994	0
-1.992	0
-1.99	0
-1.988	0
-1.986	0
-1.984	0
-1.982	0
-1.98	0
-1.978	0
-1.976	0
-1.974	0
-1.972	0
-1.97	0
-1.968	0
-1.966	0
-1.964	0
-1.962	0
-1.96	0
-1.958	0
-1.956	0
-1.954	0
-1.952	0
-1.95	0
-1.948	0
-1.946	0
-1.944	0
-1.942	0
-1.94	0
-1.938	0
-1.936	0
-1.934	0
-1.932	0
-1.93	0
-1.928	0
-1.926	0
-1.924	0
-1.922	0
-1.92	0
-1.918	0
-1.916	0
-1.914	0
-1.912	0
-1.91	0
-1.908	0
-1.906	0
-1.904	0
-1.902	0
-1.9	0
-1.898	0
-1.896	0
-1.894	0
-1.892	0
-1.89	0
-1.888	0
-1.886	0
-1.884	0
-1.882	0
-1.88	0
-1.878	0
-1.876	0
-1.874	0
-1.872	0
-1.87	0
-1.868	0
-1.866	0
-1.864	0
-1.862	0
-1.86	0
-1.858	0
-1.856	0
-1.854	0
-1.852	0
-1.85	0
-1.848	0
-1.846	0
-1.844	0
-1.842	0
-1.84	0
-1.838	0
-1.836	0
-1.834	0
-1.832	0
-1.83	0
-1.828	0
-1.826	0
-1.824	0
-1.822	0
-1.82	0
-1.818	0
-1.816	0
-1.814	0
-1.812	0
-1.81	0
-1.808	0
-1.806	0
-1.804	0
-1.802	0
-1.8	0
-1.798	0
-1.796	0
-1.794	0
-1.792	0
-1.79	0
-1.788	0
-1.786	0
-1.784	0
-1.782	0
-1.78	0
-1.778	0
-1.776	0
-1.774	0
-1.772	0
-1.77	0
-1.768	0
-1.766	0
-1.764	0
-1.762	0
-1.76	0
-1.758	0
-1.756	0
-1.754	0
-1.752	0
-1.75	0
-1.748	0
-1.746	0
-1.744	0
-1.742	0
-1.74	0
-1.738	0
-1.736	0
-1.734	0
-1.732	0
-1.73	0
-1.728	0
-1.726	0
-1.724	0
-1.722	0
-1.72	0
-1.718	0
-1.716	0
-1.714	0
-1.712	0
-1.71	0
-1.708	0
-1.706	0
-1.704	0
-1.702	0
-1.7	0
-1.698	0
-1.696	0
-1.694	0
-1.692	0
-1.69	0
-1.688	0
-1.686	0
-1.684	0
-1.682	0
-1.68	0
-1.678	0
-1.676	0
-1.674	0
-1.672	0
-1.67	0
-1.668	0
-1.666	0
-1.664	0
-1.662	0
-1.66	0
-1.658	0
-1.656	0
-1.654	0
-1.652	0
-1.65	0
-1.648	0
-1.646	0
-1.644	0
-1.642	0
-1.64	0
-1.638	0
-1.636	0
-1.634	0
-1.632	0
-1.63	0
-1.628	0
-1.626	0
-1.624	0
-1.622	0
-1.62	0
-1.618	0
-1.616	0
-1.614	0
-1.612	0
-1.61	0
-1.608	0
-1.606	0
-1.604	0
-1.602	0
-1.6	0
-1.598	0
-1.596	0
-1.594	0
-1.592	0
-1.59	0
-1.588	0
-1.586	0
-1.584	0
-1.582	0
-1.58	0
-1.578	0
-1.576	0
-1.574	0
-1.572	0
-1.57	0
-1.568	0
-1.566	0
-1.564	0
-1.562	0
-1.56	0
-1.558	0
-1.556	0
-1.554	0
-1.552	0
-1.55	0
-1.548	0
-1.546	0
-1.544	0
-1.542	0
-1.54	0
-1.538	0
-1.536	0
-1.534	0
-1.532	0
-1.53	0
-1.528	0
-1.526	0
-1.524	0
-1.522	0
-1.52	0
-1.518	0
-1.516	0
-1.514	0
-1.512	0
-1.51	0
-1.508	0
-1.506	0
-1.504	0
-1.502	0
-1.5	0
-1.498	0
-1.496	0
-1.494	0
-1.492	0
-1.49	0
-1.488	0
-1.486	0
-1.484	0
-1.482	0
-1.48	0
-1.478	0
-1.476	0
-1.474	0
-1.472	0
-1.47	0
-1.468	0
-1.466	0
-1.464	0
-1.462	0
-1.46	0
-1.458	0
-1.456	0
-1.454	0
-1.452	0
-1.45	0
-1.448	0
-1.446	0
-1.444	0
-1.442	0
-1.44	0
-1.438	0
-1.436	0
-1.434	0
-1.432	0
-1.43	0
-1.428	0
-1.426	0
-1.424	0
-1.422	0
-1.42	0
-1.418	0
-1.416	0
-1.414	0
-1.412	0
-1.41	0
-1.408	0
-1.406	0
-1.404	0
-1.402	0
-1.4	0
-1.398	0
-1.396	0
-1.394	0
-1.392	0
-1.39	0
-1.388	0
-1.386	0
-1.384	0
-1.382	0
-1.38	0
-1.378	0
-1.376	0
-1.374	0
-1.372	0
-1.37	0
-1.368	0
-1.366	0
-1.364	0
-1.362	0
-1.36	0
-1.358	0
-1.356	0
-1.354	0
-1.352	0
-1.35	0
-1.348	0
-1.346	0
-1.344	0
-1.342	0
-1.34	0
-1.338	0
-1.336	0
-1.334	0
-1.332	0
-1.33	0
-1.328	0
-1.326	0
-1.324	0
-1.322	0
-1.32	0
-1.318	0
-1.316	0
-1.314	0
-1.312	0
-1.31	0
-1.308	0
-1.306	0
-1.304	0
-1.302	0
-1.3	0
-1.298	0
-1.296	0
-1.294	0
-1.292	0
-1.29	0
-1.288	0
-1.286	0
-1.284	0
-1.282	0
-1.28	0
-1.278	0
-1.276	0
-1.274	0
-1.272	0
-1.27	0
-1.268	0
-1.266	0
-1.264	0
-1.262	0
-1.26	0
-1.258	0
-1.256	0
-1.254	0
-1.252	0
-1.25	0
-1.248	0
-1.246	0
-1.244	0
-1.242	0
-1.24	0
-1.238	0
-1.236	0
-1.234	0
-1.232	0
-1.23	0
-1.228	0
-1.226	0
-1.224	0
-1.222	0
-1.22	0
-1.218	0
-1.216	0
-1.214	0
-1.212	0
-1.21	0
-1.208	0
-1.206	0
-1.204	0
-1.202	0
-1.2	0
-1.198	0
-1.196	0
-1.194	0
-1.192	0
-1.19	0
-1.188	0
-1.186	0
-1.184	0
-1.182	0
-1.18	0
-1.178	0
-1.176	0
-1.174	0
-1.172	0
-1.17	0
-1.168	0
-1.166	0
-1.164	0
-1.162	0
-1.16	0
-1.158	0
-1.156	0
-1.154	0
-1.152	0
-1.15	0
-1.148	0
-1.146	0
-1.144	0
-1.142	0
-1.14	0
-1.138	0
-1.136	0
-1.134	0
-1.132	0
-1.13	0
-1.128	0
-1.126	0
-1.124	0
-1.122	0
-1.12	0
-1.118	0
-1.116	0
-1.114	0
-1.112	0
-1.11	0
-1.108	0
-1.106	0
-1.104	0
-1.102	0
-1.1	0
-1.098	0
-1.096	0
-1.094	0
-1.092	0
-1.09	0
-1.088	0
-1.086	0
-1.084	0
-1.082	0
-1.08	0
-1.078	0
-1.076	0
-1.074	0
-1.072	0
-1.07	0
-1.068	0
-1.066	0
-1.064	0
-1.062	0
-1.06	0
-1.058	0
-1.056	0
-1.054	0
-1.052	0
-1.05	0
-1.048	0
-1.046	0
-1.044	0
-1.042	0
-1.04	0
-1.038	0
-1.036	0
-1.034	0
-1.032	0
-1.03	0
-1.028	0
-1.026	0
-1.024	0
-1.022	0
-1.02	0
-1.018	0
-1.016	0
-1.014	0
-1.012	0
-1.01	0
-1.008	0
-1.006	0
-1.004	0
-1.002	0
-1	0
-0.998	0
-0.996	0
-0.994	0
-0.992	0
-0.99	0
-0.988	0
-0.986	0
-0.984	0
-0.982	0
-0.98	0
-0.978	0
-0.976	0
-0.974	0
-0.972	0
-0.97	0
-0.968	0
-0.966	0
-0.964	0
-0.962	0
-0.96	0
-0.958	0
-0.956	0
-0.954	0
-0.952	0
-0.95	0
-0.948	0
-0.946	0
-0.944	0
-0.942	0
-0.94	0
-0.938	0
-0.936	0
-0.934	0
-0.932	0
-0.93	0
-0.928	0
-0.926	0
-0.924	0
-0.922	0
-0.92	0
-0.918	0
-0.916	0
-0.914	0
-0.912	0
-0.91	0
-0.908	0
-0.906	0
-0.904	0
-0.902	0
-0.9	0
-0.898	0
-0.896	0
-0.894	0
-0.892	0
-0.89	0
-0.888	0
-0.886	0
-0.884	0
-0.882	0
-0.88	0
-0.878	0
-0.876	0
-0.874	0
-0.872	0
-0.87	0
-0.868	0
-0.866	0
-0.864	0
-0.862	0
-0.86	0
-0.858	0
-0.856	0
-0.854	0
-0.852	0
-0.85	0
-0.848	0
-0.846	0
-0.844	0
-0.842	0
-0.84	0
-0.838	0
-0.836	0
-0.834	0
-0.832	0
-0.83	0
-0.828	0
-0.826	0
-0.824	0
-0.822	0
-0.82	0
-0.818	0
-0.816	0
-0.814	0
-0.812	0
-0.81	0
-0.808	0
-0.806	0
-0.804	0
-0.802	0
-0.8	0
-0.798	0
-0.796	0
-0.794	0
-0.792	0
-0.79	0
-0.788	0
-0.786	0
-0.784	0
-0.782	0
-0.78	0
-0.778	0
-0.776	0
-0.774	0
-0.772	0
-0.77	0
-0.768	0
-0.766	0
-0.764	0
-0.762	0
-0.76	0
-0.758	0
-0.756	0
-0.754	0
-0.752	0
-0.75	0
-0.748	0
-0.746	0
-0.744	0
-0.742	0
-0.74	0
-0.738	0
-0.736	0
-0.734	0
-0.732	0
-0.73	0
-0.728	0
-0.726	0
-0.724	0
-0.722	0
-0.72	0
-0.718	0
-0.716	0
-0.714	0
-0.712	0
-0.71	0
-0.708	0
-0.706	0
-0.704	0
-0.702	0
-0.7	0
-0.698	0
-0.696	0
-0.694	0
-0.692	0
-0.69	0
-0.688	0
-0.686	0
-0.684	0
-0.682	0
-0.68	0
-0.678	0
-0.676	0
-0.674	0
-0.672	0
-0.67	0
-0.668	0
-0.666	0
-0.664	0
-0.662	0
-0.66	0
-0.658	0
-0.656	0
-0.654	0
-0.652	0
-0.65	0
-0.648	0
-0.646	0
-0.644	0
-0.642	0
-0.64	0
-0.638	0
-0.636	0
-0.634	0
-0.632	0
-0.63	0
-0.628	0
-0.626	0
-0.624	0
-0.622	0
-0.62	0
-0.618	0
-0.616	0
-0.614	0
-0.612	0
-0.61	0
-0.608	0
-0.606	0
-0.604	0
-0.602	0
-0.6	0
-0.598	0
-0.596	0
-0.594	0
-0.592	0
-0.59	0
-0.588	0
-0.586	0
-0.584	0
-0.582	0
-0.58	0
-0.578	0
-0.576	0
-0.574	0
-0.572	0
-0.57	0
-0.568	0
-0.566	0
-0.564	0
-0.562	0
-0.56	0
-0.558	0
-0.556	0
-0.554	0
-0.552	0
-0.55	0
-0.548	0
-0.546	0
-0.544	0
-0.542	0
-0.54	0
-0.538	0
-0.536	0
-0.534	0
-0.532	0
-0.53	0
-0.528	0
-0.526	0
-0.524	0
-0.522	0
-0.52	0
-0.518	0
-0.516	0
-0.514	0
-0.512	0
-0.51	0
-0.508	0
-0.506	0
-0.504	0
-0.502	0
-0.5	0
-0.498	0
-0.496	0
-0.494	0
-0.492	0
-0.49	0
-0.488	0
-0.486	0
-0.484	0
-0.482	0
-0.48	0
-0.478	0
-0.476	0
-0.474	0
-0.472	0
-0.47	0
-0.468	0
-0.466	0
-0.464	0
-0.462	0
-0.46	0
-0.458	0
-0.456	0
-0.454	0
-0.452	0
-0.45	0
-0.448	0
-0.446	0
-0.444	0
-0.442	0
-0.44	0
-0.438	0
-0.436	0
-0.434	0
-0.432	0
-0.43	0
-0.428	0
-0.426	0
-0.424	0
-0.422	0
-0.42	0
-0.418	0
-0.416	0
-0.414	0
-0.412	0
-0.41	0
-0.408	0
-0.406	0
-0.404	0
-0.402	0
-0.4	0
-0.398	0
-0.396	0
-0.394	0
-0.392	0
-0.39	0
-0.388	0
-0.386	0
-0.384	0
-0.382	0
-0.38	0
-0.378	0
-0.376	0
-0.374	0
-0.372	0
-0.37	0
-0.368	0
-0.366	0
-0.364	0
-0.362	0
-0.36	0
-0.358	0
-0.356	0
-0.354	0
-0.352	0
-0.35	0
-0.348	0
-0.346	0
-0.344	0
-0.342	0
-0.34	0
-0.338	0
-0.336	0
-0.334	0
-0.332	0
-0.33	0
-0.328	0
-0.326	0
-0.324	0
-0.322	0
-0.32	0
-0.318	0
-0.316	0
-0.314	0
-0.312	0
-0.31	0
-0.308	0
-0.306	0
-0.304	0
-0.302	0
-0.3	0
-0.298	0
-0.296	0
-0.294	0
-0.292	0
-0.29	0
-0.288	0
-0.286	0
-0.284	0
-0.282	0
-0.28	0
-0.278	0
-0.276	0
-0.274	0
-0.272	0
-0.27	0
-0.268	0
-0.266	0
-0.264	0
-0.262	0
-0.26	0
-0.258	0
-0.256	0
-0.254	0
-0.252	0
-0.25	0
-0.248	0
-0.246	0
-0.244	0
-0.242	0
-0.24	0
-0.238	0
-0.236	0
-0.234	0
-0.232	0
-0.23	0
-0.228	0
-0.226	0
-0.224	0
-0.222	0
-0.22	0
-0.218	0
-0.216	0
-0.214	0
-0.212	0
-0.21	0
-0.208	0
-0.206	0
-0.204	0
-0.202	0
-0.2	0
-0.198	0
-0.196	0
-0.194	0
-0.192	0
-0.19	0
-0.188	0
-0.186	0
-0.184	0
-0.182	0
-0.18	0
-0.178	0
-0.176	0
-0.174	0
-0.172	0
-0.17	0
-0.168	0
-0.166	0
-0.164	0
-0.162	0
-0.16	0
-0.158	0
-0.156	0
-0.154	0
-0.152	0
-0.15	0
-0.148	0
-0.146	0
-0.144	0
-0.142	0
-0.14	0
-0.138	0
-0.136	0
-0.134	0
-0.132	0
-0.13	0
-0.128	0
-0.126	0
-0.124	0
-0.122	0
-0.12	0
-0.118	0
-0.116	0
-0.114	0
-0.112	0
-0.11	0
-0.108	0
-0.106	0
-0.104	0
-0.102	0
-0.1	0
-0.098	0
-0.096	0
-0.094	0
-0.092	0
-0.09	0
-0.088	0
-0.086	0
-0.084	0
-0.082	0
-0.08	0
-0.078	0
-0.076	0
-0.074	0
-0.072	0
-0.07	0
-0.068	0
-0.066	0
-0.064	0
-0.062	0
-0.06	0
-0.058	0
-0.056	0
-0.054	0
-0.052	0
-0.05	0
-0.048	0
-0.046	0
-0.044	0
-0.042	0
-0.04	0
-0.038	0
-0.036	0
-0.034	0
-0.032	0
-0.03	0
-0.028	0
-0.026	0
-0.024	0
-0.022	0
-0.02	0
-0.018	0
-0.016	0
-0.014	0
-0.012	0
-0.01	0
-0.008	0
-0.006	0
-0.004	0
-0.002	0
0	0
0.002	0
0.004	0
0.006	0
0.008	0
0.01	0
0.012	0
0.014	0
0.016	0
0.018	0
0.02	0
0.022	0
0.024	0
0.026	0
0.028	0
0.03	0
0.032	0
0.034	0
0.036	0
0.038	0
0.04	0
0.042	0
0.044	0
0.046	0
0.048	0
0.05	0
0.052	0
0.054	0
0.056	0
0.058	0
0.06	0
0.062	0
0.064	0
0.066	0
0.068	0
0.07	0
0.072	0
0.074	0
0.076	0
0.078	0
0.08	0
0.082	0
0.084	0
0.086	0
0.088	0
0.09	0
0.092	0
0.094	0
0.096	0
0.098	0
0.1	0
0.102	0
0.104	0
0.106	0
0.108	0
0.11	0
0.112	0
0.114	0
0.116	0
0.118	0
0.12	0
0.122	0
0.124	0
0.126	0
0.128	0
0.13	0
[truncated: 997 more rows]

## Sheet: B4
_RG_dynamic_x	_RG_dynamic_y	_RG_fixed_x	_RG_fixed_y
-3.866	0	-3.866	0
-3.864	0	-3.864	0
-3.862	0	-3.862	0
-3.86	0	-3.86	0
-3.858	0	-3.858	0
-3.856	0	-3.856	0
-3.854	0	-3.854	0
-3.852	0	-3.852	0
-3.85	0	-3.85	0
-3.848	0	-3.848	0
-3.846	0	-3.846	0
-3.844	0	-3.844	0
-3.842	0	-3.842	0
-3.84	0	-3.84	0
-3.838	0	-3.838	0
-3.836	0	-3.836	0
-3.834	0	-3.834	0
-3.832	0	-3.832	0
-3.83	0	-3.83	0
-3.828	0	-3.828	0
-3.826	0	-3.826	0
-3.824	0	-3.824	0
-3.822	0	-3.822	0
-3.82	0	-3.82	0
-3.818	0	-3.818	0
-3.816	0	-3.816	0
-3.814	0	-3.814	0
-3.812	0	-3.812	0
-3.81	0	-3.81	0
-3.808	0	-3.808	0
-3.806	0	-3.806	0
-3.804	0	-3.804	0
-3.802	0	-3.802	0
-3.8	0	-3.8	0
-3.798	0	-3.798	0
-3.796	0	-3.796	0
-3.794	0	-3.794	0
-3.792	0	-3.792	0
-3.79	0	-3.79	0
-3.788	0	-3.788	0
-3.786	0	-3.786	0
-3.784	0	-3.784	0
-3.782	0	-3.782	0
-3.78	0	-3.78	0
-3.778	0	-3.778	0
-3.776	0	-3.776	0
-3.774	0	-3.774	0
-3.772	0	-3.772	0
-3.77	0	-3.77	0
-3.768	0	-3.768	0
-3.766	0	-3.766	0
-3.764	0	-3.764	0
-3.762	0	-3.762	0
-3.76	0	-3.76	0
-3.758	0	-3.758	0
-3.756	0	-3.756	0
-3.754	0	-3.754	0
-3.752	0	-3.752	0
-3.75	0	-3.75	0
-3.748	0	-3.748	0
-3.746	0	-3.746	0
-3.744	0	-3.744	0
-3.742	0	-3.742	0
-3.74	0	-3.74	0
-3.738	0	-3.738	0
-3.736	0	-3.736	0
-3.734	0	-3.734	0
-3.732	0	-3.732	0
-3.73	0	-3.73	0
-3.728	0	-3.728	0
-3.726	0	-3.726	0
-3.724	0	-3.724	0
-3.722	0	-3.722	0
-3.72	0	-3.72	0
-3.718	0	-3.718	0
-3.716	0	-3.716	0
-3.714	0	-3.714	0
-3.712	0	-3.712	0
-3.71	0	-3.71	0
-3.708	0	-3.708	0
-3.706	0	-3.706	0
-3.704	0	-3.704	0
-3.702	0	-3.702	0
-3.7	0	-3.7	0
-3.698	0	-3.698	0
-3.696	0	-3.696	0
-3.694	0	-3.694	0
-3.692	0	-3.692	0
-3.69	0	-3.69	0
-3.688	0	-3.688	0
-3.686	0	-3.686	0
-3.684	0	-3.684	0
-3.682	0	-3.682	0
-3.68	0	-3.68	0
-3.678	0	-3.678	0
-3.676	0	-3.676	0
-3.674	0	-3.674	0
-3.672	0	-3.672	0
-3.67	0	-3.67	0
-3.668	0	-3.668	0
-3.666	0	-3.666	0
-3.664	0	-3.664	0
-3.662	0	-3.662	0
-3.66	0	-3.66	0
-3.658	0	-3.658	0
-3.656	0	-3.656	0
-3.654	0	-3.654	0
-3.652	0	-3.652	0
-3.65	0	-3.65	0
-3.648	0	-3.648	0
-3.646	0	-3.646	0
-3.644	0	-3.644	0
-3.642	0	-3.642	0
-3.64	0	-3.64	0
-3.638	0	-3.638	0
-3.636	0	-3.636	0
-3.634	0	-3.634	0
-3.632	0	-3.632	0
-3.63	0	-3.63	0
-3.628	0	-3.628	0
-3.626	0	-3.626	0
-3.624	0	-3.624	0
-3.622	0	-3.622	0
-3.62	0	-3.62	0
-3.618	0	-3.618	0
-3.616	0	-3.616	0
-3.614	0	-3.614	0
-3.612	0	-3.612	0
-3.61	0	-3.61	0
-3.608	0	-3.608	0
-3.606	0	-3.606	0
-3.604	0	-3.604	0
-3.602	0	-3.602	0
-3.6	0	-3.6	0
-3.598	0	-3.598	0
-3.596	0	-3.596	0
-3.594	0	-3.594	0
-3.592	0	-3.592	0
-3.59	0	-3.59	0
-3.588	0	-3.588	0
-3.586	0	-3.586	0
-3.584	0	-3.584	0
-3.582	0	-3.582	0
-3.58	0	-3.58	0
-3.578	0	-3.578	0
-3.576	0	-3.576	0
-3.574	0	-3.574	0
-3.572	0	-3.572	0
-3.57	0	-3.57	0
-3.568	0	-3.568	0
-3.566	0	-3.566	0
-3.564	0	-3.564	0
-3.562	0	-3.562	0
-3.56	0	-3.56	0
-3.558	0	-3.558	0
-3.556	0	-3.556	0
-3.554	0	-3.554	0
-3.552	0	-3.552	0
-3.55	0	-3.55	0
-3.548	0	-3.548	0
-3.546	0	-3.546	0
-3.544	0	-3.544	0
-3.542	0	-3.542	0
-3.54	0	-3.54	0
-3.538	0	-3.538	0
-3.536	0	-3.536	0
-3.534	0	-3.534	0
-3.532	0	-3.532	0
-3.53	0	-3.53	0
-3.528	0	-3.528	0
-3.526	0	-3.526	0
-3.524	0	-3.524	0
-3.522	0	-3.522	0
-3.52	0	-3.52	0
-3.518	0	-3.518	0
-3.516	0	-3.516	0
-3.514	0	-3.514	0
-3.512	0	-3.512	0
-3.51	0	-3.51	0
-3.508	0	-3.508	0
-3.506	0	-3.506	0
-3.504	0	-3.504	0
-3.502	0	-3.502	0
-3.5	0	-3.5	0
-3.498	0	-3.498	0
-3.496	0	-3.496	0
-3.494	0	-3.494	0
-3.492	0	-3.492	0
-3.49	0	-3.49	0
-3.488	0	-3.488	0
-3.486	0	-3.486	0
-3.484	0	-3.484	0
-3.482	0	-3.482	0
-3.48	0	-3.48	0
-3.478	0	-3.478	0
-3.476	0	-3.476	0
-3.474	0	-3.474	0
-3.472	0	-3.472	0
-3.47	0	-3.47	0
-3.468	0	-3.468	0
-3.466	0	-3.466	0
-3.464	0	-3.464	0
-3.462	0	-3.462	0
-3.46	0	-3.46	0
-3.458	0	-3.458	0
-3.456	0	-3.456	0
-3.454	0	-3.454	0
-3.452	0	-3.452	0
-3.45	0	-3.45	0
-3.448	0	-3.448	0
-3.446	0	-3.446	0
-3.444	0	-3.444	0
-3.442	0	-3.442	0
-3.44	0	-3.44	0
-3.438	0	-3.438	0
-3.436	0	-3.436	0
-3.434	0	-3.434	0
-3.432	0	-3.432	0
-3.43	0	-3.43	0
-3.428	0	-3.428	0
-3.426	0	-3.426	0
-3.424	0	-3.424	0
-3.422	0	-3.422	0
-3.42	0	-3.42	0
-3.418	0	-3.418	0
-3.416	0	-3.416	0
-3.414	0	-3.414	0
-3.412	0	-3.412	0
-3.41	0	-3.41	0
-3.408	0	-3.408	0
-3.406	0	-3.406	0
-3.404	0	-3.404	0
-3.402	0	-3.402	0
-3.4	0	-3.4	0
-3.398	0	-3.398	0
-3.396	0	-3.396	0
-3.394	0	-3.394	0
-3.392	0	-3.392	0
-3.39	0	-3.39	0
-3.388	0	-3.388	0
-3.386	0	-3.386	0
-3.384	0	-3.384	0
-3.382	0	-3.382	0
-3.38	0	-3.38	0
-3.378	0	-3.378	0
-3.376	0	-3.376	0
-3.374	0	-3.374	0
-3.372	0	-3.372	0
-3.37	0	-3.37	0
-3.368	0	-3.368	0
-3.366	0	-3.366	0
-3.364	0	-3.364	0
-3.362	0	-3.362	0
-3.36	0	-3.36	0
-3.358	0	-3.358	0
-3.356	0	-3.356	0
-3.354	0	-3.354	0
-3.352	0	-3.352	0
-3.35	0	-3.35	0
-3.348	0	-3.348	0
-3.346	0	-3.346	0
-3.344	0	-3.344	0
-3.342	0	-3.342	0
-3.34	0	-3.34	0
-3.338	0	-3.338	0
-3.336	0	-3.336	0
-3.334	0	-3.334	0
-3.332	0	-3.332	0
-3.33	0	-3.33	0
-3.328	0	-3.328	0
-3.326	0	-3.326	0
-3.324	0	-3.324	0
-3.322	0	-3.322	0
-3.32	0	-3.32	0
-3.318	0	-3.318	0
-3.316	0	-3.316	0
-3.314	0	-3.314	0
-3.312	0	-3.312	0
-3.31	0	-3.31	0
-3.308	0	-3.308	0
-3.306	0	-3.306	0
-3.304	0	-3.304	0
-3.302	0	-3.302	0
-3.3	0	-3.3	0
-3.298	0	-3.298	0
-3.296	0	-3.296	0
-3.294	0	-3.294	0
-3.292	0	-3.292	0
-3.29	0	-3.29	0
-3.288	0	-3.288	0
-3.286	0	-3.286	0
-3.284	0	-3.284	0
-3.282	0	-3.282	0
-3.28	0	-3.28	0
-3.278	0	-3.278	0
-3.276	0	-3.276	0
-3.274	0	-3.274	0
-3.272	0	-3.272	0
-3.27	0	-3.27	0
-3.268	0	-3.268	0
-3.266	0	-3.266	0
-3.264	0	-3.264	0
-3.262	0	-3.262	0
-3.26	0	-3.26	0
-3.258	0	-3.258	0
-3.256	0	-3.256	0
-3.254	0	-3.254	0
-3.252	0	-3.252	0
-3.25	0	-3.25	0
-3.248	0	-3.248	0
-3.246	0	-3.246	0
-3.244	0	-3.244	0
-3.242	0	-3.242	0
-3.24	0	-3.24	0
-3.238	0	-3.238	0
-3.236	0	-3.236	0
-3.234	0	-3.234	0
-3.232	0	-3.232	0
-3.23	0	-3.23	0
-3.228	0	-3.228	0
-3.226	0	-3.226	0
-3.224	0	-3.224	0
-3.222	0	-3.222	0
-3.22	0	-3.22	0
-3.218	0	-3.218	0
-3.216	0	-3.216	0
-3.214	0	-3.214	0
-3.212	0	-3.212	0
-3.21	0	-3.21	0
-3.208	0	-3.208	0
-3.206	0	-3.206	0
-3.204	0	-3.204	0
-3.202	0	-3.202	0
-3.2	0	-3.2	0
-3.198	0	-3.198	0
-3.196	0	-3.196	0
-3.194	0	-3.194	0
-3.192	0	-3.192	0
-3.19	0	-3.19	0
-3.188	0	-3.188	0
-3.186	0	-3.186	0
-3.184	0	-3.184	0
-3.182	0	-3.182	0
-3.18	0	-3.18	0
-3.178	0	-3.178	0
-3.176	0	-3.176	0
-3.174	0	-3.174	0
-3.172	0	-3.172	0
-3.17	0	-3.17	0
-3.168	0	-3.168	0
-3.166	0	-3.166	0
-3.164	0	-3.164	0
-3.162	0	-3.162	0
-3.16	0	-3.16	0
-3.158	0	-3.158	0
-3.156	0	-3.156	0
-3.154	0	-3.154	0
-3.152	0	-3.152	0
-3.15	0	-3.15	0
-3.148	0	-3.148	0
-3.146	0	-3.146	0
-3.144	0	-3.144	0
-3.142	0	-3.142	0
-3.14	0	-3.14	0
-3.138	0	-3.138	0
-3.136	0	-3.136	0
-3.134	0	-3.134	0
-3.132	0	-3.132	0
-3.13	0	-3.13	0
-3.128	0	-3.128	0
-3.126	0	-3.126	0
-3.124	0	-3.124	0
-3.122	0	-3.122	0
-3.12	0	-3.12	0
-3.118	0	-3.118	0
-3.116	0	-3.116	0
-3.114	0	-3.114	0
-3.112	0	-3.112	0
-3.11	0	-3.11	0
-3.108	0	-3.108	0
-3.106	0	-3.106	0
-3.104	0	-3.104	0
-3.102	0	-3.102	0
-3.1	0	-3.1	0
-3.098	0	-3.098	0
-3.096	0	-3.096	0
-3.094	0	-3.094	0
-3.092	0	-3.092	0
-3.09	0	-3.09	0
-3.088	0	-3.088	0
-3.086	0	-3.086	0
-3.084	0	-3.084	0
-3.082	0	-3.082	0
-3.08	0	-3.08	0
-3.078	0	-3.078	0
-3.076	0	-3.076	0
-3.074	0	-3.074	0
-3.072	0	-3.072	0
-3.07	0	-3.07	0
-3.068	0	-3.068	0
-3.066	0	-3.066	0
-3.064	0	-3.064	0
-3.062	0	-3.062	0
-3.06	0	-3.06	0
-3.058	0	-3.058	0
-3.056	0	-3.056	0
-3.054	0	-3.054	0
-3.052	0	-3.052	0
-3.05	0	-3.05	0
-3.048	0	-3.048	0
-3.046	0	-3.046	0
-3.044	0	-3.044	0
-3.042	0	-3.042	0
-3.04	0	-3.04	0
-3.038	0	-3.038	0
-3.036	0	-3.036	0
-3.034	0	-3.034	0
-3.032	0	-3.032	0
-3.03	0	-3.03	0
-3.028	0	-3.028	0
-3.026	0	-3.026	0
-3.024	0	-3.024	0
-3.022	0	-3.022	0
-3.02	0	-3.02	0
-3.018	0	-3.018	0
-3.016	0	-3.016	0
-3.014	0	-3.014	0
-3.012	0	-3.012	0
-3.01	0	-3.01	0
-3.008	0	-3.008	0
-3.006	0	-3.006	0
-3.004	0	-3.004	0
-3.002	0	-3.002	0
-3	0	-3	0
-2.998	0	-2.998	0
-2.996	0	-2.996	0
-2.994	0	-2.994	0
-2.992	0	-2.992	0
-2.99	0	-2.99	0
-2.988	0	-2.988	0
-2.986	0	-2.986	0
-2.984	0	-2.984	0
-2.982	0	-2.982	0
-2.98	0	-2.98	0
-2.978	0	-2.978	0
-2.976	0	-2.976	0
-2.974	0	-2.974	0
-2.972	0	-2.972	0
-2.97	0	-2.97	0
-2.968	0	-2.968	0
-2.966	0	-2.966	0
-2.964	0	-2.964	0
-2.962	0	-2.962	0
-2.96	0	-2.96	0
-2.958	0	-2.958	0
-2.956	0	-2.956	0
-2.954	0	-2.954	0
-2.952	0	-2.952	0
-2.95	0	-2.95	0
-2.948	0	-2.948	0
-2.946	0	-2.946	0
-2.944	0	-2.944	0
-2.942	0	-2.942	0
-2.94	0	-2.94	0
-2.938	0	-2.938	0
-2.936	0	-2.936	0
-2.934	0	-2.934	0
-2.932	0	-2.932	0
-2.93	0	-2.93	0
-2.928	0	-2.928	0
-2.926	0	-2.926	0
-2.924	0	-2.924	0
-2.922	0	-2.922	0
-2.92	0	-2.92	0
-2.918	0	-2.918	0
-2.916	0	-2.916	0
-2.914	0	-2.914	0
-2.912	0	-2.912	0
-2.91	0	-2.91	0
-2.908	0	-2.908	0
-2.906	0	-2.906	0
-2.904	0	-2.904	0
-2.902	0	-2.902	0
-2.9	0	-2.9	0
-2.898	0	-2.898	0
-2.896	0	-2.896	0
-2.894	0	-2.894	0
-2.892	0	-2.892	0
-2.89	0	-2.89	0
-2.888	0	-2.888	0
-2.886	0	-2.886	0
-2.884	0	-2.884	0
-2.882	0	-2.882	0
-2.88	0	-2.88	0
-2.878	0	-2.878	0
-2.876	0	-2.876	0
-2.874	0	-2.874	0
-2.872	0	-2.872	0
-2.87	0	-2.87	0
-2.868	0	-2.868	0
-2.866	0	-2.866	0
-2.864	0	-2.864	0
-2.862	0	-2.862	0
-2.86	0	-2.86	0
-2.858	0	-2.858	0
-2.856	0	-2.856	0
-2.854	0	-2.854	0
-2.852	0	-2.852	0
-2.85	0	-2.85	0
-2.848	0	-2.848	0
-2.846	0	-2.846	0
-2.844	0	-2.844	0
-2.842	0	-2.842	0
-2.84	0	-2.84	0
-2.838	0	-2.838	0
-2.836	0	-2.836	0
-2.834	0	-2.834	0
-2.832	0	-2.832	0
-2.83	0	-2.83	0
-2.828	0	-2.828	0
-2.826	0	-2.826	0
-2.824	0	-2.824	0
-2.822	0	-2.822	0
-2.82	0	-2.82	0
-2.818	0	-2.818	0
-2.816	0	-2.816	0
-2.814	0	-2.814	0
-2.812	0	-2.812	0
-2.81	0	-2.81	0
-2.808	0	-2.808	0
-2.806	0	-2.806	0
-2.804	0	-2.804	0
-2.802	0	-2.802	0
-2.8	0	-2.8	0
-2.798	0	-2.798	0
-2.796	0	-2.796	0
-2.794	0	-2.794	0
-2.792	0	-2.792	0
-2.79	0	-2.79	0
-2.788	0	-2.788	0
-2.786	0	-2.786	0
-2.784	0	-2.784	0
-2.782	0	-2.782	0
-2.78	0	-2.78	0
-2.778	0	-2.778	0
-2.776	0	-2.776	0
-2.774	0	-2.774	0
-2.772	0	-2.772	0
-2.77	0	-2.77	0
-2.768	0	-2.768	0
-2.766	0	-2.766	0
-2.764	0	-2.764	0
-2.762	0	-2.762	0
-2.76	0	-2.76	0
-2.758	0	-2.758	0
-2.756	0	-2.756	0
-2.754	0	-2.754	0
-2.752	0	-2.752	0
-2.75	0	-2.75	0
-2.748	0	-2.748	0
-2.746	0	-2.746	0
-2.744	0	-2.744	0
-2.742	0	-2.742	0
-2.74	0	-2.74	0
-2.738	0	-2.738	0
-2.736	0	-2.736	0
-2.734	0	-2.734	0
-2.732	0	-2.732	0
-2.73	0	-2.73	0
-2.728	0	-2.728	0
-2.726	0	-2.726	0
-2.724	0	-2.724	0
-2.722	0	-2.722	0
-2.72	0	-2.72	0
-2.718	0	-2.718	0
-2.716	0	-2.716	0
-2.714	0	-2.714	0
-2.712	0	-2.712	0
-2.71	0	-2.71	0
-2.708	0	-2.708	0
-2.706	0	-2.706	0
-2.704	0	-2.704	0
-2.702	0	-2.702	0
-2.7	0	-2.7	0
-2.698	0	-2.698	0
-2.696	0	-2.696	0
-2.694	0	-2.694	0
-2.692	0	-2.692	0
-2.69	0	-2.69	0
-2.688	0	-2.688	0
-2.686	0	-2.686	0
-2.684	0	-2.684	0
-2.682	0	-2.682	0
-2.68	0	-2.68	0
-2.678	0	-2.678	0
-2.676	0	-2.676	0
-2.674	0	-2.674	0
-2.672	0	-2.672	0
-2.67	0	-2.67	0
-2.668	0	-2.668	0
-2.666	0	-2.666	0
-2.664	0	-2.664	0
-2.662	0	-2.662	0
-2.66	0	-2.66	0
-2.658	0	-2.658	0
-2.656	0	-2.656	0
-2.654	0	-2.654	0
-2.652	0	-2.652	0
-2.65	0	-2.65	0
-2.648	0	-2.648	0
-2.646	0	-2.646	0
-2.644	0	-2.644	0
-2.642	0	-2.642	0
-2.64	0	-2.64	0
-2.638	0	-2.638	0
-2.636	0	-2.636	0
-2.634	0	-2.634	0
-2.632	0	-2.632	0
-2.63	0	-2.63	0
-2.628	0	-2.628	0
-2.626	0	-2.626	0
-2.624	0	-2.624	0
-2.622	0	-2.622	0
-2.62	0	-2.62	0
-2.618	0	-2.618	0
-2.616	0	-2.616	0
-2.614	0	-2.614	0
-2.612	0	-2.612	0
-2.61	0	-2.61	0
-2.608	0	-2.608	0
-2.606	0	-2.606	0
-2.604	0	-2.604	0
-2.602	0	-2.602	0
-2.6	0	-2.6	0
-2.598	0	-2.598	0
-2.596	0	-2.596	0
-2.594	0	-2.594	0
-2.592	0	-2.592	0
-2.59	0	-2.59	0
-2.588	0	-2.588	0
-2.586	0	-2.586	0
-2.584	0	-2.584	0
-2.582	0	-2.582	0
-2.58	0	-2.58	0
-2.578	0	-2.578	0
-2.576	0	-2.576	0
-2.574	0	-2.574	0
-2.572	0	-2.572	0
-2.57	0	-2.57	0
-2.568	0	-2.568	0
-2.566	0	-2.566	0
-2.564	0	-2.564	0
-2.562	0	-2.562	0
-2.56	0	-2.56	0
-2.558	0	-2.558	0
-2.556	0	-2.556	0
-2.554	0	-2.554	0
-2.552	0	-2.552	0
-2.55	0	-2.55	0
-2.548	0	-2.548	0
-2.546	0	-2.546	0
-2.544	0	-2.544	0
-2.542	0	-2.542	0
-2.54	0	-2.54	0
-2.538	0	-2.538	0
-2.536	0	-2.536	0
-2.534	0	-2.534	0
-2.532	0	-2.532	0
-2.53	0	-2.53	0
-2.528	0	-2.528	0
-2.526	0	-2.526	0
-2.524	0	-2.524	0
-2.522	0	-2.522	0
-2.52	0	-2.52	0
-2.518	0	-2.518	0
-2.516	0	-2.516	0
-2.514	0	-2.514	0
-2.512	0	-2.512	0
-2.51	0	-2.51	0
-2.508	0	-2.508	0
-2.506	0	-2.506	0
-2.504	0	-2.504	0
-2.502	0	-2.502	0
-2.5	0	-2.5	0
-2.498	0	-2.498	0
-2.496	0	-2.496	0
-2.494	0	-2.494	0
-2.492	0	-2.492	0
-2.49	0	-2.49	0
-2.488	0	-2.488	0
-2.486	0	-2.486	0
-2.484	0	-2.484	0
-2.482	0	-2.482	0
-2.48	0	-2.48	0
-2.478	0	-2.478	0
-2.476	0	-2.476	0
-2.474	0	-2.474	0
-2.472	0	-2.472	0
-2.47	0	-2.47	0
-2.468	0	-2.468	0
-2.466	0	-2.466	0
-2.464	0	-2.464	0
-2.462	0	-2.462	0
-2.46	0	-2.46	0
-2.458	0	-2.458	0
-2.456	0	-2.456	0
-2.454	0	-2.454	0
-2.452	0	-2.452	0
-2.45	0	-2.45	0
-2.448	0	-2.448	0
-2.446	0	-2.446	0
-2.444	0	-2.444	0
-2.442	0	-2.442	0
-2.44	0	-2.44	0
-2.438	0	-2.438	0
-2.436	0	-2.436	0
-2.434	0	-2.434	0
-2.432	0	-2.432	0
-2.43	0	-2.43	0
-2.428	0	-2.428	0
-2.426	0	-2.426	0
-2.424	0	-2.424	0
-2.422	0	-2.422	0
-2.42	0	-2.42	0
-2.418	0	-2.418	0
-2.416	0	-2.416	0
-2.414	0	-2.414	0
-2.412	0	-2.412	0
-2.41	0	-2.41	0
-2.408	0	-2.408	0
-2.406	0	-2.406	0
-2.404	0	-2.404	0
-2.402	0	-2.402	0
-2.4	0	-2.4	0
-2.398	0	-2.398	0
-2.396	0	-2.396	0
-2.394	0	-2.394	0
-2.392	0	-2.392	0
-2.39	0	-2.39	0
-2.388	0	-2.388	0
-2.386	0	-2.386	0
-2.384	0	-2.384	0
-2.382	0	-2.382	0
-2.38	0	-2.38	0
-2.378	0	-2.378	0
-2.376	0	-2.376	0
-2.374	0	-2.374	0
-2.372	0	-2.372	0
-2.37	0	-2.37	0
-2.368	0	-2.368	0
-2.366	0	-2.366	0
-2.364	0	-2.364	0
-2.362	0	-2.362	0
-2.36	0	-2.36	0
-2.358	0	-2.358	0
-2.356	0	-2.356	0
-2.354	0	-2.354	0
-2.352	0	-2.352	0
-2.35	0	-2.35	0
-2.348	0	-2.348	0
-2.346	0	-2.346	0
-2.344	0	-2.344	0
-2.342	0	-2.342	0
-2.34	0	-2.34	0
-2.338	0	-2.338	0
-2.336	0	-2.336	0
-2.334	0	-2.334	0
-2.332	0	-2.332	0
-2.33	0	-2.33	0
-2.328	0	-2.328	0
-2.326	0	-2.326	0
-2.324	0	-2.324	0
-2.322	0	-2.322	0
-2.32	0	-2.32	0
-2.318	0	-2.318	0
-2.316	0	-2.316	0
-2.314	0	-2.314	0
-2.312	0	-2.312	0
-2.31	0	-2.31	0
-2.308	0	-2.308	0
-2.306	0	-2.306	0
-2.304	0	-2.304	0
-2.302	0	-2.302	0
-2.3	0	-2.3	0
-2.298	0	-2.298	0
-2.296	0	-2.296	0
-2.294	0	-2.294	0
-2.292	0	-2.292	0
-2.29	0	-2.29	0
-2.288	0	-2.288	0
-2.286	0	-2.286	0
-2.284	0	-2.284	0
-2.282	0	-2.282	0
-2.28	0	-2.28	0
-2.278	0	-2.278	0
-2.276	0	-2.276	0
-2.274	0	-2.274	0
-2.272	0	-2.272	0
-2.27	0	-2.27	0
-2.268	0	-2.268	0
-2.266	0	-2.266	0
-2.264	0	-2.264	0
-2.262	0	-2.262	0
-2.26	0	-2.26	0
-2.258	0	-2.258	0
-2.256	0	-2.256	0
-2.254	0	-2.254	0
-2.252	0	-2.252	0
-2.25	0	-2.25	0
-2.248	0	-2.248	0
-2.246	0	-2.246	0
-2.244	0	-2.244	0
-2.242	0	-2.242	0
-2.24	0	-2.24	0
-2.238	0	-2.238	0
-2.236	0	-2.236	0
-2.234	0	-2.234	0
-2.232	0	-2.232	0
-2.23	0	-2.23	0
-2.228	0	-2.228	0
-2.226	0	-2.226	0
-2.224	0	-2.224	0
-2.222	0	-2.222	0
-2.22	0	-2.22	0
-2.218	0	-2.218	0
-2.216	0	-2.216	0
-2.214	0	-2.214	0
-2.212	0	-2.212	0
-2.21	0	-2.21	0
-2.208	0	-2.208	0
-2.206	0	-2.206	0
-2.204	0	-2.204	0
-2.202	0	-2.202	0
-2.2	0	-2.2	0
-2.198	0	-2.198	0
-2.196	0	-2.196	0
-2.194	0	-2.194	0
-2.192	0	-2.192	0
-2.19	0	-2.19	0
-2.188	0	-2.188	0
-2.186	0	-2.186	0
-2.184	0	-2.184	0
-2.182	0	-2.182	0
-2.18	0	-2.18	0
-2.178	0	-2.178	0
-2.176	0	-2.176	0
-2.174	0	-2.174	0
-2.172	0	-2.172	0
-2.17	0	-2.17	0
-2.168	0	-2.168	0
-2.166	0	-2.166	0
-2.164	0	-2.164	0
-2.162	0	-2.162	0
-2.16	0	-2.16	0
-2.158	0	-2.158	0
-2.156	0	-2.156	0
-2.154	0	-2.154	0
-2.152	0	-2.152	0
-2.15	0	-2.15	0
-2.148	0	-2.148	0
-2.146	0	-2.146	0
-2.144	0	-2.144	0
-2.142	0	-2.142	0
-2.14	0	-2.14	0
-2.138	0	-2.138	0
-2.136	0	-2.136	0
-2.134	0	-2.134	0
-2.132	0	-2.132	0
-2.13	0	-2.13	0
-2.128	0	-2.128	0
-2.126	0	-2.126	0
-2.124	0	-2.124	0
-2.122	0	-2.122	0
-2.12	0	-2.12	0
-2.118	0	-2.118	0
-2.116	0	-2.116	0
-2.114	0	-2.114	0
-2.112	0	-2.112	0
-2.11	0	-2.11	0
-2.108	0	-2.108	0
-2.106	0	-2.106	0
-2.104	0	-2.104	0
-2.102	0	-2.102	0
-2.1	0	-2.1	0
-2.098	0	-2.098	0
-2.096	0	-2.096	0
-2.094	0	-2.094	0
-2.092	0	-2.092	0
-2.09	0	-2.09	0
-2.088	0	-2.088	0
-2.086	0	-2.086	0
-2.084	0	-2.084	0
-2.082	0	-2.082	0
-2.08	0	-2.08	0
-2.078	0	-2.078	0
-2.076	0	-2.076	0
-2.074	0	-2.074	0
-2.072	0	-2.072	0
-2.07	0	-2.07	0
-2.068	0	-2.068	0
-2.066	0	-2.066	0
-2.064	0	-2.064	0
-2.062	0	-2.062	0
-2.06	0	-2.06	0
-2.058	0	-2.058	0
-2.056	0	-2.056	0
-2.054	0	-2.054	0
-2.052	0	-2.052	0
-2.05	0	-2.05	0
-2.048	0	-2.048	0
-2.046	0	-2.046	0
-2.044	0	-2.044	0
-2.042	0	-2.042	0
-2.04	0	-2.04	0
-2.038	0	-2.038	0
-2.036	0	-2.036	0
-2.034	0	-2.034	0
-2.032	0	-2.032	0
-2.03	0	-2.03	0
-2.028	0	-2.028	0
-2.026	0	-2.026	0
-2.024	0	-2.024	0
-2.022	0	-2.022	0
-2.02	0	-2.02	0
-2.018	0	-2.018	0
-2.016	0	-2.016	0
-2.014	0	-2.014	0
-2.012	0	-2.012	0
-2.01	0	-2.01	0
-2.008	0	-2.008	0
-2.006	0	-2.006	0
-2.004	0	-2.004	0
-2.002	0	-2.002	0
-2	0	-2	0
-1.998	0	-1.998	0
-1.996	0	-1.996	0
-1.994	0	-1.994	0
-1.992	0	-1.992	0
-1.99	0	-1.99	0
-1.988	0	-1.988	0
-1.986	0	-1.986	0
-1.984	0	-1.984	0
-1.982	0	-1.982	0
-1.98	0	-1.98	0
-1.978	0	-1.978	0
-1.976	0	-1.976	0
-1.974	0	-1.974	0
-1.972	0	-1.972	0
-1.97	0	-1.97	0
-1.968	0	-1.968	0
-1.966	0	-1.966	0
-1.964	0	-1.964	0
-1.962	0	-1.962	0
-1.96	0	-1.96	0
-1.958	0	-1.958	0
-1.956	0	-1.956	0
-1.954	0	-1.954	0
-1.952	0	-1.952	0
-1.95	0	-1.95	0
-1.948	0	-1.948	0
-1.946	0	-1.946	0
-1.944	0	-1.944	0
-1.942	0	-1.942	0
-1.94	0	-1.94	0
-1.938	0	-1.938	0
-1.936	0	-1.936	0
-1.934	0	-1.934	0
-1.932	0	-1.932	0
-1.93	0	-1.93	0
-1.928	0	-1.928	0
-1.926	0	-1.926	0
-1.924	0	-1.924	0
-1.922	0	-1.922	0
-1.92	0	-1.92	0
-1.918	0	-1.918	0
-1.916	0	-1.916	0
-1.914	0	-1.914	0
-1.912	0	-1.912	0
-1.91	0	-1.91	0
-1.908	0	-1.908	0
-1.906	0	-1.906	0
-1.904	0	-1.904	0
-1.902	0	-1.902	0
-1.9	0	-1.9	0
-1.898	0	-1.898	0
-1.896	0	-1.896	0
-1.894	0	-1.894	0
-1.892	0	-1.892	0
-1.89	0	-1.89	0
-1.888	0	-1.888	0
-1.886	0	-1.886	0
-1.884	0	-1.884	0
-1.882	0	-1.882	0
-1.88	0	-1.88	0
-1.878	0	-1.878	0
-1.876	0	-1.876	0
-1.874	0	-1.874	0
-1.872	0	-1.872	0
-1.87	0	-1.87	0
-1.868	0	-1.868	0
-1.866	0	-1.866	0
-1.864	0	-1.864	0
-1.862	0	-1.862	0
-1.86	0	-1.86	0
-1.858	0	-1.858	0
-1.856	0	-1.856	0
-1.854	0	-1.854	0
-1.852	0	-1.852	0
-1.85	0	-1.85	0
-1.848	0	-1.848	0
-1.846	0	-1.846	0
-1.844	0	-1.844	0
-1.842	0	-1.842	0
-1.84	0	-1.84	0
-1.838	0	-1.838	0
-1.836	0	-1.836	0
-1.834	0	-1.834	0
-1.832	0	-1.832	0
-1.83	0	-1.83	0
-1.828	0	-1.828	0
-1.826	0	-1.826	0
-1.824	0	-1.824	0
-1.822	0	-1.822	0
-1.82	0	-1.82	0
-1.818	0	-1.818	0
-1.816	0	-1.816	0
-1.814	0	-1.814	0
-1.812	0	-1.812	0
-1.81	0	-1.81	0
-1.808	0	-1.808	0
-1.806	0	-1.806	0
-1.804	0	-1.804	0
-1.802	0	-1.802	0
-1.8	0	-1.8	0
-1.798	0	-1.798	0
-1.796	0	-1.796	0
-1.794	0	-1.794	0
-1.792	0	-1.792	0
-1.79	0	-1.79	0
-1.788	0	-1.788	0
-1.786	0	-1.786	0
-1.784	0	-1.784	0
-1.782	0	-1.782	0
-1.78	0	-1.78	0
-1.778	0	-1.778	0
-1.776	0	-1.776	0
-1.774	0	-1.774	0
-1.772	0	-1.772	0
-1.77	0	-1.77	0
-1.768	0	-1.768	0
-1.766	0	-1.766	0
-1.764	0	-1.764	0
-1.762	0	-1.762	0
-1.76	0	-1.76	0
-1.758	0	-1.758	0
-1.756	0	-1.756	0
-1.754	0	-1.754	0
-1.752	0	-1.752	0
-1.75	0	-1.75	0
-1.748	0	-1.748	0
-1.746	0	-1.746	0
-1.744	0	-1.744	0
-1.742	0	-1.742	0
-1.74	0	-1.74	0
-1.738	0	-1.738	0
-1.736	0	-1.736	0
-1.734	0	-1.734	0
-1.732	0	-1.732	0
-1.73	0	-1.73	0
-1.728	0	-1.728	0
-1.726	0	-1.726	0
-1.724	0	-1.724	0
-1.722	0	-1.722	0
-1.72	0	-1.72	0
-1.718	0	-1.718	0
-1.716	0	-1.716	0
-1.714	0	-1.714	0
-1.712	0	-1.712	0
-1.71	0	-1.71	0
-1.708	0	-1.708	0
-1.706	0	-1.706	0
-1.704	0	-1.704	0
-1.702	0	-1.702	0
-1.7	0	-1.7	0
-1.698	0	-1.698	0
-1.696	0	-1.696	0
-1.694	0	-1.694	0
-1.692	0	-1.692	0
-1.69	0	-1.69	0
-1.688	0	-1.688	0
-1.686	0	-1.686	0
-1.684	0	-1.684	0
-1.682	0	-1.682	0
-1.68	0	-1.68	0
-1.678	0	-1.678	0
-1.676	0	-1.676	0
-1.674	0	-1.674	0
-1.672	0	-1.672	0
-1.67	0	-1.67	0
-1.668	0	-1.668	0
-1.666	0	-1.666	0
-1.664	0	-1.664	0
-1.662	0	-1.662	0
-1.66	0	-1.66	0
-1.658	0	-1.658	0
-1.656	0	-1.656	0
-1.654	0	-1.654	0
-1.652	0	-1.652	0
-1.65	0	-1.65	0
-1.648	0	-1.648	0
-1.646	0	-1.646	0
-1.644	0	-1.644	0
-1.642	0	-1.642	0
-1.64	0	-1.64	0
-1.638	0	-1.638	0
-1.636	0	-1.636	0
-1.634	0	-1.634	0
-1.632	0	-1.632	0
-1.63	0	-1.63	0
-1.628	0	-1.628	0
-1.626	0	-1.626	0
-1.624	0	-1.624	0
-1.622	0	-1.622	0
-1.62	0	-1.62	0
-1.618	0	-1.618	0
-1.616	0	-1.616	0
-1.614	0	-1.614	0
-1.612	0	-1.612	0
-1.61	0	-1.61	0
-1.608	0	-1.608	0
-1.606	0	-1.606	0
-1.604	0	-1.604	0
-1.602	0	-1.602	0
-1.6	0	-1.6	0
-1.598	0	-1.598	0
-1.596	0	-1.596	0
-1.594	0	-1.594	0
-1.592	0	-1.592	0
-1.59	0	-1.59	0
-1.588	0	-1.588	0
-1.586	0	-1.586	0
-1.584	0	-1.584	0
-1.582	0	-1.582	0
-1.58	0	-1.58	0
-1.578	0	-1.578	0
-1.576	0	-1.576	0
-1.574	0	-1.574	0
-1.572	0	-1.572	0
-1.57	0	-1.57	0
-1.568	0	-1.568	0
-1.566	0	-1.566	0
-1.564	0	-1.564	0
-1.562	0	-1.562	0
-1.56	0	-1.56	0
-1.558	0	-1.558	0
-1.556	0	-1.556	0
-1.554	0	-1.554	0
-1.552	0	-1.552	0
-1.55	0	-1.55	0
-1.548	0	-1.548	0
-1.546	0	-1.546	0
-1.544	0	-1.544	0
-1.542	0	-1.542	0
-1.54	0	-1.54	0
-1.538	0	-1.538	0
-1.536	0	-1.536	0
-1.534	0	-1.534	0
-1.532	0	-1.532	0
-1.53	0	-1.53	0
-1.528	0	-1.528	0
-1.526	0	-1.526	0
-1.524	0	-1.524	0
-1.522	0	-1.522	0
-1.52	0	-1.52	0
-1.518	0	-1.518	0
-1.516	0	-1.516	0
-1.514	0	-1.514	0
-1.512	0	-1.512	0
-1.51	0	-1.51	0
-1.508	0	-1.508	0
-1.506	0	-1.506	0
-1.504	0	-1.504	0
-1.502	0	-1.502	0
-1.5	0	-1.5	0
-1.498	0	-1.498	0
-1.496	0	-1.496	0
-1.494	0	-1.494	0
-1.492	0	-1.492	0
-1.49	0	-1.49	0
-1.488	0	-1.488	0
-1.486	0	-1.486	0
-1.484	0	-1.484	0
-1.482	0	-1.482	0
-1.48	0	-1.48	0
-1.478	0	-1.478	0
-1.476	0	-1.476	0
-1.474	0	-1.474	0
-1.472	0	-1.472	0
-1.47	0	-1.47	0
-1.468	0	-1.468	0
-1.466	0	-1.466	0
-1.464	0	-1.464	0
-1.462	0	-1.462	0
-1.46	0	-1.46	0
-1.458	0	-1.458	0
-1.456	0	-1.456	0
-1.454	0	-1.454	0
-1.452	0	-1.452	0
-1.45	0	-1.45	0
-1.448	0	-1.448	0
-1.446	0	-1.446	0
-1.444	0	-1.444	0
-1.442	0	-1.442	0
-1.44	0	-1.44	0
-1.438	0	-1.438	0
-1.436	0	-1.436	0
-1.434	0	-1.434	0
-1.432	0	-1.432	0
-1.43	0	-1.43	0
-1.428	0	-1.428	0
-1.426	0	-1.426	0
-1.424	0	-1.424	0
-1.422	0	-1.422	0
-1.42	0	-1.42	0
-1.418	0	-1.418	0
-1.416	0	-1.416	0
-1.414	0	-1.414	0
-1.412	0	-1.412	0
-1.41	0	-1.41	0
-1.408	0	-1.408	0
-1.406	0	-1.406	0
-1.404	0	-1.404	0
-1.402	0	-1.402	0
-1.4	0	-1.4	0
-1.398	0	-1.398	0
-1.396	0	-1.396	0
-1.394	0	-1.394	0
-1.392	0	-1.392	0
-1.39	0	-1.39	0
-1.388	0	-1.388	0
-1.386	0	-1.386	0
-1.384	0	-1.384	0
-1.382	0	-1.382	0
-1.38	0	-1.38	0
-1.378	0	-1.378	0
-1.376	0	-1.376	0
-1.374	0	-1.374	0
-1.372	0	-1.372	0
-1.37	0	-1.37	0
-1.368	0	-1.368	0
-1.366	0	-1.366	0
-1.364	0	-1.364	0
-1.362	0	-1.362	0
-1.36	0	-1.36	0
-1.358	0	-1.358	0
-1.356	0	-1.356	0
-1.354	0	-1.354	0
-1.352	0	-1.352	0
-1.35	0	-1.35	0
-1.348	0	-1.348	0
-1.346	0	-1.346	0
-1.344	0	-1.344	0
-1.342	0	-1.342	0
-1.34	0	-1.34	0
-1.338	0	-1.338	0
-1.336	0	-1.336	0
-1.334	0	-1.334	0
-1.332	0	-1.332	0
-1.33	0	-1.33	0
-1.328	0	-1.328	0
-1.326	0	-1.326	0
-1.324	0	-1.324	0
-1.322	0	-1.322	0
-1.32	0	-1.32	0
-1.318	0	-1.318	0
-1.316	0	-1.316	0
-1.314	0	-1.314	0
-1.312	0	-1.312	0
-1.31	0	-1.31	0
-1.308	0	-1.308	0
-1.306	0	-1.306	0
-1.304	0	-1.304	0
-1.302	0	-1.302	0
-1.3	0	-1.3	0
-1.298	0	-1.298	0
-1.296	0	-1.296	0
-1.294	0	-1.294	0
-1.292	0	-1.292	0
-1.29	0	-1.29	0
-1.288	0	-1.288	0
-1.286	0	-1.286	0
-1.284	0	-1.284	0
-1.282	0	-1.282	0
-1.28	0	-1.28	0
-1.278	0	-1.278	0
-1.276	0	-1.276	0
-1.274	0	-1.274	0
-1.272	0	-1.272	0
-1.27	0	-1.27	0
-1.268	0	-1.268	0
-1.266	0	-1.266	0
-1.264	0	-1.264	0
-1.262	0	-1.262	0
-1.26	0	-1.26	0
-1.258	0	-1.258	0
-1.256	0	-1.256	0
-1.254	0	-1.254	0
-1.252	0	-1.252	0
-1.25	0	-1.25	0
-1.248	0	-1.248	0
-1.246	0	-1.246	0
-1.244	0	-1.244	0
-1.242	0	-1.242	0
-1.24	0	-1.24	0
-1.238	0	-1.238	0
-1.236	0	-1.236	0
-1.234	0	-1.234	0
-1.232	0	-1.232	0
-1.23	0	-1.23	0
-1.228	0	-1.228	0
-1.226	0	-1.226	0
-1.224	0	-1.224	0
-1.222	0	-1.222	0
-1.22	0	-1.22	0
-1.218	0	-1.218	0
-1.216	0	-1.216	0
-1.214	0	-1.214	0
-1.212	0	-1.212	0
-1.21	0	-1.21	0
-1.208	0	-1.208	0
-1.206	0	-1.206	0
-1.204	0	-1.204	0
-1.202	0	-1.202	0
-1.2	0	-1.2	0
-1.198	0	-1.198	0
-1.196	0	-1.196	0
-1.194	0	-1.194	0
-1.192	0	-1.192	0
-1.19	0	-1.19	0
-1.188	0	-1.188	0
-1.186	0	-1.186	0
-1.184	0	-1.184	0
-1.182	0	-1.182	0
-1.18	0	-1.18	0
-1.178	0	-1.178	0
-1.176	0	-1.176	0
-1.174	0	-1.174	0
-1.172	0	-1.172	0
-1.17	0	-1.17	0
-1.168	0	-1.168	0
-1.166	0	-1.166	0
-1.164	0	-1.164	0
-1.162	0	-1.162	0
-1.16	0	-1.16	0
-1.158	0	-1.158	0
-1.156	0	-1.156	0
-1.154	0	-1.154	0
-1.152	0	-1.152	0
-1.15	0	-1.15	0
-1.148	0	-1.148	0
-1.146	0	-1.146	0
-1.144	0	-1.144	0
-1.142	0	-1.142	0
-1.14	0	-1.14	0
-1.138	0	-1.138	0
-1.136	0	-1.136	0
-1.134	0	-1.134	0
-1.132	0	-1.132	0
-1.13	0	-1.13	0
-1.128	0	-1.128	0
-1.126	0	-1.126	0
-1.124	0	-1.124	0
-1.122	0	-1.122	0
-1.12	0	-1.12	0
-1.118	0	-1.118	0
-1.116	0	-1.116	0
-1.114	0	-1.114	0
-1.112	0	-1.112	0
-1.11	0	-1.11	0
-1.108	0	-1.108	0
-1.106	0	-1.106	0
-1.104	0	-1.104	0
-1.102	0	-1.102	0
-1.1	0	-1.1	0
-1.098	0	-1.098	0
-1.096	0	-1.096	0
-1.094	0	-1.094	0
-1.092	0	-1.092	0
-1.09	0	-1.09	0
-1.088	0	-1.088	0
-1.086	0	-1.086	0
-1.084	0	-1.084	0
-1.082	0	-1.082	0
-1.08	0	-1.08	0
-1.078	0	-1.078	0
-1.076	0	-1.076	0
-1.074	0	-1.074	0
-1.072	0	-1.072	0
-1.07	0	-1.07	0
-1.068	0	-1.068	0
-1.066	0	-1.066	0
-1.064	0	-1.064	0
-1.062	0	-1.062	0
-1.06	0	-1.06	0
-1.058	0	-1.058	0
-1.056	0	-1.056	0
-1.054	0	-1.054	0
-1.052	0	-1.052	0
-1.05	0	-1.05	0
-1.048	0	-1.048	0
-1.046	0	-1.046	0
-1.044	0	-1.044	0
-1.042	0	-1.042	0
-1.04	0	-1.04	0
-1.038	0	-1.038	0
-1.036	0	-1.036	0
-1.034	0	-1.034	0
-1.032	0	-1.032	0
-1.03	0	-1.03	0
-1.028	0	-1.028	0
-1.026	0	-1.026	0
-1.024	0	-1.024	0
-1.022	0	-1.022	0
-1.02	0	-1.02	0
-1.018	0	-1.018	0
-1.016	0	-1.016	0
-1.014	0	-1.014	0
-1.012	0	-1.012	0
-1.01	0	-1.01	0
-1.008	0	-1.008	0
-1.006	0	-1.006	0
-1.004	0	-1.004	0
-1.002	0	-1.002	0
-1	0	-1	0
-0.998	0	-0.998	0
-0.996	0	-0.996	0
-0.994	0	-0.994	0
-0.992	0	-0.992	0
-0.99	0	-0.99	0
-0.988	0	-0.988	0
-0.986	0	-0.986	0
-0.984	0	-0.984	0
-0.982	0	-0.982	0
-0.98	0	-0.98	0
-0.978	0	-0.978	0
-0.976	0	-0.976	0
-0.974	0	-0.974	0
-0.972	0	-0.972	0
-0.97	0	-0.97	0
-0.968	0	-0.968	0
-0.966	0	-0.966	0
-0.964	0	-0.964	0
-0.962	0	-0.962	0
-0.96	0	-0.96	0
-0.958	0	-0.958	0
-0.956	0	-0.956	0
-0.954	0	-0.954	0
-0.952	0	-0.952	0
-0.95	0	-0.95	0
-0.948	0	-0.948	0
-0.946	0	-0.946	0
-0.944	0	-0.944	0
-0.942	0	-0.942	0
-0.94	0	-0.94	0
-0.938	0	-0.938	0
-0.936	0	-0.936	0
-0.934	0	-0.934	0
-0.932	0	-0.932	0
-0.93	0	-0.93	0
-0.928	0	-0.928	0
-0.926	0	-0.926	0
-0.924	0	-0.924	0
-0.922	0	-0.922	0
-0.92	0	-0.92	0
-0.918	0	-0.918	0
-0.916	0	-0.916	0
-0.914	0	-0.914	0
-0.912	0	-0.912	0
-0.91	0	-0.91	0
-0.908	0	-0.908	0
-0.906	0	-0.906	0
-0.904	0	-0.904	0
-0.902	0	-0.902	0
-0.9	0	-0.9	0
-0.898	0	-0.898	0
-0.896	0	-0.896	0
-0.894	0	-0.894	0
-0.892	0	-0.892	0
-0.89	0	-0.89	0
-0.888	0	-0.888	0
-0.886	0	-0.886	0
-0.884	0	-0.884	0
-0.882	0	-0.882	0
-0.88	0	-0.88	0
-0.878	0	-0.878	0
-0.876	0	-0.876	0
-0.874	0	-0.874	0
-0.872	0	-0.872	0
-0.87	0	-0.87	0
-0.868	0	-0.868	0
-0.866	0	-0.866	0
-0.864	0	-0.864	0
-0.862	0	-0.862	0
-0.86	0	-0.86	0
-0.858	0	-0.858	0
-0.856	0	-0.856	0
-0.854	0	-0.854	0
-0.852	0	-0.852	0
-0.85	0	-0.85	0
-0.848	0	-0.848	0
-0.846	0	-0.846	0
-0.844	0	-0.844	0
-0.842	0	-0.842	0
-0.84	0	-0.84	0
-0.838	0	-0.838	0
-0.836	0	-0.836	0
-0.834	0	-0.834	0
-0.832	0	-0.832	0
-0.83	0	-0.83	0
-0.828	0	-0.828	0
-0.826	0	-0.826	0
-0.824	0	-0.824	0
-0.822	0	-0.822	0
-0.82	0	-0.82	0
-0.818	0	-0.818	0
-0.816	0	-0.816	0
-0.814	0	-0.814	0
-0.812	0	-0.812	0
-0.81	0	-0.81	0
-0.808	0	-0.808	0
-0.806	0	-0.806	0
-0.804	0	-0.804	0
-0.802	0	-0.802	0
-0.8	0	-0.8	0
-0.798	0	-0.798	0
-0.796	0	-0.796	0
-0.794	0	-0.794	0
-0.792	0	-0.792	0
-0.79	0	-0.79	0
-0.788	0	-0.788	0
-0.786	0	-0.786	0
-0.784	0	-0.784	0
-0.782	0	-0.782	0
-0.78	0	-0.78	0
-0.778	0	-0.778	0
-0.776	0	-0.776	0
-0.774	0	-0.774	0
-0.772	0	-0.772	0
-0.77	0	-0.77	0
-0.768	0	-0.768	0
-0.766	0	-0.766	0
-0.764	0	-0.764	0
-0.762	0	-0.762	0
-0.76	0	-0.76	0
-0.758	0	-0.758	0
-0.756	0	-0.756	0
-0.754	0	-0.754	0
-0.752	0	-0.752	0
-0.75	0	-0.75	0
-0.748	0	-0.748	0
-0.746	0	-0.746	0
-0.744	0	-0.744	0
-0.742	0	-0.742	0
-0.74	0	-0.74	0
-0.738	0	-0.738	0
-0.736	0	-0.736	0
-0.734	0	-0.734	0
-0.732	0	-0.732	0
-0.73	0	-0.73	0
-0.728	0	-0.728	0
-0.726	0	-0.726	0
-0.724	0	-0.724	0
-0.722	0	-0.722	0
-0.72	0	-0.72	0
-0.718	0	-0.718	0
-0.716	0	-0.716	0
-0.714	0	-0.714	0
-0.712	0	-0.712	0
-0.71	0	-0.71	0
-0.708	0	-0.708	0
-0.706	0	-0.706	0
-0.704	0	-0.704	0
-0.702	0	-0.702	0
-0.7	0	-0.7	0
-0.698	0	-0.698	0
-0.696	0	-0.696	0
-0.694	0	-0.694	0
-0.692	0	-0.692	0
-0.69	0	-0.69	0
-0.688	0	-0.688	0
-0.686	0	-0.686	0
-0.684	0	-0.684	0
-0.682	0	-0.682	0
-0.68	0	-0.68	0
-0.678	0	-0.678	0
-0.676	0	-0.676	0
-0.674	0	-0.674	0
-0.672	0	-0.672	0
-0.67	0	-0.67	0
-0.668	0	-0.668	0
-0.666	0	-0.666	0
-0.664	0	-0.664	0
-0.662	0	-0.662	0
-0.66	0	-0.66	0
-0.658	0	-0.658	0
-0.656	0	-0.656	0
-0.654	0	-0.654	0
-0.652	0	-0.652	0
-0.65	0	-0.65	0
-0.648	0	-0.648	0
-0.646	0	-0.646	0
-0.644	0	-0.644	0
-0.642	0	-0.642	0
-0.64	0	-0.64	0
-0.638	0	-0.638	0
-0.636	0	-0.636	0
-0.634	0	-0.634	0
-0.632	0	-0.632	0
-0.63	0	-0.63	0
-0.628	0	-0.628	0
-0.626	0	-0.626	0
-0.624	0	-0.624	0
-0.622	0	-0.622	0
-0.62	0	-0.62	0
-0.618	0	-0.618	0
-0.616	0	-0.616	0
-0.614	0	-0.614	0
-0.612	0	-0.612	0
-0.61	0	-0.61	0
-0.608	0	-0.608	0
-0.606	0	-0.606	0
-0.604	0	-0.604	0
-0.602	0	-0.602	0
-0.6	0	-0.6	0
-0.598	0	-0.598	0
-0.596	0	-0.596	0
-0.594	0	-0.594	0
-0.592	0	-0.592	0
-0.59	0	-0.59	0
-0.588	0	-0.588	0
-0.586	0	-0.586	0
-0.584	0	-0.584	0
-0.582	0	-0.582	0
-0.58	0	-0.58	0
-0.578	0	-0.578	0
-0.576	0	-0.576	0
-0.574	0	-0.574	0
-0.572	0	-0.572	0
-0.57	0	-0.57	0
-0.568	0	-0.568	0
-0.566	0	-0.566	0
-0.564	0	-0.564	0
-0.562	0	-0.562	0
-0.56	0	-0.56	0
-0.558	0	-0.558	0
-0.556	0	-0.556	0
-0.554	0	-0.554	0
-0.552	0	-0.552	0
-0.55	0	-0.55	0
-0.548	0	-0.548	0
-0.546	0	-0.546	0
-0.544	0	-0.544	0
-0.542	0	-0.542	0
-0.54	0	-0.54	0
-0.538	0	-0.538	0
-0.536	0	-0.536	0
-0.534	0	-0.534	0
-0.532	0	-0.532	0
-0.53	0	-0.53	0
-0.528	0	-0.528	0
-0.526	0	-0.526	0
-0.524	0	-0.524	0
-0.522	0	-0.522	0
-0.52	0	-0.52	0
-0.518	0	-0.518	0
-0.516	0	-0.516	0
-0.514	0	-0.514	0
-0.512	0	-0.512	0
-0.51	0	-0.51	0
-0.508	0	-0.508	0
-0.506	0	-0.506	0
-0.504	0	-0.504	0
-0.502	0	-0.502	0
-0.5	0	-0.5	0
-0.498	0	-0.498	0
-0.496	0	-0.496	0
-0.494	0	-0.494	0
-0.492	0	-0.492	0
-0.49	0	-0.49	0
-0.488	0	-0.488	0
-0.486	0	-0.486	0
-0.484	0	-0.484	0
-0.482	0	-0.482	0
-0.48	0	-0.48	0
-0.478	0	-0.478	0
-0.476	0	-0.476	0
-0.474	0	-0.474	0
-0.472	0	-0.472	0
-0.47	0	-0.47	0
-0.468	0	-0.468	0
-0.466	0	-0.466	0
-0.464	0	-0.464	0
-0.462	0	-0.462	0
-0.46	0	-0.46	0
-0.458	0	-0.458	0
-0.456	0	-0.456	0
-0.454	0	-0.454	0
-0.452	0	-0.452	0
-0.45	0	-0.45	0
-0.448	0	-0.448	0
-0.446	0	-0.446	0
-0.444	0	-0.444	0
-0.442	0	-0.442	0
-0.44	0	-0.44	0
-0.438	0	-0.438	0
-0.436	0	-0.436	0
-0.434	0	-0.434	0
-0.432	0	-0.432	0
-0.43	0	-0.43	0
-0.428	0	-0.428	0
-0.426	0	-0.426	0
-0.424	0	-0.424	0
-0.422	0	-0.422	0
-0.42	0	-0.42	0
-0.418	0	-0.418	0
-0.416	0	-0.416	0
-0.414	0	-0.414	0
-0.412	0	-0.412	0
-0.41	0	-0.41	0
-0.408	0	-0.408	0
-0.406	0	-0.406	0
-0.404	0	-0.404	0
-0.402	0	-0.402	0
-0.4	0	-0.4	0
-0.398	0	-0.398	0
-0.396	0	-0.396	0
-0.394	0	-0.394	0
-0.392	0	-0.392	0
-0.39	0	-0.39	0
-0.388	0	-0.388	0
-0.386	0	-0.386	0
-0.384	0	-0.384	0
-0.382	0	-0.382	0
-0.38	0	-0.38	0
-0.378	0	-0.378	0
-0.376	0	-0.376	0
-0.374	0	-0.374	0
-0.372	0	-0.372	0
-0.37	0	-0.37	0
-0.368	0	-0.368	0
-0.366	0	-0.366	0
-0.364	0	-0.364	0
-0.362	0	-0.362	0
-0.36	0	-0.36	0
-0.358	0	-0.358	0
-0.356	0	-0.356	0
-0.354	0	-0.354	0
-0.352	0	-0.352	0
-0.35	0	-0.35	0
-0.348	0	-0.348	0
-0.346	0	-0.346	0
-0.344	0	-0.344	0
-0.342	0	-0.342	0
-0.34	0	-0.34	0
-0.338	0	-0.338	0
-0.336	0	-0.336	0
-0.334	0	-0.334	0
-0.332	0	-0.332	0
-0.33	0	-0.33	0
-0.328	0	-0.328	0
-0.326	0	-0.326	0
-0.324	0	-0.324	0
-0.322	0	-0.322	0
-0.32	0	-0.32	0
-0.318	0	-0.318	0
-0.316	0	-0.316	0
-0.314	0	-0.314	0
-0.312	0	-0.312	0
-0.31	0	-0.31	0
-0.308	0	-0.308	0
-0.306	0	-0.306	0
-0.304	0	-0.304	0
-0.302	0	-0.302	0
-0.3	0	-0.3	0
-0.298	0	-0.298	0
-0.296	0	-0.296	0
-0.294	0	-0.294	0
-0.292	0	-0.292	0
-0.29	0	-0.29	0
-0.288	0	-0.288	0
-0.286	0	-0.286	0
-0.284	0	-0.284	0
-0.282	0	-0.282	0
-0.28	0	-0.28	0
-0.278	0	-0.278	0
-0.276	0	-0.276	0
-0.274	0	-0.274	0
-0.272	0	-0.272	0
-0.27	0	-0.27	0
-0.268	0	-0.268	0
-0.266	0	-0.266	0
-0.264	0	-0.264	0
-0.262	0	-0.262	0
-0.26	0	-0.26	0
-0.258	0	-0.258	0
-0.256	0	-0.256	0
-0.254	0	-0.254	0
-0.252	0	-0.252	0
-0.25	0	-0.25	0
-0.248	0	-0.248	0
-0.246	0	-0.246	0
-0.244	0	-0.244	0
-0.242	0	-0.242	0
-0.24	0	-0.24	0
-0.238	0	-0.238	0
-0.236	0	-0.236	0
-0.234	0	-0.234	0
-0.232	0	-0.232	0
-0.23	0	-0.23	0
-0.228	0	-0.228	0
-0.226	0	-0.226	0
-0.224	0	-0.224	0
-0.222	0	-0.222	0
-0.22	0	-0.22	0
-0.218	0	-0.218	0
-0.216	0	-0.216	0
-0.214	0	-0.214	0
-0.212	0	-0.212	0
-0.21	0	-0.21	0
-0.208	0	-0.208	0
-0.206	0	-0.206	0
-0.204	0	-0.204	0
-0.202	0	-0.202	0
-0.2	0	-0.2	0
-0.198	0	-0.198	0
-0.196	0	-0.196	0
-0.194	0	-0.194	0
-0.192	0	-0.192	0
-0.19	0	-0.19	0
-0.188	0	-0.188	0
-0.186	0	-0.186	0
-0.184	0	-0.184	0
-0.182	0	-0.182	0
-0.18	0	-0.18	0
-0.178	0	-0.178	0
-0.176	0	-0.176	0
-0.174	0	-0.174	0
-0.172	0	-0.172	0
-0.17	0	-0.17	0
-0.168	0	-0.168	0
-0.166	0	-0.166	0
-0.164	0	-0.164	0
-0.162	0	-0.162	0
-0.16	0	-0.16	0
-0.158	0	-0.158	0
-0.156	0	-0.156	0
-0.154	0	-0.154	0
-0.152	0	-0.152	0
-0.15	0	-0.15	0
-0.148	0	-0.148	0
-0.146	0	-0.146	0
-0.144	0	-0.144	0
-0.142	0	-0.142	0
-0.14	0	-0.14	0
-0.138	0	-0.138	0
-0.136	0	-0.136	0
-0.134	0	-0.134	0
-0.132	0	-0.132	0
-0.13	0	-0.13	0
-0.128	0	-0.128	0
-0.126	0	-0.126	0
-0.124	0	-0.124	0
-0.122	0	-0.122	0
-0.12	0	-0.12	0
-0.118	0	-0.118	0
-0.116	0	-0.116	0
-0.114	0	-0.114	0
-0.112	0	-0.112	0
-0.11	0	-0.11	0
-0.108	0	-0.108	0
-0.106	0	-0.106	0
-0.104	0	-0.104	0
-0.102	0	-0.102	0
-0.1	0	-0.1	0
-0.098	0	-0.098	0
-0.096	0	-0.096	0
-0.094	0	-0.094	0
-0.092	0	-0.092	0
-0.09	0	-0.09	0
-0.088	0	-0.088	0
-0.086	0	-0.086	0
-0.084	0	-0.084	0
-0.082	0	-0.082	0
-0.08	0	-0.08	0
-0.078	0	-0.078	0
-0.076	0	-0.076	0
-0.074	0	-0.074	0
-0.072	0	-0.072	0
-0.07	0	-0.07	0
-0.068	0	-0.068	0
-0.066	0	-0.066	0
-0.064	0	-0.064	0
-0.062	0	-0.062	0
-0.06	0	-0.06	0
-0.058	0	-0.058	0
-0.056	0	-0.056	0
-0.054	0	-0.054	0
-0.052	0	-0.052	0
-0.05	0	-0.05	0
-0.048	0	-0.048	0
-0.046	0	-0.046	0
-0.044	0	-0.044	0
-0.042	0	-0.042	0
-0.04	0	-0.04	0
-0.038	0	-0.038	0
-0.036	0	-0.036	0
-0.034	0	-0.034	0
-0.032	0	-0.032	0
-0.03	0	-0.03	0
-0.028	0	-0.028	0
-0.026	0	-0.026	0
-0.024	0	-0.024	0
-0.022	0	-0.022	0
-0.02	0	-0.02	0
-0.018	0	-0.018	0
-0.016	0	-0.016	0
-0.014	0	-0.014	0
-0.012	0	-0.012	0
-0.01	0	-0.01	0
-0.008	0	-0.008	0
-0.006	0	-0.006	0
-0.004	0	-0.004	0
-0.002	0	-0.002	0
0	0	0	0
0.002	0	0.002	0
0.004	0	0.004	0
0.006	0	0.006	0
0.008	0	0.008	0
0.01	0	0.01	0
0.012	0	0.012	0
0.014	0	0.014	0
0.016	0	0.016	0
0.018	0	0.018	0
0.02	0	0.02	0
0.022	0	0.022	0
0.024	0	0.024	0
0.026	0	0.026	0
0.028	0	0.028	0
0.03	0	0.03	0
0.032	0	0.032	0
0.034	0	0.034	0
0.036	0	0.036	0
0.038	0	0.038	0
0.04	0	0.04	0
0.042	0	0.042	0
0.044	0	0.044	0
0.046	0	0.046	0
0.048	0	0.048	0
0.05	0	0.05	0
0.052	0	0.052	0
0.054	0	0.054	0
0.056	0	0.056	0
0.058	0	0.058	0
0.06	0	0.06	0
0.062	0	0.062	0
0.064	0	0.064	0
0.066	0	0.066	0
0.068	0	0.068	0
0.07	0	0.07	0
0.072	0	0.072	0
0.074	0	0.074	0
0.076	0	0.076	0
0.078	0	0.078	0
0.08	0	0.08	0
0.082	0	0.082	0
0.084	0	0.084	0
0.086	0	0.086	0
0.088	0	0.088	0
0.09	0	0.09	0
0.092	0	0.092	0
0.094	0	0.094	0
0.096	0	0.096	0
0.098	0	0.098	0
0.1	0	0.1	0
0.102	0	0.102	0
0.104	0	0.104	0
0.106	0	0.106	0
0.108	0	0.108	0
0.11	0	0.11	0
0.112	0	0.112	0
0.114	0	0.114	0
0.116	0	0.116	0
0.118	0	0.118	0
0.12	0	0.12	0
0.122	0	0.122	0
0.124	0	0.124	0
0.126	0	0.126	0
0.128	0	0.128	0
0.13	0	0.13	0
[truncated: 997 more rows]
