# Supplementary material for: Temporal pattern recognition in retinal ganglion cells is mediated by dynamical inhibitory synapses
Source: Nat Commun. 2024 Jul 20;15:6118. doi: 10.1038/s41467-024-50506-7 (PMC11271269; doi:10.1038/s41467-024-50506-7)
Supplement: Supplementary file 4 — Source Data [file 41467_2024_50506_MOESM4_ESM.zip › Figure 6 Source Data.xlsx]

## Sheet: A1_left
_V_I_OFF_x	_V_I_OFF_y
-2.722	0
-2.72	0.00115
-2.718	0.00227327
-2.716	0.00337041
-2.714	0.00444204
-2.712	0.00548874
-2.71	0.00651111
-2.708	0.0075097
-2.706	0.00848506
-2.704	0.00943775
-2.702	0.0103683
-2.7	0.0112772
-2.698	0.012165
-2.696	0.0130322
-2.694	0.0138792
-2.692	0.0147064
-2.69	0.0155145
-2.688	0.0163037
-2.686	0.0170745
-2.684	0.0178274
-2.682	0.0185628
-2.68	0.0192811
-2.678	0.0199827
-2.676	0.020668
-2.674	0.0213373
-2.672	0.0219911
-2.67	0.0226298
-2.668	0.0232536
-2.666	0.0238629
-2.664	0.0244581
-2.662	0.0250395
-2.66	0.0256074
-2.658	0.0261621
-2.656	0.0267038
-2.654	0.0272329
-2.652	0.0277497
-2.65	0.0282544
-2.648	0.0287474
-2.646	0.0292289
-2.644	0.0296991
-2.642	0.0301584
-2.64	0.030607
-2.638	0.0310451
-2.636	0.031473
-2.634	0.031891
-2.632	0.0322992
-2.63	0.032698
-2.628	0.0330875
-2.626	0.0334679
-2.624	0.0338396
-2.622	0.0342026
-2.62	0.0345573
-2.618	0.0349038
-2.616	0.0352423
-2.614	0.035573
-2.612	0.035896
-2.61	0.0362116
-2.608	0.0365198
-2.606	0.0368208
-2.604	0.0371148
-2.602	0.037402
-2.6	0.0376825
-2.598	0.0379564
-2.596	0.0382238
-2.594	0.038485
-2.592	0.0387401
-2.59	0.0389892
-2.588	0.0392325
-2.586	0.0394701
-2.584	0.0397021
-2.582	0.0399286
-2.58	0.0401499
-2.578	0.0403659
-2.576	0.040577
-2.574	0.0407831
-2.572	0.0409844
-2.57	0.041181
-2.568	0.041373
-2.566	0.0415606
-2.564	0.0417439
-2.562	0.041923
-2.56	0.0420979
-2.558	0.0422688
-2.556	0.0424359
-2.554	0.0425991
-2.552	0.0427587
-2.55	0.0429146
-2.548	0.043067
-2.546	0.0432158
-2.544	0.0433612
-2.542	0.0435033
-2.54	0.0436421
-2.538	0.0437776
-2.536	0.04391
-2.534	0.0440392
-2.532	0.0441655
-2.53	0.0442887
-2.528	0.0444091
-2.526	0.0445266
-2.524	0.0446414
-2.522	0.0447534
-2.52	0.0448628
-2.518	0.0449695
-2.516	0.0450738
-2.514	0.0451755
-2.512	0.0452748
-2.51	0.0453718
-2.508	0.0454665
-2.506	0.0455589
-2.504	0.0456491
-2.502	0.0457372
-2.5	0.0458232
-2.498	0.0459072
-2.496	0.0459892
-2.494	0.0460693
-2.492	0.0461475
-2.49	0.0462239
-2.488	0.0462986
-2.486	0.0463715
-2.484	0.0464428
-2.482	0.0465124
-2.48	0.0465806
-2.478	0.0466472
-2.476	0.0467123
-2.474	0.046776
-2.472	0.0468383
-2.47	0.0468993
-2.468	0.0469589
-2.466	0.0470172
-2.464	0.0470742
-2.462	0.0471299
-2.46	0.0471843
-2.458	0.0472375
-2.456	0.0472895
-2.454	0.0473403
-2.452	0.0473899
-2.45	0.0474383
-2.448	0.0474856
-2.446	0.0475318
-2.444	0.0475769
-2.442	0.0476209
-2.44	0.0476638
-2.438	0.0477057
-2.436	0.0477466
-2.434	0.0477865
-2.432	0.0478254
-2.43	0.0478634
-2.428	0.0479005
-2.426	0.0479366
-2.424	0.0479718
-2.422	0.0480062
-2.42	0.0480397
-2.418	0.0480724
-2.416	0.0481043
-2.414	0.0481354
-2.412	0.0481657
-2.41	0.0481953
-2.408	0.0482241
-2.406	0.0482522
-2.404	0.0482797
-2.402	0.0483065
-2.4	0.0483326
-2.398	0.0483581
-2.396	0.0483831
-2.394	0.0484074
-2.392	0.0484312
-2.39	0.0484544
-2.388	0.0484771
-2.386	0.0484993
-2.384	0.048521
-2.382	0.0485422
-2.38	0.0485631
-2.378	0.0485835
-2.376	0.0486035
-2.374	0.0486231
-2.372	0.0486423
-2.37	0.0486612
-2.368	0.0486797
-2.366	0.0486979
-2.364	0.0487157
-2.362	0.0487331
-2.36	0.0487502
-2.358	0.0487669
-2.356	0.0487832
-2.354	0.0487992
-2.352	0.0488148
-2.35	0.0488301
-2.348	0.0488451
-2.346	0.0488597
-2.344	0.048874
-2.342	0.0488879
-2.34	0.0489015
-2.338	0.0489148
-2.336	0.0489278
-2.334	0.0489404
-2.332	0.0489527
-2.33	0.0489648
-2.328	0.0489765
-2.326	0.0489879
-2.324	0.048999
-2.322	0.0490099
-2.32	0.0490204
-2.318	0.0490307
-2.316	0.0490406
-2.314	0.0490504
-2.312	0.0490598
-2.31	0.049069
-2.308	0.0490779
-2.306	0.0490866
-2.304	0.049095
-2.302	0.0491032
-2.3	0.0491112
-2.298	0.0491189
-2.296	0.0491264
-2.294	0.0491338
-2.292	0.0491408
-2.29	0.0491477
-2.288	0.0491544
-2.286	0.0491609
-2.284	0.0491673
-2.282	0.0491734
-2.28	0.0491794
-2.278	0.0491852
-2.276	0.0491909
-2.274	0.0491964
-2.272	0.0492018
-2.27	0.049207
-2.268	0.0492122
-2.266	0.0492172
-2.264	0.0492221
-2.262	0.0492269
-2.26	0.0492316
-2.258	0.0492362
-2.256	0.0492407
-2.254	0.0492452
-2.252	0.0492496
-2.25	0.049254
-2.248	0.0492583
-2.246	0.0492626
-2.244	0.0492669
-2.242	0.0492711
-2.24	0.0492754
-2.238	0.0492795
-2.236	0.0492837
-2.234	0.0492877
-2.232	0.0492918
-2.23	0.0492957
-2.228	0.0492996
-2.226	0.0493035
-2.224	0.0493073
-2.222	0.049311
-2.22	0.0493146
-2.218	0.0493182
-2.216	0.0493218
-2.214	0.0493252
-2.212	0.0493286
-2.21	0.049332
-2.208	0.0493352
-2.206	0.0493384
-2.204	0.0493415
-2.202	0.0493446
-2.2	0.0493475
-2.198	0.0493504
-2.196	0.0493533
-2.194	0.049356
-2.192	0.0493587
-2.19	0.0493613
-2.188	0.0493638
-2.186	0.0493663
-2.184	0.0493687
-2.182	0.049371
-2.18	0.0493732
-2.178	0.0493754
-2.176	0.0493775
-2.174	0.0493795
-2.172	0.0493815
-2.17	0.0493833
-2.168	0.0493851
-2.166	0.0493869
-2.164	0.0493885
-2.162	0.0493901
-2.16	0.0493917
-2.158	0.0493932
-2.156	0.0493946
-2.154	0.0493959
-2.152	0.0493972
-2.15	0.0493984
-2.148	0.0493995
-2.146	0.0494006
-2.144	0.0494017
-2.142	0.0494027
-2.14	0.0494036
-2.138	0.0494045
-2.136	0.0494053
-2.134	0.0494061
-2.132	0.0494068
-2.13	0.0494075
-2.128	0.0494082
-2.126	0.0494088
-2.124	0.0494093
-2.122	0.0494099
-2.12	0.0494104
-2.118	0.0494109
-2.116	0.0494113
-2.114	0.0494117
-2.112	0.0494121
-2.11	0.0494125
-2.108	0.0494128
-2.106	0.0494132
-2.104	0.0494135
-2.102	0.0494138
-2.1	0.0494142
-2.098	0.0494145
-2.096	0.0494148
-2.094	0.0494151
-2.092	0.0494154
-2.09	0.0494158
-2.088	0.0494161
-2.086	0.0494165
-2.084	0.0494169
-2.082	0.0494173
-2.08	0.0494178
-2.078	0.0494183
-2.076	0.0494188
-2.074	0.0494193
-2.072	0.04942
-2.07	0.0494206
-2.068	0.0494213
-2.066	0.0494221
-2.064	0.0494228
-2.062	0.0494236
-2.06	0.0494243
-2.058	0.0494251
-2.056	0.0494259
-2.054	0.0494266
-2.052	0.0494274
-2.05	0.0494282
-2.048	0.049429
-2.046	0.0494297
-2.044	0.0494305
-2.042	0.0494312
-2.04	0.049432
-2.038	0.0494327
-2.036	0.0494335
-2.034	0.0494342
-2.032	0.049435
-2.03	0.0494357
-2.028	0.0494364
-2.026	0.0494371
-2.024	0.0494378
-2.022	0.0494384
-2.02	0.0494391
-2.018	0.0494397
-2.016	0.0494404
-2.014	0.049441
-2.012	0.0494416
-2.01	0.0494422
-2.008	0.0494427
-2.006	0.0494433
-2.004	0.0494438
-2.002	0.0494443
-2	0.0494448
-1.998	0.0494453
-1.996	0.0494458
-1.994	0.0494462
-1.992	0.0494467
-1.99	0.0494471
-1.988	0.0494474
-1.986	0.0494478
-1.984	0.0494482
-1.982	0.0494485
-1.98	0.0494488
-1.978	0.0494491
-1.976	0.0494493
-1.974	0.0494496
-1.972	0.0494498
-1.97	0.04945
-1.968	0.0494502
-1.966	0.0494504
-1.964	0.0494505
-1.962	0.0494506
-1.96	0.0494507
-1.958	0.0494508
-1.956	0.0494509
-1.954	0.0494509
-1.952	0.0494509
-1.95	0.049451
-1.948	0.0494509
-1.946	0.0494509
-1.944	0.0494509
-1.942	0.0494508
-1.94	0.0494507
-1.938	0.0494506
-1.936	0.0494505
-1.934	0.0494504
-1.932	0.0494502
-1.93	0.0494501
-1.928	0.0494499
-1.926	0.0494497
-1.924	0.0494495
-1.922	0.0494493
-1.92	0.0494491
-1.918	0.0494489
-1.916	0.0494486
-1.914	0.0494484
-1.912	0.0494481
-1.91	0.0494479
-1.908	0.0494476
-1.906	0.0494473
-1.904	0.0494471
-1.902	0.0494468
-1.9	0.0494465
-1.898	0.0494462
-1.896	0.049446
-1.894	0.0494457
-1.892	0.0494454
-1.89	0.0494451
-1.888	0.0494448
-1.886	0.0494446
-1.884	0.0494443
-1.882	0.0494441
-1.88	0.0494438
-1.878	0.0494436
-1.876	0.0494434
-1.874	0.0494432
-1.872	0.049443
-1.87	0.0494428
-1.868	0.0494426
-1.866	0.0494425
-1.864	0.0494424
-1.862	0.0494423
-1.86	0.0494422
-1.858	0.0494422
-1.856	0.0494421
-1.854	0.0494421
-1.852	0.0494422
-1.85	0.0494423
-1.848	0.0494423
-1.846	0.0494425
-1.844	0.0494427
-1.842	0.0494429
-1.84	0.0494431
-1.838	0.0494434
-1.836	0.0494436
-1.834	0.0494439
-1.832	0.0494442
-1.83	0.0494446
-1.828	0.0494449
-1.826	0.0494453
-1.824	0.0494456
-1.822	0.049446
-1.82	0.0494464
-1.818	0.0494468
-1.816	0.0494472
-1.814	0.0494476
-1.812	0.0494481
-1.81	0.0494485
-1.808	0.0494489
-1.806	0.0494494
-1.804	0.0494498
-1.802	0.0494503
-1.8	0.0494507
-1.798	0.0494512
-1.796	0.0494516
-1.794	0.0494521
-1.792	0.0494525
-1.79	0.0494529
-1.788	0.0494534
-1.786	0.0494538
-1.784	0.0494543
-1.782	0.0494547
-1.78	0.0494551
-1.778	0.0494555
-1.776	0.0494559
-1.774	0.0494563
-1.772	0.0494567
-1.77	0.0494571
-1.768	0.0494575
-1.766	0.0494579
-1.764	0.0494582
-1.762	0.0494586
-1.76	0.0494589
-1.758	0.0494592
-1.756	0.0494595
-1.754	0.0494598
-1.752	0.0494601
-1.75	0.0494604
-1.748	0.0494607
-1.746	0.0494609
-1.744	0.0494611
-1.742	0.0494614
-1.74	0.0494616
-1.738	0.0494618
-1.736	0.0494619
-1.734	0.0494621
-1.732	0.0494622
-1.73	0.0494624
-1.728	0.0494625
-1.726	0.0494626
-1.724	0.0494627
-1.722	0.0494627
-1.72	0.0494628
-1.718	0.0494628
-1.716	0.0494628
-1.714	0.0494628
-1.712	0.0494628
-1.71	0.0494628
-1.708	0.0494627
-1.706	0.0494627
-1.704	0.0494626
-1.702	0.0494625
-1.7	0.0494624
-1.698	0.0494622
-1.696	0.0494621
-1.694	0.0494619
-1.692	0.0494617
-1.69	0.0494615
-1.688	0.0494613
-1.686	0.0494611
-1.684	0.0494609
-1.682	0.0494606
-1.68	0.0494603
-1.678	0.04946
-1.676	0.0494597
-1.674	0.0494594
-1.672	0.0494591
-1.67	0.0494588
-1.668	0.0494584
-1.666	0.049458
-1.664	0.0494577
-1.662	0.0494573
-1.66	0.0494569
-1.658	0.0494564
-1.656	0.049456
-1.654	0.0494556
-1.652	0.0494551
-1.65	0.0494547
-1.648	0.0494542
-1.646	0.0494538
-1.644	0.0494533
-1.642	0.0494528
-1.64	0.0494523
-1.638	0.0494518
-1.636	0.0494513
-1.634	0.0494508
-1.632	0.0494503
-1.63	0.0494498
-1.628	0.0494493
-1.626	0.0494488
-1.624	0.0494483
-1.622	0.0494478
-1.62	0.0494473
-1.618	0.0494468
-1.616	0.0494463
-1.614	0.0494458
-1.612	0.0494453
-1.61	0.0494448
-1.608	0.0494443
-1.606	0.0494439
-1.604	0.0494434
-1.602	0.0494429
-1.6	0.0494425
-1.598	0.049442
-1.596	0.0494416
-1.594	0.0494412
-1.592	0.0494408
-1.59	0.0494404
-1.588	0.0494401
-1.586	0.0494397
-1.584	0.0494394
-1.582	0.0494391
-1.58	0.0494388
-1.578	0.0494385
-1.576	0.0494383
-1.574	0.049438
-1.572	0.0494378
-1.57	0.0494377
-1.568	0.0494375
-1.566	0.0494374
-1.564	0.0494373
-1.562	0.0494373
-1.56	0.0494373
-1.558	0.0494373
-1.556	0.0494373
-1.554	0.0494374
-1.552	0.0494376
-1.55	0.0494377
-1.548	0.0494379
-1.546	0.0494382
-1.544	0.0494385
-1.542	0.0494388
-1.54	0.0494392
-1.538	0.0494395
-1.536	0.0494399
-1.534	0.0494403
-1.532	0.0494407
-1.53	0.0494411
-1.528	0.0494415
-1.526	0.049442
-1.524	0.0494424
-1.522	0.0494428
-1.52	0.0494433
-1.518	0.0494437
-1.516	0.0494442
-1.514	0.0494447
-1.512	0.0494451
-1.51	0.0494456
-1.508	0.049446
-1.506	0.0494465
-1.504	0.049447
-1.502	0.0494474
-1.5	0.0494479
-1.498	0.0494483
-1.496	0.0494488
-1.494	0.0494492
-1.492	0.0494497
-1.49	0.0494501
-1.488	0.0494505
-1.486	0.049451
-1.484	0.0494514
-1.482	0.0494518
-1.48	0.0494522
-1.478	0.0494526
-1.476	0.0494529
-1.474	0.0494533
-1.472	0.0494537
-1.47	0.049454
-1.468	0.0494543
-1.466	0.0494547
-1.464	0.049455
-1.462	0.0494553
-1.46	0.0494556
-1.458	0.0494558
-1.456	0.0494561
-1.454	0.0494563
-1.452	0.0494566
-1.45	0.0494568
-1.448	0.049457
-1.446	0.0494572
-1.444	0.0494573
-1.442	0.0494575
-1.44	0.0494576
-1.438	0.0494577
-1.436	0.0494578
-1.434	0.0494579
-1.432	0.049458
-1.43	0.0494581
-1.428	0.0494581
-1.426	0.0494582
-1.424	0.0494582
-1.422	0.0494582
-1.42	0.0494582
-1.418	0.0494581
-1.416	0.0494581
-1.414	0.049458
-1.412	0.0494579
-1.41	0.0494578
-1.408	0.0494577
-1.406	0.0494576
-1.404	0.0494575
-1.402	0.0494573
-1.4	0.0494571
-1.398	0.049457
-1.396	0.0494568
-1.394	0.0494565
-1.392	0.0494563
-1.39	0.0494561
-1.388	0.0494558
-1.386	0.0494556
-1.384	0.0494553
-1.382	0.049455
-1.38	0.0494547
-1.378	0.0494544
-1.376	0.0494541
-1.374	0.0494538
-1.372	0.0494535
-1.37	0.0494531
-1.368	0.0494528
-1.366	0.0494524
-1.364	0.0494521
-1.362	0.0494517
-1.36	0.0494513
-1.358	0.049451
-1.356	0.0494506
-1.354	0.0494502
-1.352	0.0494498
-1.35	0.0494494
-1.348	0.049449
-1.346	0.0494486
-1.344	0.0494482
-1.342	0.0494479
-1.34	0.0494475
-1.338	0.0494471
-1.336	0.0494467
-1.334	0.0494463
-1.332	0.049446
-1.33	0.0494456
-1.328	0.0494452
-1.326	0.0494449
-1.324	0.0494446
-1.322	0.0494442
-1.32	0.0494439
-1.318	0.0494436
-1.316	0.0494433
-1.314	0.049443
-1.312	0.0494428
-1.31	0.0494425
-1.308	0.0494423
-1.306	0.0494421
-1.304	0.0494419
-1.302	0.0494417
-1.3	0.0494416
-1.298	0.0494415
-1.296	0.0494414
-1.294	0.0494413
-1.292	0.0494413
-1.29	0.0494412
-1.288	0.0494413
-1.286	0.0494413
-1.284	0.0494414
-1.282	0.0494415
-1.28	0.0494416
-1.278	0.0494418
-1.276	0.0494421
-1.274	0.0494423
-1.272	0.0494426
-1.27	0.0494428
-1.268	0.0494431
-1.266	0.0494434
-1.264	0.0494437
-1.262	0.049444
-1.26	0.0494443
-1.258	0.0494447
-1.256	0.049445
-1.254	0.0494453
-1.252	0.0494457
-1.25	0.049446
-1.248	0.0494463
-1.246	0.0494467
-1.244	0.049447
-1.242	0.0494474
-1.24	0.0494477
-1.238	0.0494481
-1.236	0.0494484
-1.234	0.0494487
-1.232	0.0494491
-1.23	0.0494494
-1.228	0.0494498
-1.226	0.0494501
-1.224	0.0494504
-1.222	0.0494507
-1.22	0.0494511
-1.218	0.0494514
-1.216	0.0494517
-1.214	0.049452
-1.212	0.0494523
-1.21	0.0494526
-1.208	0.0494529
-1.206	0.0494531
-1.204	0.0494534
-1.202	0.0494537
-1.2	0.0494539
-1.198	0.0494541
-1.196	0.0494544
-1.194	0.0494546
-1.192	0.0494548
-1.19	0.049455
-1.188	0.0494552
-1.186	0.0494554
-1.184	0.0494555
-1.182	0.0494557
-1.18	0.0494558
-1.178	0.049456
-1.176	0.0494561
-1.174	0.0494562
-1.172	0.0494563
-1.17	0.0494564
-1.168	0.0494565
-1.166	0.0494566
-1.164	0.0494566
-1.162	0.0494567
-1.16	0.0494567
-1.158	0.0494567
-1.156	0.0494567
-1.154	0.0494567
-1.152	0.0494567
-1.15	0.0494567
-1.148	0.0494566
-1.146	0.0494566
-1.144	0.0494565
-1.142	0.0494565
-1.14	0.0494564
-1.138	0.0494563
-1.136	0.0494562
-1.134	0.0494561
-1.132	0.0494559
-1.13	0.0494558
-1.128	0.0494557
-1.126	0.0494555
-1.124	0.0494553
-1.122	0.0494551
-1.12	0.049455
-1.118	0.0494548
-1.116	0.0494546
-1.114	0.0494544
-1.112	0.0494541
-1.11	0.0494539
-1.108	0.0494537
-1.106	0.0494534
-1.104	0.0494532
-1.102	0.0494529
-1.1	0.0494527
-1.098	0.0494524
-1.096	0.0494521
-1.094	0.0494519
-1.092	0.0494516
-1.09	0.0494513
-1.088	0.049451
-1.086	0.0494507
-1.084	0.0494504
-1.082	0.0494501
-1.08	0.0494499
-1.078	0.0494496
-1.076	0.0494493
-1.074	0.049449
-1.072	0.0494487
-1.07	0.0494484
-1.068	0.0494481
-1.066	0.0494478
-1.064	0.0494476
-1.062	0.0494473
-1.06	0.049447
-1.058	0.0494468
-1.056	0.0494465
-1.054	0.0494463
-1.052	0.049446
-1.05	0.0494458
-1.048	0.0494456
-1.046	0.0494454
-1.044	0.0494452
-1.042	0.049445
-1.04	0.0494448
-1.038	0.0494447
-1.036	0.0494445
-1.034	0.0494444
-1.032	0.0494443
-1.03	0.0494442
-1.028	0.0494442
-1.026	0.0494441
-1.024	0.0494441
-1.022	0.0494441
-1.02	0.0494441
-1.018	0.0494441
-1.016	0.0494442
-1.014	0.0494443
-1.012	0.0494444
-1.01	0.0494445
-1.008	0.0494447
-1.006	0.0494449
-1.004	0.0494451
-1.002	0.0494453
-1	0.0494455
-0.998	0.0494458
-0.996	0.049446
-0.994	0.0494463
-0.992	0.0494465
-0.99	0.0494468
-0.988	0.049447
-0.986	0.0494473
-0.984	0.0494476
-0.982	0.0494479
-0.98	0.0494481
-0.978	0.0494484
-0.976	0.0494487
-0.974	0.049449
-0.972	0.0494493
-0.97	0.0494496
-0.968	0.0494499
-0.966	0.0494502
-0.964	0.0494505
-0.962	0.0494508
-0.96	0.0494511
-0.958	0.0494513
-0.956	0.0494516
-0.954	0.0494519
-0.952	0.0494522
-0.95	0.0494525
-0.948	0.0494527
-0.946	0.049453
-0.944	0.0494533
-0.942	0.0494535
-0.94	0.0494538
-0.938	0.049454
-0.936	0.0494542
-0.934	0.0494545
-0.932	0.0494547
-0.93	0.0494549
-0.928	0.0494551
-0.926	0.0494553
-0.924	0.0494555
-0.922	0.0494557
-0.92	0.0494559
-0.918	0.049456
-0.916	0.0494562
-0.914	0.0494563
-0.912	0.0494565
-0.91	0.0494566
-0.908	0.0494567
-0.906	0.0494568
-0.904	0.0494569
-0.902	0.049457
-0.9	0.0494571
-0.898	0.0494572
-0.896	0.0494572
-0.894	0.0494573
-0.892	0.0494573
-0.89	0.0494573
-0.888	0.0494574
-0.886	0.0494574
-0.884	0.0494574
-0.882	0.0494573
-0.88	0.0494573
-0.878	0.0494573
-0.876	0.0494572
-0.874	0.0494572
-0.872	0.0494571
-0.87	0.049457
-0.868	0.049457
-0.866	0.0494569
-0.864	0.0494568
-0.862	0.0494567
-0.86	0.0494565
-0.858	0.0494564
-0.856	0.0494563
-0.854	0.0494561
-0.852	0.0494559
-0.85	0.0494558
-0.848	0.0494556
-0.846	0.0494554
-0.844	0.0494552
-0.842	0.049455
-0.84	0.0494548
-0.838	0.0494546
-0.836	0.0494544
-0.834	0.0494541
-0.832	0.0494539
-0.83	0.0494537
-0.828	0.0494534
-0.826	0.0494532
-0.824	0.0494529
-0.822	0.0494526
-0.82	0.0494524
-0.818	0.0494521
-0.816	0.0494518
-0.814	0.0494516
-0.812	0.0494513
-0.81	0.049451
-0.808	0.0494507
-0.806	0.0494504
-0.804	0.0494502
-0.802	0.0494499
-0.8	0.0494496
-0.798	0.0494493
-0.796	0.049449
-0.794	0.0494488
-0.792	0.0494485
-0.79	0.0494482
-0.788	0.0494479
-0.786	0.0494477
-0.784	0.0494474
-0.782	0.0494472
-0.78	0.0494469
-0.778	0.0494467
-0.776	0.0494464
-0.774	0.0494462
-0.772	0.049446
-0.77	0.0494458
-0.768	0.0494456
-0.766	0.0494454
-0.764	0.0494452
-0.762	0.0494451
-0.76	0.0494449
-0.758	0.0494448
-0.756	0.0494446
-0.754	0.0494445
-0.752	0.0494444
-0.75	0.0494444
-0.748	0.0494443
-0.746	0.0494443
-0.744	0.0494443
-0.742	0.0494443
-0.74	0.0494443
-0.738	0.0494443
-0.736	0.0494444
-0.734	0.0494445
-0.732	0.0494446
-0.73	0.0494448
-0.728	0.0494449
-0.726	0.0494451
-0.724	0.0494453
-0.722	0.0494454
-0.72	0.0495345
-0.718	0.0578382
-0.716	0.167154
-0.714	0.483441
-0.712	0.901239
-0.71	1.33812
-0.708	1.76255
-0.706	2.18254
-0.704	2.59426
-0.702	2.99685
-0.7	3.39027
-0.698	3.77462
-0.696	4.1501
-0.694	4.51687
-0.692	4.87513
-0.69	5.22508
-0.688	5.56689
-0.686	5.90075
-0.684	6.22685
-0.682	6.5454
-0.68	6.86055
-0.678	7.13404
-0.676	7.32213
-0.674	7.40137
-0.672	7.36861
-0.67	7.24095
-0.668	7.0558
-0.666	6.87081
-0.664	6.71374
-0.662	6.55551
-0.66	6.39596
-0.658	6.24833
-0.656	6.13925
-0.654	6.11749
-0.652	6.28495
-0.65	6.5653
-0.648	6.87566
-0.646	7.17537
-0.644	7.46554
-0.642	7.75437
-0.64	8.03692
-0.638	8.31315
-0.636	8.58308
-0.634	8.84676
-0.632	9.10431
-0.63	9.35587
-0.628	9.62376
-0.626	9.92505
-0.624	10.2191
-0.622	10.4724
-0.62	10.6597
-0.618	10.7643
-0.616	10.778
-0.614	10.7008
-0.612	10.5414
-0.61	10.3169
-0.608	10.0526
-0.606	9.78244
-0.604	9.54095
-0.602	9.27037
-0.6	8.98941
-0.598	8.74198
-0.596	8.56098
-0.594	8.46825
-0.592	8.47464
-0.59	8.57995
-0.588	8.77296
-0.586	9.03142
-0.584	9.32205
-0.582	9.60054
-0.58	9.84103
-0.578	10.075
-0.576	10.3037
-0.574	10.5273
-0.572	10.7458
-0.57	10.9593
-0.568	11.1678
-0.566	11.3714
-0.564	11.5702
-0.562	11.7645
-0.56	11.9552
-0.558	12.1782
-0.556	12.4073
-0.554	12.5931
-0.552	12.7003
-0.55	12.7079
-0.548	12.609
-0.546	12.4111
-0.544	12.1357
-0.542	11.8186
-0.54	11.5098
-0.538	11.2172
-0.536	10.8935
-0.534	10.5965
-0.532	10.3716
-0.53	10.2481
-0.528	10.2387
-0.526	10.3401
-0.524	10.5326
-0.522	10.7804
-0.52	11.0312
-0.518	11.2408
-0.516	11.4422
-0.514	11.6392
-0.512	11.8317
-0.51	12.0199
-0.508	12.2037
-0.506	12.3832
-0.504	12.5586
-0.502	12.7298
-0.5	12.8971
-0.498	13.0823
-0.496	13.2947
-0.494	13.4936
-0.492	13.6463
-0.49	13.729
-0.488	13.7269
-0.486	13.6338
-0.484	13.4527
-0.482	13.1952
-0.48	12.8819
-0.478	12.5421
-0.476	12.2142
-0.474	11.9328
-0.472	11.6914
-0.47	11.5008
-0.468	11.3703
-0.466	11.3052
-0.464	11.3067
-0.462	11.372
-0.46	11.4941
-0.458	11.662
-0.456	11.8606
-0.454	12.0708
-0.452	12.2692
-0.45	12.4475
-0.448	12.6222
-0.446	12.7939
-0.444	12.9624
-0.442	13.1272
-0.44	13.2873
-0.438	13.4416
-0.436	13.5882
-0.434	13.725
-0.432	13.8496
-0.43	13.9591
-0.428	13.9635
-0.426	13.793
-0.424	13.5155
-0.422	13.1855
-0.42	12.8436
-0.418	12.5165
-0.416	12.2171
-0.414	11.944
-0.412	11.682
-0.41	11.4274
-0.408	11.2397
-0.406	11.13
-0.404	11.1005
-0.402	11.1475
-0.4	11.2622
-0.398	11.4302
-0.396	11.6315
-0.394	11.841
-0.392	12.0327
-0.39	12.2159
-0.388	12.395
-0.386	12.57
-0.384	12.741
-0.382	12.9081
-0.38	13.0712
-0.378	13.2306
-0.376	13.3862
-0.374	13.5382
-0.372	13.697
-0.37	13.8608
-0.368	13.9848
-0.366	14.0358
-0.364	13.9942
-0.362	13.8537
-0.36	13.6217
-0.358	13.319
-0.356	12.9797
-0.354	12.6518
-0.352	12.3264
-0.35	11.9743
-0.348	11.6579
-0.346	11.4225
-0.344	11.2961
-0.342	11.2885
-0.34	11.3921
-0.338	11.5813
-0.336	11.8131
-0.334	12.0266
-0.332	12.2094
-0.33	12.3883
-0.328	12.5633
-0.326	12.7343
-0.324	12.9015
-0.322	13.0648
-0.32	13.2243
-0.318	13.3801
-0.316	13.5322
-0.314	13.6837
-0.312	13.8784
-0.31	14.0861
-0.308	14.2586
-0.306	14.3601
-0.304	14.3678
-0.302	14.2716
-0.3	14.0742
-0.298	13.7912
-0.296	13.4507
-0.294	13.0938
-0.292	12.7701
-0.29	12.4264
-0.288	12.0715
-0.286	11.7553
-0.284	11.5144
-0.282	11.3719
-0.28	11.3378
-0.278	11.4087
-0.276	11.5679
-0.274	11.7854
-0.272	12.0179
-0.27	12.2144
-0.268	12.3932
-0.266	12.568
-0.264	12.7389
-0.262	12.906
-0.26	13.0692
-0.258	13.2286
-0.256	13.3843
-0.254	13.5364
-0.252	13.6849
-0.25	13.83
-0.248	13.9806
-0.246	14.1363
-0.244	14.2524
-0.242	14.2954
-0.24	14.2454
-0.238	14.0964
-0.236	13.856
-0.234	13.5456
-0.232	13.2006
-0.23	12.8698
-0.228	12.5355
-0.226	12.1787
-0.224	11.862
-0.222	11.6302
-0.22	11.5099
-0.218	11.5094
-0.216	11.6188
-0.214	11.8101
-0.212	12.037
-0.21	12.2375
-0.208	12.4153
-0.206	12.5894
-0.204	12.7597
-0.202	12.9263
-0.2	13.089
-0.198	13.2479
-0.196	13.4032
-0.194	13.5548
-0.192	13.7029
-0.19	13.8537
-0.188	14.0392
-0.186	14.2335
-0.184	14.4059
-0.182	14.532
-0.18	14.5936
-0.178	14.5791
-0.176	14.4833
-0.174	14.3075
-0.172	14.059
-0.17	13.752
-0.168	13.4068
-0.166	13.0501
-0.164	12.7152
-0.162	12.4432
-0.16	12.2566
-0.158	12.1511
-0.156	12.12
-0.154	12.155
-0.152	12.2459
-0.15	12.3807
-0.148	12.5459
-0.146	12.7261
-0.144	12.9041
-0.142	13.0679
-0.14	13.2272
-0.138	13.3829
-0.136	13.535
-0.134	13.6835
-0.132	13.8286
-0.13	13.9704
-0.128	14.1088
-0.126	14.244
-0.124	14.3761
-0.122	14.4841
-0.12	14.4995
-0.118	14.4267
-0.116	14.2775
-0.114	14.065
-0.112	13.803
-0.11	13.5067
-0.108	13.1922
-0.106	12.8769
-0.104	12.5663
-0.102	12.2164
-0.1	11.8851
-0.098	11.6291
-0.096	11.4841
-0.094	11.4644
-0.092	11.5628
-0.09	11.7508
-0.088	11.9786
-0.086	12.1788
-0.084	12.358
-0.082	12.5334
-0.08	12.7051
-0.078	12.8729
-0.076	13.0368
-0.074	13.197
-0.072	13.3534
-0.07	13.5062
-0.068	13.6554
-0.066	13.8353
-0.064	14.0448
-0.062	14.2416
-0.06	14.3925
-0.058	14.4729
-0.056	14.4675
-0.054	14.3695
-0.052	14.1813
-0.05	13.914
-0.048	13.5877
-0.046	13.2312
-0.044	12.8825
-0.042	12.5691
-0.04	12.2357
-0.038	11.9098
-0.036	11.6259
-0.034	11.41
-0.032	11.2787
-0.03	11.24
-0.028	11.2926
-0.026	11.4263
-0.024	11.6221
-0.022	11.8518
-0.02	12.0784
-0.018	12.267
-0.016	12.4452
-0.014	12.6198
-0.012	12.7908
-0.01	12.9581
-0.008	13.1215
-0.006	13.2803
-0.004	13.4341
-0.002	13.582
0	13.7229
0.002	13.8557
0.004	13.9757
0.006	13.9502
0.008	13.7647
0.01	13.4819
0.012	13.1517
0.014	12.8115
0.016	12.4858
0.018	12.1867
0.02	11.9137
0.022	11.6533
0.024	11.3863
0.026	11.1227
0.028	10.8652
0.03	10.6137
0.032	10.368
0.034	10.1281
0.036	9.8937
0.038	9.66478
0.04	9.44118
0.042	9.22278
0.044	9.00944
0.046	8.80105
0.048	8.59748
0.05	8.39864
0.052	8.20442
0.054	8.01472
0.056	7.82943
0.058	7.64845
0.06	7.4717
0.062	7.29907
0.064	7.13046
0.066	6.96579
0.068	6.80496
0.07	6.64788
0.072	6.49447
0.074	6.34463
0.076	6.19829
0.078	6.05535
0.08	5.91575
0.082	5.77939
0.084	5.6462
0.086	5.51611
0.088	5.38903
0.09	5.2649
0.092	5.14364
0.094	5.02518
0.096	4.90946
0.098	4.79642
0.1	4.68599
0.102	4.57814
0.104	4.47278
0.106	4.36988
0.108	4.26937
0.11	4.1712
0.112	4.07532
0.114	3.98168
0.116	3.89023
0.118	3.8009
0.12	3.71367
0.122	3.62847
0.124	3.54526
0.126	3.46399
0.128	3.38461
0.13	3.30709
0.132	3.23137
0.134	3.15741
0.136	3.08518
0.138	3.01462
0.14	2.9457
0.142	2.87838
0.144	2.81262
0.146	2.74837
0.148	2.68561
0.15	2.6243
0.152	2.56441
0.154	2.5059
0.156	2.44875
0.158	2.39293
0.16	2.3384
0.162	2.28515
0.164	2.23313
0.166	2.18233
0.168	2.13272
0.17	2.08426
0.172	2.03694
0.174	1.99072
0.176	1.94558
0.178	1.90149
0.18	1.85844
0.182	1.81639
0.184	1.77532
0.186	1.73521
0.188	1.69603
0.19	1.65777
0.192	1.62039
0.194	1.58389
0.196	1.54823
0.198	1.5134
0.2	1.47937
0.202	1.44613
0.204	1.41365
0.206	1.38192
0.208	1.35093
0.21	1.32066
0.212	1.29108
0.214	1.2622
0.216	1.23399
0.218	1.20643
0.22	1.17952
0.222	1.15323
0.224	1.12756
0.226	1.10249
0.228	1.078
0.23	1.05408
0.232	1.03072
0.234	1.00791
0.236	0.985624
0.238	0.963862
0.24	0.942607
0.242	0.921846
0.244	0.901569
0.246	0.881763
0.248	0.862417
0.25	0.84352
0.252	0.825061
0.254	0.807029
0.256	0.789413
0.258	0.772204
0.26	0.755391
0.262	0.738966
0.264	0.72292
0.266	0.707247
0.268	0.691937
0.27	0.676983
0.272	0.662377
0.274	0.648112
0.276	0.63418
0.278	0.620573
0.28	0.607285
0.282	0.594307
0.284	0.581634
0.286	0.569257
0.288	0.557171
0.29	0.545367
0.292	0.53384
0.294	0.522583
0.296	0.51159
0.298	0.500854
0.3	0.490368
0.302	0.480127
0.304	0.470125
0.306	0.460356
0.308	0.450814
0.31	0.441492
0.312	0.432387
0.314	0.423491
0.316	0.4148
0.318	0.406308
0.32	0.398011
0.322	0.389902
0.324	0.38198
0.326	0.374239
0.328	0.366676
0.33	0.359288
0.332	0.352071
0.334	0.345021
0.336	0.338135
0.338	0.331409
0.34	0.324841
0.342	0.318426
0.344	0.312162
0.346	0.306045
0.348	0.300071
0.35	0.294239
0.352	0.288543
0.354	0.282982
0.356	0.277552
0.358	0.27225
0.36	0.267073
0.362	0.262018
0.364	0.257083
0.366	0.252263
0.368	0.247557
0.37	0.242962
0.372	0.238474
0.374	0.234091
0.376	0.22981
0.378	0.225629
0.38	0.221545
0.382	0.217556
0.384	0.213658
0.386	0.209849
0.388	0.206127
0.39	0.20249
0.392	0.198935
0.394	0.195459
0.396	0.192062
0.398	0.188742
0.4	0.185498
0.402	0.182329
0.404	0.179232
0.406	0.176207
0.408	0.173252
0.41	0.170366
0.412	0.167547
0.414	0.164794
0.416	0.162105
0.418	0.159479
0.42	0.156915
0.422	0.154411
0.424	0.151967
0.426	0.14958
0.428	0.14725
0.43	0.144975
0.432	0.142753
0.434	0.140585
0.436	0.138468
0.438	0.136401
0.44	0.134383
0.442	0.132413
0.444	0.130489
0.446	0.128611
0.448	0.126777
0.45	0.124986
0.452	0.123238
0.454	0.12153
0.456	0.119861
0.458	0.118232
0.46	0.11664
0.462	0.115084
0.464	0.113564
0.466	0.112079
0.468	0.110627
0.47	0.109207
0.472	0.107818
0.474	0.106461
0.476	0.105134
0.478	0.103837
0.48	0.10257
0.482	0.101332
0.484	0.100123
0.486	0.0989411
0.488	0.0977869
0.49	0.0966594
0.492	0.0955583
0.494	0.0944829
0.496	0.0934327
0.498	0.0924072
0.5	0.0914058
0.502	0.0904281
0.504	0.0894734
0.506	0.0885414
0.508	0.0876315
0.51	0.0867432
0.512	0.085876
0.514	0.0850294
0.516	0.084203
0.518	0.0833962
0.52	0.0826086
0.522	0.0818397
0.524	0.081089
0.526	0.0803561
0.528	0.0796405
0.53	0.0789418
0.532	0.0782596
0.534	0.0775933
0.536	0.0769425
0.538	0.0763069
0.54	0.075686
0.542	0.0750793
0.544	0.0744865
0.546	0.0739071
0.548	0.0733407
0.55	0.072787
0.552	0.0722455
0.554	0.0717159
0.556	0.0711979
0.558	0.0706917
0.56	0.0701969
0.562	0.0697133
0.564	0.0692409
0.566	0.0687792
0.568	0.0683282
0.57	0.0678876
0.572	0.0674573
0.574	0.067037
0.576	0.0666265
0.578	0.0662256
0.58	0.0658341
0.582	0.0654519
0.584	0.0650787
0.586	0.0647144
0.588	0.0643587
0.59	0.0640115
0.592	0.0636725
0.594	0.0633417
0.596	0.0630187
0.598	0.0627035
0.6	0.0623957
0.602	0.0620954
0.604	0.0618022
0.606	0.0615161
0.608	0.0612367
0.61	0.060964
0.612	0.0606978
0.614	0.0604379
0.616	0.0601841
0.618	0.0599363
0.62	0.0596942
0.622	0.0594579
0.624	0.0592269
0.626	0.0590013
0.628	0.0587809
0.63	0.0585654
0.632	0.0583548
0.634	0.0581488
0.636	0.0579474
0.638	0.0577503
0.64	0.0575575
0.642	0.0573688
0.644	0.0571844
0.646	0.0570041
0.648	0.0568279
0.65	0.0566557
0.652	0.0564874
0.654	0.056323
0.656	0.0561623
0.658	0.0560053
0.66	0.055852
0.662	0.0557023
0.664	0.0555561
0.666	0.0554133
0.668	0.0552739
0.67	0.0551378
0.672	0.055005
0.674	0.0548753
0.676	0.0547487
0.678	0.0546252
0.68	0.0545046
0.682	0.0543869
0.684	0.0542721
0.686	0.0541601
0.688	0.0540507
0.69	0.053944
0.692	0.0538399
0.694	0.0537384
0.696	0.0536393
0.698	0.0535425
0.7	0.0534481
0.702	0.053356
0.704	0.0532661
0.706	0.0531783
0.708	0.0530927
0.71	0.053009
0.712	0.0529273
0.714	0.0528475
0.716	0.0527696
0.718	0.0526934
0.72	0.052619
0.722	0.0525462
0.724	0.052475
0.726	0.0524054
0.728	0.0523373
0.73	0.0522705
0.732	0.0522052
0.734	0.0521412
0.736	0.0520786
0.738	0.0520173
0.74	0.0519574
0.742	0.0518988
0.744	0.0518415
0.746	0.0517854
0.748	0.0517307
0.75	0.0516772
0.752	0.0516249
0.754	0.0515738
0.756	0.0515239
0.758	0.0514751
0.76	0.0514275
0.762	0.0513811
0.764	0.0513357
0.766	0.0512914
0.768	0.0512482
0.77	0.051206
0.772	0.0511649
0.774	0.0511247
0.776	0.0510856
0.778	0.0510474
0.78	0.0510101
0.782	0.0509738
0.784	0.0509384
0.786	0.0509039
0.788	0.0508702
0.79	0.0508374
0.792	0.0508054
0.794	0.0507742
0.796	0.0507437
0.798	0.0507141
0.8	0.0506852
0.802	0.050657
0.804	0.0506295
0.806	0.0506026
0.808	0.0505765
0.81	0.0505509
0.812	0.050526
0.814	0.0505017
0.816	0.0504779
0.818	0.0504548
0.82	0.0504321
0.822	0.0504099
0.824	0.0503883
0.826	0.0503671
0.828	0.0503464
0.83	0.050326
0.832	0.0503061
0.834	0.0502866
0.836	0.0502674
0.838	0.0502486
0.84	0.0502301
0.842	0.050212
0.844	0.0501942
0.846	0.0501768
0.848	0.0501598
0.85	0.0501432
0.852	0.0501269
0.854	0.0501109
0.856	0.0500953
0.858	0.05008
0.86	0.0500651
0.862	0.0500506
0.864	0.0500363
0.866	0.0500224
0.868	0.0500088
0.87	0.0499956
0.872	0.0499826
0.874	0.04997
0.876	0.0499576
0.878	0.0499456
0.88	0.0499339
0.882	0.0499224
0.884	0.0499113
0.886	0.0499004
0.888	0.0498898
0.89	0.0498795
0.892	0.0498695
0.894	0.0498597
0.896	0.0498502
0.898	0.0498409
0.9	0.0498319
0.902	0.0498231
0.904	0.0498145
0.906	0.0498062
0.908	0.0497981
0.91	0.0497902
0.912	0.0497825
0.914	0.0497751
0.916	0.0497678
0.918	0.0497608
0.92	0.0497539
0.922	0.0497472
0.924	0.0497406
0.926	0.0497343
0.928	0.0497281
0.93	0.0497221
0.932	0.0497162
0.934	0.0497104
0.936	0.0497048
0.938	0.0496993
0.94	0.049694
0.942	0.0496888
0.944	0.0496836
0.946	0.0496786
0.948	0.0496737
0.95	0.0496688
0.952	0.049664
0.954	0.0496594
0.956	0.0496547
0.958	0.0496502
0.96	0.0496456
0.962	0.0496412
0.964	0.0496368
0.966	0.0496324
0.968	0.0496282
0.97	0.049624
0.972	0.04962
0.974	0.049616
0.976	0.0496121
0.978	0.0496082
0.98	0.0496045
0.982	0.0496008
0.984	0.0495972
0.986	0.0495937
0.988	0.0495903
0.99	0.0495869
0.992	0.0495836
0.994	0.0495804
0.996	0.0495773
0.998	0.0495742
1	0.0495713
1.002	0.0495684
1.004	0.0495655
1.006	0.0495628
1.008	0.0495601
1.01	0.0495575
1.012	0.0495549
1.014	0.0495525
1.016	0.04955
1.018	0.0495477
1.02	0.0495454
1.022	0.0495432
1.024	0.0495411
1.026	0.049539
1.028	0.0495369
1.03	0.049535
1.032	0.0495331
1.034	0.0495312
1.036	0.0495294
1.038	0.0495277
1.04	0.049526
1.042	0.0495243
1.044	0.0495228
1.046	0.0495212
1.048	0.0495197
1.05	0.0495183
1.052	0.0495169
1.054	0.0495155
1.056	0.0495142
1.058	0.0495129
1.06	0.0495117
1.062	0.0495105
1.064	0.0495093
1.066	0.0495081
1.068	0.049507
1.07	0.0495059
1.072	0.0495049
1.074	0.0495039
1.076	0.0495028
1.078	0.0495018
1.08	0.0495009
1.082	0.0494999
1.084	0.049499
1.086	0.049498
1.088	0.0494971
1.09	0.0494962
1.092	0.0494953
1.094	0.0494944
1.096	0.0494935
1.098	0.0494925
1.1	0.0494916
1.102	0.0494907
1.104	0.0494898
1.106	0.0494889
1.108	0.049488
1.11	0.0494872
1.112	0.0494863
1.114	0.0494855
1.116	0.0494847
1.118	0.0494839
1.12	0.0494831
1.122	0.0494823
1.124	0.0494815
1.126	0.0494808
1.128	0.04948
1.13	0.0494793
1.132	0.0494786
1.134	0.0494779
1.136	0.0494773
1.138	0.0494766
1.14	0.049476
1.142	0.0494753
1.144	0.0494747
1.146	0.0494741
1.148	0.0494736
1.15	0.049473
1.152	0.0494724
1.154	0.0494719
1.156	0.0494714
1.158	0.0494709
1.16	0.0494704
1.162	0.0494699
1.164	0.0494695
1.166	0.049469
1.168	0.0494686
1.17	0.0494682
1.172	0.0494678
1.174	0.0494674
1.176	0.0494671
1.178	0.0494667
1.18	0.0494664
1.182	0.049466
1.184	0.0494657
1.186	0.0494654
1.188	0.0494651
1.19	0.0494649
1.192	0.0494646
1.194	0.0494643
1.196	0.0494641
1.198	0.0494639
1.2	0.0494637
1.202	0.0494634
1.204	0.0494632
1.206	0.0494631
1.208	0.0494629
1.21	0.0494627
1.212	0.0494625
1.214	0.0494624
1.216	0.0494622
1.218	0.0494621
1.22	0.049462
1.222	0.0494618
1.224	0.0494617
1.226	0.0494616
1.228	0.0494615
1.23	0.0494614
1.232	0.0494613
1.234	0.0494612
1.236	0.0494611
1.238	0.049461
1.24	0.0494609
1.242	0.0494608
1.244	0.0494607
1.246	0.0494605
1.248	0.0494604
1.25	0.0494603
1.252	0.0494602
1.254	0.0494601
1.256	0.04946
1.258	0.0494599
1.26	0.0494597
1.262	0.0494596
1.264	0.0494594
1.266	0.0494593
1.268	0.0494591
1.27	0.049459
1.272	0.0494588
1.274	0.0494587
[truncated: 373 more rows]

## Sheet: A2_left
_n_I_OFF_x	_n_I_OFF_y
-2.722	1
-2.72	0.999999
-2.718	0.999996
-2.716	0.999991
-2.714	0.999985
-2.712	0.999977
-2.71	0.999967
-2.708	0.999956
-2.706	0.999943
-2.704	0.999929
-2.702	0.999913
-2.7	0.999897
-2.698	0.999879
-2.696	0.99986
-2.694	0.99984
-2.692	0.999818
-2.69	0.999796
-2.688	0.999773
-2.686	0.999749
-2.684	0.999725
-2.682	0.999699
-2.68	0.999673
-2.678	0.999646
-2.676	0.999618
-2.674	0.99959
-2.672	0.999561
-2.67	0.999532
-2.668	0.999502
-2.666	0.999472
-2.664	0.999441
-2.662	0.99941
-2.66	0.999379
-2.658	0.999347
-2.656	0.999315
-2.654	0.999283
-2.652	0.99925
-2.65	0.999217
-2.648	0.999184
-2.646	0.999151
-2.644	0.999118
-2.642	0.999084
-2.64	0.999051
-2.638	0.999017
-2.636	0.998983
-2.634	0.99895
-2.632	0.998916
-2.63	0.998882
-2.628	0.998848
-2.626	0.998814
-2.624	0.99878
-2.622	0.998747
-2.62	0.998713
-2.618	0.99868
-2.616	0.998646
-2.614	0.998613
-2.612	0.998579
-2.61	0.998546
-2.608	0.998513
-2.606	0.998481
-2.604	0.998448
-2.602	0.998415
-2.6	0.998383
-2.598	0.998351
-2.596	0.998319
-2.594	0.998287
-2.592	0.998255
-2.59	0.998223
-2.588	0.998192
-2.586	0.998161
-2.584	0.99813
-2.582	0.998099
-2.58	0.998069
-2.578	0.998039
-2.576	0.998009
-2.574	0.997979
-2.572	0.997949
-2.57	0.99792
-2.568	0.997891
-2.566	0.997862
-2.564	0.997834
-2.562	0.997806
-2.56	0.997778
-2.558	0.99775
-2.556	0.997723
-2.554	0.997695
-2.552	0.997669
-2.55	0.997642
-2.548	0.997616
-2.546	0.99759
-2.544	0.997564
-2.542	0.997538
-2.54	0.997513
-2.538	0.997488
-2.536	0.997464
-2.534	0.997439
-2.532	0.997415
-2.53	0.997391
-2.528	0.997368
-2.526	0.997344
-2.524	0.997321
-2.522	0.997298
-2.52	0.997276
-2.518	0.997253
-2.516	0.997231
-2.514	0.99721
-2.512	0.997188
-2.51	0.997167
-2.508	0.997146
-2.506	0.997125
-2.504	0.997104
-2.502	0.997084
-2.5	0.997064
-2.498	0.997044
-2.496	0.997024
-2.494	0.997005
-2.492	0.996986
-2.49	0.996967
-2.488	0.996949
-2.486	0.99693
-2.484	0.996912
-2.482	0.996894
-2.48	0.996877
-2.478	0.99686
-2.476	0.996842
-2.474	0.996826
-2.472	0.996809
-2.47	0.996793
-2.468	0.996777
-2.466	0.996761
-2.464	0.996745
-2.462	0.99673
-2.46	0.996714
-2.458	0.996699
-2.456	0.996685
-2.454	0.99667
-2.452	0.996656
-2.45	0.996641
-2.448	0.996627
-2.446	0.996614
-2.444	0.9966
-2.442	0.996587
-2.44	0.996573
-2.438	0.99656
-2.436	0.996548
-2.434	0.996535
-2.432	0.996522
-2.43	0.99651
-2.428	0.996498
-2.426	0.996486
-2.424	0.996474
-2.422	0.996463
-2.42	0.996451
-2.418	0.99644
-2.416	0.996429
-2.414	0.996418
-2.412	0.996407
-2.41	0.996396
-2.408	0.996386
-2.406	0.996375
-2.404	0.996365
-2.402	0.996355
-2.4	0.996345
-2.398	0.996336
-2.396	0.996326
-2.394	0.996317
-2.392	0.996307
-2.39	0.996298
-2.388	0.996289
-2.386	0.99628
-2.384	0.996272
-2.382	0.996263
-2.38	0.996255
-2.378	0.996246
-2.376	0.996238
-2.374	0.99623
-2.372	0.996222
-2.37	0.996214
-2.368	0.996207
-2.366	0.996199
-2.364	0.996192
-2.362	0.996185
-2.36	0.996178
-2.358	0.996171
-2.356	0.996164
-2.354	0.996157
-2.352	0.99615
-2.35	0.996144
-2.348	0.996137
-2.346	0.996131
-2.344	0.996125
-2.342	0.996119
-2.34	0.996113
-2.338	0.996107
-2.336	0.996101
-2.334	0.996095
-2.332	0.996089
-2.33	0.996084
-2.328	0.996078
-2.326	0.996073
-2.324	0.996068
-2.322	0.996062
-2.32	0.996057
-2.318	0.996052
-2.316	0.996047
-2.314	0.996042
-2.312	0.996038
-2.31	0.996033
-2.308	0.996028
-2.306	0.996024
-2.304	0.996019
-2.302	0.996015
-2.3	0.99601
-2.298	0.996006
-2.296	0.996002
-2.294	0.995997
-2.292	0.995993
-2.29	0.995989
-2.288	0.995985
-2.286	0.995981
-2.284	0.995977
-2.282	0.995974
-2.28	0.99597
-2.278	0.995966
-2.276	0.995963
-2.274	0.995959
-2.272	0.995956
-2.27	0.995952
-2.268	0.995949
-2.266	0.995946
-2.264	0.995942
-2.262	0.995939
-2.26	0.995936
-2.258	0.995933
-2.256	0.99593
-2.254	0.995927
-2.252	0.995924
-2.25	0.995921
-2.248	0.995918
-2.246	0.995916
-2.244	0.995913
-2.242	0.99591
-2.24	0.995908
-2.238	0.995905
-2.236	0.995903
-2.234	0.9959
-2.232	0.995898
-2.23	0.995895
-2.228	0.995893
-2.226	0.995891
-2.224	0.995889
-2.222	0.995886
-2.22	0.995884
-2.218	0.995882
-2.216	0.99588
-2.214	0.995878
-2.212	0.995876
-2.21	0.995874
-2.208	0.995872
-2.206	0.99587
-2.204	0.995868
-2.202	0.995866
-2.2	0.995864
-2.198	0.995863
-2.196	0.995861
-2.194	0.995859
-2.192	0.995857
-2.19	0.995856
-2.188	0.995854
-2.186	0.995852
-2.184	0.995851
-2.182	0.995849
-2.18	0.995848
-2.178	0.995846
-2.176	0.995845
-2.174	0.995843
-2.172	0.995842
-2.17	0.995841
-2.168	0.995839
-2.166	0.995838
-2.164	0.995836
-2.162	0.995835
-2.16	0.995834
-2.158	0.995833
-2.156	0.995831
-2.154	0.99583
-2.152	0.995829
-2.15	0.995828
-2.148	0.995827
-2.146	0.995826
-2.144	0.995824
-2.142	0.995823
-2.14	0.995822
-2.138	0.995821
-2.136	0.99582
-2.134	0.995819
-2.132	0.995818
-2.13	0.995817
-2.128	0.995816
-2.126	0.995815
-2.124	0.995814
-2.122	0.995813
-2.12	0.995813
-2.118	0.995812
-2.116	0.995811
-2.114	0.99581
-2.112	0.995809
-2.11	0.995808
-2.108	0.995807
-2.106	0.995807
-2.104	0.995806
-2.102	0.995805
-2.1	0.995804
-2.098	0.995804
-2.096	0.995803
-2.094	0.995802
-2.092	0.995802
-2.09	0.995801
-2.088	0.9958
-2.086	0.9958
-2.084	0.995799
-2.082	0.995798
-2.08	0.995798
-2.078	0.995797
-2.076	0.995796
-2.074	0.995796
-2.072	0.995795
-2.07	0.995795
-2.068	0.995794
-2.066	0.995794
-2.064	0.995793
-2.062	0.995793
-2.06	0.995792
-2.058	0.995792
-2.056	0.995791
-2.054	0.995791
-2.052	0.99579
-2.05	0.99579
-2.048	0.995789
-2.046	0.995789
-2.044	0.995788
-2.042	0.995788
-2.04	0.995788
-2.038	0.995787
-2.036	0.995787
-2.034	0.995786
-2.032	0.995786
-2.03	0.995786
-2.028	0.995785
-2.026	0.995785
-2.024	0.995784
-2.022	0.995784
-2.02	0.995784
-2.018	0.995783
-2.016	0.995783
-2.014	0.995783
-2.012	0.995782
-2.01	0.995782
-2.008	0.995782
-2.006	0.995781
-2.004	0.995781
-2.002	0.995781
-2	0.99578
-1.998	0.99578
-1.996	0.99578
-1.994	0.99578
-1.992	0.995779
-1.99	0.995779
-1.988	0.995779
-1.986	0.995778
-1.984	0.995778
-1.982	0.995778
-1.98	0.995778
-1.978	0.995777
-1.976	0.995777
-1.974	0.995777
-1.972	0.995777
-1.97	0.995776
-1.968	0.995776
-1.966	0.995776
-1.964	0.995776
-1.962	0.995776
-1.96	0.995775
-1.958	0.995775
-1.956	0.995775
-1.954	0.995775
-1.952	0.995775
-1.95	0.995774
-1.948	0.995774
-1.946	0.995774
-1.944	0.995774
-1.942	0.995774
-1.94	0.995774
-1.938	0.995773
-1.936	0.995773
-1.934	0.995773
-1.932	0.995773
-1.93	0.995773
-1.928	0.995773
-1.926	0.995773
-1.924	0.995772
-1.922	0.995772
-1.92	0.995772
-1.918	0.995772
-1.916	0.995772
-1.914	0.995772
-1.912	0.995772
-1.91	0.995772
-1.908	0.995771
-1.906	0.995771
-1.904	0.995771
-1.902	0.995771
-1.9	0.995771
-1.898	0.995771
-1.896	0.995771
-1.894	0.995771
-1.892	0.995771
-1.89	0.995771
-1.888	0.99577
-1.886	0.99577
-1.884	0.99577
-1.882	0.99577
-1.88	0.99577
-1.878	0.99577
-1.876	0.99577
-1.874	0.99577
-1.872	0.99577
-1.87	0.99577
-1.868	0.99577
-1.866	0.99577
-1.864	0.995769
-1.862	0.995769
-1.86	0.995769
-1.858	0.995769
-1.856	0.995769
-1.854	0.995769
-1.852	0.995769
-1.85	0.995769
-1.848	0.995769
-1.846	0.995769
-1.844	0.995769
-1.842	0.995769
-1.84	0.995769
-1.838	0.995769
-1.836	0.995769
-1.834	0.995769
-1.832	0.995769
-1.83	0.995769
-1.828	0.995768
-1.826	0.995768
-1.824	0.995768
-1.822	0.995768
-1.82	0.995768
-1.818	0.995768
-1.816	0.995768
-1.814	0.995768
-1.812	0.995768
-1.81	0.995768
-1.808	0.995768
-1.806	0.995768
-1.804	0.995768
-1.802	0.995768
-1.8	0.995768
-1.798	0.995768
-1.796	0.995768
-1.794	0.995768
-1.792	0.995768
-1.79	0.995768
-1.788	0.995769
-1.786	0.995769
-1.784	0.995769
-1.782	0.995769
-1.78	0.995769
-1.778	0.995769
-1.776	0.995769
-1.774	0.995769
-1.772	0.995769
-1.77	0.995769
-1.768	0.995769
-1.766	0.995769
-1.764	0.995769
-1.762	0.995769
-1.76	0.995769
-1.758	0.995769
-1.756	0.995769
-1.754	0.995769
-1.752	0.995769
-1.75	0.995769
-1.748	0.995769
-1.746	0.995769
-1.744	0.995769
-1.742	0.995769
-1.74	0.995769
-1.738	0.995769
-1.736	0.995769
-1.734	0.995769
-1.732	0.995769
-1.73	0.995769
-1.728	0.995769
-1.726	0.995769
-1.724	0.995769
-1.722	0.995769
-1.72	0.995769
-1.718	0.995769
-1.716	0.995768
-1.714	0.995768
-1.712	0.995768
-1.71	0.995768
-1.708	0.995768
-1.706	0.995768
-1.704	0.995768
-1.702	0.995768
-1.7	0.995768
-1.698	0.995768
-1.696	0.995768
-1.694	0.995768
-1.692	0.995768
-1.69	0.995768
-1.688	0.995768
-1.686	0.995768
-1.684	0.995768
-1.682	0.995768
-1.68	0.995767
-1.678	0.995767
-1.676	0.995767
-1.674	0.995767
-1.672	0.995767
-1.67	0.995767
-1.668	0.995767
-1.666	0.995767
-1.664	0.995767
-1.662	0.995767
-1.66	0.995767
-1.658	0.995767
-1.656	0.995766
-1.654	0.995766
-1.652	0.995766
-1.65	0.995766
-1.648	0.995766
-1.646	0.995766
-1.644	0.995766
-1.642	0.995766
-1.64	0.995766
-1.638	0.995766
-1.636	0.995765
-1.634	0.995765
-1.632	0.995765
-1.63	0.995765
-1.628	0.995765
-1.626	0.995765
-1.624	0.995765
-1.622	0.995765
-1.62	0.995765
-1.618	0.995764
-1.616	0.995764
-1.614	0.995764
-1.612	0.995764
-1.61	0.995764
-1.608	0.995764
-1.606	0.995764
-1.604	0.995764
-1.602	0.995764
-1.6	0.995764
-1.598	0.995764
-1.596	0.995763
-1.594	0.995763
-1.592	0.995763
-1.59	0.995763
-1.588	0.995763
-1.586	0.995763
-1.584	0.995763
-1.582	0.995763
-1.58	0.995763
-1.578	0.995763
-1.576	0.995763
-1.574	0.995763
-1.572	0.995763
-1.57	0.995763
-1.568	0.995763
-1.566	0.995763
-1.564	0.995763
-1.562	0.995763
-1.56	0.995763
-1.558	0.995763
-1.556	0.995763
-1.554	0.995763
-1.552	0.995763
-1.55	0.995763
-1.548	0.995763
-1.546	0.995763
-1.544	0.995763
-1.542	0.995763
-1.54	0.995763
-1.538	0.995763
-1.536	0.995763
-1.534	0.995763
-1.532	0.995763
-1.53	0.995764
-1.528	0.995764
-1.526	0.995764
-1.524	0.995764
-1.522	0.995764
-1.52	0.995764
-1.518	0.995764
-1.516	0.995764
-1.514	0.995764
-1.512	0.995765
-1.51	0.995765
-1.508	0.995765
-1.506	0.995765
-1.504	0.995765
-1.502	0.995765
-1.5	0.995765
-1.498	0.995766
-1.496	0.995766
-1.494	0.995766
-1.492	0.995766
-1.49	0.995766
-1.488	0.995766
-1.486	0.995766
-1.484	0.995766
-1.482	0.995767
-1.48	0.995767
-1.478	0.995767
-1.476	0.995767
-1.474	0.995767
-1.472	0.995767
-1.47	0.995767
-1.468	0.995767
-1.466	0.995767
-1.464	0.995767
-1.462	0.995768
-1.46	0.995768
-1.458	0.995768
-1.456	0.995768
-1.454	0.995768
-1.452	0.995768
-1.45	0.995768
-1.448	0.995768
-1.446	0.995768
-1.444	0.995768
-1.442	0.995768
-1.44	0.995768
-1.438	0.995768
-1.436	0.995768
-1.434	0.995768
-1.432	0.995768
-1.43	0.995768
-1.428	0.995768
-1.426	0.995768
-1.424	0.995768
-1.422	0.995768
-1.42	0.995768
-1.418	0.995768
-1.416	0.995768
-1.414	0.995768
-1.412	0.995768
-1.41	0.995768
-1.408	0.995768
-1.406	0.995768
-1.404	0.995768
-1.402	0.995768
-1.4	0.995768
-1.398	0.995767
-1.396	0.995767
-1.394	0.995767
-1.392	0.995767
-1.39	0.995767
-1.388	0.995767
-1.386	0.995767
-1.384	0.995767
-1.382	0.995767
-1.38	0.995767
-1.378	0.995766
-1.376	0.995766
-1.374	0.995766
-1.372	0.995766
-1.37	0.995766
-1.368	0.995766
-1.366	0.995766
-1.364	0.995765
-1.362	0.995765
-1.36	0.995765
-1.358	0.995765
-1.356	0.995765
-1.354	0.995765
-1.352	0.995765
-1.35	0.995764
-1.348	0.995764
-1.346	0.995764
-1.344	0.995764
-1.342	0.995764
-1.34	0.995764
-1.338	0.995763
-1.336	0.995763
-1.334	0.995763
-1.332	0.995763
-1.33	0.995763
-1.328	0.995763
-1.326	0.995763
-1.324	0.995762
-1.322	0.995762
-1.32	0.995762
-1.318	0.995762
-1.316	0.995762
-1.314	0.995762
-1.312	0.995762
-1.31	0.995762
-1.308	0.995762
-1.306	0.995762
-1.304	0.995761
-1.302	0.995761
-1.3	0.995761
-1.298	0.995761
-1.296	0.995761
-1.294	0.995761
-1.292	0.995761
-1.29	0.995761
-1.288	0.995761
-1.286	0.995761
-1.284	0.995761
-1.282	0.995761
-1.28	0.995761
-1.278	0.995761
-1.276	0.995761
-1.274	0.995762
-1.272	0.995762
-1.27	0.995762
-1.268	0.995762
-1.266	0.995762
-1.264	0.995762
-1.262	0.995762
-1.26	0.995762
-1.258	0.995762
-1.256	0.995763
-1.254	0.995763
-1.252	0.995763
-1.25	0.995763
-1.248	0.995763
-1.246	0.995763
-1.244	0.995763
-1.242	0.995764
-1.24	0.995764
-1.238	0.995764
-1.236	0.995764
-1.234	0.995764
-1.232	0.995764
-1.23	0.995764
-1.228	0.995765
-1.226	0.995765
-1.224	0.995765
-1.222	0.995765
-1.22	0.995765
-1.218	0.995765
-1.216	0.995765
-1.214	0.995765
-1.212	0.995766
-1.21	0.995766
-1.208	0.995766
-1.206	0.995766
-1.204	0.995766
-1.202	0.995766
-1.2	0.995766
-1.198	0.995766
-1.196	0.995766
-1.194	0.995766
-1.192	0.995767
-1.19	0.995767
-1.188	0.995767
-1.186	0.995767
-1.184	0.995767
-1.182	0.995767
-1.18	0.995767
-1.178	0.995767
-1.176	0.995767
-1.174	0.995767
-1.172	0.995767
-1.17	0.995767
-1.168	0.995767
-1.166	0.995767
-1.164	0.995767
-1.162	0.995767
-1.16	0.995767
-1.158	0.995767
-1.156	0.995767
-1.154	0.995767
-1.152	0.995767
-1.15	0.995767
-1.148	0.995767
-1.146	0.995767
-1.144	0.995767
-1.142	0.995767
-1.14	0.995767
-1.138	0.995767
-1.136	0.995767
-1.134	0.995767
-1.132	0.995767
-1.13	0.995767
-1.128	0.995767
-1.126	0.995767
-1.124	0.995767
-1.122	0.995767
-1.12	0.995766
-1.118	0.995766
-1.116	0.995766
-1.114	0.995766
-1.112	0.995766
-1.11	0.995766
-1.108	0.995766
-1.106	0.995766
-1.104	0.995766
-1.102	0.995765
-1.1	0.995765
-1.098	0.995765
-1.096	0.995765
-1.094	0.995765
-1.092	0.995765
-1.09	0.995765
-1.088	0.995765
-1.086	0.995764
-1.084	0.995764
-1.082	0.995764
-1.08	0.995764
-1.078	0.995764
-1.076	0.995764
-1.074	0.995764
-1.072	0.995764
-1.07	0.995763
-1.068	0.995763
-1.066	0.995763
-1.064	0.995763
-1.062	0.995763
-1.06	0.995763
-1.058	0.995763
-1.056	0.995763
-1.054	0.995762
-1.052	0.995762
-1.05	0.995762
-1.048	0.995762
-1.046	0.995762
-1.044	0.995762
-1.042	0.995762
-1.04	0.995762
-1.038	0.995762
-1.036	0.995762
-1.034	0.995762
-1.032	0.995762
-1.03	0.995762
-1.028	0.995761
-1.026	0.995761
-1.024	0.995761
-1.022	0.995761
-1.02	0.995761
-1.018	0.995761
-1.016	0.995762
-1.014	0.995762
-1.012	0.995762
-1.01	0.995762
-1.008	0.995762
-1.006	0.995762
-1.004	0.995762
-1.002	0.995762
-1	0.995762
-0.998	0.995762
-0.996	0.995762
-0.994	0.995762
-0.992	0.995763
-0.99	0.995763
-0.988	0.995763
-0.986	0.995763
-0.984	0.995763
-0.982	0.995763
-0.98	0.995763
-0.978	0.995763
-0.976	0.995764
-0.974	0.995764
-0.972	0.995764
-0.97	0.995764
-0.968	0.995764
-0.966	0.995764
-0.964	0.995764
-0.962	0.995765
-0.96	0.995765
-0.958	0.995765
-0.956	0.995765
-0.954	0.995765
-0.952	0.995765
-0.95	0.995765
-0.948	0.995765
-0.946	0.995766
-0.944	0.995766
-0.942	0.995766
-0.94	0.995766
-0.938	0.995766
-0.936	0.995766
-0.934	0.995766
-0.932	0.995766
-0.93	0.995766
-0.928	0.995766
-0.926	0.995767
-0.924	0.995767
-0.922	0.995767
-0.92	0.995767
-0.918	0.995767
-0.916	0.995767
-0.914	0.995767
-0.912	0.995767
-0.91	0.995767
-0.908	0.995767
-0.906	0.995767
-0.904	0.995767
-0.902	0.995767
-0.9	0.995767
-0.898	0.995767
-0.896	0.995767
-0.894	0.995767
-0.892	0.995767
-0.89	0.995768
-0.888	0.995768
-0.886	0.995768
-0.884	0.995768
-0.882	0.995768
-0.88	0.995767
-0.878	0.995767
-0.876	0.995767
-0.874	0.995767
-0.872	0.995767
-0.87	0.995767
-0.868	0.995767
-0.866	0.995767
-0.864	0.995767
-0.862	0.995767
-0.86	0.995767
-0.858	0.995767
-0.856	0.995767
-0.854	0.995767
-0.852	0.995767
-0.85	0.995767
-0.848	0.995767
-0.846	0.995767
-0.844	0.995766
-0.842	0.995766
-0.84	0.995766
-0.838	0.995766
-0.836	0.995766
-0.834	0.995766
-0.832	0.995766
-0.83	0.995766
-0.828	0.995766
-0.826	0.995765
-0.824	0.995765
-0.822	0.995765
-0.82	0.995765
-0.818	0.995765
-0.816	0.995765
-0.814	0.995765
-0.812	0.995765
-0.81	0.995764
-0.808	0.995764
-0.806	0.995764
-0.804	0.995764
-0.802	0.995764
-0.8	0.995764
-0.798	0.995764
-0.796	0.995764
-0.794	0.995763
-0.792	0.995763
-0.79	0.995763
-0.788	0.995763
-0.786	0.995763
-0.784	0.995763
-0.782	0.995763
-0.78	0.995762
-0.778	0.995762
-0.776	0.995762
-0.774	0.995762
-0.772	0.995762
-0.77	0.995762
-0.768	0.995762
-0.766	0.995762
-0.764	0.995762
-0.762	0.995762
-0.76	0.995762
-0.758	0.995761
-0.756	0.995761
-0.754	0.995761
-0.752	0.995761
-0.75	0.995761
-0.748	0.995761
-0.746	0.995761
-0.744	0.995761
-0.742	0.995761
-0.74	0.995761
-0.738	0.995761
-0.736	0.995761
-0.734	0.995761
-0.732	0.995761
-0.73	0.995761
-0.728	0.995762
-0.726	0.995762
-0.724	0.995762
-0.722	0.995762
-0.72	0.995762
-0.718	0.995757
-0.716	0.995677
-0.714	0.995232
-0.712	0.994177
-0.71	0.992398
-0.708	0.989902
-0.706	0.986777
-0.704	0.98303
-0.702	0.978695
-0.7	0.973805
-0.698	0.968397
-0.696	0.962507
-0.694	0.956168
-0.692	0.949414
-0.69	0.94228
-0.688	0.934797
-0.686	0.926997
-0.684	0.91891
-0.682	0.910566
-0.68	0.901953
-0.678	0.893162
-0.676	0.88435
-0.674	0.875657
-0.672	0.867207
-0.67	0.859106
-0.668	0.851446
-0.666	0.844302
-0.664	0.837644
-0.662	0.831417
-0.66	0.825625
-0.658	0.820239
-0.656	0.815193
-0.654	0.810387
-0.652	0.805618
-0.65	0.8007
-0.648	0.795531
-0.646	0.790085
-0.644	0.784413
-0.642	0.778553
-0.64	0.77251
-0.638	0.766302
-0.636	0.75995
-0.634	0.753472
-0.632	0.746887
-0.63	0.74021
-0.628	0.733421
-0.626	0.726485
-0.624	0.719469
-0.622	0.71244
-0.62	0.705466
-0.618	0.698611
-0.616	0.691942
-0.614	0.685521
-0.612	0.679413
-0.61	0.67368
-0.608	0.668382
-0.606	0.663582
-0.604	0.659334
-0.602	0.655597
-0.6	0.65229
-0.598	0.649339
-0.596	0.646673
-0.594	0.644215
-0.592	0.641893
-0.59	0.639629
-0.588	0.637347
-0.586	0.63497
-0.584	0.63242
-0.582	0.629618
-0.58	0.626557
-0.578	0.623353
-0.576	0.620024
-0.574	0.616581
-0.572	0.613037
-0.57	0.609402
-0.568	0.60569
-0.566	0.601909
-0.564	0.59807
-0.562	0.594184
-0.56	0.590257
-0.558	0.586245
-0.556	0.582171
-0.554	0.5781
-0.552	0.574096
-0.55	0.570224
-0.548	0.566543
-0.546	0.563113
-0.544	0.559992
-0.542	0.557236
-0.54	0.554898
-0.538	0.553008
-0.536	0.551501
-0.534	0.550307
-0.532	0.549355
-0.53	0.548571
-0.528	0.547883
-0.526	0.547218
-0.524	0.546499
-0.522	0.545652
-0.52	0.544599
-0.518	0.543306
-0.516	0.541869
-0.514	0.540307
-0.512	0.538628
-0.51	0.536842
-0.508	0.53496
-0.506	0.532989
-0.504	0.530938
-0.502	0.528816
-0.5	0.52663
-0.498	0.524356
-0.496	0.521973
-0.494	0.519531
-0.492	0.517083
-0.49	0.514677
-0.488	0.512361
-0.486	0.510181
-0.484	0.508184
-0.482	0.506411
-0.48	0.504907
-0.478	0.503711
-0.476	0.502864
-0.474	0.502392
-0.472	0.502229
-0.47	0.502275
-0.468	0.50244
-0.466	0.502649
-0.464	0.502836
-0.462	0.502953
-0.46	0.50296
-0.458	0.502832
-0.456	0.502557
-0.454	0.502133
-0.452	0.501575
-0.45	0.500899
-0.448	0.500108
-0.446	0.499204
-0.444	0.498191
-0.442	0.497075
-0.44	0.495864
-0.438	0.494568
-0.436	0.493197
-0.434	0.491767
-0.432	0.490291
-0.43	0.488787
-0.428	0.487294
-0.426	0.485934
-0.424	0.484816
-0.422	0.484014
-0.42	0.483567
-0.418	0.483474
-0.416	0.483701
-0.414	0.484174
-0.412	0.484784
-0.41	0.485469
-0.408	0.486331
-0.406	0.487281
-0.404	0.48823
-0.402	0.489111
-0.4	0.489869
-0.398	0.490469
-0.396	0.490894
-0.394	0.491143
-0.392	0.49123
-0.39	0.491162
-0.388	0.490948
-0.386	0.490595
-0.384	0.490113
-0.382	0.489512
-0.38	0.488799
-0.378	0.487983
-0.376	0.487072
-0.374	0.486073
-0.372	0.484975
-0.37	0.483767
-0.368	0.482514
-0.366	0.481279
-0.364	0.48012
-0.362	0.479089
-0.36	0.478233
-0.358	0.477597
-0.356	0.477219
-0.354	0.47713
-0.352	0.477353
-0.35	0.477852
-0.348	0.478567
-0.346	0.479438
-0.344	0.480402
-0.342	0.481395
-0.34	0.482351
-0.338	0.483202
-0.336	0.48388
-0.334	0.484313
-0.332	0.484527
-0.33	0.484585
-0.328	0.484496
-0.326	0.48427
-0.324	0.483915
-0.322	0.48344
-0.32	0.482853
-0.318	0.482162
-0.316	0.481375
-0.314	0.480497
-0.312	0.479485
-0.31	0.478357
-0.308	0.477163
-0.306	0.475952
-0.304	0.474772
-0.302	0.473675
-0.3	0.47271
-0.298	0.471928
-0.296	0.471379
-0.294	0.471115
-0.292	0.471186
-0.29	0.471577
-0.288	0.472228
-0.286	0.473084
-0.284	0.474089
-0.282	0.475187
-0.28	0.476319
-0.278	0.477428
-0.276	0.478452
-0.274	0.479331
-0.272	0.480002
-0.27	0.480411
-0.268	0.480631
-0.266	0.480699
-0.264	0.480625
-0.262	0.480416
-0.26	0.480083
-0.258	0.479632
-0.256	0.479073
-0.254	0.478414
-0.252	0.477661
-0.25	0.476822
-0.248	0.475888
-0.246	0.474846
-0.244	0.47376
-0.242	0.472691
-0.24	0.471697
-0.238	0.47083
-0.236	0.470138
-0.234	0.469662
-0.232	0.469439
-0.23	0.469501
-0.228	0.469867
-0.226	0.470499
-0.224	0.47134
-0.222	0.472328
-0.22	0.473402
-0.218	0.474497
-0.216	0.475547
-0.214	0.476486
-0.212	0.477243
-0.21	0.477752
-0.208	0.478061
-0.206	0.478216
-0.204	0.478225
-0.202	0.478099
-0.2	0.477845
-0.198	0.477473
-0.196	0.476989
-0.194	0.476403
-0.192	0.475721
-0.19	0.474942
-0.188	0.474021
-0.186	0.472987
-0.184	0.471882
-0.182	0.47075
-0.18	0.46963
-0.178	0.468562
-0.176	0.467586
-0.174	0.466739
-0.172	0.466056
-0.17	0.465574
-0.168	0.465325
-0.166	0.465344
-0.164	0.465662
-0.162	0.466285
-0.16	0.467109
-0.158	0.468022
-0.156	0.468934
-0.154	0.469774
-0.152	0.47049
-0.15	0.471053
-0.148	0.471451
-0.146	0.471695
-0.144	0.471814
-0.142	0.471835
-0.14	0.47173
-0.138	0.471505
-0.136	0.471166
-0.134	0.470723
-0.132	0.470183
-0.13	0.469551
-0.128	0.468836
-0.126	0.468045
-0.124	0.467182
-0.122	0.466254
-0.12	0.465306
-0.118	0.464421
-0.116	0.463671
-0.114	0.463108
-0.112	0.462769
-0.11	0.462674
-0.108	0.462825
-0.106	0.463209
-0.104	0.463807
-0.102	0.464661
-0.1	0.465726
-0.098	0.466941
-0.096	0.468243
-0.094	0.469565
-0.092	0.470841
-0.09	0.472001
-0.088	0.472975
-0.086	0.473696
-0.084	0.474215
-0.082	0.474571
-0.08	0.474774
-0.078	0.474833
-0.076	0.474757
-0.074	0.474555
-0.072	0.474234
-0.07	0.473803
-0.068	0.47327
-0.066	0.472602
-0.064	0.471791
-0.062	0.470881
-0.06	0.469917
-0.058	0.468941
-0.056	0.467998
-0.054	0.46713
-0.052	0.466382
-0.05	0.465797
-0.048	0.465417
-0.046	0.465288
-0.044	0.465451
-0.042	0.465942
-0.04	0.466716
-0.038	0.467712
-0.036	0.468875
-0.034	0.47015
-0.032	0.471484
-0.03	0.472827
-0.028	0.474129
-0.026	0.475342
-0.024	0.476421
-0.022	0.47732
-0.02	0.477997
-0.018	0.478429
-0.016	0.478691
-0.014	0.478802
-0.012	0.478767
-0.01	0.478596
-0.008	0.478296
-0.006	0.477876
-0.004	0.477345
-0.002	0.476714
0	0.475994
0.002	0.475196
0.004	0.474334
0.006	0.473476
0.008	0.472738
0.01	0.47221
0.012	0.471954
0.014	0.472
0.016	0.472354
0.018	0.47299
0.02	0.473856
0.022	0.474872
0.024	0.47596
0.026	0.477203
0.028	0.478609
0.03	0.480167
0.032	0.481868
0.034	0.483703
0.036	0.485665
0.038	0.487746
0.04	0.489937
0.042	0.492234
0.044	0.494626
0.046	0.497103
0.048	0.499664
0.05	0.502304
0.052	0.50502
0.054	0.50781
0.056	0.51067
0.058	0.513596
0.06	0.516586
0.062	0.519635
0.064	0.522742
0.066	0.525902
0.068	0.529112
0.07	0.53237
0.072	0.53567
0.074	0.539011
0.076	0.542389
0.078	0.545801
0.08	0.549242
0.082	0.552711
0.084	0.556203
0.086	0.559715
0.088	0.563244
0.09	0.566786
0.092	0.570337
0.094	0.573896
0.096	0.577462
0.098	0.581038
0.1	0.584622
0.102	0.588214
0.104	0.591813
0.106	0.595418
0.108	0.599029
0.11	0.602644
0.112	0.606262
0.114	0.609883
0.116	0.613506
0.118	0.617129
0.12	0.620752
0.122	0.624373
0.124	0.627991
0.126	0.631606
0.128	0.635215
0.13	0.638819
0.132	0.642416
0.134	0.646004
0.136	0.649583
0.138	0.65315
0.14	0.656706
0.142	0.660248
0.144	0.663775
0.146	0.667286
0.148	0.67078
0.15	0.674257
0.152	0.677718
0.154	0.681163
0.156	0.684591
0.158	0.688003
0.16	0.691398
0.162	0.694775
0.164	0.698136
0.166	0.701479
0.168	0.704803
0.17	0.70811
0.172	0.711398
0.174	0.714667
0.176	0.717917
0.178	0.721148
0.18	0.724359
0.182	0.727549
0.184	0.730719
0.186	0.733868
0.188	0.736995
0.19	0.7401
0.192	0.743183
0.194	0.746243
0.196	0.74928
0.198	0.752293
0.2	0.755281
0.202	0.758245
0.204	0.761183
0.206	0.764096
0.208	0.766985
0.21	0.76985
0.212	0.772691
0.214	0.775508
0.216	0.7783
0.218	0.781068
0.22	0.783813
0.222	0.786533
0.224	0.789229
0.226	0.791901
0.228	0.794549
0.23	0.797172
0.232	0.799772
0.234	0.802347
0.236	0.804898
0.238	0.807424
0.24	0.809926
0.242	0.812404
0.244	0.814858
0.246	0.817287
0.248	0.819691
0.25	0.822071
0.252	0.824426
0.254	0.826757
0.256	0.829062
0.258	0.831343
0.26	0.833599
0.262	0.835831
0.264	0.838038
0.266	0.840222
0.268	0.842381
0.27	0.844517
0.272	0.84663
0.274	0.848719
0.276	0.850785
0.278	0.852828
0.28	0.854849
0.282	0.856846
0.284	0.858821
0.286	0.860774
0.288	0.862704
0.29	0.864613
0.292	0.866499
0.294	0.868363
0.296	0.870206
0.298	0.872027
0.3	0.873826
0.302	0.875604
0.304	0.87736
0.306	0.879096
0.308	0.880809
0.31	0.882502
0.312	0.884173
0.314	0.885824
0.316	0.887453
0.318	0.889062
0.32	0.890649
0.322	0.892216
0.324	0.893763
0.326	0.89529
0.328	0.896797
0.33	0.898284
0.332	0.899752
0.334	0.901201
0.336	0.902631
0.338	0.904042
0.34	0.905435
0.342	0.90681
0.344	0.908166
0.346	0.909505
0.348	0.910826
0.35	0.91213
0.352	0.913416
0.354	0.914685
0.356	0.915938
0.358	0.917174
0.36	0.918393
0.362	0.919595
0.364	0.920782
0.366	0.921952
0.368	0.923106
0.37	0.924245
0.372	0.925368
0.374	0.926475
0.376	0.927567
0.378	0.928643
0.38	0.929704
0.382	0.930751
0.384	0.931782
0.386	0.932798
0.388	0.9338
0.39	0.934787
0.392	0.935759
0.394	0.936717
0.396	0.93766
0.398	0.93859
0.4	0.939506
0.402	0.940409
0.404	0.941299
0.406	0.942176
0.408	0.943039
0.41	0.94389
0.412	0.944729
0.414	0.945555
0.416	0.946369
0.418	0.947171
0.42	0.947961
0.422	0.94874
0.424	0.949506
0.426	0.950262
0.428	0.951006
0.43	0.95174
0.432	0.952462
0.434	0.953173
0.436	0.953874
0.438	0.954564
0.44	0.955244
0.442	0.955914
0.444	0.956574
0.446	0.957223
0.448	0.957863
0.45	0.958493
0.452	0.959113
0.454	0.959723
0.456	0.960325
0.458	0.960917
0.46	0.961499
0.462	0.962073
0.464	0.962637
0.466	0.963193
0.468	0.96374
0.47	0.964278
0.472	0.964807
0.474	0.965328
0.476	0.96584
0.478	0.966345
0.48	0.966841
0.482	0.96733
0.484	0.96781
0.486	0.968283
0.488	0.968749
0.49	0.969207
0.492	0.969658
0.494	0.970102
0.496	0.970538
0.498	0.970968
0.5	0.97139
0.502	0.971806
0.504	0.972215
0.506	0.972618
0.508	0.973014
0.51	0.973404
0.512	0.973787
0.514	0.974165
0.516	0.974536
0.518	0.974901
0.52	0.97526
0.522	0.975614
0.524	0.975962
0.526	0.976304
0.528	0.97664
0.53	0.976971
0.532	0.977296
0.534	0.977617
0.536	0.977931
0.538	0.978241
0.54	0.978546
0.542	0.978845
0.544	0.97914
0.546	0.979429
0.548	0.979714
0.55	0.979994
0.552	0.980269
0.554	0.98054
0.556	0.980806
0.558	0.981067
0.56	0.981325
0.562	0.981577
0.564	0.981826
0.566	0.98207
0.568	0.982311
0.57	0.982547
0.572	0.982779
0.574	0.983008
0.576	0.983232
0.578	0.983453
0.58	0.98367
0.582	0.983884
0.584	0.984093
0.586	0.984299
0.588	0.984502
0.59	0.984701
0.592	0.984897
0.594	0.98509
0.596	0.985279
0.598	0.985465
0.6	0.985648
0.602	0.985827
0.604	0.986004
0.606	0.986178
0.608	0.986348
0.61	0.986516
0.612	0.986681
0.614	0.986843
0.616	0.987002
0.618	0.987159
0.62	0.987312
0.622	0.987463
0.624	0.987612
0.626	0.987758
0.628	0.987901
0.63	0.988042
0.632	0.988181
0.634	0.988317
0.636	0.98845
0.638	0.988582
0.64	0.988711
0.642	0.988838
0.644	0.988962
0.646	0.989085
0.648	0.989205
0.65	0.989323
0.652	0.989439
0.654	0.989553
0.656	0.989666
0.658	0.989776
0.66	0.989884
0.662	0.98999
0.664	0.990095
0.666	0.990197
0.668	0.990298
0.67	0.990397
0.672	0.990494
0.674	0.99059
0.676	0.990684
0.678	0.990776
0.68	0.990867
0.682	0.990956
0.684	0.991043
0.686	0.991129
0.688	0.991213
0.69	0.991296
0.692	0.991377
0.694	0.991457
0.696	0.991536
0.698	0.991613
0.7	0.991689
0.702	0.991763
0.704	0.991836
0.706	0.991908
0.708	0.991978
0.71	0.992047
0.712	0.992115
0.714	0.992182
0.716	0.992248
0.718	0.992312
0.72	0.992375
0.722	0.992437
0.724	0.992498
0.726	0.992558
0.728	0.992617
0.73	0.992675
0.732	0.992731
0.734	0.992787
0.736	0.992842
0.738	0.992896
0.74	0.992949
0.742	0.993
0.744	0.993051
0.746	0.993101
0.748	0.993151
0.75	0.993199
0.752	0.993246
0.754	0.993293
0.756	0.993338
0.758	0.993383
0.76	0.993427
0.762	0.993471
0.764	0.993513
0.766	0.993555
0.768	0.993596
0.77	0.993636
0.772	0.993675
0.774	0.993714
0.776	0.993752
0.778	0.993789
0.78	0.993826
0.782	0.993862
0.784	0.993897
0.786	0.993932
0.788	0.993966
0.79	0.993999
0.792	0.994032
0.794	0.994064
0.796	0.994096
0.798	0.994127
0.8	0.994157
0.802	0.994187
0.804	0.994216
0.806	0.994245
0.808	0.994273
0.81	0.994301
0.812	0.994328
0.814	0.994355
0.816	0.994381
0.818	0.994407
0.82	0.994432
0.822	0.994457
0.824	0.994481
0.826	0.994505
0.828	0.994529
0.83	0.994552
0.832	0.994574
0.834	0.994596
0.836	0.994618
0.838	0.99464
0.84	0.994661
0.842	0.994681
0.844	0.994702
0.846	0.994722
0.848	0.994741
0.85	0.99476
0.852	0.994779
0.854	0.994798
0.856	0.994816
0.858	0.994834
0.86	0.994852
0.862	0.994869
0.864	0.994886
0.866	0.994902
0.868	0.994919
0.87	0.994935
0.872	0.99495
0.874	0.994966
0.876	0.994981
0.878	0.994996
0.88	0.99501
0.882	0.995024
0.884	0.995038
0.886	0.995052
0.888	0.995065
0.89	0.995079
0.892	0.995092
0.894	0.995104
0.896	0.995117
0.898	0.995129
0.9	0.995141
0.902	0.995153
0.904	0.995164
0.906	0.995176
0.908	0.995187
0.91	0.995198
0.912	0.995208
0.914	0.995219
0.916	0.995229
0.918	0.995239
0.92	0.995249
0.922	0.995259
0.924	0.995268
0.926	0.995277
0.928	0.995287
0.93	0.995296
0.932	0.995304
0.934	0.995313
0.936	0.995321
0.938	0.99533
0.94	0.995338
0.942	0.995346
0.944	0.995354
0.946	0.995362
0.948	0.995369
0.95	0.995377
0.952	0.995384
0.954	0.995391
0.956	0.995398
0.958	0.995405
0.96	0.995412
0.962	0.995419
0.964	0.995425
0.966	0.995432
0.968	0.995438
0.97	0.995444
0.972	0.99545
0.974	0.995456
0.976	0.995462
0.978	0.995468
0.98	0.995474
0.982	0.995479
0.984	0.995485
0.986	0.99549
0.988	0.995496
0.99	0.995501
0.992	0.995506
0.994	0.995511
0.996	0.995516
0.998	0.99552
1	0.995525
1.002	0.99553
1.004	0.995534
1.006	0.995539
1.008	0.995543
1.01	0.995547
1.012	0.995552
1.014	0.995556
1.016	0.99556
1.018	0.995564
1.02	0.995568
1.022	0.995571
1.024	0.995575
1.026	0.995579
1.028	0.995582
1.03	0.995586
1.032	0.995589
1.034	0.995593
1.036	0.995596
1.038	0.995599
1.04	0.995602
1.042	0.995605
1.044	0.995608
1.046	0.995611
1.048	0.995614
1.05	0.995617
1.052	0.99562
1.054	0.995623
1.056	0.995625
1.058	0.995628
1.06	0.99563
1.062	0.995633
1.064	0.995635
1.066	0.995638
1.068	0.99564
1.07	0.995642
1.072	0.995645
1.074	0.995647
1.076	0.995649
1.078	0.995651
1.08	0.995653
1.082	0.995656
1.084	0.995658
1.086	0.99566
1.088	0.995662
1.09	0.995664
1.092	0.995665
1.094	0.995667
1.096	0.995669
1.098	0.995671
1.1	0.995673
1.102	0.995675
1.104	0.995676
1.106	0.995678
1.108	0.99568
1.11	0.995681
1.112	0.995683
1.114	0.995685
1.116	0.995686
1.118	0.995688
1.12	0.995689
1.122	0.995691
1.124	0.995692
1.126	0.995694
1.128	0.995695
1.13	0.995696
1.132	0.995698
1.134	0.995699
1.136	0.9957
1.138	0.995702
1.14	0.995703
1.142	0.995704
1.144	0.995705
1.146	0.995707
1.148	0.995708
1.15	0.995709
1.152	0.99571
1.154	0.995711
1.156	0.995712
1.158	0.995713
1.16	0.995714
1.162	0.995715
1.164	0.995716
1.166	0.995717
1.168	0.995718
1.17	0.995719
1.172	0.99572
1.174	0.995721
1.176	0.995722
1.178	0.995723
1.18	0.995723
1.182	0.995724
1.184	0.995725
1.186	0.995726
1.188	0.995727
1.19	0.995727
1.192	0.995728
1.194	0.995729
1.196	0.995729
1.198	0.99573
1.2	0.995731
1.202	0.995731
1.204	0.995732
1.206	0.995733
1.208	0.995733
1.21	0.995734
1.212	0.995734
1.214	0.995735
1.216	0.995735
1.218	0.995736
1.22	0.995736
1.222	0.995737
1.224	0.995737
1.226	0.995738
1.228	0.995738
1.23	0.995739
1.232	0.995739
1.234	0.99574
1.236	0.99574
1.238	0.995741
1.24	0.995741
1.242	0.995741
1.244	0.995742
1.246	0.995742
1.248	0.995743
1.25	0.995743
1.252	0.995743
1.254	0.995744
1.256	0.995744
1.258	0.995745
1.26	0.995745
1.262	0.995745
1.264	0.995746
1.266	0.995746
1.268	0.995746
1.27	0.995747
1.272	0.995747
1.274	0.995748
[truncated: 373 more rows]

## Sheet: A3_left
dynamic_x	dynamic_y	fixed _x	fixed _y
-2.722	0.236552	-2.722	0
-2.72	0.230457	-2.72	-0.00609503
-2.718	0.224504	-2.718	-0.0120483
-2.716	0.218689	-2.716	-0.0178632
-2.714	0.21301	-2.714	-0.0235428
-2.712	0.207463	-2.712	-0.0290903
-2.71	0.202044	-2.71	-0.0345089
-2.708	0.196753	-2.708	-0.0398014
-2.706	0.191584	-2.706	-0.0449708
-2.704	0.186536	-2.704	-0.0500201
-2.702	0.181605	-2.702	-0.054952
-2.7	0.176789	-2.7	-0.0597694
-2.698	0.172085	-2.698	-0.0644747
-2.696	0.167491	-2.696	-0.0690706
-2.694	0.163004	-2.694	-0.0735596
-2.692	0.158622	-2.692	-0.0779441
-2.69	0.154342	-2.69	-0.0822266
-2.688	0.150162	-2.688	-0.0864095
-2.686	0.14608	-2.686	-0.090495
-2.684	0.142093	-2.684	-0.0944854
-2.682	0.138199	-2.682	-0.098383
-2.68	0.134396	-2.68	-0.10219
-2.678	0.130681	-2.678	-0.105908
-2.676	0.127054	-2.676	-0.10954
-2.674	0.123511	-2.674	-0.113088
-2.672	0.12005	-2.672	-0.116553
-2.67	0.116671	-2.67	-0.119938
-2.668	0.11337	-2.668	-0.123244
-2.666	0.110145	-2.666	-0.126474
-2.664	0.106996	-2.664	-0.129628
-2.662	0.103921	-2.662	-0.13271
-2.66	0.100917	-2.66	-0.135719
-2.658	0.0979838	-2.658	-0.138659
-2.656	0.095119	-2.656	-0.14153
-2.654	0.0923213	-2.654	-0.144334
-2.652	0.0895891	-2.652	-0.147073
-2.65	0.0869209	-2.65	-0.149748
-2.648	0.0843152	-2.648	-0.152361
-2.646	0.0817707	-2.646	-0.154913
-2.644	0.0792857	-2.644	-0.157405
-2.642	0.0768591	-2.642	-0.159839
-2.64	0.0744892	-2.64	-0.162217
-2.638	0.0721749	-2.638	-0.164539
-2.636	0.0699148	-2.636	-0.166807
-2.634	0.0677076	-2.634	-0.169022
-2.632	0.065552	-2.632	-0.171186
-2.63	0.0634467	-2.63	-0.173299
-2.628	0.0613906	-2.628	-0.175364
-2.626	0.0593825	-2.626	-0.17738
-2.624	0.0574212	-2.624	-0.17935
-2.622	0.0555055	-2.622	-0.181274
-2.62	0.0536344	-2.62	-0.183154
-2.618	0.0518065	-2.618	-0.18499
-2.616	0.050021	-2.616	-0.186784
-2.614	0.0482769	-2.614	-0.188537
-2.612	0.0465735	-2.612	-0.190249
-2.61	0.0449099	-2.61	-0.191921
-2.608	0.0432851	-2.608	-0.193555
-2.606	0.0416984	-2.606	-0.19515
-2.604	0.0401488	-2.604	-0.196709
-2.602	0.0386357	-2.602	-0.198231
-2.6	0.0371581	-2.6	-0.199717
-2.598	0.0357153	-2.598	-0.201169
-2.596	0.0343065	-2.596	-0.202586
-2.594	0.0329309	-2.594	-0.203971
-2.592	0.0315878	-2.592	-0.205323
-2.59	0.0302763	-2.59	-0.206643
-2.588	0.0289958	-2.588	-0.207932
-2.586	0.0277455	-2.586	-0.209191
-2.584	0.0265247	-2.584	-0.210421
-2.582	0.0253327	-2.582	-0.211622
-2.58	0.0241688	-2.58	-0.212794
-2.578	0.0230323	-2.578	-0.213939
-2.576	0.0219225	-2.576	-0.215058
-2.574	0.0208388	-2.574	-0.21615
-2.572	0.0197805	-2.572	-0.217217
-2.57	0.0187469	-2.57	-0.218259
-2.568	0.0177375	-2.568	-0.219277
-2.566	0.0167517	-2.566	-0.220271
-2.564	0.0157887	-2.564	-0.221243
-2.562	0.014848	-2.562	-0.222192
-2.56	0.0139291	-2.56	-0.223119
-2.558	0.0130314	-2.558	-0.224025
-2.556	0.0121542	-2.556	-0.22491
-2.554	0.0112971	-2.554	-0.225775
-2.552	0.0104595	-2.552	-0.226621
-2.55	0.00964111	-2.55	-0.227447
-2.548	0.00884157	-2.548	-0.228255
-2.546	0.0080605	-2.546	-0.229044
-2.544	0.00729754	-2.544	-0.229815
-2.542	0.00655233	-2.542	-0.230567
-2.54	0.00582452	-2.54	-0.231303
-2.538	0.00511375	-2.538	-0.232021
-2.536	0.00441968	-2.536	-0.232723
-2.534	0.00374195	-2.534	-0.233408
-2.532	0.00308024	-2.532	-0.234077
-2.53	0.00243419	-2.53	-0.23473
-2.528	0.00180348	-2.528	-0.235368
-2.526	0.00118776	-2.526	-0.235991
-2.524	0.000586709	-2.524	-0.236599
-2.522	0	-2.522	-0.237193
-2.52	-0.000572691	-2.52	-0.237773
-2.518	-0.00113169	-2.518	-0.238338
-2.516	-0.0016773	-2.516	-0.238891
-2.514	-0.00220985	-2.514	-0.23943
-2.512	-0.00272965	-2.512	-0.239957
-2.51	-0.003237	-2.51	-0.240471
-2.508	-0.00373221	-2.508	-0.240972
-2.506	-0.00421558	-2.506	-0.241462
-2.504	-0.00468741	-2.504	-0.24194
-2.502	-0.005148	-2.502	-0.242407
-2.5	-0.00559763	-2.5	-0.242863
-2.498	-0.00603661	-2.498	-0.243308
-2.496	-0.0064652	-2.496	-0.243743
-2.494	-0.0068837	-2.494	-0.244167
-2.492	-0.00729239	-2.492	-0.244582
-2.49	-0.00769154	-2.49	-0.244987
-2.488	-0.00808143	-2.488	-0.245382
-2.486	-0.00846233	-2.486	-0.245769
-2.484	-0.0088345	-2.484	-0.246147
-2.482	-0.00919822	-2.482	-0.246516
-2.48	-0.00955373	-2.48	-0.246877
-2.478	-0.0099013	-2.478	-0.24723
-2.476	-0.0102412	-2.476	-0.247575
-2.474	-0.0105736	-2.474	-0.247913
-2.472	-0.0108988	-2.472	-0.248243
-2.47	-0.0112168	-2.47	-0.248566
-2.468	-0.0115277	-2.468	-0.248882
-2.466	-0.0118317	-2.466	-0.249191
-2.464	-0.0121289	-2.464	-0.249493
-2.462	-0.0124193	-2.462	-0.249788
-2.46	-0.012703	-2.46	-0.250077
-2.458	-0.0129803	-2.458	-0.250359
-2.456	-0.0132512	-2.456	-0.250634
-2.454	-0.0135157	-2.454	-0.250903
-2.452	-0.0137741	-2.452	-0.251166
-2.45	-0.0140264	-2.45	-0.251423
-2.448	-0.0142727	-2.448	-0.251674
-2.446	-0.0145131	-2.446	-0.251918
-2.444	-0.0147478	-2.444	-0.252157
-2.442	-0.0149769	-2.442	-0.252391
-2.44	-0.0152004	-2.44	-0.252618
-2.438	-0.0154185	-2.438	-0.25284
-2.436	-0.0156312	-2.436	-0.253057
-2.434	-0.0158388	-2.434	-0.253269
-2.432	-0.0160412	-2.432	-0.253475
-2.43	-0.0162387	-2.43	-0.253676
-2.428	-0.0164312	-2.428	-0.253872
-2.426	-0.016619	-2.426	-0.254064
-2.424	-0.0168021	-2.424	-0.254251
-2.422	-0.0169806	-2.422	-0.254433
-2.42	-0.0171547	-2.42	-0.254611
-2.418	-0.0173245	-2.418	-0.254784
-2.416	-0.01749	-2.416	-0.254953
-2.414	-0.0176514	-2.414	-0.255117
-2.412	-0.0178087	-2.412	-0.255278
-2.41	-0.0179622	-2.41	-0.255435
-2.408	-0.0181118	-2.408	-0.255588
-2.406	-0.0182578	-2.406	-0.255737
-2.404	-0.0184002	-2.404	-0.255882
-2.402	-0.018539	-2.402	-0.256024
-2.4	-0.0186746	-2.4	-0.256163
-2.398	-0.0188068	-2.398	-0.256298
-2.396	-0.0189359	-2.396	-0.25643
-2.394	-0.0190619	-2.394	-0.256559
-2.392	-0.019185	-2.392	-0.256685
-2.39	-0.0193053	-2.39	-0.256808
-2.388	-0.0194229	-2.388	-0.256929
-2.386	-0.0195378	-2.386	-0.257046
-2.384	-0.0196502	-2.384	-0.257161
-2.382	-0.0197603	-2.382	-0.257274
-2.38	-0.019868	-2.38	-0.257384
-2.378	-0.0199736	-2.378	-0.257492
-2.376	-0.0200771	-2.376	-0.257598
-2.374	-0.0201786	-2.374	-0.257702
-2.372	-0.0202782	-2.372	-0.257804
-2.37	-0.020376	-2.37	-0.257904
-2.368	-0.0204718	-2.368	-0.258003
-2.366	-0.0205657	-2.366	-0.258099
-2.364	-0.0206577	-2.364	-0.258193
-2.362	-0.0207478	-2.362	-0.258285
-2.36	-0.020836	-2.36	-0.258376
-2.358	-0.0209224	-2.358	-0.258464
-2.356	-0.0210069	-2.356	-0.258551
-2.354	-0.0210896	-2.354	-0.258636
-2.352	-0.0211705	-2.352	-0.258719
-2.35	-0.0212495	-2.35	-0.2588
-2.348	-0.0213268	-2.348	-0.258879
-2.346	-0.0214023	-2.346	-0.258956
-2.344	-0.021476	-2.344	-0.259032
-2.342	-0.021548	-2.342	-0.259106
-2.34	-0.0216183	-2.34	-0.259178
-2.338	-0.0216869	-2.338	-0.259248
-2.336	-0.0217538	-2.336	-0.259317
-2.334	-0.0218191	-2.334	-0.259384
-2.332	-0.0218827	-2.332	-0.25945
-2.33	-0.0219448	-2.33	-0.259513
-2.328	-0.0220052	-2.328	-0.259575
-2.326	-0.0220641	-2.326	-0.259636
-2.324	-0.0221214	-2.324	-0.259695
-2.322	-0.0221772	-2.322	-0.259752
-2.32	-0.0222315	-2.32	-0.259808
-2.318	-0.0222844	-2.318	-0.259862
-2.316	-0.0223358	-2.316	-0.259915
-2.314	-0.0223858	-2.314	-0.259967
-2.312	-0.0224344	-2.312	-0.260017
-2.31	-0.0224817	-2.31	-0.260066
-2.308	-0.0225276	-2.308	-0.260113
-2.306	-0.0225723	-2.306	-0.260159
-2.304	-0.0226156	-2.304	-0.260204
-2.302	-0.0226577	-2.302	-0.260247
-2.3	-0.0226986	-2.3	-0.260289
-2.298	-0.0227383	-2.298	-0.26033
-2.296	-0.0227769	-2.296	-0.26037
-2.294	-0.0228144	-2.294	-0.260409
-2.292	-0.0228507	-2.292	-0.260446
-2.29	-0.0228861	-2.29	-0.260483
-2.288	-0.0229204	-2.288	-0.260518
-2.286	-0.0229537	-2.286	-0.260553
-2.284	-0.0229861	-2.284	-0.260587
-2.282	-0.0230176	-2.282	-0.260619
-2.28	-0.0230482	-2.28	-0.260651
-2.278	-0.0230779	-2.278	-0.260682
-2.276	-0.0231069	-2.276	-0.260712
-2.274	-0.0231351	-2.274	-0.260741
-2.272	-0.0231626	-2.272	-0.260769
-2.27	-0.0231894	-2.27	-0.260797
-2.268	-0.0232156	-2.268	-0.260824
-2.266	-0.0232412	-2.266	-0.260851
-2.264	-0.0232662	-2.264	-0.260877
-2.262	-0.0232907	-2.262	-0.260902
-2.26	-0.0233147	-2.26	-0.260927
-2.258	-0.0233383	-2.258	-0.260952
-2.256	-0.0233615	-2.256	-0.260976
-2.254	-0.0233844	-2.254	-0.261
-2.252	-0.0234069	-2.252	-0.261023
-2.25	-0.0234292	-2.25	-0.261046
-2.248	-0.0234513	-2.248	-0.261069
-2.246	-0.0234732	-2.246	-0.261092
-2.244	-0.023495	-2.244	-0.261114
-2.242	-0.0235168	-2.242	-0.261137
-2.24	-0.0235384	-2.24	-0.261159
-2.238	-0.0235598	-2.238	-0.261182
-2.236	-0.023581	-2.236	-0.261203
-2.234	-0.0236019	-2.234	-0.261225
-2.232	-0.0236225	-2.232	-0.261246
-2.23	-0.0236428	-2.23	-0.261267
-2.228	-0.0236628	-2.228	-0.261288
-2.226	-0.0236825	-2.226	-0.261308
-2.224	-0.0237019	-2.224	-0.261329
-2.222	-0.0237209	-2.222	-0.261348
-2.22	-0.0237397	-2.22	-0.261368
-2.218	-0.0237581	-2.218	-0.261387
-2.216	-0.0237762	-2.216	-0.261405
-2.214	-0.0237939	-2.214	-0.261424
-2.212	-0.0238113	-2.212	-0.261442
-2.21	-0.0238283	-2.21	-0.261459
-2.208	-0.023845	-2.208	-0.261477
-2.206	-0.0238613	-2.206	-0.261493
-2.204	-0.0238773	-2.204	-0.26151
-2.202	-0.0238928	-2.202	-0.261526
-2.2	-0.0239081	-2.2	-0.261542
-2.198	-0.0239229	-2.198	-0.261557
-2.196	-0.0239373	-2.196	-0.261572
-2.194	-0.0239514	-2.194	-0.261587
-2.192	-0.0239651	-2.192	-0.261601
-2.19	-0.0239784	-2.19	-0.261615
-2.188	-0.0239914	-2.188	-0.261628
-2.186	-0.0240039	-2.186	-0.261641
-2.184	-0.0240161	-2.184	-0.261654
-2.182	-0.0240279	-2.182	-0.261666
-2.18	-0.0240393	-2.18	-0.261678
-2.178	-0.0240504	-2.178	-0.26169
-2.176	-0.024061	-2.176	-0.261701
-2.174	-0.0240713	-2.174	-0.261711
-2.172	-0.0240812	-2.172	-0.261722
-2.17	-0.0240908	-2.17	-0.261732
-2.168	-0.0241	-2.168	-0.261741
-2.166	-0.0241088	-2.166	-0.26175
-2.164	-0.0241173	-2.164	-0.261759
-2.162	-0.0241254	-2.162	-0.261768
-2.16	-0.0241331	-2.16	-0.261776
-2.158	-0.0241406	-2.158	-0.261784
-2.156	-0.0241477	-2.156	-0.261791
-2.154	-0.0241544	-2.154	-0.261798
-2.152	-0.0241608	-2.152	-0.261805
-2.15	-0.024167	-2.15	-0.261811
-2.148	-0.0241728	-2.148	-0.261818
-2.146	-0.0241783	-2.146	-0.261823
-2.144	-0.0241835	-2.144	-0.261829
-2.142	-0.0241884	-2.142	-0.261834
-2.14	-0.024193	-2.14	-0.261839
-2.138	-0.0241974	-2.138	-0.261844
-2.136	-0.0242015	-2.136	-0.261848
-2.134	-0.0242053	-2.134	-0.261852
-2.132	-0.024209	-2.132	-0.261856
-2.13	-0.0242123	-2.13	-0.26186
-2.128	-0.0242155	-2.128	-0.261863
-2.126	-0.0242185	-2.126	-0.261867
-2.124	-0.0242212	-2.124	-0.26187
-2.122	-0.0242238	-2.122	-0.261872
-2.12	-0.0242262	-2.12	-0.261875
-2.118	-0.0242285	-2.118	-0.261878
-2.116	-0.0242306	-2.116	-0.26188
-2.114	-0.0242326	-2.114	-0.261882
-2.112	-0.0242344	-2.112	-0.261884
-2.11	-0.0242362	-2.11	-0.261886
-2.108	-0.0242379	-2.108	-0.261888
-2.106	-0.0242395	-2.106	-0.26189
-2.104	-0.024241	-2.104	-0.261892
-2.102	-0.0242425	-2.102	-0.261893
-2.1	-0.024244	-2.1	-0.261895
-2.098	-0.0242455	-2.098	-0.261897
-2.096	-0.024247	-2.096	-0.261898
-2.094	-0.0242485	-2.094	-0.2619
-2.092	-0.02425	-2.092	-0.261902
-2.09	-0.0242516	-2.09	-0.261904
-2.088	-0.0242533	-2.088	-0.261905
-2.086	-0.0242551	-2.086	-0.261907
-2.084	-0.0242571	-2.084	-0.26191
-2.082	-0.0242591	-2.082	-0.261912
-2.08	-0.0242614	-2.08	-0.261914
-2.078	-0.0242638	-2.078	-0.261917
-2.076	-0.0242664	-2.076	-0.26192
-2.074	-0.0242692	-2.074	-0.261923
-2.072	-0.0242723	-2.072	-0.261926
-2.07	-0.0242756	-2.07	-0.261929
-2.068	-0.0242792	-2.068	-0.261933
-2.066	-0.024283	-2.066	-0.261937
-2.064	-0.0242868	-2.064	-0.261941
-2.062	-0.0242907	-2.062	-0.261945
-2.06	-0.0242946	-2.06	-0.261949
-2.058	-0.0242985	-2.058	-0.261953
-2.056	-0.0243024	-2.056	-0.261957
-2.054	-0.0243063	-2.054	-0.261961
-2.052	-0.0243103	-2.052	-0.261965
-2.05	-0.0243142	-2.05	-0.261969
-2.048	-0.0243182	-2.048	-0.261973
-2.046	-0.0243221	-2.046	-0.261978
-2.044	-0.024326	-2.044	-0.261982
-2.042	-0.0243299	-2.042	-0.261986
-2.04	-0.0243338	-2.04	-0.26199
-2.038	-0.0243376	-2.038	-0.261994
-2.036	-0.0243414	-2.036	-0.261997
-2.034	-0.0243452	-2.034	-0.262001
-2.032	-0.0243489	-2.032	-0.262005
-2.03	-0.0243526	-2.03	-0.262009
-2.028	-0.0243562	-2.028	-0.262013
-2.026	-0.0243598	-2.026	-0.262016
-2.024	-0.0243633	-2.024	-0.26202
-2.022	-0.0243668	-2.022	-0.262024
-2.02	-0.0243702	-2.02	-0.262027
-2.018	-0.0243735	-2.018	-0.262031
-2.016	-0.0243767	-2.016	-0.262034
-2.014	-0.0243799	-2.014	-0.262037
-2.012	-0.024383	-2.012	-0.26204
-2.01	-0.024386	-2.01	-0.262043
-2.008	-0.0243889	-2.008	-0.262046
-2.006	-0.0243917	-2.006	-0.262049
-2.004	-0.0243945	-2.004	-0.262052
-2.002	-0.0243971	-2.002	-0.262055
-2	-0.0243997	-2	-0.262058
-1.998	-0.0244021	-1.998	-0.26206
-1.996	-0.0244045	-1.996	-0.262063
-1.994	-0.0244068	-1.994	-0.262065
-1.992	-0.024409	-1.992	-0.262067
-1.99	-0.024411	-1.99	-0.262069
-1.988	-0.024413	-1.988	-0.262071
-1.986	-0.0244148	-1.986	-0.262073
-1.984	-0.0244166	-1.984	-0.262075
-1.982	-0.0244183	-1.982	-0.262077
-1.98	-0.0244198	-1.98	-0.262079
-1.978	-0.0244212	-1.978	-0.26208
-1.976	-0.0244226	-1.976	-0.262082
-1.974	-0.0244238	-1.974	-0.262083
-1.972	-0.0244249	-1.972	-0.262084
-1.97	-0.0244259	-1.97	-0.262085
-1.968	-0.0244269	-1.968	-0.262086
-1.966	-0.0244277	-1.966	-0.262087
-1.964	-0.0244284	-1.964	-0.262088
-1.962	-0.024429	-1.962	-0.262088
-1.96	-0.0244294	-1.96	-0.262089
-1.958	-0.0244298	-1.958	-0.262089
-1.956	-0.0244301	-1.956	-0.26209
-1.954	-0.0244303	-1.954	-0.26209
-1.952	-0.0244304	-1.952	-0.26209
-1.95	-0.0244304	-1.95	-0.26209
-1.948	-0.0244303	-1.948	-0.26209
-1.946	-0.0244301	-1.946	-0.26209
-1.944	-0.0244298	-1.944	-0.26209
-1.942	-0.0244294	-1.942	-0.262089
-1.94	-0.0244289	-1.94	-0.262089
-1.938	-0.0244284	-1.938	-0.262088
-1.936	-0.0244277	-1.936	-0.262088
-1.934	-0.024427	-1.934	-0.262087
-1.932	-0.0244262	-1.932	-0.262086
-1.93	-0.0244254	-1.93	-0.262085
-1.928	-0.0244244	-1.928	-0.262085
-1.926	-0.0244234	-1.926	-0.262084
-1.924	-0.0244224	-1.924	-0.262083
-1.922	-0.0244212	-1.922	-0.262081
-1.92	-0.02442	-1.92	-0.26208
-1.918	-0.0244188	-1.918	-0.262079
-1.916	-0.0244175	-1.916	-0.262078
-1.914	-0.0244162	-1.914	-0.262077
-1.912	-0.0244148	-1.912	-0.262075
-1.91	-0.0244134	-1.91	-0.262074
-1.908	-0.024412	-1.908	-0.262072
-1.906	-0.0244105	-1.906	-0.262071
-1.904	-0.0244091	-1.904	-0.262069
-1.902	-0.0244076	-1.902	-0.262068
-1.9	-0.0244061	-1.9	-0.262067
-1.898	-0.0244045	-1.898	-0.262065
-1.896	-0.024403	-1.896	-0.262064
-1.894	-0.0244015	-1.894	-0.262062
-1.892	-0.0244	-1.892	-0.262061
-1.89	-0.0243985	-1.89	-0.262059
-1.888	-0.0243971	-1.888	-0.262058
-1.886	-0.0243957	-1.886	-0.262056
-1.884	-0.0243943	-1.884	-0.262055
-1.882	-0.0243929	-1.882	-0.262054
-1.88	-0.0243916	-1.88	-0.262052
-1.878	-0.0243904	-1.878	-0.262051
-1.876	-0.0243892	-1.876	-0.26205
-1.874	-0.0243881	-1.874	-0.262049
-1.872	-0.0243871	-1.872	-0.262048
-1.87	-0.0243861	-1.87	-0.262047
-1.868	-0.0243853	-1.868	-0.262046
-1.866	-0.0243845	-1.866	-0.262045
-1.864	-0.0243839	-1.864	-0.262045
-1.862	-0.0243833	-1.862	-0.262044
-1.86	-0.0243829	-1.86	-0.262044
-1.858	-0.0243826	-1.858	-0.262043
-1.856	-0.0243825	-1.856	-0.262043
-1.854	-0.0243825	-1.854	-0.262043
-1.852	-0.0243827	-1.852	-0.262044
-1.85	-0.024383	-1.85	-0.262044
-1.848	-0.0243835	-1.848	-0.262044
-1.846	-0.0243842	-1.846	-0.262045
-1.844	-0.0243851	-1.844	-0.262046
-1.842	-0.0243862	-1.842	-0.262047
-1.84	-0.0243874	-1.84	-0.262048
-1.838	-0.0243888	-1.838	-0.26205
-1.836	-0.0243903	-1.836	-0.262051
-1.834	-0.0243918	-1.834	-0.262053
-1.832	-0.0243934	-1.832	-0.262055
-1.83	-0.0243952	-1.83	-0.262056
-1.828	-0.024397	-1.828	-0.262058
-1.826	-0.0243988	-1.826	-0.26206
-1.824	-0.0244008	-1.824	-0.262062
-1.822	-0.0244028	-1.822	-0.262064
-1.82	-0.0244049	-1.82	-0.262066
-1.818	-0.024407	-1.818	-0.262068
-1.816	-0.0244091	-1.816	-0.26207
-1.814	-0.0244113	-1.814	-0.262073
-1.812	-0.0244136	-1.812	-0.262075
-1.81	-0.0244158	-1.81	-0.262077
-1.808	-0.0244181	-1.808	-0.262079
-1.806	-0.0244205	-1.806	-0.262082
-1.804	-0.0244228	-1.804	-0.262084
-1.802	-0.0244252	-1.802	-0.262086
-1.8	-0.0244275	-1.8	-0.262089
-1.798	-0.0244299	-1.798	-0.262091
-1.796	-0.0244322	-1.796	-0.262094
-1.794	-0.0244346	-1.794	-0.262096
-1.792	-0.024437	-1.792	-0.262098
-1.79	-0.0244393	-1.79	-0.262101
-1.788	-0.0244416	-1.788	-0.262103
-1.786	-0.024444	-1.786	-0.262105
-1.784	-0.0244462	-1.784	-0.262108
-1.782	-0.0244485	-1.782	-0.26211
-1.78	-0.0244507	-1.78	-0.262112
-1.778	-0.0244529	-1.778	-0.262114
-1.776	-0.0244551	-1.776	-0.262116
-1.774	-0.0244572	-1.774	-0.262119
-1.772	-0.0244593	-1.772	-0.262121
-1.77	-0.0244614	-1.77	-0.262123
-1.768	-0.0244634	-1.768	-0.262125
-1.766	-0.0244653	-1.766	-0.262127
-1.764	-0.0244672	-1.764	-0.262129
-1.762	-0.024469	-1.762	-0.26213
-1.76	-0.0244708	-1.76	-0.262132
-1.758	-0.0244725	-1.758	-0.262134
-1.756	-0.0244742	-1.756	-0.262136
-1.754	-0.0244758	-1.754	-0.262137
-1.752	-0.0244773	-1.752	-0.262139
-1.75	-0.0244787	-1.75	-0.26214
-1.748	-0.0244801	-1.748	-0.262142
-1.746	-0.0244814	-1.746	-0.262143
-1.744	-0.0244827	-1.744	-0.262144
-1.742	-0.0244838	-1.742	-0.262145
-1.74	-0.0244849	-1.74	-0.262146
-1.738	-0.0244859	-1.738	-0.262147
-1.736	-0.0244869	-1.736	-0.262148
-1.734	-0.0244877	-1.734	-0.262149
-1.732	-0.0244885	-1.732	-0.26215
-1.73	-0.0244891	-1.73	-0.262151
-1.728	-0.0244897	-1.728	-0.262151
-1.726	-0.0244902	-1.726	-0.262152
-1.724	-0.0244907	-1.724	-0.262152
-1.722	-0.024491	-1.722	-0.262152
-1.72	-0.0244913	-1.72	-0.262153
-1.718	-0.0244914	-1.718	-0.262153
-1.716	-0.0244915	-1.716	-0.262153
-1.714	-0.0244915	-1.714	-0.262153
-1.712	-0.0244914	-1.712	-0.262153
-1.71	-0.0244912	-1.71	-0.262153
-1.708	-0.0244909	-1.708	-0.262152
-1.706	-0.0244906	-1.706	-0.262152
-1.704	-0.0244901	-1.704	-0.262152
-1.702	-0.0244896	-1.702	-0.262151
-1.7	-0.0244889	-1.7	-0.262151
-1.698	-0.0244882	-1.698	-0.26215
-1.696	-0.0244874	-1.696	-0.262149
-1.694	-0.0244865	-1.694	-0.262148
-1.692	-0.0244856	-1.692	-0.262147
-1.69	-0.0244845	-1.69	-0.262146
-1.688	-0.0244834	-1.688	-0.262145
-1.686	-0.0244821	-1.686	-0.262144
-1.684	-0.0244808	-1.684	-0.262143
-1.682	-0.0244795	-1.682	-0.262141
-1.68	-0.024478	-1.68	-0.26214
-1.678	-0.0244765	-1.678	-0.262138
-1.676	-0.0244749	-1.676	-0.262137
-1.674	-0.0244732	-1.674	-0.262135
-1.672	-0.0244714	-1.672	-0.262133
-1.67	-0.0244696	-1.67	-0.262131
-1.668	-0.0244677	-1.668	-0.26213
-1.666	-0.0244657	-1.666	-0.262128
-1.664	-0.0244637	-1.664	-0.262126
-1.662	-0.0244616	-1.662	-0.262123
-1.66	-0.0244595	-1.66	-0.262121
-1.658	-0.0244573	-1.658	-0.262119
-1.656	-0.024455	-1.656	-0.262117
-1.654	-0.0244527	-1.654	-0.262115
-1.652	-0.0244504	-1.652	-0.262112
-1.65	-0.024448	-1.65	-0.26211
-1.648	-0.0244455	-1.648	-0.262107
-1.646	-0.024443	-1.646	-0.262105
-1.644	-0.0244405	-1.644	-0.262102
-1.642	-0.024438	-1.642	-0.2621
-1.64	-0.0244354	-1.64	-0.262097
-1.638	-0.0244327	-1.638	-0.262095
-1.636	-0.0244301	-1.636	-0.262092
-1.634	-0.0244274	-1.634	-0.262089
-1.632	-0.0244248	-1.632	-0.262087
-1.63	-0.0244221	-1.63	-0.262084
-1.628	-0.0244194	-1.628	-0.262081
-1.626	-0.0244166	-1.626	-0.262079
-1.624	-0.0244139	-1.624	-0.262076
-1.622	-0.0244112	-1.622	-0.262073
-1.62	-0.0244085	-1.62	-0.262071
-1.618	-0.0244058	-1.618	-0.262068
-1.616	-0.0244031	-1.616	-0.262065
-1.614	-0.0244005	-1.614	-0.262063
-1.612	-0.0243978	-1.612	-0.26206
-1.61	-0.0243952	-1.61	-0.262057
-1.608	-0.0243927	-1.608	-0.262055
-1.606	-0.0243901	-1.606	-0.262052
-1.604	-0.0243876	-1.604	-0.26205
-1.602	-0.0243852	-1.602	-0.262048
-1.6	-0.0243828	-1.6	-0.262045
-1.598	-0.0243805	-1.598	-0.262043
-1.596	-0.0243782	-1.596	-0.262041
-1.594	-0.024376	-1.594	-0.262038
-1.592	-0.0243739	-1.592	-0.262036
-1.59	-0.0243719	-1.59	-0.262034
-1.588	-0.0243699	-1.588	-0.262032
-1.586	-0.024368	-1.586	-0.26203
-1.584	-0.0243663	-1.584	-0.262029
-1.582	-0.0243646	-1.582	-0.262027
-1.58	-0.0243631	-1.58	-0.262025
-1.578	-0.0243616	-1.578	-0.262024
-1.576	-0.0243603	-1.576	-0.262023
-1.574	-0.0243592	-1.574	-0.262022
-1.572	-0.0243581	-1.572	-0.262021
-1.57	-0.0243572	-1.57	-0.26202
-1.568	-0.0243565	-1.568	-0.262019
-1.566	-0.0243559	-1.566	-0.262018
-1.564	-0.0243554	-1.564	-0.262018
-1.562	-0.0243551	-1.562	-0.262018
-1.56	-0.0243551	-1.56	-0.262018
-1.558	-0.0243552	-1.558	-0.262018
-1.556	-0.0243554	-1.556	-0.262018
-1.554	-0.0243559	-1.554	-0.262018
-1.552	-0.0243566	-1.552	-0.262019
-1.55	-0.0243575	-1.55	-0.26202
-1.548	-0.0243586	-1.548	-0.262021
-1.546	-0.02436	-1.546	-0.262022
-1.544	-0.0243616	-1.544	-0.262024
-1.542	-0.0243633	-1.542	-0.262026
-1.54	-0.0243652	-1.54	-0.262028
-1.538	-0.0243671	-1.538	-0.26203
-1.536	-0.0243691	-1.536	-0.262032
-1.534	-0.0243712	-1.534	-0.262034
-1.532	-0.0243734	-1.532	-0.262036
-1.53	-0.0243756	-1.53	-0.262038
-1.528	-0.0243778	-1.528	-0.26204
-1.526	-0.0243801	-1.526	-0.262042
-1.524	-0.0243824	-1.524	-0.262045
-1.522	-0.0243848	-1.522	-0.262047
-1.52	-0.0243872	-1.52	-0.262049
-1.518	-0.0243896	-1.518	-0.262052
-1.516	-0.024392	-1.516	-0.262054
-1.514	-0.0243945	-1.514	-0.262057
-1.512	-0.024397	-1.512	-0.262059
-1.51	-0.0243995	-1.51	-0.262062
-1.508	-0.0244019	-1.508	-0.262064
-1.506	-0.0244044	-1.506	-0.262066
-1.504	-0.0244069	-1.504	-0.262069
-1.502	-0.0244093	-1.502	-0.262071
-1.5	-0.0244118	-1.5	-0.262074
-1.498	-0.0244142	-1.498	-0.262076
-1.496	-0.0244166	-1.496	-0.262079
-1.494	-0.024419	-1.494	-0.262081
-1.492	-0.0244214	-1.492	-0.262083
-1.49	-0.0244237	-1.49	-0.262086
-1.488	-0.024426	-1.488	-0.262088
-1.486	-0.0244283	-1.486	-0.26209
-1.484	-0.0244305	-1.484	-0.262092
-1.482	-0.0244326	-1.482	-0.262094
-1.48	-0.0244348	-1.48	-0.262097
-1.478	-0.0244368	-1.478	-0.262099
-1.476	-0.0244389	-1.476	-0.262101
-1.474	-0.0244408	-1.474	-0.262103
-1.472	-0.0244427	-1.472	-0.262104
-1.47	-0.0244446	-1.47	-0.262106
-1.468	-0.0244464	-1.468	-0.262108
-1.466	-0.0244481	-1.466	-0.26211
-1.464	-0.0244497	-1.464	-0.262111
-1.462	-0.0244513	-1.462	-0.262113
-1.46	-0.0244529	-1.46	-0.262114
-1.458	-0.0244543	-1.458	-0.262116
-1.456	-0.0244557	-1.456	-0.262117
-1.454	-0.024457	-1.454	-0.262119
-1.452	-0.0244582	-1.452	-0.26212
-1.45	-0.0244593	-1.45	-0.262121
-1.448	-0.0244604	-1.448	-0.262122
-1.446	-0.0244614	-1.446	-0.262123
-1.444	-0.0244623	-1.444	-0.262124
-1.442	-0.0244631	-1.442	-0.262125
-1.44	-0.0244639	-1.44	-0.262125
-1.438	-0.0244645	-1.438	-0.262126
-1.436	-0.0244651	-1.436	-0.262127
-1.434	-0.0244656	-1.434	-0.262127
-1.432	-0.024466	-1.432	-0.262127
-1.43	-0.0244664	-1.43	-0.262128
-1.428	-0.0244666	-1.428	-0.262128
-1.426	-0.0244667	-1.426	-0.262128
-1.424	-0.0244668	-1.424	-0.262128
-1.422	-0.0244668	-1.422	-0.262128
-1.42	-0.0244667	-1.42	-0.262128
-1.418	-0.0244665	-1.418	-0.262128
-1.416	-0.0244663	-1.416	-0.262128
-1.414	-0.0244659	-1.414	-0.262127
-1.412	-0.0244655	-1.412	-0.262127
-1.41	-0.024465	-1.41	-0.262126
-1.408	-0.0244644	-1.408	-0.262126
-1.406	-0.0244637	-1.406	-0.262125
-1.404	-0.0244629	-1.404	-0.262125
-1.402	-0.0244621	-1.402	-0.262124
-1.4	-0.0244612	-1.4	-0.262123
-1.398	-0.0244602	-1.398	-0.262122
-1.396	-0.0244592	-1.396	-0.262121
-1.394	-0.024458	-1.394	-0.26212
-1.392	-0.0244568	-1.392	-0.262119
-1.39	-0.0244556	-1.39	-0.262117
-1.388	-0.0244542	-1.388	-0.262116
-1.386	-0.0244528	-1.386	-0.262115
-1.384	-0.0244514	-1.384	-0.262113
-1.382	-0.0244499	-1.382	-0.262112
-1.38	-0.0244483	-1.38	-0.26211
-1.378	-0.0244467	-1.378	-0.262109
-1.376	-0.024445	-1.376	-0.262107
-1.374	-0.0244432	-1.374	-0.262105
-1.372	-0.0244415	-1.372	-0.262103
-1.37	-0.0244396	-1.37	-0.262102
-1.368	-0.0244378	-1.368	-0.2621
-1.366	-0.0244359	-1.366	-0.262098
-1.364	-0.0244339	-1.364	-0.262096
-1.362	-0.024432	-1.362	-0.262094
-1.36	-0.02443	-1.36	-0.262092
-1.358	-0.0244279	-1.358	-0.26209
-1.356	-0.0244259	-1.356	-0.262088
-1.354	-0.0244238	-1.354	-0.262086
-1.352	-0.0244217	-1.352	-0.262084
-1.35	-0.0244196	-1.35	-0.262082
-1.348	-0.0244175	-1.348	-0.26208
-1.346	-0.0244154	-1.346	-0.262078
-1.344	-0.0244133	-1.344	-0.262076
-1.342	-0.0244113	-1.342	-0.262074
-1.34	-0.0244092	-1.34	-0.262072
-1.338	-0.0244071	-1.338	-0.26207
-1.336	-0.0244051	-1.336	-0.262068
-1.334	-0.024403	-1.334	-0.262066
-1.332	-0.0244011	-1.332	-0.262064
-1.33	-0.0243991	-1.33	-0.262062
-1.328	-0.0243972	-1.328	-0.26206
-1.326	-0.0243953	-1.326	-0.262058
-1.324	-0.0243935	-1.324	-0.262056
-1.322	-0.0243917	-1.322	-0.262054
-1.32	-0.02439	-1.32	-0.262053
-1.318	-0.0243884	-1.318	-0.262051
-1.316	-0.0243868	-1.316	-0.26205
-1.314	-0.0243853	-1.314	-0.262048
-1.312	-0.0243839	-1.312	-0.262047
-1.31	-0.0243826	-1.31	-0.262045
-1.308	-0.0243813	-1.308	-0.262044
-1.306	-0.0243802	-1.306	-0.262043
-1.304	-0.0243792	-1.304	-0.262042
-1.302	-0.0243783	-1.302	-0.262041
-1.3	-0.0243775	-1.3	-0.26204
-1.298	-0.0243768	-1.298	-0.26204
-1.296	-0.0243763	-1.296	-0.262039
-1.294	-0.0243759	-1.294	-0.262039
-1.292	-0.0243757	-1.292	-0.262039
-1.29	-0.0243756	-1.29	-0.262039
-1.288	-0.0243757	-1.288	-0.262039
-1.286	-0.024376	-1.286	-0.262039
-1.284	-0.0243764	-1.284	-0.262039
-1.282	-0.024377	-1.282	-0.26204
-1.28	-0.0243778	-1.28	-0.262041
-1.278	-0.0243788	-1.278	-0.262042
-1.276	-0.02438	-1.276	-0.262043
-1.274	-0.0243813	-1.274	-0.262044
-1.272	-0.0243828	-1.272	-0.262046
-1.27	-0.0243842	-1.27	-0.262047
-1.268	-0.0243857	-1.268	-0.262049
-1.266	-0.0243873	-1.266	-0.26205
-1.264	-0.0243889	-1.264	-0.262052
-1.262	-0.0243906	-1.262	-0.262053
-1.26	-0.0243923	-1.26	-0.262055
-1.258	-0.024394	-1.258	-0.262057
-1.256	-0.0243958	-1.256	-0.262058
-1.254	-0.0243975	-1.254	-0.26206
-1.252	-0.0243994	-1.252	-0.262062
-1.25	-0.0244012	-1.25	-0.262064
-1.248	-0.024403	-1.248	-0.262066
-1.246	-0.0244049	-1.246	-0.262067
-1.244	-0.0244067	-1.244	-0.262069
-1.242	-0.0244086	-1.242	-0.262071
-1.24	-0.0244105	-1.24	-0.262073
-1.238	-0.0244123	-1.238	-0.262075
-1.236	-0.0244142	-1.236	-0.262077
-1.234	-0.024416	-1.234	-0.262078
-1.232	-0.0244179	-1.232	-0.26208
-1.23	-0.0244197	-1.23	-0.262082
-1.228	-0.0244215	-1.228	-0.262084
-1.226	-0.0244233	-1.226	-0.262086
-1.224	-0.0244251	-1.224	-0.262087
-1.222	-0.0244268	-1.222	-0.262089
-1.22	-0.0244285	-1.22	-0.262091
-1.218	-0.0244302	-1.218	-0.262092
-1.216	-0.0244319	-1.216	-0.262094
-1.214	-0.0244335	-1.214	-0.262096
-1.212	-0.0244351	-1.212	-0.262097
-1.21	-0.0244366	-1.21	-0.262099
-1.208	-0.0244382	-1.208	-0.2621
-1.206	-0.0244396	-1.206	-0.262102
-1.204	-0.0244411	-1.204	-0.262103
-1.202	-0.0244424	-1.202	-0.262104
-1.2	-0.0244438	-1.2	-0.262106
-1.198	-0.0244451	-1.198	-0.262107
-1.196	-0.0244463	-1.196	-0.262108
-1.194	-0.0244475	-1.194	-0.262109
-1.192	-0.0244486	-1.192	-0.26211
-1.19	-0.0244497	-1.19	-0.262112
-1.188	-0.0244507	-1.188	-0.262113
-1.186	-0.0244517	-1.186	-0.262113
-1.184	-0.0244526	-1.184	-0.262114
-1.182	-0.0244535	-1.182	-0.262115
-1.18	-0.0244543	-1.18	-0.262116
-1.178	-0.024455	-1.178	-0.262117
-1.176	-0.0244557	-1.176	-0.262117
-1.174	-0.0244563	-1.174	-0.262118
-1.172	-0.0244568	-1.172	-0.262119
-1.17	-0.0244573	-1.17	-0.262119
-1.168	-0.0244578	-1.168	-0.262119
-1.166	-0.0244581	-1.166	-0.26212
-1.164	-0.0244584	-1.164	-0.26212
-1.162	-0.0244587	-1.162	-0.26212
-1.16	-0.0244588	-1.16	-0.262121
-1.158	-0.0244589	-1.158	-0.262121
-1.156	-0.024459	-1.156	-0.262121
-1.154	-0.024459	-1.154	-0.262121
-1.152	-0.0244589	-1.152	-0.262121
-1.15	-0.0244587	-1.15	-0.26212
-1.148	-0.0244585	-1.148	-0.26212
-1.146	-0.0244583	-1.146	-0.26212
-1.144	-0.0244579	-1.144	-0.26212
-1.142	-0.0244575	-1.142	-0.262119
-1.14	-0.0244571	-1.14	-0.262119
-1.138	-0.0244566	-1.138	-0.262118
-1.136	-0.024456	-1.136	-0.262118
-1.134	-0.0244554	-1.134	-0.262117
-1.132	-0.0244547	-1.132	-0.262116
-1.13	-0.0244539	-1.13	-0.262116
-1.128	-0.0244531	-1.128	-0.262115
-1.126	-0.0244523	-1.126	-0.262114
-1.124	-0.0244514	-1.124	-0.262113
-1.122	-0.0244504	-1.122	-0.262112
-1.12	-0.0244494	-1.12	-0.262111
-1.118	-0.0244484	-1.118	-0.26211
-1.116	-0.0244473	-1.116	-0.262109
-1.114	-0.0244461	-1.114	-0.262108
-1.112	-0.024445	-1.112	-0.262107
-1.11	-0.0244437	-1.11	-0.262106
-1.108	-0.0244425	-1.108	-0.262104
-1.106	-0.0244412	-1.106	-0.262103
-1.104	-0.0244398	-1.104	-0.262102
-1.102	-0.0244384	-1.102	-0.262101
-1.1	-0.024437	-1.1	-0.262099
-1.098	-0.0244356	-1.098	-0.262098
-1.096	-0.0244342	-1.096	-0.262096
-1.094	-0.0244327	-1.094	-0.262095
-1.092	-0.0244312	-1.092	-0.262093
-1.09	-0.0244296	-1.09	-0.262092
-1.088	-0.0244281	-1.088	-0.26209
-1.086	-0.0244266	-1.086	-0.262089
-1.084	-0.024425	-1.084	-0.262087
-1.082	-0.0244234	-1.082	-0.262086
-1.08	-0.0244219	-1.08	-0.262084
-1.078	-0.0244203	-1.078	-0.262083
-1.076	-0.0244187	-1.076	-0.262081
-1.074	-0.0244171	-1.074	-0.26208
-1.072	-0.0244156	-1.072	-0.262078
-1.07	-0.024414	-1.07	-0.262077
-1.068	-0.0244125	-1.068	-0.262075
-1.066	-0.024411	-1.066	-0.262074
-1.064	-0.0244095	-1.064	-0.262072
-1.062	-0.024408	-1.062	-0.262071
-1.06	-0.0244066	-1.06	-0.262069
-1.058	-0.0244052	-1.058	-0.262068
-1.056	-0.0244039	-1.056	-0.262067
-1.054	-0.0244025	-1.054	-0.262065
-1.052	-0.0244013	-1.052	-0.262064
-1.05	-0.0244	-1.05	-0.262063
-1.048	-0.0243989	-1.048	-0.262062
-1.046	-0.0243978	-1.046	-0.262061
-1.044	-0.0243967	-1.044	-0.26206
-1.042	-0.0243957	-1.042	-0.262059
-1.04	-0.0243948	-1.04	-0.262058
-1.038	-0.024394	-1.038	-0.262057
-1.036	-0.0243932	-1.036	-0.262056
-1.034	-0.0243926	-1.034	-0.262055
-1.032	-0.024392	-1.032	-0.262055
-1.03	-0.0243915	-1.03	-0.262054
-1.028	-0.0243911	-1.028	-0.262054
-1.026	-0.0243909	-1.026	-0.262054
-1.024	-0.0243907	-1.024	-0.262054
-1.022	-0.0243907	-1.022	-0.262054
-1.02	-0.0243907	-1.02	-0.262054
-1.018	-0.024391	-1.018	-0.262054
-1.016	-0.0243913	-1.016	-0.262054
-1.014	-0.0243918	-1.014	-0.262055
-1.012	-0.0243924	-1.012	-0.262055
-1.01	-0.0243932	-1.01	-0.262056
-1.008	-0.0243941	-1.008	-0.262057
-1.006	-0.0243951	-1.006	-0.262058
-1.004	-0.0243962	-1.004	-0.262059
-1.002	-0.0243974	-1.002	-0.26206
-1	-0.0243985	-1	-0.262061
-0.998	-0.0243998	-0.998	-0.262063
-0.996	-0.0244011	-0.996	-0.262064
-0.994	-0.0244024	-0.994	-0.262065
-0.992	-0.0244038	-0.992	-0.262066
-0.99	-0.0244052	-0.99	-0.262068
-0.988	-0.0244066	-0.988	-0.262069
-0.986	-0.0244081	-0.986	-0.262071
-0.984	-0.0244096	-0.984	-0.262072
-0.982	-0.0244111	-0.982	-0.262074
-0.98	-0.0244127	-0.98	-0.262075
-0.978	-0.0244142	-0.978	-0.262077
-0.976	-0.0244158	-0.976	-0.262078
-0.974	-0.0244173	-0.974	-0.26208
-0.972	-0.0244189	-0.972	-0.262081
-0.97	-0.0244205	-0.97	-0.262083
-0.968	-0.0244221	-0.968	-0.262084
-0.966	-0.0244236	-0.966	-0.262086
-0.964	-0.0244252	-0.964	-0.262088
-0.962	-0.0244268	-0.962	-0.262089
-0.96	-0.0244283	-0.96	-0.262091
-0.958	-0.0244299	-0.958	-0.262092
-0.956	-0.0244314	-0.956	-0.262094
-0.954	-0.0244329	-0.954	-0.262095
-0.952	-0.0244344	-0.952	-0.262097
-0.95	-0.0244359	-0.95	-0.262098
-0.948	-0.0244374	-0.948	-0.262099
-0.946	-0.0244388	-0.946	-0.262101
-0.944	-0.0244402	-0.944	-0.262102
-0.942	-0.0244416	-0.942	-0.262104
-0.94	-0.0244429	-0.94	-0.262105
-0.938	-0.0244442	-0.938	-0.262106
-0.936	-0.0244455	-0.936	-0.262107
-0.934	-0.0244467	-0.934	-0.262109
-0.932	-0.0244479	-0.932	-0.26211
-0.93	-0.0244491	-0.93	-0.262111
-0.928	-0.0244502	-0.928	-0.262112
-0.926	-0.0244513	-0.926	-0.262113
-0.924	-0.0244523	-0.924	-0.262114
-0.922	-0.0244533	-0.922	-0.262115
-0.92	-0.0244542	-0.92	-0.262116
-0.918	-0.0244551	-0.918	-0.262117
-0.916	-0.024456	-0.916	-0.262118
-0.914	-0.0244568	-0.914	-0.262119
-0.912	-0.0244575	-0.912	-0.262119
-0.91	-0.0244582	-0.91	-0.26212
-0.908	-0.0244589	-0.908	-0.262121
-0.906	-0.0244595	-0.906	-0.262121
-0.904	-0.02446	-0.904	-0.262122
-0.902	-0.0244605	-0.902	-0.262122
-0.9	-0.0244609	-0.9	-0.262123
-0.898	-0.0244613	-0.898	-0.262123
-0.896	-0.0244616	-0.896	-0.262123
-0.894	-0.0244619	-0.894	-0.262124
-0.892	-0.0244621	-0.892	-0.262124
-0.89	-0.0244622	-0.89	-0.262124
-0.888	-0.0244623	-0.888	-0.262124
-0.886	-0.0244624	-0.886	-0.262124
-0.884	-0.0244624	-0.884	-0.262124
-0.882	-0.0244623	-0.882	-0.262124
-0.88	-0.0244622	-0.88	-0.262124
-0.878	-0.024462	-0.878	-0.262124
-0.876	-0.0244617	-0.876	-0.262123
-0.874	-0.0244614	-0.874	-0.262123
-0.872	-0.0244611	-0.872	-0.262123
-0.87	-0.0244607	-0.87	-0.262122
-0.868	-0.0244602	-0.868	-0.262122
-0.866	-0.0244597	-0.866	-0.262121
-0.864	-0.0244592	-0.864	-0.262121
-0.862	-0.0244585	-0.862	-0.26212
-0.86	-0.0244579	-0.86	-0.26212
-0.858	-0.0244571	-0.858	-0.262119
-0.856	-0.0244564	-0.856	-0.262118
-0.854	-0.0244556	-0.854	-0.262117
-0.852	-0.0244547	-0.852	-0.262116
-0.85	-0.0244538	-0.85	-0.262116
-0.848	-0.0244528	-0.848	-0.262115
-0.846	-0.0244518	-0.846	-0.262114
-0.844	-0.0244508	-0.844	-0.262113
-0.842	-0.0244497	-0.842	-0.262112
-0.84	-0.0244486	-0.84	-0.26211
-0.838	-0.0244474	-0.838	-0.262109
-0.836	-0.0244462	-0.836	-0.262108
-0.834	-0.024445	-0.834	-0.262107
-0.832	-0.0244437	-0.832	-0.262106
-0.83	-0.0244424	-0.83	-0.262104
-0.828	-0.0244411	-0.828	-0.262103
-0.826	-0.0244397	-0.826	-0.262102
-0.824	-0.0244383	-0.824	-0.2621
-0.822	-0.0244369	-0.822	-0.262099
-0.82	-0.0244355	-0.82	-0.262098
-0.818	-0.024434	-0.818	-0.262096
-0.816	-0.0244325	-0.816	-0.262095
-0.814	-0.0244311	-0.814	-0.262093
-0.812	-0.0244296	-0.812	-0.262092
-0.81	-0.024428	-0.81	-0.26209
-0.808	-0.0244265	-0.808	-0.262089
-0.806	-0.024425	-0.806	-0.262087
-0.804	-0.0244235	-0.804	-0.262086
-0.802	-0.0244219	-0.802	-0.262084
-0.8	-0.0244204	-0.8	-0.262083
-0.798	-0.0244189	-0.798	-0.262081
-0.796	-0.0244174	-0.796	-0.26208
-0.794	-0.0244159	-0.794	-0.262078
-0.792	-0.0244144	-0.792	-0.262077
-0.79	-0.0244129	-0.79	-0.262075
-0.788	-0.0244114	-0.788	-0.262074
-0.786	-0.02441	-0.786	-0.262073
-0.784	-0.0244086	-0.784	-0.262071
-0.782	-0.0244072	-0.782	-0.26207
-0.78	-0.0244059	-0.78	-0.262069
-0.778	-0.0244046	-0.778	-0.262067
-0.776	-0.0244033	-0.776	-0.262066
-0.774	-0.0244021	-0.774	-0.262065
-0.772	-0.0244009	-0.772	-0.262064
-0.77	-0.0243998	-0.77	-0.262063
-0.768	-0.0243987	-0.768	-0.262062
-0.766	-0.0243977	-0.766	-0.262061
-0.764	-0.0243968	-0.764	-0.26206
-0.762	-0.0243959	-0.762	-0.262059
-0.76	-0.0243951	-0.76	-0.262058
-0.758	-0.0243943	-0.758	-0.262057
-0.756	-0.0243937	-0.756	-0.262057
-0.754	-0.0243931	-0.754	-0.262056
-0.752	-0.0243926	-0.752	-0.262056
-0.75	-0.0243922	-0.75	-0.262055
-0.748	-0.0243919	-0.748	-0.262055
-0.746	-0.0243917	-0.746	-0.262055
-0.744	-0.0243916	-0.744	-0.262055
-0.742	-0.0243916	-0.742	-0.262055
-0.74	-0.0243918	-0.74	-0.262055
-0.738	-0.024392	-0.738	-0.262055
-0.736	-0.0243924	-0.736	-0.262055
-0.734	-0.0243929	-0.734	-0.262056
-0.732	-0.0243935	-0.732	-0.262056
-0.73	-0.0243943	-0.73	-0.262057
-0.728	-0.0243952	-0.728	-0.262058
-0.726	-0.0243962	-0.726	-0.262059
-0.724	-0.0243971	-0.724	-0.26206
-0.722	-0.024398	-0.722	-0.262061
-0.72	-0.024868	-0.72	-0.262533
-0.718	-0.0686895	-0.718	-0.306542
-0.716	-0.645535	-0.716	-0.885917
-0.714	-2.31347	-0.714	-2.56223
-0.712	-4.5122	-0.712	-4.77656
-0.71	-6.80155	-0.71	-7.09202
-0.708	-9.01065	-0.708	-9.34153
-0.706	-11.1779	-0.706	-11.5674
-0.704	-13.2797	-0.704	-13.7496
-0.702	-15.3084	-0.702	-15.8833
-0.7	-17.2612	-0.7	-17.9684
-0.698	-19.1367	-0.698	-20.0055
-0.696	-20.9343	-0.696	-21.9955
-0.694	-22.6535	-0.694	-23.9394
-0.692	-24.2946	-0.692	-25.8382
-0.69	-25.8579	-0.69	-27.6929
-0.688	-27.3442	-0.688	-29.5045
-0.686	-28.7543	-0.686	-31.274
-0.684	-30.0896	-0.684	-33.0023
-0.682	-31.3516	-0.682	-34.6906
-0.68	-32.5593	-0.68	-36.3609
-0.678	-33.5343	-0.678	-37.8104
-0.676	-34.0827	-0.676	-38.8073
-0.674	-34.1131	-0.674	-39.2273
-0.672	-33.631	-0.672	-39.0536
-0.67	-32.7334	-0.67	-38.3771
-0.668	-31.6039	-0.668	-37.3957
-0.666	-30.5089	-0.666	-36.4153
-0.664	-29.5692	-0.664	-35.5828
-0.662	-28.6504	-0.662	-34.7442
-0.66	-27.751	-0.66	-33.8986
-0.658	-26.9266	-0.658	-33.1162
-0.656	-26.2882	-0.656	-32.538
-0.654	-26.0384	-0.654	-32.4227
-0.652	-26.5987	-0.652	-33.3102
-0.65	-27.6247	-0.65	-34.7961
-0.648	-28.7534	-0.648	-36.441
-0.646	-29.8099	-0.646	-38.0295
-0.644	-30.8006	-0.644	-39.5674
-0.642	-31.7606	-0.642	-41.0982
-0.64	-32.669	-0.64	-42.5957
-0.638	-33.5265	-0.638	-44.0597
-0.636	-34.3338	-0.636	-45.4903
-0.634	-35.0921	-0.634	-46.8878
-0.632	-35.8029	-0.632	-48.2528
-0.63	-36.4676	-0.63	-49.5861
-0.628	-37.1722	-0.628	-51.0059
-0.626	-37.9785	-0.626	-52.6027
-0.624	-38.7308	-0.624	-54.1613
-0.622	-39.3065	-0.622	-55.5036
-0.62	-39.6197	-0.62	-56.4964
-0.618	-39.6198	-0.618	-57.0508
-0.616	-39.2894	-0.616	-57.1232
-0.614	-38.6423	-0.614	-56.7143
-0.612	-37.722	-0.612	-55.8696
-0.61	-36.5999	-0.61	-54.6794
-0.608	-35.374	-0.608	-53.2786
-0.606	-34.1681	-0.606	-51.8469
-0.604	-33.104	-0.604	-50.567
-0.602	-31.9749	-0.602	-49.133
-0.6	-30.8411	-0.6	-47.6439
-0.598	-29.849	-0.598	-46.3325
-0.596	-29.105	-0.596	-45.3732
-0.594	-28.6769	-0.594	-44.8817
-0.592	-28.5944	-0.592	-44.9156
-0.59	-28.8497	-0.59	-45.4737
-0.588	-29.398	-0.588	-46.4967
-0.586	-30.1572	-0.586	-47.8665
-0.584	-31.0093	-0.584	-49.4069
-0.582	-31.8002	-0.582	-50.8829
-0.58	-32.4431	-0.58	-52.1575
-0.578	-33.0489	-0.578	-53.3974
-0.576	-33.6228	-0.576	-54.6098
-0.574	-34.1655	-0.574	-55.7949
-0.572	-34.6776	-0.572	-56.9529
-0.57	-35.1601	-0.57	-58.0841
-0.568	-35.6137	-0.568	-59.1891
-0.566	-36.0395	-0.566	-60.2683
-0.564	-36.4385	-0.564	-61.3223
-0.562	-36.8118	-0.562	-62.3517
-0.56	-37.1637	-0.56	-63.3626
-0.558	-37.6023	-0.558	-64.5444
-0.556	-38.0462	-0.556	-65.7587
-0.554	-38.3477	-0.554	-66.7432
-0.552	-38.4067	-0.552	-67.3114
-0.55	-38.169	-0.55	-67.3516
-0.548	-37.6243	-0.548	-66.8278
-0.546	-36.8044	-0.546	-65.7789
-0.544	-35.7818	-0.544	-64.3193
-0.542	-34.668	-0.542	-62.6388
-0.54	-33.6134	-0.54	-61.0021
-0.538	-32.6405	-0.538	-59.4513
-0.536	-31.6048	-0.536	-57.7357
-0.534	-30.6696	-0.534	-56.1616
-0.532	-29.9613	-0.532	-54.9697
-0.53	-29.5589	-0.53	-54.3147
-0.528	-29.4943	-0.528	-54.265
-0.526	-29.7523	-0.526	-54.8025
-0.524	-30.2707	-0.524	-55.823
-0.522	-30.9399	-0.522	-57.1362
-0.52	-31.6035	-0.52	-58.4652
-0.518	-32.1316	-0.518	-59.5763
-0.516	-32.6245	-0.516	-60.6438
-0.514	-33.0938	-0.514	-61.6878
-0.512	-33.5399	-0.512	-62.7083
-0.51	-33.9632	-0.51	-63.7055
-0.508	-34.3645	-0.508	-64.6797
-0.506	-34.7441	-0.506	-65.6312
-0.504	-35.103	-0.504	-66.5605
-0.502	-35.4417	-0.502	-67.4681
-0.5	-35.7611	-0.5	-68.3547
-0.498	-36.1204	-0.498	-69.3363
-0.496	-36.5428	-0.496	-70.4621
-0.494	-36.9183	-0.494	-71.5161
-0.492	-37.1616	-0.492	-72.3253
-0.49	-37.2133	-0.49	-72.7637
-0.488	-37.0389	-0.488	-72.7524
-0.486	-36.6288	-0.486	-72.2593
-0.484	-35.9966	-0.484	-71.2994
-0.482	-35.1791	-0.482	-69.9346
-0.48	-34.2354	-0.48	-68.2738
-0.478	-33.2467	-0.478	-66.473
-0.476	-32.3164	-0.476	-64.7351
-0.474	-31.5365	-0.474	-63.2437
-0.472	-30.8839	-0.472	-61.9646
-0.47	-30.3793	-0.47	-60.9543
-0.468	-30.0418	-0.468	-60.2627
-0.466	-29.881	-0.466	-59.9176
-0.464	-29.8963	-0.464	-59.9257
-0.462	-30.0773	-0.462	-60.2717
-0.46	-30.4032	-0.46	-60.9188
-0.458	-30.8428	-0.458	-61.8087
-0.456	-31.3548	-0.456	-62.8613
-0.454	-31.8875	-0.454	-63.9751
-0.452	-32.3792	-0.452	-65.0267
-0.45	-32.8085	-0.45	-65.9716
-0.448	-33.2195	-0.448	-66.8976
-0.446	-33.6132	-0.446	-67.8076
-0.444	-33.9895	-0.444	-68.7006
-0.442	-34.3469	-0.442	-69.574
-0.44	-34.6837	-0.44	-70.423
-0.438	-34.9967	-0.438	-71.2404
-0.436	-35.2822	-0.436	-72.0174
-0.434	-35.5359	-0.434	-72.7427
-0.432	-35.7523	-0.432	-73.4031
-0.43	-35.9255	-0.43	-73.9832
-0.428	-35.8265	-0.428	-74.0067
-0.426	-35.2867	-0.426	-73.1032
-0.424	-34.4918	-0.424	-71.6321
-0.422	-33.5878	-0.422	-69.883
-0.42	-32.6803	-0.42	-68.071
-0.418	-31.836	-0.418	-66.3377
-0.416	-31.0833	-0.416	-64.7505
-0.414	-30.4131	-0.414	-63.303
-0.412	-29.7787	-0.412	-61.9148
-0.41	-29.1661	-0.41	-60.5654
-0.408	-28.7343	-0.408	-59.5702
-0.406	-28.5077	-0.406	-58.9892
-0.404	-28.4873	-0.404	-58.8326
-0.402	-28.6611	-0.402	-59.082
-0.4	-29.0036	-0.4	-59.6899
-0.398	-29.476	-0.398	-60.5799
-0.396	-30.0257	-0.396	-61.6471
-0.394	-30.5864	-0.394	-62.7575
-0.392	-31.0908	-0.392	-63.7732
-0.39	-31.5635	-0.39	-64.7444
-0.388	-32.0156	-0.388	-65.6936
-0.386	-32.4474	-0.386	-66.6212
-0.384	-32.8595	-0.384	-67.5274
-0.382	-33.2523	-0.382	-68.4127
-0.38	-33.6262	-0.38	-69.2774
-0.378	-33.9818	-0.378	-70.1219
-0.376	-34.3197	-0.376	-70.9468
-0.374	-34.6404	-0.374	-71.7525
-0.372	-34.9698	-0.372	-72.5941
-0.37	-35.302	-0.37	-73.4621
-0.368	-35.527	-0.368	-74.1192
-0.366	-35.5657	-0.366	-74.3897
-0.364	-35.3735	-0.364	-74.1692
-0.362	-34.9404	-0.362	-73.4247
-0.36	-34.2896	-0.36	-72.1951
-0.358	-33.4773	-0.358	-70.5905
-0.356	-32.5925	-0.356	-68.7926
-0.354	-31.7572	-0.354	-67.0546
-0.352	-30.9489	-0.352	-65.33
-0.35	-30.0898	-0.35	-63.4639
-0.348	-29.3326	-0.348	-61.7867
-0.346	-28.7884	-0.346	-60.5395
-0.344	-28.5248	-0.344	-59.8693
-0.342	-28.5649	-0.342	-59.8291
-0.34	-28.8868	-0.34	-60.378
-0.338	-29.4229	-0.338	-61.3811
-0.336	-30.0589	-0.336	-62.6095
-0.334	-30.6341	-0.334	-63.741
-0.332	-31.117	-0.332	-64.7097
-0.33	-31.5802	-0.33	-65.6578
-0.328	-32.0237	-0.328	-66.5852
-0.326	-32.4478	-0.326	-67.492
-0.324	-32.8526	-0.324	-68.378
-0.322	-33.2385	-0.322	-69.2436
-0.32	-33.6061	-0.32	-70.089
-0.318	-33.9557	-0.318	-70.9146
-0.316	-34.2881	-0.316	-71.7209
-0.314	-34.6109	-0.314	-72.5238
-0.312	-35.0321	-0.312	-73.5553
-0.31	-35.4758	-0.31	-74.6564
-0.308	-35.8228	-0.308	-75.5704
-0.306	-35.9874	-0.306	-76.1085
-0.304	-35.917	-0.304	-76.1493
-0.302	-35.592	-0.302	-75.6396
-0.3	-35.0246	-0.3	-74.5935
-0.298	-34.2582	-0.298	-73.0932
-0.296	-33.3674	-0.296	-71.2886
-0.294	-32.4575	-0.294	-69.3971
-0.292	-31.654	-0.292	-67.6816
-0.29	-30.8214	-0.29	-65.8597
-0.288	-29.9761	-0.288	-63.9789
-0.286	-29.2381	-0.286	-62.3032
-0.284	-28.6953	-0.284	-61.0263
-0.282	-28.4035	-0.282	-60.2712
-0.28	-28.3857	-0.28	-60.0904
-0.278	-28.6316	-0.278	-60.466
-0.276	-29.0972	-0.276	-61.3097
-0.274	-29.7037	-0.274	-62.4625
-0.272	-30.3372	-0.272	-63.695
-0.27	-30.8635	-0.27	-64.7364
-0.268	-31.3332	-0.268	-65.6839
-0.266	-31.7831	-0.266	-66.6105
-0.264	-32.2135	-0.264	-67.5164
-0.262	-32.6247	-0.262	-68.4017
-0.26	-33.0172	-0.26	-69.2667
-0.258	-33.3912	-0.258	-70.1116
-0.256	-33.7474	-0.256	-70.9368
-0.254	-34.0862	-0.254	-71.7428
-0.252	-34.4081	-0.252	-72.5299
-0.25	-34.7139	-0.25	-73.2988
-0.248	-35.0254	-0.248	-74.0971
-0.246	-35.3401	-0.246	-74.9224
-0.244	-35.5503	-0.244	-75.538
-0.242	-35.5772	-0.242	-75.7658
-0.24	-35.3769	-0.24	-75.5008
-0.238	-34.9396	-0.238	-74.7108
-0.236	-34.2888	-0.236	-73.4366
-0.234	-33.4813	-0.234	-71.7918
-0.232	-32.6068	-0.232	-69.9631
-0.23	-31.788	-0.23	-68.2098
-0.228	-30.9806	-0.228	-66.4382
-0.226	-30.1327	-0.226	-64.5468
-0.224	-29.3959	-0.224	-62.8685
-0.222	-28.8778	-0.222	-61.6402
-0.22	-28.6422	-0.22	-61.0026
-0.218	-28.7077	-0.218	-60.9998
-0.216	-29.0475	-0.216	-61.5797
-0.214	-29.5884	-0.214	-62.5935
-0.212	-30.2098	-0.212	-63.7962
-0.21	-30.75	-0.21	-64.859
-0.208	-31.2205	-0.208	-65.8013
-0.206	-31.6719	-0.206	-66.7239
-0.204	-32.1042	-0.204	-67.6266
-0.202	-32.5176	-0.202	-68.5091
-0.2	-32.9124	-0.2	-69.3716
-0.198	-33.2888	-0.198	-70.2141
-0.196	-33.6473	-0.196	-71.0369
-0.194	-33.9884	-0.194	-71.8404
-0.192	-34.3128	-0.192	-72.6252
-0.19	-34.6359	-0.19	-73.4246
-0.188	-35.0342	-0.188	-74.4076
-0.186	-35.4445	-0.186	-75.4377
-0.184	-35.7924	-0.184	-76.3514
-0.182	-36.0203	-0.182	-77.0194
-0.18	-36.0874	-0.18	-77.3459
-0.178	-35.9689	-0.178	-77.2692
-0.176	-35.6562	-0.176	-76.7617
-0.174	-35.156	-0.174	-75.8296
-0.172	-34.4906	-0.172	-74.5128
-0.17	-33.6971	-0.17	-72.8856
-0.168	-32.8276	-0.168	-71.0559
-0.166	-31.9492	-0.166	-69.1656
-0.164	-31.1446	-0.164	-67.3905
-0.162	-30.5145	-0.162	-65.949
-0.16	-30.1069	-0.16	-64.9601
-0.158	-29.9045	-0.158	-64.4009
-0.156	-29.886	-0.156	-64.2362
-0.154	-30.027	-0.154	-64.4215
-0.152	-30.2997	-0.152	-64.903
-0.15	-30.6729	-0.15	-65.6178
-0.148	-31.1119	-0.148	-66.4934
-0.146	-31.5785	-0.146	-67.4483
-0.144	-32.0315	-0.144	-68.3915
-0.142	-32.4428	-0.142	-69.2601
-0.14	-32.8338	-0.14	-70.1043
-0.138	-33.2069	-0.138	-70.9293
-0.136	-33.5627	-0.136	-71.7352
-0.134	-33.9015	-0.134	-72.5226
-0.132	-34.2239	-0.132	-73.2917
-0.13	-34.5304	-0.13	-74.043
-0.128	-34.8215	-0.128	-74.7767
-0.126	-35.0977	-0.126	-75.4934
-0.124	-35.3596	-0.124	-76.1933
-0.122	-35.5557	-0.122	-76.7655
-0.12	-35.5209	-0.12	-76.8472
-0.118	-35.2737	-0.118	-76.4614
-0.116	-34.8498	-0.116	-75.6709
-0.114	-34.2855	-0.114	-74.5443
-0.112	-33.6176	-0.112	-73.1557
-0.11	-32.8841	-0.11	-71.5853
-0.108	-32.1235	-0.108	-69.9187
-0.106	-31.3763	-0.106	-68.2474
-0.104	-30.6536	-0.104	-66.6013
-0.102	-29.8489	-0.102	-64.7472
-0.1	-29.0999	-0.1	-62.9908
-0.098	-28.543	-0.098	-61.6342
-0.096	-28.2635	-0.096	-60.8659
-0.094	-28.2949	-0.094	-60.7614
-0.092	-28.6179	-0.092	-61.2829
-0.09	-29.1594	-0.09	-62.2793
-0.088	-29.7909	-0.088	-63.4864
-0.086	-30.3395	-0.086	-64.5479
-0.084	-30.8233	-0.084	-65.4974
-0.082	-31.2878	-0.082	-66.4271
-0.08	-31.7332	-0.08	-67.3368
-0.078	-32.1595	-0.078	-68.2261
-0.076	-32.5669	-0.076	-69.0952
-0.074	-32.9557	-0.074	-69.9441
-0.072	-33.3264	-0.072	-70.773
-0.07	-33.6795	-0.07	-71.5826
-0.068	-34.0157	-0.068	-72.3735
-0.066	-34.418	-0.066	-73.3273
-0.064	-34.8824	-0.064	-74.4375
-0.062	-35.3058	-0.062	-75.4806
-0.06	-35.6087	-0.06	-76.28
-0.058	-35.7343	-0.058	-76.7065
-0.056	-35.6484	-0.056	-76.6777
-0.054	-35.3394	-0.054	-76.1586
-0.052	-34.8172	-0.052	-75.1611
-0.05	-34.1133	-0.05	-73.7444
-0.048	-33.2804	-0.048	-72.0148
-0.046	-32.392	-0.046	-70.1256
-0.044	-31.5432	-0.044	-68.2773
-0.042	-30.8027	-0.042	-66.6163
-0.04	-30.0297	-0.04	-64.8494
-0.038	-29.2862	-0.038	-63.1217
-0.036	-28.6543	-0.036	-61.6173
-0.034	-28.1948	-0.034	-60.4729
-0.032	-27.9475	-0.032	-59.7773
-0.03	-27.9306	-0.03	-59.5719
-0.028	-28.1403	-0.028	-59.8505
-0.026	-28.5499	-0.026	-60.5594
-0.024	-29.1096	-0.024	-61.597
-0.022	-29.7461	-0.022	-62.8146
-0.02	-30.3626	-0.02	-64.0154
-0.018	-30.8686	-0.018	-65.0152
-0.016	-31.3378	-0.016	-65.9598
-0.014	-31.7881	-0.014	-66.8851
-0.012	-32.2198	-0.012	-67.7914
-0.01	-32.6326	-0.01	-68.6782
-0.008	-33.026	-0.008	-69.5438
-0.006	-33.3991	-0.006	-70.3858
-0.004	-33.7508	-0.004	-71.2008
-0.002	-34.0794	-0.002	-71.9844
0	-34.3831	0	-72.7313
0.002	-34.6597	0.002	-73.4354
0.004	-34.898	0.004	-74.0712
0.006	-34.7704	0.006	-73.9361
0.008	-34.2512	0.008	-72.9531
0.01	-33.5049	0.01	-71.4542
0.012	-32.6606	0.012	-69.7042
0.014	-31.8126	0.014	-67.9007
0.016	-31.0213	0.016	-66.1746
0.018	-30.3137	0.018	-64.5896
0.02	-29.6839	0.02	-63.1424
0.022	-29.0928	0.022	-61.7626
0.024	-28.4863	0.024	-60.3472
0.026	-27.8947	0.026	-58.9502
0.028	-27.3244	0.028	-57.5856
0.03	-26.7741	0.03	-56.2526
0.032	-26.2424	0.032	-54.9506
0.034	-25.7281	0.034	-53.6788
0.036	-25.2301	0.036	-52.4366
0.038	-24.7474	0.038	-51.2233
0.04	-24.2791	0.04	-50.0383
0.042	-23.8242	0.042	-48.8807
0.044	-23.3819	0.044	-47.7501
0.046	-22.9511	0.046	-46.6456
0.048	-22.5315	0.048	-45.5667
0.05	-22.1224	0.05	-44.5128
0.052	-21.7235	0.052	-43.4834
0.054	-21.3342	0.054	-42.478
0.056	-20.9542	0.056	-41.496
0.058	-20.583	0.058	-40.5368
0.06	-20.2202	0.06	-39.6
0.062	-19.8656	0.062	-38.6851
0.064	-19.5186	0.064	-37.7914
0.066	-19.1791	0.066	-36.9187
0.068	-18.8466	0.068	-36.0663
0.07	-18.5208	0.07	-35.2338
0.072	-18.2016	0.072	-34.4207
0.074	-17.8885	0.074	-33.6265
0.076	-17.5814	0.076	-32.8509
0.078	-17.28	0.078	-32.0934
0.08	-16.9841	0.08	-31.3535
0.082	-16.6934	0.082	-30.6308
0.084	-16.4077	0.084	-29.9249
0.086	-16.1269	0.086	-29.2354
0.088	-15.8507	0.088	-28.5618
0.09	-15.579	0.09	-27.9039
0.092	-15.3116	0.092	-27.2613
0.094	-15.0483	0.094	-26.6334
0.096	-14.7891	0.096	-26.0201
0.098	-14.534	0.098	-25.421
0.1	-14.283	0.1	-24.8358
0.102	-14.0359	0.102	-24.2641
0.104	-13.7928	0.104	-23.7057
0.106	-13.5535	0.106	-23.1604
0.108	-13.3181	0.108	-22.6277
0.11	-13.0863	0.11	-22.1074
0.112	-12.8582	0.112	-21.5992
0.114	-12.6338	0.114	-21.1029
0.116	-12.4128	0.116	-20.6182
0.118	-12.1954	0.118	-20.1448
0.12	-11.9814	0.12	-19.6824
0.122	-11.7707	0.122	-19.2309
0.124	-11.5633	0.124	-18.7899
0.126	-11.3592	0.126	-18.3591
0.128	-11.1582	0.128	-17.9384
0.13	-10.9604	0.13	-17.5276
0.132	-10.7656	0.132	-17.1263
0.134	-10.5739	0.134	-16.7343
0.136	-10.3851	0.136	-16.3514
0.138	-10.1992	0.138	-15.9775
0.14	-10.0161	0.14	-15.6122
0.142	-9.8358	0.142	-15.2554
0.144	-9.65825	0.144	-14.9069
0.146	-9.48339	0.146	-14.5664
0.148	-9.31115	0.148	-14.2337
0.15	-9.14154	0.15	-13.9088
0.152	-8.97455	0.152	-13.5913
0.154	-8.81015	0.154	-13.2813
0.156	-8.64832	0.156	-12.9784
0.158	-8.48905	0.158	-12.6825
0.16	-8.33231	0.16	-12.3935
0.162	-8.17807	0.162	-12.1113
0.164	-8.02631	0.164	-11.8356
0.166	-7.877	0.166	-11.5664
0.168	-7.73012	0.168	-11.3034
0.17	-7.58564	0.17	-11.0466
0.172	-7.44353	0.172	-10.7958
0.174	-7.30376	0.174	-10.5508
0.176	-7.16629	0.176	-10.3116
0.178	-7.03111	0.178	-10.0779
0.18	-6.89817	0.18	-9.84971
0.182	-6.76746	0.182	-9.62685
0.184	-6.63892	0.184	-9.40919
0.186	-6.51254	0.186	-9.1966
0.188	-6.38827	0.188	-8.98897
0.19	-6.2661	0.19	-8.78617
0.192	-6.14597	0.192	-8.58809
0.194	-6.02787	0.194	-8.39461
0.196	-5.91175	0.196	-8.20562
0.198	-5.79759	0.198	-8.021
0.2	-5.68535	0.2	-7.84065
0.202	-5.57499	0.202	-7.66447
0.204	-5.46649	0.204	-7.49234
0.206	-5.35983	0.206	-7.32419
0.208	-5.25501	0.208	-7.15993
0.21	-5.152	0.21	-6.99948
0.212	-5.05078	0.212	-6.84275
0.214	-4.95133	0.214	-6.68966
0.216	-4.85364	0.216	-6.54014
0.218	-4.75767	0.218	-6.39409
0.22	-4.66342	0.22	-6.25145
0.222	-4.57084	0.222	-6.11214
0.224	-4.47993	0.224	-5.97607
0.226	-4.39066	0.226	-5.84318
0.228	-4.30301	0.228	-5.71339
0.23	-4.21695	0.23	-5.58662
0.232	-4.13245	0.232	-5.46282
0.234	-4.04951	0.234	-5.3419
0.236	-3.96808	0.236	-5.22381
0.238	-3.88815	0.238	-5.10847
0.24	-3.80969	0.24	-4.99581
0.242	-3.73268	0.242	-4.88578
0.244	-3.65709	0.244	-4.77831
0.246	-3.58291	0.246	-4.67334
0.248	-3.5101	0.248	-4.57081
0.25	-3.43864	0.25	-4.47066
0.252	-3.36852	0.252	-4.37282
0.254	-3.29969	0.254	-4.27725
0.256	-3.23215	0.256	-4.18389
0.258	-3.16587	0.258	-4.09268
0.26	-3.10082	0.26	-4.00357
0.262	-3.03699	0.262	-3.91652
0.264	-2.97437	0.264	-3.83148
0.266	-2.91294	0.266	-3.74841
0.268	-2.85268	0.268	-3.66727
0.27	-2.79358	0.27	-3.58801
0.272	-2.73563	0.272	-3.5106
0.274	-2.67879	0.274	-3.43499
0.276	-2.62307	0.276	-3.36115
0.278	-2.56843	0.278	-3.28904
0.28	-2.51487	0.28	-3.21861
0.282	-2.46237	0.282	-3.14983
0.284	-2.4109	0.284	-3.08266
0.286	-2.36046	0.286	-3.01706
0.288	-2.31102	0.288	-2.953
0.29	-2.26256	0.29	-2.89045
0.292	-2.21508	0.292	-2.82935
0.294	-2.16855	0.294	-2.76969
0.296	-2.12295	0.296	-2.71143
0.298	-2.07826	0.298	-2.65452
0.3	-2.03448	0.3	-2.59895
0.302	-1.99158	0.302	-2.54468
0.304	-1.94954	0.304	-2.49166
0.306	-1.90834	0.306	-2.43989
0.308	-1.86798	0.308	-2.38931
0.31	-1.82842	0.31	-2.33991
0.312	-1.78966	0.312	-2.29165
0.314	-1.75168	0.314	-2.2445
0.316	-1.71446	0.316	-2.19844
0.318	-1.67798	0.318	-2.15343
0.32	-1.64223	0.32	-2.10946
0.322	-1.6072	0.322	-2.06648
0.324	-1.57286	0.324	-2.02449
0.326	-1.53922	0.326	-1.98347
0.328	-1.50627	0.328	-1.94338
0.33	-1.47398	0.33	-1.90423
0.332	-1.44236	0.332	-1.86597
0.334	-1.41139	0.334	-1.82861
0.336	-1.38107	0.336	-1.79211
0.338	-1.35137	0.338	-1.75647
0.34	-1.3223	0.34	-1.72166
0.342	-1.29383	0.342	-1.68766
0.344	-1.26597	0.344	-1.65446
0.346	-1.2387	0.346	-1.62204
0.348	-1.21201	0.348	-1.59038
0.35	-1.18588	0.35	-1.55946
0.352	-1.16032	0.352	-1.52928
0.354	-1.1353	0.354	-1.4998
0.356	-1.11082	0.356	-1.47103
0.358	-1.08686	0.358	-1.44293
0.36	-1.06342	0.36	-1.41549
0.362	-1.04049	0.362	-1.3887
0.364	-1.01805	0.364	-1.36254
0.366	-0.996093	0.366	-1.337
0.368	-0.974612	0.368	-1.31205
0.37	-0.953594	0.37	-1.2877
0.372	-0.93303	0.372	-1.26391
0.374	-0.912908	0.374	-1.24068
0.376	-0.893219	0.376	-1.21799
0.378	-0.873952	0.378	-1.19584
0.38	-0.855097	0.38	-1.17419
0.382	-0.836645	0.382	-1.15304
0.384	-0.818585	0.384	-1.13239
0.386	-0.800907	0.386	-1.1122
0.388	-0.783601	0.388	-1.09248
0.39	-0.766658	0.39	-1.0732
0.392	-0.750068	0.392	-1.05435
0.394	-0.733823	0.394	-1.03593
0.396	-0.717918	0.396	-1.01793
0.398	-0.702351	0.398	-1.00033
0.4	-0.687115	0.4	-0.983141
0.402	-0.672206	0.402	-0.966343
0.404	-0.657617	0.404	-0.949931
0.406	-0.643344	0.406	-0.933899
0.408	-0.629382	0.408	-0.918237
0.41	-0.615724	0.41	-0.90294
0.412	-0.602365	0.412	-0.887998
0.414	-0.589301	0.414	-0.873406
0.416	-0.576525	0.416	-0.859155
0.418	-0.564033	0.418	-0.845238
0.42	-0.551819	0.42	-0.831649
0.422	-0.539877	0.422	-0.81838
0.424	-0.528203	0.424	-0.805424
0.426	-0.516791	0.426	-0.792774
0.428	-0.505636	0.428	-0.780424
0.43	-0.494732	0.43	-0.768366
0.432	-0.484074	0.432	-0.756593
0.434	-0.473657	0.434	-0.7451
0.436	-0.463477	0.436	-0.73388
0.438	-0.453526	0.438	-0.722925
0.44	-0.443801	0.44	-0.71223
0.442	-0.434297	0.442	-0.701788
0.444	-0.425007	0.444	-0.691593
0.446	-0.415928	0.446	-0.681639
0.448	-0.407054	0.448	-0.671919
0.45	-0.39838	0.45	-0.662428
0.452	-0.389901	0.452	-0.653159
0.454	-0.381612	0.454	-0.644107
0.456	-0.373509	0.456	-0.635265
0.458	-0.365586	0.458	-0.626629
0.46	-0.357838	0.46	-0.618191
0.462	-0.350261	0.462	-0.609947
0.464	-0.34285	0.464	-0.601891
0.466	-0.335601	0.466	-0.594017
0.468	-0.328508	0.468	-0.586321
0.47	-0.321568	0.47	-0.578796
0.472	-0.314774	0.472	-0.571437
0.474	-0.308126	0.474	-0.564242
0.476	-0.301623	0.476	-0.55721
0.478	-0.295263	0.478	-0.550338
0.48	-0.289044	0.48	-0.543622
0.482	-0.282963	0.482	-0.537061
0.484	-0.277017	0.484	-0.53065
0.486	-0.271204	0.486	-0.524388
0.488	-0.265522	0.488	-0.51827
0.49	-0.259968	0.49	-0.512295
0.492	-0.25454	0.492	-0.506459
0.494	-0.249235	0.494	-0.500759
0.496	-0.244052	0.496	-0.495193
0.498	-0.238987	0.498	-0.489758
0.5	-0.234039	0.5	-0.484451
0.502	-0.229204	0.502	-0.479269
0.504	-0.224481	0.504	-0.474209
0.506	-0.219868	0.506	-0.46927
0.508	-0.215361	0.508	-0.464447
0.51	-0.21096	0.51	-0.459739
0.512	-0.20666	0.512	-0.455143
0.514	-0.202461	0.514	-0.450656
0.516	-0.19836	0.516	-0.446276
0.518	-0.194354	0.518	-0.442
0.52	-0.190442	0.52	-0.437825
0.522	-0.18662	0.522	-0.43375
0.524	-0.182888	0.524	-0.429772
0.526	-0.179243	0.526	-0.425887
0.528	-0.175682	0.528	-0.422095
0.53	-0.172204	0.53	-0.418392
0.532	-0.168807	0.532	-0.414776
0.534	-0.165487	0.534	-0.411244
0.536	-0.162244	0.536	-0.407795
0.538	-0.159075	0.538	-0.404427
0.54	-0.155977	0.54	-0.401136
0.542	-0.15295	0.542	-0.39792
0.544	-0.149991	0.544	-0.394778
0.546	-0.147098	0.546	-0.391708
0.548	-0.144268	0.548	-0.388706
0.55	-0.141501	0.55	-0.385771
0.552	-0.138794	0.552	-0.382901
0.554	-0.136145	0.554	-0.380094
0.556	-0.133554	0.556	-0.377349
0.558	-0.13102	0.558	-0.374666
0.56	-0.128543	0.56	-0.372043
0.562	-0.126122	0.562	-0.369481
0.564	-0.123755	0.564	-0.366977
0.566	-0.121442	0.566	-0.36453
0.568	-0.119181	0.568	-0.36214
0.57	-0.116973	0.57	-0.359804
0.572	-0.114815	0.572	-0.357524
0.574	-0.112706	0.574	-0.355296
0.576	-0.110647	0.576	-0.35312
0.578	-0.108636	0.578	-0.350996
0.58	-0.106671	0.58	-0.348921
0.582	-0.104752	0.582	-0.346895
0.584	-0.102879	0.584	-0.344917
0.586	-0.101049	0.586	-0.342986
0.588	-0.0992625	0.588	-0.341101
0.59	-0.0975184	0.59	-0.339261
0.592	-0.0958155	0.592	-0.337464
0.594	-0.094153	0.594	-0.335711
0.596	-0.0925301	0.596	-0.333999
0.598	-0.0909457	0.598	-0.332328
0.6	-0.089399	0.6	-0.330697
0.602	-0.0878891	0.602	-0.329106
0.604	-0.0864152	0.604	-0.327552
0.606	-0.0849763	0.606	-0.326035
0.608	-0.0835716	0.608	-0.324555
0.61	-0.0822002	0.61	-0.323109
0.612	-0.0808613	0.612	-0.321698
0.614	-0.0795539	0.614	-0.320321
0.616	-0.0782774	0.616	-0.318976
0.618	-0.0770307	0.618	-0.317662
0.62	-0.0758131	0.62	-0.316379
0.622	-0.0746238	0.622	-0.315127
0.624	-0.0734619	0.624	-0.313903
0.626	-0.0723267	0.626	-0.312707
0.628	-0.0712173	0.628	-0.311539
0.63	-0.0701328	0.63	-0.310397
0.632	-0.0690726	0.632	-0.30928
0.634	-0.0680359	0.634	-0.308189
0.636	-0.0670218	0.636	-0.307121
0.638	-0.0660296	0.638	-0.306077
0.64	-0.0650585	0.64	-0.305055
0.642	-0.0641087	0.642	-0.304055
0.644	-0.0631799	0.644	-0.303077
0.646	-0.062272	0.646	-0.302122
0.648	-0.0613844	0.648	-0.301188
0.65	-0.060517	0.65	-0.300275
0.652	-0.0596693	0.652	-0.299383
0.654	-0.058841	0.654	-0.298512
0.656	-0.0580318	0.656	-0.29766
0.658	-0.0572413	0.658	-0.296828
0.66	-0.0564691	0.66	-0.296016
0.662	-0.055715	0.662	-0.295222
0.664	-0.0549785	0.664	-0.294447
0.666	-0.0542595	0.666	-0.293691
0.668	-0.0535574	0.668	-0.292952
0.67	-0.052872	0.67	-0.29223
0.672	-0.052203	0.672	-0.291526
0.674	-0.05155	0.674	-0.290839
0.676	-0.0509126	0.676	-0.290168
0.678	-0.0502907	0.678	-0.289513
0.68	-0.0496837	0.68	-0.288874
0.682	-0.0490914	0.682	-0.288251
0.684	-0.0485135	0.684	-0.287642
0.686	-0.0479496	0.686	-0.287048
0.688	-0.0473995	0.688	-0.286469
0.69	-0.0468627	0.69	-0.285903
0.692	-0.046339	0.692	-0.285352
0.694	-0.0458281	0.694	-0.284813
0.696	-0.0453295	0.696	-0.284288
0.698	-0.0448431	0.698	-0.283775
0.7	-0.0443685	0.7	-0.283275
0.702	-0.0439053	0.702	-0.282787
0.704	-0.0434534	0.704	-0.28231
0.706	-0.0430122	0.706	-0.281845
0.708	-0.0425816	0.708	-0.281391
0.71	-0.0421612	0.71	-0.280948
0.712	-0.0417507	0.712	-0.280515
0.714	-0.0413499	0.714	-0.280092
0.716	-0.0409583	0.716	-0.279679
0.718	-0.0405757	0.718	-0.279275
0.72	-0.0402019	0.72	-0.27888
0.722	-0.0398364	0.722	-0.278495
0.724	-0.039479	0.724	-0.278118
0.726	-0.0391294	0.726	-0.277749
0.728	-0.0387873	0.728	-0.277387
0.73	-0.0384523	0.73	-0.277034
0.732	-0.0381243	0.732	-0.276688
0.734	-0.037803	0.734	-0.276348
0.736	-0.0374885	0.736	-0.276016
0.738	-0.0371809	0.738	-0.275692
0.74	-0.0368801	0.74	-0.275374
0.742	-0.0365859	0.742	-0.275063
0.744	-0.0362983	0.744	-0.27476
0.746	-0.0360172	0.746	-0.274463
0.748	-0.0357424	0.748	-0.274173
0.75	-0.0354739	0.75	-0.273889
0.752	-0.0352116	0.752	-0.273612
0.754	-0.0349554	0.754	-0.273341
0.756	-0.0347052	0.756	-0.273076
0.758	-0.0344608	0.758	-0.272818
0.76	-0.0342222	0.76	-0.272566
0.762	-0.0339893	0.762	-0.27232
0.764	-0.033762	0.764	-0.272079
0.766	-0.0335402	0.766	-0.271844
0.768	-0.0333237	0.768	-0.271615
0.77	-0.0331126	0.77	-0.271392
0.772	-0.0329066	0.772	-0.271174
0.774	-0.0327057	0.774	-0.270961
0.776	-0.0325097	0.776	-0.270754
0.778	-0.0323187	0.778	-0.270551
0.78	-0.0321324	0.78	-0.270354
0.782	-0.0319508	0.782	-0.270161
0.784	-0.0317738	0.784	-0.269974
0.786	-0.0316012	0.786	-0.269791
0.788	-0.031433	0.788	-0.269612
0.79	-0.031269	0.79	-0.269438
0.792	-0.0311093	0.792	-0.269268
0.794	-0.0309535	0.794	-0.269103
0.796	-0.0308017	0.796	-0.268942
0.798	-0.0306538	0.798	-0.268785
0.8	-0.0305095	0.8	-0.268631
0.802	-0.030369	0.802	-0.268482
0.804	-0.0302319	0.804	-0.268336
0.806	-0.0300983	0.806	-0.268194
0.808	-0.0299679	0.808	-0.268055
0.81	-0.0298408	0.81	-0.26792
0.812	-0.0297168	0.812	-0.267788
0.814	-0.0295958	0.814	-0.267659
0.816	-0.0294777	0.816	-0.267533
0.818	-0.0293623	0.818	-0.26741
0.82	-0.0292496	0.82	-0.26729
0.822	-0.0291395	0.822	-0.267173
0.824	-0.0290319	0.824	-0.267058
0.826	-0.0289266	0.826	-0.266946
0.828	-0.0288235	0.828	-0.266836
0.83	-0.0287226	0.83	-0.266728
0.832	-0.0286237	0.832	-0.266622
0.834	-0.0285267	0.834	-0.266519
0.836	-0.0284315	0.836	-0.266417
0.838	-0.028338	0.838	-0.266318
0.84	-0.0282461	0.84	-0.26622
0.842	-0.028156	0.842	-0.266124
0.844	-0.0280678	0.844	-0.266029
0.846	-0.0279814	0.846	-0.265937
0.848	-0.0278968	0.848	-0.265847
0.85	-0.0278141	0.85	-0.265759
0.852	-0.0277331	0.852	-0.265672
0.854	-0.027654	0.854	-0.265588
0.856	-0.0275765	0.856	-0.265505
0.858	-0.0275009	0.858	-0.265424
0.86	-0.0274269	0.86	-0.265345
0.862	-0.0273546	0.862	-0.265268
0.864	-0.027284	0.864	-0.265192
0.866	-0.0272151	0.866	-0.265119
0.868	-0.0271477	0.868	-0.265047
0.87	-0.027082	0.87	-0.264976
0.872	-0.0270179	0.872	-0.264908
0.874	-0.0269553	0.874	-0.264841
0.876	-0.0268943	0.876	-0.264776
0.878	-0.0268348	0.878	-0.264712
0.88	-0.0267768	0.88	-0.26465
0.882	-0.0267203	0.882	-0.264589
0.884	-0.0266652	0.884	-0.26453
0.886	-0.0266115	0.886	-0.264472
0.888	-0.0265592	0.888	-0.264416
0.89	-0.0265083	0.89	-0.264362
0.892	-0.0264587	0.892	-0.264308
0.894	-0.0264105	0.894	-0.264256
0.896	-0.0263635	0.896	-0.264206
0.898	-0.0263179	0.898	-0.264157
0.9	-0.0262734	0.9	-0.264109
0.902	-0.0262301	0.902	-0.264062
0.904	-0.0261881	0.904	-0.264017
0.906	-0.0261472	0.906	-0.263973
0.908	-0.0261074	0.908	-0.26393
0.91	-0.0260687	0.91	-0.263888
0.912	-0.026031	0.912	-0.263848
0.914	-0.0259944	0.914	-0.263808
0.916	-0.0259588	0.916	-0.263769
0.918	-0.0259242	0.918	-0.263732
0.92	-0.0258905	0.92	-0.263696
0.922	-0.0258577	0.922	-0.26366
0.924	-0.0258258	0.924	-0.263625
0.926	-0.0257947	0.926	-0.263592
0.928	-0.0257645	0.928	-0.263559
0.93	-0.025735	0.93	-0.263527
0.932	-0.0257063	0.932	-0.263496
0.934	-0.0256782	0.934	-0.263465
0.936	-0.0256509	0.936	-0.263436
0.938	-0.0256242	0.938	-0.263407
0.94	-0.0255981	0.94	-0.263378
0.942	-0.0255725	0.942	-0.26335
0.944	-0.0255475	0.944	-0.263323
0.946	-0.0255231	0.946	-0.263297
0.948	-0.025499	0.948	-0.26327
0.95	-0.0254754	0.95	-0.263245
0.952	-0.0254522	0.952	-0.263219
0.954	-0.0254293	0.954	-0.263195
0.956	-0.0254067	0.956	-0.26317
0.958	-0.0253845	0.958	-0.263146
0.96	-0.0253624	0.96	-0.263122
0.962	-0.0253406	0.962	-0.263098
0.964	-0.0253191	0.964	-0.263075
0.966	-0.025298	0.966	-0.263052
0.968	-0.0252773	0.968	-0.263029
0.97	-0.025257	0.97	-0.263007
0.972	-0.0252371	0.972	-0.262986
0.974	-0.0252176	0.974	-0.262965
0.976	-0.0251985	0.976	-0.262944
0.978	-0.0251798	0.978	-0.262924
0.98	-0.0251615	0.98	-0.262904
0.982	-0.0251436	0.982	-0.262884
0.984	-0.0251261	0.984	-0.262865
0.986	-0.025109	0.986	-0.262847
0.988	-0.0250923	0.988	-0.262828
0.99	-0.0250759	0.99	-0.262811
0.992	-0.0250599	0.992	-0.262793
0.994	-0.0250444	0.994	-0.262776
0.996	-0.0250292	0.996	-0.26276
0.998	-0.0250143	0.998	-0.262743
1	-0.0249999	1	-0.262728
1.002	-0.0249858	1.002	-0.262712
1.004	-0.024972	1.004	-0.262697
1.006	-0.0249586	1.006	-0.262683
1.008	-0.0249456	1.008	-0.262668
1.01	-0.0249329	1.01	-0.262655
1.012	-0.0249206	1.012	-0.262641
1.014	-0.0249086	1.014	-0.262628
1.016	-0.024897	1.016	-0.262615
1.018	-0.0248856	1.018	-0.262603
1.02	-0.0248746	1.02	-0.262591
1.022	-0.0248639	1.022	-0.262579
1.024	-0.0248536	1.024	-0.262568
1.026	-0.0248435	1.026	-0.262557
1.028	-0.0248337	1.028	-0.262546
1.03	-0.0248243	1.03	-0.262535
1.032	-0.0248151	1.032	-0.262525
1.034	-0.0248062	1.034	-0.262515
1.036	-0.0247976	1.036	-0.262506
1.038	-0.0247892	1.038	-0.262497
1.04	-0.0247812	1.04	-0.262488
1.042	-0.0247733	1.042	-0.262479
1.044	-0.0247657	1.044	-0.262471
1.046	-0.0247584	1.046	-0.262462
1.048	-0.0247513	1.048	-0.262455
1.05	-0.0247444	1.05	-0.262447
1.052	-0.0247377	1.052	-0.262439
1.054	-0.0247313	1.054	-0.262432
1.056	-0.024725	1.056	-0.262425
1.058	-0.0247189	1.058	-0.262418
1.06	-0.024713	1.06	-0.262412
1.062	-0.0247073	1.062	-0.262405
1.064	-0.0247018	1.064	-0.262399
1.066	-0.0246964	1.066	-0.262393
1.068	-0.0246911	1.068	-0.262387
1.07	-0.024686	1.07	-0.262382
1.072	-0.024681	1.072	-0.262376
1.074	-0.0246761	1.074	-0.26237
1.076	-0.0246714	1.076	-0.262365
1.078	-0.0246667	1.078	-0.26236
1.08	-0.0246621	1.08	-0.262355
1.082	-0.0246576	1.082	-0.26235
1.084	-0.0246531	1.084	-0.262345
1.086	-0.0246487	1.086	-0.26234
1.088	-0.0246443	1.088	-0.262335
1.09	-0.02464	1.09	-0.26233
1.092	-0.0246357	1.092	-0.262325
1.094	-0.0246314	1.094	-0.26232
1.096	-0.024627	1.096	-0.262315
1.098	-0.0246227	1.098	-0.26231
1.1	-0.0246183	1.1	-0.262306
1.102	-0.024614	1.102	-0.262301
1.104	-0.0246097	1.104	-0.262296
1.106	-0.0246054	1.106	-0.262291
1.108	-0.0246012	1.108	-0.262287
1.11	-0.0245971	1.11	-0.262282
1.112	-0.0245931	1.112	-0.262278
1.114	-0.0245891	1.114	-0.262273
1.116	-0.0245852	1.116	-0.262269
1.118	-0.0245813	1.118	-0.262264
1.12	-0.0245775	1.12	-0.26226
1.122	-0.0245738	1.122	-0.262256
1.124	-0.0245702	1.124	-0.262252
1.126	-0.0245666	1.126	-0.262248
1.128	-0.0245631	1.128	-0.262244
1.13	-0.0245597	1.13	-0.26224
1.132	-0.0245563	1.132	-0.262237
1.134	-0.024553	1.134	-0.262233
1.136	-0.0245498	1.136	-0.262229
1.138	-0.0245467	1.138	-0.262226
1.14	-0.0245437	1.14	-0.262223
1.142	-0.0245407	1.142	-0.262219
1.144	-0.0245378	1.144	-0.262216
1.146	-0.024535	1.146	-0.262213
1.148	-0.0245322	1.148	-0.26221
1.15	-0.0245295	1.15	-0.262207
1.152	-0.0245269	1.152	-0.262204
1.154	-0.0245244	1.154	-0.262201
1.156	-0.024522	1.156	-0.262198
1.158	-0.0245196	1.158	-0.262196
1.16	-0.0245173	1.16	-0.262193
1.162	-0.0245151	1.162	-0.262191
1.164	-0.0245129	1.164	-0.262188
1.166	-0.0245109	1.166	-0.262186
1.168	-0.0245089	1.168	-0.262184
1.17	-0.024507	1.17	-0.262181
1.172	-0.0245051	1.172	-0.262179
1.174	-0.0245033	1.174	-0.262177
1.176	-0.0245016	1.176	-0.262175
1.178	-0.0244999	1.178	-0.262174
1.18	-0.0244984	1.18	-0.262172
1.182	-0.0244968	1.182	-0.26217
1.184	-0.0244954	1.184	-0.262168
1.186	-0.024494	1.186	-0.262167
1.188	-0.0244927	1.188	-0.262165
1.19	-0.0244914	1.19	-0.262164
1.192	-0.0244902	1.192	-0.262162
1.194	-0.0244891	1.194	-0.262161
1.196	-0.024488	1.196	-0.26216
1.198	-0.0244869	1.198	-0.262159
1.2	-0.024486	1.2	-0.262157
1.202	-0.024485	1.202	-0.262156
1.204	-0.0244841	1.204	-0.262155
1.206	-0.0244833	1.206	-0.262154
1.208	-0.0244825	1.208	-0.262153
1.21	-0.0244818	1.21	-0.262152
1.212	-0.024481	1.212	-0.262151
1.214	-0.0244804	1.214	-0.262151
1.216	-0.0244797	1.216	-0.26215
1.218	-0.0244791	1.218	-0.262149
1.22	-0.0244786	1.22	-0.262148
1.222	-0.024478	1.222	-0.262148
1.224	-0.0244775	1.224	-0.262147
1.226	-0.024477	1.226	-0.262146
1.228	-0.0244765	1.228	-0.262146
1.23	-0.024476	1.23	-0.262145
1.232	-0.0244756	1.232	-0.262145
1.234	-0.0244752	1.234	-0.262144
1.236	-0.0244747	1.236	-0.262144
1.238	-0.0244743	1.238	-0.262143
1.24	-0.0244739	1.24	-0.262143
1.242	-0.0244735	1.242	-0.262142
1.244	-0.024473	1.244	-0.262141
1.246	-0.0244726	1.246	-0.262141
1.248	-0.0244721	1.248	-0.26214
1.25	-0.0244717	1.25	-0.26214
1.252	-0.0244712	1.252	-0.262139
1.254	-0.0244707	1.254	-0.262139
1.256	-0.0244701	1.256	-0.262138
1.258	-0.0244696	1.258	-0.262137
1.26	-0.024469	1.26	-0.262137
1.262	-0.0244683	1.262	-0.262136
1.264	-0.0244677	1.264	-0.262135
1.266	-0.0244669	1.266	-0.262134
1.268	-0.0244662	1.268	-0.262133
1.27	-0.0244654	1.27	-0.262133
1.272	-0.0244647	1.272	-0.262132
1.274	-0.0244639	1.274	-0.262131
[truncated: 373 more rows]

## Sheet: A4_left
dynamic_x	dynamic_y	fixed_x	fixed_y
-2.722	0	-2.722	0
-2.72	-6.37576e-05	-2.72	-6.37577e-05
-2.718	-0.000251281	-2.718	-0.000251281
-2.716	-0.000557129	-2.716	-0.000557131
-2.714	-0.000976041	-2.714	-0.000976048
-2.712	-0.00150291	-2.712	-0.00150293
-2.71	-0.0021328	-2.71	-0.00213284
-2.708	-0.00286092	-2.708	-0.00286099
-2.706	-0.00368265	-2.706	-0.00368276
-2.704	-0.00459347	-2.704	-0.00459363
-2.702	-0.00558879	-2.702	-0.00558903
-2.7	-0.00666457	-2.7	-0.00666491
-2.698	-0.00781693	-2.698	-0.00781741
-2.696	-0.00904211	-2.696	-0.00904275
-2.694	-0.0103364	-2.694	-0.0103373
-2.692	-0.0116963	-2.692	-0.0116974
-2.69	-0.0131183	-2.69	-0.0131197
-2.688	-0.014599	-2.688	-0.0146007
-2.686	-0.0161352	-2.686	-0.0161372
-2.684	-0.0177235	-2.684	-0.0177261
-2.682	-0.0193611	-2.682	-0.0193641
-2.68	-0.0210448	-2.68	-0.0210485
-2.678	-0.0227719	-2.678	-0.0227761
-2.676	-0.0245394	-2.676	-0.0245444
-2.674	-0.0263448	-2.674	-0.0263505
-2.672	-0.0281854	-2.672	-0.028192
-2.67	-0.0300586	-2.67	-0.0300661
-2.668	-0.0319616	-2.668	-0.0319702
-2.666	-0.0338923	-2.666	-0.033902
-2.664	-0.0358488	-2.664	-0.0358597
-2.662	-0.0378292	-2.662	-0.0378414
-2.66	-0.0398318	-2.66	-0.0398454
-2.658	-0.0418547	-2.658	-0.0418698
-2.656	-0.0438962	-2.656	-0.0439128
-2.654	-0.0459545	-2.654	-0.0459729
-2.652	-0.0480281	-2.652	-0.0480483
-2.65	-0.0501154	-2.65	-0.0501374
-2.648	-0.0522146	-2.648	-0.0522386
-2.646	-0.0543244	-2.646	-0.0543505
-2.644	-0.0564432	-2.644	-0.0564715
-2.642	-0.0585695	-2.642	-0.0586001
-2.64	-0.0607019	-2.64	-0.060735
-2.638	-0.0628392	-2.638	-0.0628748
-2.636	-0.0649798	-2.636	-0.0650181
-2.634	-0.0671226	-2.634	-0.0671636
-2.632	-0.0692663	-2.632	-0.0693102
-2.63	-0.0714097	-2.63	-0.0714565
-2.628	-0.0735516	-2.628	-0.0736015
-2.626	-0.0756908	-2.626	-0.075744
-2.624	-0.0778264	-2.624	-0.0778829
-2.622	-0.0799572	-2.622	-0.0800171
-2.62	-0.0820822	-2.62	-0.0821456
-2.618	-0.0842001	-2.618	-0.0842671
-2.616	-0.0863105	-2.616	-0.0863813
-2.614	-0.088413	-2.614	-0.0884876
-2.612	-0.0905071	-2.612	-0.0905856
-2.61	-0.0925923	-2.61	-0.0926748
-2.608	-0.0946681	-2.608	-0.0947548
-2.606	-0.0967342	-2.606	-0.0968251
-2.604	-0.09879	-2.604	-0.0988852
-2.602	-0.100835	-2.602	-0.100935
-2.6	-0.102869	-2.6	-0.102973
-2.598	-0.104892	-2.598	-0.105
-2.596	-0.106902	-2.596	-0.107016
-2.594	-0.108901	-2.594	-0.109019
-2.592	-0.110886	-2.592	-0.111009
-2.59	-0.112859	-2.59	-0.112987
-2.588	-0.114818	-2.588	-0.114951
-2.586	-0.116763	-2.586	-0.116901
-2.584	-0.118694	-2.584	-0.118837
-2.582	-0.12061	-2.582	-0.120759
-2.58	-0.122511	-2.58	-0.122665
-2.578	-0.124397	-2.578	-0.124557
-2.576	-0.126268	-2.576	-0.126433
-2.574	-0.128122	-2.574	-0.128293
-2.572	-0.12996	-2.572	-0.130136
-2.57	-0.131781	-2.57	-0.131964
-2.568	-0.133586	-2.568	-0.133774
-2.566	-0.135373	-2.566	-0.135567
-2.564	-0.137143	-2.564	-0.137342
-2.562	-0.138895	-2.562	-0.1391
-2.56	-0.140628	-2.56	-0.14084
-2.558	-0.142343	-2.558	-0.142561
-2.556	-0.14404	-2.556	-0.144264
-2.554	-0.145718	-2.554	-0.145948
-2.552	-0.147377	-2.552	-0.147613
-2.55	-0.149017	-2.55	-0.14926
-2.548	-0.15064	-2.548	-0.150889
-2.546	-0.152244	-2.546	-0.152499
-2.544	-0.15383	-2.544	-0.154092
-2.542	-0.155398	-2.542	-0.155667
-2.54	-0.156948	-2.54	-0.157224
-2.538	-0.158481	-2.538	-0.158763
-2.536	-0.159997	-2.536	-0.160285
-2.534	-0.161494	-2.534	-0.161789
-2.532	-0.162975	-2.532	-0.163276
-2.53	-0.164439	-2.53	-0.164746
-2.528	-0.165885	-2.528	-0.1662
-2.526	-0.167315	-2.526	-0.167636
-2.524	-0.168727	-2.524	-0.169055
-2.522	-0.170123	-2.522	-0.170458
-2.52	-0.171502	-2.52	-0.171843
-2.518	-0.172865	-2.518	-0.173213
-2.516	-0.174211	-2.516	-0.174565
-2.514	-0.17554	-2.514	-0.175902
-2.512	-0.176854	-2.512	-0.177222
-2.51	-0.17815	-2.51	-0.178525
-2.508	-0.179431	-2.508	-0.179813
-2.506	-0.180695	-2.506	-0.181084
-2.504	-0.181944	-2.504	-0.182339
-2.502	-0.183176	-2.502	-0.183578
-2.5	-0.184391	-2.5	-0.1848
-2.498	-0.185591	-2.498	-0.186007
-2.496	-0.186775	-2.496	-0.187198
-2.494	-0.187943	-2.494	-0.188372
-2.492	-0.189095	-2.492	-0.189531
-2.49	-0.19023	-2.49	-0.190673
-2.488	-0.19135	-2.488	-0.1918
-2.486	-0.192454	-2.486	-0.192911
-2.484	-0.193542	-2.484	-0.194005
-2.482	-0.194613	-2.482	-0.195084
-2.48	-0.195669	-2.48	-0.196146
-2.478	-0.196709	-2.478	-0.197193
-2.476	-0.197732	-2.476	-0.198223
-2.474	-0.19874	-2.474	-0.199238
-2.472	-0.199732	-2.472	-0.200236
-2.47	-0.200709	-2.47	-0.20122
-2.468	-0.201671	-2.468	-0.202189
-2.466	-0.202619	-2.466	-0.203143
-2.464	-0.203552	-2.464	-0.204083
-2.462	-0.204471	-2.462	-0.205008
-2.46	-0.205376	-2.46	-0.20592
-2.458	-0.206267	-2.458	-0.206818
-2.456	-0.207145	-2.456	-0.207702
-2.454	-0.208009	-2.454	-0.208573
-2.452	-0.208861	-2.452	-0.209431
-2.45	-0.2097	-2.45	-0.210276
-2.448	-0.210526	-2.448	-0.211109
-2.446	-0.21134	-2.446	-0.211929
-2.444	-0.212141	-2.444	-0.212736
-2.442	-0.21293	-2.442	-0.213532
-2.44	-0.213708	-2.44	-0.214316
-2.438	-0.214474	-2.438	-0.215088
-2.436	-0.215228	-2.436	-0.215848
-2.434	-0.215971	-2.434	-0.216597
-2.432	-0.216703	-2.432	-0.217335
-2.43	-0.217423	-2.43	-0.218062
-2.428	-0.218133	-2.428	-0.218778
-2.426	-0.218832	-2.426	-0.219483
-2.424	-0.21952	-2.424	-0.220177
-2.422	-0.220198	-2.422	-0.220861
-2.42	-0.220866	-2.42	-0.221534
-2.418	-0.221523	-2.418	-0.222197
-2.416	-0.22217	-2.416	-0.22285
-2.414	-0.222807	-2.414	-0.223493
-2.412	-0.223435	-2.412	-0.224127
-2.41	-0.224052	-2.41	-0.22475
-2.408	-0.22466	-2.408	-0.225363
-2.406	-0.225258	-2.406	-0.225967
-2.404	-0.225847	-2.404	-0.226562
-2.402	-0.226426	-2.402	-0.227146
-2.4	-0.226996	-2.4	-0.227722
-2.398	-0.227557	-2.398	-0.228288
-2.396	-0.228109	-2.396	-0.228845
-2.394	-0.228651	-2.394	-0.229393
-2.392	-0.229184	-2.392	-0.229932
-2.39	-0.229708	-2.39	-0.230461
-2.388	-0.230223	-2.388	-0.230982
-2.386	-0.23073	-2.386	-0.231493
-2.384	-0.231227	-2.384	-0.231996
-2.382	-0.231715	-2.382	-0.232489
-2.38	-0.232195	-2.38	-0.232974
-2.378	-0.232666	-2.378	-0.23345
-2.376	-0.233128	-2.376	-0.233917
-2.374	-0.233581	-2.374	-0.234375
-2.372	-0.234025	-2.372	-0.234824
-2.37	-0.234461	-2.37	-0.235265
-2.368	-0.234889	-2.368	-0.235699
-2.366	-0.23531	-2.366	-0.236124
-2.364	-0.235723	-2.364	-0.236542
-2.362	-0.236129	-2.362	-0.236952
-2.36	-0.236527	-2.36	-0.237356
-2.358	-0.236919	-2.358	-0.237752
-2.356	-0.237303	-2.356	-0.238141
-2.354	-0.237681	-2.354	-0.238523
-2.352	-0.238052	-2.352	-0.238899
-2.35	-0.238416	-2.35	-0.239268
-2.348	-0.238774	-2.348	-0.23963
-2.346	-0.239126	-2.346	-0.239986
-2.344	-0.239471	-2.344	-0.240336
-2.342	-0.239811	-2.342	-0.24068
-2.34	-0.240144	-2.34	-0.241017
-2.338	-0.240472	-2.338	-0.241349
-2.336	-0.240794	-2.336	-0.241675
-2.334	-0.24111	-2.334	-0.241995
-2.332	-0.241421	-2.332	-0.24231
-2.33	-0.241726	-2.33	-0.24262
-2.328	-0.242026	-2.328	-0.242924
-2.326	-0.24232	-2.326	-0.243222
-2.324	-0.24261	-2.324	-0.243516
-2.322	-0.242895	-2.322	-0.243804
-2.32	-0.243174	-2.32	-0.244088
-2.318	-0.243449	-2.318	-0.244366
-2.316	-0.243719	-2.316	-0.24464
-2.314	-0.243984	-2.314	-0.244909
-2.312	-0.244245	-2.312	-0.245174
-2.31	-0.244501	-2.31	-0.245434
-2.308	-0.244753	-2.308	-0.245689
-2.306	-0.245	-2.306	-0.24594
-2.304	-0.245244	-2.304	-0.246187
-2.302	-0.245482	-2.302	-0.246429
-2.3	-0.245717	-2.3	-0.246667
-2.298	-0.245948	-2.298	-0.246901
-2.296	-0.246174	-2.296	-0.247131
-2.294	-0.246397	-2.294	-0.247357
-2.292	-0.246616	-2.292	-0.247579
-2.29	-0.24683	-2.29	-0.247798
-2.288	-0.247042	-2.288	-0.248012
-2.286	-0.247249	-2.286	-0.248222
-2.284	-0.247452	-2.284	-0.248429
-2.282	-0.247652	-2.282	-0.248632
-2.28	-0.247849	-2.28	-0.248832
-2.278	-0.248041	-2.278	-0.249028
-2.276	-0.248231	-2.276	-0.24922
-2.274	-0.248416	-2.274	-0.249409
-2.272	-0.248599	-2.272	-0.249594
-2.27	-0.248777	-2.27	-0.249776
-2.268	-0.248953	-2.268	-0.249954
-2.266	-0.249125	-2.266	-0.250129
-2.264	-0.249294	-2.264	-0.250301
-2.262	-0.249459	-2.262	-0.250469
-2.26	-0.249621	-2.26	-0.250634
-2.258	-0.24978	-2.258	-0.250796
-2.256	-0.249935	-2.256	-0.250954
-2.254	-0.250087	-2.254	-0.251109
-2.252	-0.250236	-2.252	-0.251261
-2.25	-0.250382	-2.25	-0.251409
-2.248	-0.250525	-2.248	-0.251554
-2.246	-0.250664	-2.246	-0.251696
-2.244	-0.2508	-2.244	-0.251835
-2.242	-0.250933	-2.242	-0.25197
-2.24	-0.251063	-2.24	-0.252102
-2.238	-0.25119	-2.238	-0.252232
-2.236	-0.251315	-2.236	-0.252359
-2.234	-0.251437	-2.234	-0.252484
-2.232	-0.251558	-2.232	-0.252607
-2.23	-0.251675	-2.23	-0.252727
-2.228	-0.251791	-2.228	-0.252845
-2.226	-0.251904	-2.226	-0.252961
-2.224	-0.252015	-2.224	-0.253074
-2.222	-0.252124	-2.222	-0.253185
-2.22	-0.252231	-2.22	-0.253294
-2.218	-0.252336	-2.218	-0.253401
-2.216	-0.252439	-2.216	-0.253506
-2.214	-0.25254	-2.214	-0.253609
-2.212	-0.252638	-2.212	-0.25371
-2.21	-0.252735	-2.21	-0.253809
-2.208	-0.25283	-2.208	-0.253905
-2.206	-0.252923	-2.206	-0.254
-2.204	-0.253014	-2.204	-0.254094
-2.202	-0.253104	-2.202	-0.254185
-2.2	-0.253191	-2.2	-0.254274
-2.198	-0.253277	-2.198	-0.254362
-2.196	-0.253361	-2.196	-0.254448
-2.194	-0.253444	-2.194	-0.254532
-2.192	-0.253524	-2.192	-0.254615
-2.19	-0.253604	-2.19	-0.254696
-2.188	-0.253681	-2.188	-0.254775
-2.186	-0.253757	-2.186	-0.254853
-2.184	-0.253832	-2.184	-0.254929
-2.182	-0.253905	-2.182	-0.255004
-2.18	-0.253976	-2.18	-0.255077
-2.178	-0.254046	-2.178	-0.255149
-2.176	-0.254115	-2.176	-0.255219
-2.174	-0.254182	-2.174	-0.255288
-2.172	-0.254248	-2.172	-0.255356
-2.17	-0.254312	-2.17	-0.255422
-2.168	-0.254376	-2.168	-0.255486
-2.166	-0.254438	-2.166	-0.25555
-2.164	-0.254498	-2.164	-0.255612
-2.162	-0.254558	-2.162	-0.255673
-2.16	-0.254616	-2.16	-0.255733
-2.158	-0.254673	-2.158	-0.255791
-2.156	-0.254728	-2.156	-0.255848
-2.154	-0.254783	-2.154	-0.255904
-2.152	-0.254837	-2.152	-0.255959
-2.15	-0.254889	-2.15	-0.256013
-2.148	-0.25494	-2.148	-0.256066
-2.146	-0.25499	-2.146	-0.256117
-2.144	-0.25504	-2.144	-0.256168
-2.142	-0.255088	-2.142	-0.256217
-2.14	-0.255135	-2.14	-0.256266
-2.138	-0.255181	-2.138	-0.256313
-2.136	-0.255226	-2.136	-0.25636
-2.134	-0.25527	-2.134	-0.256405
-2.132	-0.255314	-2.132	-0.25645
-2.13	-0.255356	-2.13	-0.256494
-2.128	-0.255398	-2.128	-0.256536
-2.126	-0.255438	-2.126	-0.256578
-2.124	-0.255478	-2.124	-0.256619
-2.122	-0.255517	-2.122	-0.256659
-2.12	-0.255555	-2.12	-0.256698
-2.118	-0.255592	-2.118	-0.256737
-2.116	-0.255628	-2.116	-0.256774
-2.114	-0.255664	-2.114	-0.256811
-2.112	-0.255699	-2.112	-0.256847
-2.11	-0.255733	-2.11	-0.256882
-2.108	-0.255766	-2.108	-0.256916
-2.106	-0.255798	-2.106	-0.25695
-2.104	-0.25583	-2.104	-0.256983
-2.102	-0.255861	-2.102	-0.257015
-2.1	-0.255892	-2.1	-0.257046
-2.098	-0.255921	-2.098	-0.257077
-2.096	-0.25595	-2.096	-0.257107
-2.094	-0.255978	-2.094	-0.257136
-2.092	-0.256006	-2.092	-0.257165
-2.09	-0.256033	-2.09	-0.257192
-2.088	-0.256059	-2.088	-0.25722
-2.086	-0.256085	-2.086	-0.257246
-2.084	-0.25611	-2.084	-0.257272
-2.082	-0.256134	-2.082	-0.257297
-2.08	-0.256158	-2.08	-0.257322
-2.078	-0.256181	-2.078	-0.257346
-2.076	-0.256204	-2.076	-0.257369
-2.074	-0.256225	-2.074	-0.257392
-2.072	-0.256247	-2.072	-0.257414
-2.07	-0.256267	-2.07	-0.257436
-2.068	-0.256287	-2.068	-0.257456
-2.066	-0.256307	-2.066	-0.257477
-2.064	-0.256326	-2.064	-0.257497
-2.062	-0.256345	-2.062	-0.257517
-2.06	-0.256364	-2.06	-0.257536
-2.058	-0.256382	-2.058	-0.257555
-2.056	-0.2564	-2.056	-0.257573
-2.054	-0.256417	-2.054	-0.257592
-2.052	-0.256435	-2.052	-0.25761
-2.05	-0.256452	-2.05	-0.257627
-2.048	-0.256468	-2.048	-0.257644
-2.046	-0.256484	-2.046	-0.257661
-2.044	-0.2565	-2.044	-0.257678
-2.042	-0.256516	-2.042	-0.257694
-2.04	-0.256531	-2.04	-0.25771
-2.038	-0.256546	-2.038	-0.257726
-2.036	-0.256561	-2.036	-0.257741
-2.034	-0.256575	-2.034	-0.257756
-2.032	-0.256589	-2.032	-0.257771
-2.03	-0.256603	-2.03	-0.257785
-2.028	-0.256617	-2.028	-0.257799
-2.026	-0.25663	-2.026	-0.257813
-2.024	-0.256643	-2.024	-0.257827
-2.022	-0.256655	-2.022	-0.25784
-2.02	-0.256668	-2.02	-0.257853
-2.018	-0.25668	-2.018	-0.257865
-2.016	-0.256692	-2.016	-0.257878
-2.014	-0.256703	-2.014	-0.25789
-2.012	-0.256715	-2.012	-0.257902
-2.01	-0.256726	-2.01	-0.257913
-2.008	-0.256736	-2.008	-0.257924
-2.006	-0.256747	-2.006	-0.257935
-2.004	-0.256757	-2.004	-0.257946
-2.002	-0.256767	-2.002	-0.257957
-2	-0.256777	-2	-0.257967
-1.998	-0.256786	-1.998	-0.257977
-1.996	-0.256796	-1.996	-0.257987
-1.994	-0.256805	-1.994	-0.257996
-1.992	-0.256813	-1.992	-0.258005
-1.99	-0.256822	-1.99	-0.258014
-1.988	-0.25683	-1.988	-0.258023
-1.986	-0.256838	-1.986	-0.258032
-1.984	-0.256846	-1.984	-0.25804
-1.982	-0.256854	-1.982	-0.258048
-1.98	-0.256861	-1.98	-0.258056
-1.978	-0.256869	-1.978	-0.258064
-1.976	-0.256876	-1.976	-0.258071
-1.974	-0.256883	-1.974	-0.258078
-1.972	-0.256889	-1.972	-0.258085
-1.97	-0.256896	-1.97	-0.258092
-1.968	-0.256902	-1.968	-0.258099
-1.966	-0.256908	-1.966	-0.258105
-1.964	-0.256914	-1.964	-0.258111
-1.962	-0.256919	-1.962	-0.258117
-1.96	-0.256925	-1.96	-0.258123
-1.958	-0.25693	-1.958	-0.258129
-1.956	-0.256935	-1.956	-0.258134
-1.954	-0.25694	-1.954	-0.25814
-1.952	-0.256945	-1.952	-0.258145
-1.95	-0.25695	-1.95	-0.25815
-1.948	-0.256954	-1.948	-0.258155
-1.946	-0.256958	-1.946	-0.258159
-1.944	-0.256963	-1.944	-0.258164
-1.942	-0.256967	-1.942	-0.258168
-1.94	-0.25697	-1.94	-0.258172
-1.938	-0.256974	-1.938	-0.258176
-1.936	-0.256978	-1.936	-0.25818
-1.934	-0.256981	-1.934	-0.258184
-1.932	-0.256984	-1.932	-0.258187
-1.93	-0.256987	-1.93	-0.258191
-1.928	-0.25699	-1.928	-0.258194
-1.926	-0.256993	-1.926	-0.258197
-1.924	-0.256996	-1.924	-0.2582
-1.922	-0.256999	-1.922	-0.258203
-1.92	-0.257001	-1.92	-0.258206
-1.918	-0.257004	-1.918	-0.258208
-1.916	-0.257006	-1.916	-0.258211
-1.914	-0.257008	-1.914	-0.258213
-1.912	-0.25701	-1.912	-0.258216
-1.91	-0.257012	-1.91	-0.258218
-1.908	-0.257014	-1.908	-0.25822
-1.906	-0.257016	-1.906	-0.258222
-1.904	-0.257017	-1.904	-0.258224
-1.902	-0.257019	-1.902	-0.258226
-1.9	-0.25702	-1.9	-0.258227
-1.898	-0.257022	-1.898	-0.258229
-1.896	-0.257023	-1.896	-0.25823
-1.894	-0.257024	-1.894	-0.258232
-1.892	-0.257025	-1.892	-0.258233
-1.89	-0.257026	-1.89	-0.258235
-1.888	-0.257027	-1.888	-0.258236
-1.886	-0.257028	-1.886	-0.258237
-1.884	-0.257029	-1.884	-0.258238
-1.882	-0.25703	-1.882	-0.258239
-1.88	-0.257031	-1.88	-0.25824
-1.878	-0.257031	-1.878	-0.258241
-1.876	-0.257032	-1.876	-0.258242
-1.874	-0.257033	-1.874	-0.258242
-1.872	-0.257033	-1.872	-0.258243
-1.87	-0.257034	-1.87	-0.258244
-1.868	-0.257034	-1.868	-0.258244
-1.866	-0.257035	-1.866	-0.258245
-1.864	-0.257035	-1.864	-0.258246
-1.862	-0.257035	-1.862	-0.258246
-1.86	-0.257036	-1.86	-0.258247
-1.858	-0.257036	-1.858	-0.258247
-1.856	-0.257036	-1.856	-0.258248
-1.854	-0.257037	-1.854	-0.258248
-1.852	-0.257037	-1.852	-0.258248
-1.85	-0.257037	-1.85	-0.258249
-1.848	-0.257037	-1.848	-0.258249
-1.846	-0.257038	-1.846	-0.25825
-1.844	-0.257038	-1.844	-0.25825
-1.842	-0.257038	-1.842	-0.25825
-1.84	-0.257038	-1.84	-0.25825
-1.838	-0.257038	-1.838	-0.25825
-1.836	-0.257037	-1.836	-0.25825
-1.834	-0.257036	-1.834	-0.258249
-1.832	-0.257035	-1.832	-0.258248
-1.83	-0.257034	-1.83	-0.258247
-1.828	-0.257032	-1.828	-0.258246
-1.826	-0.25703	-1.826	-0.258244
-1.824	-0.257028	-1.824	-0.258242
-1.822	-0.257026	-1.822	-0.25824
-1.82	-0.257023	-1.82	-0.258237
-1.818	-0.257021	-1.818	-0.258235
-1.816	-0.257018	-1.816	-0.258232
-1.814	-0.257015	-1.814	-0.258229
-1.812	-0.257012	-1.812	-0.258227
-1.81	-0.257009	-1.81	-0.258223
-1.808	-0.257005	-1.808	-0.25822
-1.806	-0.257002	-1.806	-0.258217
-1.804	-0.256999	-1.804	-0.258214
-1.802	-0.256995	-1.802	-0.25821
-1.8	-0.256991	-1.8	-0.258207
-1.798	-0.256988	-1.798	-0.258203
-1.796	-0.256984	-1.796	-0.258199
-1.794	-0.25698	-1.794	-0.258196
-1.792	-0.256976	-1.792	-0.258192
-1.79	-0.256973	-1.79	-0.258188
-1.788	-0.256969	-1.788	-0.258185
-1.786	-0.256965	-1.786	-0.258181
-1.784	-0.256961	-1.784	-0.258177
-1.782	-0.256957	-1.782	-0.258173
-1.78	-0.256954	-1.78	-0.25817
-1.778	-0.25695	-1.778	-0.258166
-1.776	-0.256946	-1.776	-0.258163
-1.774	-0.256943	-1.774	-0.258159
-1.772	-0.256939	-1.772	-0.258156
-1.77	-0.256936	-1.77	-0.258152
-1.768	-0.256933	-1.768	-0.258149
-1.766	-0.256929	-1.766	-0.258146
-1.764	-0.256926	-1.764	-0.258143
-1.762	-0.256923	-1.762	-0.25814
-1.76	-0.25692	-1.76	-0.258137
-1.758	-0.256917	-1.758	-0.258134
-1.756	-0.256915	-1.756	-0.258132
-1.754	-0.256912	-1.754	-0.258129
-1.752	-0.25691	-1.752	-0.258127
-1.75	-0.256908	-1.75	-0.258124
-1.748	-0.256905	-1.748	-0.258122
-1.746	-0.256903	-1.746	-0.25812
-1.744	-0.256902	-1.744	-0.258118
-1.742	-0.2569	-1.742	-0.258117
-1.74	-0.256898	-1.74	-0.258115
-1.738	-0.256897	-1.738	-0.258114
-1.736	-0.256896	-1.736	-0.258113
-1.734	-0.256895	-1.734	-0.258112
-1.732	-0.256894	-1.732	-0.258111
-1.73	-0.256893	-1.73	-0.25811
-1.728	-0.256893	-1.728	-0.25811
-1.726	-0.256893	-1.726	-0.25811
-1.724	-0.256892	-1.724	-0.258109
-1.722	-0.256892	-1.722	-0.25811
-1.72	-0.256893	-1.72	-0.25811
-1.718	-0.256893	-1.718	-0.25811
-1.716	-0.256894	-1.716	-0.258111
-1.714	-0.256895	-1.714	-0.258112
-1.712	-0.256896	-1.712	-0.258113
-1.71	-0.256897	-1.71	-0.258114
-1.708	-0.256898	-1.708	-0.258116
-1.706	-0.2569	-1.706	-0.258117
-1.704	-0.256902	-1.704	-0.258119
-1.702	-0.256904	-1.702	-0.258121
-1.7	-0.256906	-1.7	-0.258123
-1.698	-0.256908	-1.698	-0.258126
-1.696	-0.256911	-1.696	-0.258128
-1.694	-0.256914	-1.694	-0.258131
-1.692	-0.256917	-1.692	-0.258134
-1.69	-0.25692	-1.69	-0.258137
-1.688	-0.256923	-1.688	-0.25814
-1.686	-0.256926	-1.686	-0.258144
-1.684	-0.25693	-1.684	-0.258147
-1.682	-0.256934	-1.682	-0.258151
-1.68	-0.256938	-1.68	-0.258155
-1.678	-0.256942	-1.678	-0.258159
-1.676	-0.256947	-1.676	-0.258164
-1.674	-0.256951	-1.674	-0.258168
-1.672	-0.256956	-1.672	-0.258173
-1.67	-0.25696	-1.67	-0.258178
-1.668	-0.256965	-1.668	-0.258183
-1.666	-0.256971	-1.666	-0.258188
-1.664	-0.256976	-1.664	-0.258193
-1.662	-0.256981	-1.662	-0.258199
-1.66	-0.256987	-1.66	-0.258204
-1.658	-0.256992	-1.658	-0.25821
-1.656	-0.256998	-1.656	-0.258215
-1.654	-0.257004	-1.654	-0.258221
-1.652	-0.25701	-1.652	-0.258227
-1.65	-0.257016	-1.65	-0.258233
-1.648	-0.257022	-1.648	-0.25824
-1.646	-0.257028	-1.646	-0.258246
-1.644	-0.257035	-1.644	-0.258252
-1.642	-0.257041	-1.642	-0.258258
-1.64	-0.257047	-1.64	-0.258265
-1.638	-0.257054	-1.638	-0.258271
-1.636	-0.25706	-1.636	-0.258278
-1.634	-0.257067	-1.634	-0.258285
-1.632	-0.257073	-1.632	-0.258291
-1.63	-0.25708	-1.63	-0.258298
-1.628	-0.257087	-1.628	-0.258304
-1.626	-0.257093	-1.626	-0.258311
-1.624	-0.2571	-1.624	-0.258318
-1.622	-0.257106	-1.622	-0.258324
-1.62	-0.257113	-1.62	-0.258331
-1.618	-0.257119	-1.618	-0.258337
-1.616	-0.257126	-1.616	-0.258344
-1.614	-0.257132	-1.614	-0.25835
-1.612	-0.257138	-1.612	-0.258356
-1.61	-0.257144	-1.61	-0.258363
-1.608	-0.257151	-1.608	-0.258369
-1.606	-0.257156	-1.606	-0.258375
-1.604	-0.257162	-1.604	-0.258381
-1.602	-0.257168	-1.602	-0.258387
-1.6	-0.257174	-1.6	-0.258392
-1.598	-0.257179	-1.598	-0.258398
-1.596	-0.257184	-1.596	-0.258403
-1.594	-0.257189	-1.594	-0.258408
-1.592	-0.257194	-1.592	-0.258413
-1.59	-0.257199	-1.59	-0.258418
-1.588	-0.257203	-1.588	-0.258422
-1.586	-0.257207	-1.586	-0.258426
-1.584	-0.257211	-1.584	-0.25843
-1.582	-0.257215	-1.582	-0.258434
-1.58	-0.257218	-1.58	-0.258437
-1.578	-0.257221	-1.578	-0.25844
-1.576	-0.257224	-1.576	-0.258443
-1.574	-0.257226	-1.574	-0.258446
-1.572	-0.257228	-1.572	-0.258448
-1.57	-0.25723	-1.57	-0.25845
-1.568	-0.257231	-1.568	-0.258451
-1.566	-0.257232	-1.566	-0.258452
-1.564	-0.257232	-1.564	-0.258452
-1.562	-0.257232	-1.562	-0.258453
-1.56	-0.257232	-1.56	-0.258452
-1.558	-0.257231	-1.558	-0.258451
-1.556	-0.257229	-1.556	-0.25845
-1.554	-0.257227	-1.554	-0.258448
-1.552	-0.257225	-1.552	-0.258446
-1.55	-0.257222	-1.55	-0.258443
-1.548	-0.257218	-1.548	-0.25844
-1.546	-0.257214	-1.546	-0.258436
-1.544	-0.257209	-1.544	-0.258431
-1.542	-0.257204	-1.542	-0.258426
-1.54	-0.257198	-1.54	-0.25842
-1.538	-0.257192	-1.538	-0.258414
-1.536	-0.257185	-1.536	-0.258407
-1.534	-0.257178	-1.534	-0.2584
-1.532	-0.257171	-1.532	-0.258393
-1.53	-0.257163	-1.53	-0.258385
-1.528	-0.257155	-1.528	-0.258377
-1.526	-0.257146	-1.526	-0.258369
-1.524	-0.257138	-1.524	-0.25836
-1.522	-0.257129	-1.522	-0.258352
-1.52	-0.25712	-1.52	-0.258343
-1.518	-0.257111	-1.518	-0.258333
-1.516	-0.257101	-1.516	-0.258324
-1.514	-0.257092	-1.514	-0.258314
-1.512	-0.257082	-1.512	-0.258305
-1.51	-0.257072	-1.51	-0.258295
-1.508	-0.257063	-1.508	-0.258285
-1.506	-0.257053	-1.506	-0.258275
-1.504	-0.257043	-1.504	-0.258266
-1.502	-0.257033	-1.502	-0.258256
-1.5	-0.257023	-1.5	-0.258246
-1.498	-0.257013	-1.498	-0.258236
-1.496	-0.257004	-1.496	-0.258226
-1.494	-0.256994	-1.494	-0.258217
-1.492	-0.256985	-1.492	-0.258207
-1.49	-0.256975	-1.49	-0.258198
-1.488	-0.256966	-1.488	-0.258188
-1.486	-0.256957	-1.486	-0.258179
-1.484	-0.256948	-1.484	-0.25817
-1.482	-0.256939	-1.482	-0.258161
-1.48	-0.25693	-1.48	-0.258153
-1.478	-0.256922	-1.478	-0.258144
-1.476	-0.256914	-1.476	-0.258136
-1.474	-0.256906	-1.474	-0.258128
-1.472	-0.256898	-1.472	-0.25812
-1.47	-0.256891	-1.47	-0.258113
-1.468	-0.256884	-1.468	-0.258106
-1.466	-0.256877	-1.466	-0.258099
-1.464	-0.25687	-1.464	-0.258092
-1.462	-0.256864	-1.462	-0.258086
-1.46	-0.256858	-1.46	-0.25808
-1.458	-0.256853	-1.458	-0.258074
-1.456	-0.256848	-1.456	-0.258069
-1.454	-0.256843	-1.454	-0.258064
-1.452	-0.256838	-1.452	-0.258059
-1.45	-0.256834	-1.45	-0.258055
-1.448	-0.25683	-1.448	-0.258051
-1.446	-0.256827	-1.446	-0.258047
-1.444	-0.256824	-1.444	-0.258044
-1.442	-0.256821	-1.442	-0.258041
-1.44	-0.256819	-1.44	-0.258039
-1.438	-0.256817	-1.438	-0.258037
-1.436	-0.256815	-1.436	-0.258035
-1.434	-0.256814	-1.434	-0.258034
-1.432	-0.256813	-1.432	-0.258033
-1.43	-0.256813	-1.43	-0.258033
-1.428	-0.256813	-1.428	-0.258033
-1.426	-0.256814	-1.426	-0.258033
-1.424	-0.256815	-1.424	-0.258034
-1.422	-0.256816	-1.422	-0.258035
-1.42	-0.256818	-1.42	-0.258037
-1.418	-0.25682	-1.418	-0.258039
-1.416	-0.256822	-1.416	-0.258041
-1.414	-0.256825	-1.414	-0.258044
-1.412	-0.256828	-1.412	-0.258047
-1.41	-0.256832	-1.41	-0.258051
-1.408	-0.256836	-1.408	-0.258055
-1.406	-0.256841	-1.406	-0.258059
-1.404	-0.256845	-1.404	-0.258064
-1.402	-0.256851	-1.402	-0.258069
-1.4	-0.256856	-1.4	-0.258074
-1.398	-0.256862	-1.398	-0.25808
-1.396	-0.256868	-1.396	-0.258086
-1.394	-0.256875	-1.394	-0.258093
-1.392	-0.256882	-1.392	-0.2581
-1.39	-0.256889	-1.39	-0.258107
-1.388	-0.256897	-1.388	-0.258115
-1.386	-0.256905	-1.386	-0.258122
-1.384	-0.256913	-1.384	-0.25813
-1.382	-0.256921	-1.382	-0.258139
-1.38	-0.25693	-1.38	-0.258148
-1.378	-0.256939	-1.378	-0.258156
-1.376	-0.256948	-1.376	-0.258166
-1.374	-0.256958	-1.374	-0.258175
-1.372	-0.256967	-1.372	-0.258185
-1.37	-0.256977	-1.37	-0.258195
-1.368	-0.256987	-1.368	-0.258205
-1.366	-0.256998	-1.366	-0.258215
-1.364	-0.257008	-1.364	-0.258225
-1.362	-0.257019	-1.362	-0.258236
-1.36	-0.257029	-1.36	-0.258247
-1.358	-0.25704	-1.358	-0.258257
-1.356	-0.257051	-1.356	-0.258268
-1.354	-0.257062	-1.354	-0.258279
-1.352	-0.257073	-1.352	-0.25829
-1.35	-0.257084	-1.35	-0.258301
-1.348	-0.257095	-1.348	-0.258313
-1.346	-0.257106	-1.346	-0.258324
-1.344	-0.257117	-1.344	-0.258335
-1.342	-0.257128	-1.342	-0.258346
-1.34	-0.257139	-1.34	-0.258357
-1.338	-0.25715	-1.338	-0.258368
-1.336	-0.257161	-1.336	-0.258379
-1.334	-0.257171	-1.334	-0.258389
-1.332	-0.257182	-1.332	-0.2584
-1.33	-0.257192	-1.33	-0.25841
-1.328	-0.257202	-1.328	-0.25842
-1.326	-0.257212	-1.326	-0.25843
-1.324	-0.257221	-1.324	-0.25844
-1.322	-0.257231	-1.322	-0.258449
-1.32	-0.25724	-1.32	-0.258458
-1.318	-0.257248	-1.318	-0.258467
-1.316	-0.257256	-1.316	-0.258475
-1.314	-0.257264	-1.314	-0.258483
-1.312	-0.257271	-1.312	-0.258491
-1.31	-0.257278	-1.31	-0.258498
-1.308	-0.257285	-1.308	-0.258504
-1.306	-0.25729	-1.306	-0.25851
-1.304	-0.257296	-1.304	-0.258516
-1.302	-0.2573	-1.302	-0.258521
-1.3	-0.257305	-1.3	-0.258525
-1.298	-0.257308	-1.298	-0.258529
-1.296	-0.257311	-1.296	-0.258532
-1.294	-0.257313	-1.294	-0.258534
-1.292	-0.257314	-1.292	-0.258535
-1.29	-0.257314	-1.29	-0.258536
-1.288	-0.257314	-1.288	-0.258536
-1.286	-0.257313	-1.286	-0.258535
-1.284	-0.257311	-1.284	-0.258533
-1.282	-0.257307	-1.282	-0.25853
-1.28	-0.257303	-1.28	-0.258527
-1.278	-0.257298	-1.278	-0.258522
-1.276	-0.257292	-1.276	-0.258516
-1.274	-0.257285	-1.274	-0.258509
-1.272	-0.257278	-1.272	-0.258502
-1.27	-0.25727	-1.27	-0.258494
-1.268	-0.257262	-1.268	-0.258486
-1.266	-0.257253	-1.266	-0.258478
-1.264	-0.257244	-1.264	-0.258469
-1.262	-0.257235	-1.262	-0.25846
-1.26	-0.257226	-1.26	-0.258451
-1.258	-0.257216	-1.258	-0.258441
-1.256	-0.257206	-1.256	-0.258431
-1.254	-0.257196	-1.254	-0.258421
-1.252	-0.257186	-1.252	-0.258411
-1.25	-0.257175	-1.25	-0.2584
-1.248	-0.257165	-1.248	-0.25839
-1.246	-0.257154	-1.246	-0.258379
-1.244	-0.257143	-1.244	-0.258368
-1.242	-0.257133	-1.242	-0.258358
-1.24	-0.257122	-1.24	-0.258347
-1.238	-0.257111	-1.238	-0.258336
-1.236	-0.2571	-1.236	-0.258325
-1.234	-0.25709	-1.234	-0.258314
-1.232	-0.257079	-1.232	-0.258303
-1.23	-0.257068	-1.23	-0.258293
-1.228	-0.257058	-1.228	-0.258282
-1.226	-0.257047	-1.226	-0.258271
-1.224	-0.257037	-1.224	-0.258261
-1.222	-0.257026	-1.222	-0.258251
-1.22	-0.257016	-1.22	-0.258241
-1.218	-0.257006	-1.218	-0.258231
-1.216	-0.256997	-1.216	-0.258221
-1.214	-0.256987	-1.214	-0.258211
-1.212	-0.256978	-1.212	-0.258202
-1.21	-0.256969	-1.21	-0.258192
-1.208	-0.25696	-1.208	-0.258183
-1.206	-0.256951	-1.206	-0.258175
-1.204	-0.256943	-1.204	-0.258166
-1.202	-0.256935	-1.202	-0.258158
-1.2	-0.256927	-1.2	-0.25815
-1.198	-0.25692	-1.198	-0.258142
-1.196	-0.256913	-1.196	-0.258135
-1.194	-0.256906	-1.194	-0.258128
-1.192	-0.256899	-1.192	-0.258121
-1.19	-0.256893	-1.19	-0.258115
-1.188	-0.256887	-1.188	-0.258109
-1.186	-0.256882	-1.186	-0.258103
-1.184	-0.256877	-1.184	-0.258098
-1.182	-0.256872	-1.182	-0.258093
-1.18	-0.256867	-1.18	-0.258089
-1.178	-0.256863	-1.178	-0.258085
-1.176	-0.25686	-1.176	-0.258081
-1.174	-0.256857	-1.174	-0.258077
-1.172	-0.256854	-1.172	-0.258074
-1.17	-0.256851	-1.17	-0.258072
-1.168	-0.256849	-1.168	-0.258069
-1.166	-0.256847	-1.166	-0.258068
-1.164	-0.256846	-1.164	-0.258066
-1.162	-0.256845	-1.162	-0.258065
-1.16	-0.256845	-1.16	-0.258065
-1.158	-0.256845	-1.158	-0.258064
-1.156	-0.256845	-1.156	-0.258064
-1.154	-0.256846	-1.154	-0.258065
-1.152	-0.256847	-1.152	-0.258066
-1.15	-0.256849	-1.15	-0.258067
-1.148	-0.256851	-1.148	-0.258069
-1.146	-0.256853	-1.146	-0.258071
-1.144	-0.256856	-1.144	-0.258074
-1.142	-0.256859	-1.142	-0.258077
-1.14	-0.256862	-1.14	-0.25808
-1.138	-0.256866	-1.138	-0.258084
-1.136	-0.25687	-1.136	-0.258088
-1.134	-0.256875	-1.134	-0.258093
-1.132	-0.25688	-1.132	-0.258098
-1.13	-0.256885	-1.13	-0.258103
-1.128	-0.256891	-1.128	-0.258109
-1.126	-0.256897	-1.126	-0.258115
-1.124	-0.256903	-1.124	-0.258121
-1.122	-0.25691	-1.122	-0.258127
-1.12	-0.256917	-1.12	-0.258134
-1.118	-0.256924	-1.118	-0.258142
-1.116	-0.256932	-1.116	-0.258149
-1.114	-0.25694	-1.114	-0.258157
-1.112	-0.256948	-1.112	-0.258165
-1.11	-0.256957	-1.11	-0.258173
-1.108	-0.256965	-1.108	-0.258182
-1.106	-0.256974	-1.106	-0.258191
-1.104	-0.256983	-1.104	-0.2582
-1.102	-0.256993	-1.102	-0.258209
-1.1	-0.257002	-1.1	-0.258219
-1.098	-0.257012	-1.098	-0.258228
-1.096	-0.257022	-1.096	-0.258238
-1.094	-0.257032	-1.094	-0.258248
-1.092	-0.257042	-1.092	-0.258258
-1.09	-0.257052	-1.09	-0.258269
-1.088	-0.257062	-1.088	-0.258279
-1.086	-0.257073	-1.086	-0.25829
-1.084	-0.257083	-1.084	-0.2583
-1.082	-0.257094	-1.082	-0.258311
-1.08	-0.257104	-1.08	-0.258321
-1.078	-0.257115	-1.078	-0.258332
-1.076	-0.257125	-1.076	-0.258342
-1.074	-0.257136	-1.074	-0.258353
-1.072	-0.257146	-1.072	-0.258363
-1.07	-0.257157	-1.07	-0.258374
-1.068	-0.257167	-1.068	-0.258384
-1.066	-0.257177	-1.066	-0.258394
-1.064	-0.257187	-1.064	-0.258404
-1.062	-0.257197	-1.062	-0.258414
-1.06	-0.257206	-1.06	-0.258424
-1.058	-0.257215	-1.058	-0.258433
-1.056	-0.257224	-1.056	-0.258443
-1.054	-0.257233	-1.054	-0.258452
-1.052	-0.257242	-1.052	-0.25846
-1.05	-0.25725	-1.05	-0.258469
-1.048	-0.257258	-1.048	-0.258477
-1.046	-0.257265	-1.046	-0.258484
-1.044	-0.257272	-1.044	-0.258491
-1.042	-0.257278	-1.042	-0.258498
-1.04	-0.257284	-1.04	-0.258504
-1.038	-0.25729	-1.038	-0.25851
-1.036	-0.257295	-1.036	-0.258515
-1.034	-0.257299	-1.034	-0.25852
-1.032	-0.257303	-1.032	-0.258524
-1.03	-0.257306	-1.03	-0.258528
-1.028	-0.257309	-1.028	-0.25853
-1.026	-0.25731	-1.026	-0.258533
-1.024	-0.257312	-1.024	-0.258534
-1.022	-0.257312	-1.022	-0.258535
-1.02	-0.257311	-1.02	-0.258534
-1.018	-0.25731	-1.018	-0.258533
-1.016	-0.257308	-1.016	-0.258532
-1.014	-0.257304	-1.014	-0.258529
-1.012	-0.2573	-1.012	-0.258525
-1.01	-0.257295	-1.01	-0.25852
-1.008	-0.257289	-1.008	-0.258515
-1.006	-0.257282	-1.006	-0.258508
-1.004	-0.257275	-1.004	-0.258501
-1.002	-0.257267	-1.002	-0.258493
-1	-0.257259	-1	-0.258485
-0.998	-0.25725	-0.998	-0.258476
-0.996	-0.257241	-0.996	-0.258467
-0.994	-0.257231	-0.994	-0.258458
-0.992	-0.257221	-0.992	-0.258448
-0.99	-0.257211	-0.99	-0.258438
-0.988	-0.257201	-0.988	-0.258428
-0.986	-0.25719	-0.986	-0.258417
-0.984	-0.257179	-0.984	-0.258406
-0.982	-0.257168	-0.982	-0.258395
-0.98	-0.257157	-0.98	-0.258384
-0.978	-0.257146	-0.978	-0.258373
-0.976	-0.257134	-0.976	-0.258361
-0.974	-0.257122	-0.974	-0.258349
-0.972	-0.257111	-0.972	-0.258338
-0.97	-0.257099	-0.97	-0.258326
-0.968	-0.257087	-0.968	-0.258314
-0.966	-0.257075	-0.966	-0.258302
-0.964	-0.257064	-0.964	-0.25829
-0.962	-0.257052	-0.962	-0.258279
-0.96	-0.25704	-0.96	-0.258267
-0.958	-0.257029	-0.958	-0.258255
-0.956	-0.257017	-0.956	-0.258244
-0.954	-0.257006	-0.954	-0.258232
-0.952	-0.256995	-0.952	-0.258221
-0.95	-0.256984	-0.95	-0.25821
-0.948	-0.256973	-0.948	-0.258199
-0.946	-0.256962	-0.946	-0.258188
-0.944	-0.256952	-0.944	-0.258177
-0.942	-0.256942	-0.942	-0.258167
-0.94	-0.256932	-0.94	-0.258156
-0.938	-0.256922	-0.938	-0.258147
-0.936	-0.256912	-0.936	-0.258137
-0.934	-0.256903	-0.934	-0.258127
-0.932	-0.256894	-0.932	-0.258118
-0.93	-0.256885	-0.93	-0.258109
-0.928	-0.256877	-0.928	-0.258101
-0.926	-0.256869	-0.926	-0.258093
-0.924	-0.256862	-0.924	-0.258085
-0.922	-0.256854	-0.922	-0.258077
-0.92	-0.256847	-0.92	-0.25807
-0.918	-0.256841	-0.918	-0.258063
-0.916	-0.256835	-0.916	-0.258057
-0.914	-0.256829	-0.914	-0.258051
-0.912	-0.256823	-0.912	-0.258045
-0.91	-0.256818	-0.91	-0.25804
-0.908	-0.256814	-0.908	-0.258035
-0.906	-0.256809	-0.906	-0.258031
-0.904	-0.256806	-0.904	-0.258027
-0.902	-0.256802	-0.902	-0.258023
-0.9	-0.256799	-0.9	-0.25802
-0.898	-0.256797	-0.898	-0.258017
-0.896	-0.256795	-0.896	-0.258015
-0.894	-0.256793	-0.894	-0.258013
-0.892	-0.256792	-0.892	-0.258012
-0.89	-0.256791	-0.89	-0.258011
-0.888	-0.256791	-0.888	-0.258011
-0.886	-0.256791	-0.886	-0.25801
-0.884	-0.256792	-0.884	-0.258011
-0.882	-0.256793	-0.882	-0.258012
-0.88	-0.256794	-0.88	-0.258013
-0.878	-0.256796	-0.878	-0.258015
-0.876	-0.256799	-0.876	-0.258017
-0.874	-0.256801	-0.874	-0.25802
-0.872	-0.256805	-0.872	-0.258023
-0.87	-0.256808	-0.87	-0.258026
-0.868	-0.256812	-0.868	-0.25803
-0.866	-0.256817	-0.866	-0.258034
-0.864	-0.256822	-0.864	-0.258039
-0.862	-0.256827	-0.862	-0.258044
-0.86	-0.256833	-0.86	-0.25805
-0.858	-0.256839	-0.858	-0.258056
-0.856	-0.256846	-0.856	-0.258062
-0.854	-0.256853	-0.854	-0.258069
-0.852	-0.25686	-0.852	-0.258076
-0.85	-0.256868	-0.85	-0.258084
-0.848	-0.256876	-0.848	-0.258092
-0.846	-0.256884	-0.846	-0.2581
-0.844	-0.256893	-0.844	-0.258109
-0.842	-0.256902	-0.842	-0.258118
-0.84	-0.256911	-0.84	-0.258127
-0.838	-0.256921	-0.838	-0.258137
-0.836	-0.256931	-0.836	-0.258147
-0.834	-0.256941	-0.834	-0.258157
-0.832	-0.256952	-0.832	-0.258167
-0.83	-0.256963	-0.83	-0.258178
-0.828	-0.256974	-0.828	-0.258189
-0.826	-0.256985	-0.826	-0.2582
-0.824	-0.256996	-0.824	-0.258212
-0.822	-0.257008	-0.822	-0.258223
-0.82	-0.25702	-0.82	-0.258235
-0.818	-0.257032	-0.818	-0.258247
-0.816	-0.257044	-0.816	-0.258259
-0.814	-0.257056	-0.814	-0.258271
-0.812	-0.257068	-0.812	-0.258284
-0.81	-0.257081	-0.81	-0.258296
-0.808	-0.257093	-0.808	-0.258309
-0.806	-0.257106	-0.806	-0.258321
-0.804	-0.257118	-0.804	-0.258334
-0.802	-0.257131	-0.802	-0.258347
-0.8	-0.257143	-0.8	-0.258359
-0.798	-0.257156	-0.798	-0.258372
-0.796	-0.257168	-0.796	-0.258384
-0.794	-0.25718	-0.794	-0.258397
-0.792	-0.257192	-0.792	-0.258409
-0.79	-0.257204	-0.79	-0.258421
-0.788	-0.257216	-0.788	-0.258433
-0.786	-0.257228	-0.786	-0.258445
-0.784	-0.257239	-0.784	-0.258457
-0.782	-0.257251	-0.782	-0.258468
-0.78	-0.257262	-0.78	-0.258479
-0.778	-0.257272	-0.778	-0.25849
-0.776	-0.257282	-0.776	-0.2585
-0.774	-0.257292	-0.774	-0.258511
-0.772	-0.257302	-0.772	-0.25852
-0.77	-0.257311	-0.77	-0.25853
-0.768	-0.25732	-0.768	-0.258539
-0.766	-0.257328	-0.766	-0.258547
-0.764	-0.257335	-0.764	-0.258555
-0.762	-0.257343	-0.762	-0.258562
-0.76	-0.257349	-0.76	-0.258569
-0.758	-0.257355	-0.758	-0.258576
-0.756	-0.25736	-0.756	-0.258581
-0.754	-0.257365	-0.754	-0.258586
-0.752	-0.257369	-0.752	-0.25859
-0.75	-0.257372	-0.75	-0.258594
-0.748	-0.257374	-0.748	-0.258597
-0.746	-0.257376	-0.746	-0.258599
-0.744	-0.257376	-0.744	-0.2586
-0.742	-0.257376	-0.742	-0.2586
-0.74	-0.257375	-0.74	-0.258599
-0.738	-0.257373	-0.738	-0.258597
-0.736	-0.25737	-0.736	-0.258595
-0.734	-0.257366	-0.734	-0.258591
-0.732	-0.25736	-0.732	-0.258586
-0.73	-0.257354	-0.73	-0.25858
-0.728	-0.257346	-0.728	-0.258573
-0.726	-0.257338	-0.726	-0.258565
-0.724	-0.257331	-0.724	-0.258557
-0.722	-0.257323	-0.722	-0.25855
-0.72	-0.257315	-0.72	-0.258543
-0.718	-0.257632	-0.718	-0.258858
-0.716	-0.263169	-0.716	-0.263971
-0.714	-0.294183	-0.714	-0.291427
-0.712	-0.367692	-0.712	-0.36184
-0.71	-0.491585	-0.71	-0.481059
-0.708	-0.665019	-0.708	-0.648589
-0.706	-0.881614	-0.706	-0.862561
-0.704	-1.14068	-0.704	-1.1208
-0.702	-1.43985	-0.702	-1.42114
-0.7	-1.7765	-0.7	-1.76145
-0.698	-2.14806	-0.698	-2.13966
-0.696	-2.55196	-0.696	-2.55377
-0.694	-2.98569	-0.694	-3.00181
-0.692	-3.44684	-0.692	-3.48178
-0.69	-3.93301	-0.69	-3.99195
-0.688	-4.44192	-0.688	-4.53082
-0.686	-4.97131	-0.686	-5.09677
-0.684	-5.51903	-0.684	-5.6881
-0.682	-6.08297	-0.682	-6.30303
-0.68	-6.66414	-0.68	-6.93966
-0.678	-7.25602	-0.678	-7.59471
-0.676	-7.84745	-0.676	-8.25394
-0.674	-8.42848	-0.674	-8.90125
-0.672	-8.99033	-0.672	-9.52477
-0.67	-9.52542	-0.67	-10.1168
-0.668	-10.0274	-0.668	-10.6739
-0.666	-10.4909	-0.666	-11.1966
-0.664	-10.9183	-0.664	-11.6891
-0.662	-11.3136	-0.662	-12.1454
-0.66	-11.6765	-0.66	-12.5679
-0.658	-12.0091	-0.658	-12.9648
-0.656	-12.3163	-0.656	-13.3444
-0.654	-12.6054	-0.654	-13.7159
-0.652	-12.891	-0.652	-14.0887
-0.65	-13.1865	-0.65	-14.4728
-0.648	-13.4993	-0.648	-14.8784
-0.646	-13.831	-0.646	-15.3163
-0.644	-14.178	-0.644	-15.7866
-0.642	-14.5374	-0.642	-16.2797
-0.64	-14.9089	-0.64	-16.7945
-0.638	-15.2911	-0.638	-17.3297
-0.636	-15.6825	-0.636	-17.8839
-0.634	-16.0818	-0.634	-18.4559
-0.632	-16.4877	-0.632	-19.0446
-0.63	-16.8988	-0.63	-19.6488
-0.628	-17.317	-0.628	-20.2692
-0.626	-17.7446	-0.626	-20.9119
-0.624	-18.1768	-0.624	-21.572
-0.622	-18.6085	-0.622	-22.2431
-0.62	-19.0349	-0.62	-22.9186
-0.618	-19.4511	-0.618	-23.5918
-0.616	-19.8524	-0.616	-24.2557
-0.614	-20.234	-0.614	-24.9032
-0.612	-20.5914	-0.612	-25.5273
-0.61	-20.9201	-0.61	-26.1205
-0.608	-21.2155	-0.608	-26.6753
-0.606	-21.4733	-0.606	-27.1839
-0.604	-21.6895	-0.604	-27.6393
-0.602	-21.867	-0.602	-28.0444
-0.6	-22.0123	-0.6	-28.4074
-0.598	-22.1307	-0.598	-28.7354
-0.596	-22.2279	-0.596	-29.036
-0.594	-22.3096	-0.594	-29.3171
-0.592	-22.3812	-0.592	-29.5867
-0.59	-22.4485	-0.59	-29.853
-0.588	-22.5173	-0.588	-30.1244
-0.586	-22.593	-0.586	-30.4096
-0.584	-22.6816	-0.584	-30.7175
-0.582	-22.7888	-0.582	-31.0569
-0.58	-22.915	-0.58	-31.4216
-0.578	-23.0515	-0.578	-31.8044
-0.576	-23.197	-0.576	-32.2042
-0.574	-23.3507	-0.574	-32.62
-0.572	-23.5114	-0.572	-33.0509
-0.57	-23.6784	-0.57	-33.4958
-0.568	-23.8508	-0.568	-33.9538
-0.566	-24.0278	-0.566	-34.424
-0.564	-24.2085	-0.564	-34.9055
-0.562	-24.3923	-0.562	-35.3975
-0.56	-24.5785	-0.56	-35.9018
-0.558	-24.7706	-0.558	-36.423
-0.556	-24.9669	-0.556	-36.9544
-0.554	-25.1623	-0.554	-37.488
-0.552	-25.3519	-0.552	-38.0157
-0.55	-25.531	-0.55	-38.5288
-0.548	-25.6948	-0.548	-39.0187
-0.546	-25.8389	-0.546	-39.4762
-0.544	-25.959	-0.544	-39.892
-0.542	-26.0508	-0.542	-40.2564
-0.54	-26.1102	-0.54	-40.5653
-0.538	-26.1352	-0.538	-40.8274
-0.536	-26.1308	-0.536	-41.0507
-0.534	-26.1025	-0.534	-41.2434
-0.532	-26.0559	-0.532	-41.4142
-0.53	-25.9968	-0.53	-41.5724
-0.528	-25.9307	-0.528	-41.7274
-0.526	-25.8634	-0.526	-41.8893
-0.524	-25.8007	-0.524	-42.0685
-0.522	-25.7482	-0.522	-42.2749
-0.52	-25.7118	-0.52	-42.5026
-0.518	-25.694	-0.518	-42.7475
-0.516	-25.6874	-0.516	-43.0088
-0.514	-25.6906	-0.514	-43.2856
-0.512	-25.7029	-0.512	-43.577
-0.51	-25.7233	-0.51	-43.8821
-0.508	-25.7513	-0.508	-44.2002
-0.506	-25.786	-0.506	-44.5304
-0.504	-25.8267	-0.504	-44.8719
-0.502	-25.8729	-0.502	-45.2239
-0.5	-25.9239	-0.5	-45.5899
-0.498	-25.9816	-0.498	-45.9744
-0.496	-26.0476	-0.496	-46.3719
-0.494	-26.1179	-0.494	-46.7767
-0.492	-26.1887	-0.492	-47.183
-0.49	-26.2558	-0.49	-47.5851
-0.488	-26.3158	-0.488	-47.9774
-0.486	-26.3649	-0.486	-48.354
-0.484	-26.3997	-0.484	-48.7093
-0.482	-26.4168	-0.482	-49.0375
-0.48	-26.4129	-0.48	-49.3328
-0.478	-26.3851	-0.478	-49.5896
-0.476	-26.3303	-0.476	-49.8022
-0.474	-26.249	-0.474	-49.9646
-0.472	-26.1513	-0.472	-50.0764
-0.47	-26.039	-0.47	-50.1598
-0.468	-25.9136	-0.468	-50.2306
-0.466	-25.7777	-0.466	-50.301
-0.464	-25.6341	-0.464	-50.3808
-0.462	-25.4869	-0.462	-50.4777
-0.46	-25.3406	-0.46	-50.597
-0.458	-25.2006	-0.458	-50.7418
-0.456	-25.073	-0.456	-50.9127
-0.454	-24.9646	-0.454	-51.1082
-0.452	-24.883	-0.452	-51.3245
-0.45	-24.825	-0.45	-51.5554
-0.448	-24.7766	-0.448	-51.7925
-0.446	-24.7374	-0.446	-52.0261
-0.444	-24.7071	-0.444	-52.2716
-0.442	-24.6851	-0.442	-52.5352
-0.44	-24.6707	-0.44	-52.8115
-0.438	-24.6633	-0.438	-53.0952
-0.436	-24.6618	-0.436	-53.3807
-0.434	-24.6652	-0.434	-53.6624
-0.432	-24.6724	-0.432	-53.9347
-0.43	-24.6819	-0.43	-54.1919
-0.428	-24.6901	-0.428	-54.428
-0.426	-24.6874	-0.426	-54.6372
-0.424	-24.6662	-0.424	-54.8132
-0.422	-24.6214	-0.422	-54.9501
-0.42	-24.5505	-0.42	-55.0415
-0.418	-24.4533	-0.418	-55.0814
-0.416	-24.3322	-0.416	-55.0715
-0.414	-24.1923	-0.414	-55.0189
-0.412	-24.0408	-0.412	-54.9302
-0.41	-23.8823	-0.41	-54.8119
-0.408	-23.7107	-0.408	-54.6706
-0.406	-23.5334	-0.406	-54.5129
-0.404	-23.3573	-0.404	-54.3457
-0.402	-23.1879	-0.402	-54.1757
-0.4	-23.0293	-0.4	-54.0097
-0.398	-22.8843	-0.398	-53.8545
-0.396	-22.7542	-0.396	-53.7172
-0.394	-22.6389	-0.394	-53.6047
-0.392	-22.5373	-0.392	-53.5241
-0.39	-22.4487	-0.39	-53.4814
-0.388	-22.3725	-0.388	-53.4656
-0.386	-22.3078	-0.386	-53.4709
-0.384	-22.2539	-0.384	-53.4967
-0.382	-22.21	-0.382	-53.5422
-0.38	-22.1755	-0.38	-53.6066
-0.378	-22.1496	-0.378	-53.6889
-0.376	-22.1317	-0.376	-53.7881
-0.374	-22.121	-0.374	-53.9029
-0.372	-22.1186	-0.372	-54.032
-0.37	-22.1253	-0.37	-54.1741
-0.368	-22.1358	-0.368	-54.3273
-0.366	-22.1453	-0.366	-54.4768
-0.364	-22.149	-0.364	-54.6086
-0.362	-22.1429	-0.362	-54.7145
-0.36	-22.1232	-0.36	-54.7879
-0.358	-22.0865	-0.358	-54.8244
-0.356	-22.03	-0.356	-54.8215
-0.354	-21.951	-0.354	-54.7784
-0.352	-21.8482	-0.352	-54.6963
-0.35	-21.7244	-0.35	-54.5785
-0.348	-21.5844	-0.348	-54.4301
-0.346	-21.4333	-0.346	-54.258
-0.344	-21.276	-0.344	-54.0762
-0.342	-21.1177	-0.342	-53.8972
-0.34	-20.9636	-0.34	-53.7294
-0.338	-20.8189	-0.338	-53.5796
-0.336	-20.689	-0.336	-53.4529
-0.334	-20.5793	-0.334	-53.353
-0.332	-20.4878	-0.332	-53.2818
-0.33	-20.4094	-0.33	-53.2398
-0.328	-20.3432	-0.328	-53.2258
-0.326	-20.2886	-0.326	-53.2369
-0.324	-20.2447	-0.324	-53.2688
-0.322	-20.2108	-0.322	-53.3159
-0.32	-20.1862	-0.32	-53.3788
-0.318	-20.1702	-0.318	-53.459
-0.316	-20.1622	-0.316	-53.5566
-0.314	-20.1616	-0.314	-53.6711
-0.312	-20.1721	-0.312	-53.8013
-0.31	-20.1918	-0.31	-53.9458
-0.308	-20.217	-0.308	-54.1024
-0.306	-20.2437	-0.306	-54.2684
-0.304	-20.2678	-0.304	-54.4349
-0.302	-20.2856	-0.302	-54.5841
-0.3	-20.2931	-0.3	-54.7047
-0.298	-20.2862	-0.298	-54.7889
-0.296	-20.2612	-0.296	-54.8322
-0.294	-20.2139	-0.294	-54.8331
-0.292	-20.1407	-0.292	-54.7933
-0.29	-20.0427	-0.29	-54.718
-0.288	-19.9249	-0.288	-54.6149
-0.286	-19.7919	-0.286	-54.4883
-0.284	-19.6481	-0.284	-54.3405
-0.282	-19.4981	-0.282	-54.175
-0.28	-19.3466	-0.28	-53.9966
-0.278	-19.1982	-0.278	-53.8109
-0.276	-19.0576	-0.276	-53.6248
-0.274	-18.9297	-0.274	-53.4463
-0.272	-18.8191	-0.272	-53.2846
-0.27	-18.73	-0.27	-53.1497
-0.268	-18.6566	-0.268	-53.053
-0.266	-18.5959	-0.266	-53.0034
-0.264	-18.5471	-0.264	-52.9815
-0.262	-18.5095	-0.262	-52.9811
-0.26	-18.4822	-0.26	-53.0012
-0.258	-18.4645	-0.258	-53.0407
-0.256	-18.4558	-0.256	-53.0988
-0.254	-18.4554	-0.254	-53.1745
-0.252	-18.4627	-0.252	-53.267
-0.25	-18.4769	-0.25	-53.3754
-0.248	-18.4989	-0.248	-53.4988
-0.246	-18.5297	-0.246	-53.6411
-0.244	-18.5642	-0.244	-53.7941
-0.242	-18.5974	-0.242	-53.9416
-0.24	-18.6248	-0.24	-54.0707
-0.238	-18.6421	-0.238	-54.1718
-0.236	-18.6458	-0.236	-54.2392
-0.234	-18.6325	-0.234	-54.2703
-0.232	-18.5993	-0.232	-54.266
-0.23	-18.5439	-0.23	-54.2307
-0.228	-18.4649	-0.228	-54.1678
-0.226	-18.3654	-0.226	-54.0653
-0.224	-18.2503	-0.224	-53.9285
-0.222	-18.1243	-0.222	-53.7656
-0.22	-17.9926	-0.22	-53.5848
-0.218	-17.8603	-0.218	-53.3944
-0.216	-17.7325	-0.216	-53.203
-0.214	-17.6146	-0.214	-53.0191
-0.212	-17.512	-0.212	-52.8516
-0.21	-17.4297	-0.21	-52.7094
-0.208	-17.3639	-0.208	-52.6014
-0.206	-17.3109	-0.206	-52.529
-0.204	-17.2699	-0.204	-52.4809
-0.202	-17.2401	-0.202	-52.4556
-0.2	-17.2207	-0.2	-52.4522
-0.198	-17.2111	-0.198	-52.4695
-0.196	-17.2105	-0.196	-52.5067
-0.194	-17.2183	-0.194	-52.5627
-0.192	-17.2338	-0.192	-52.6367
-0.19	-17.257	-0.19	-52.7277
-0.188	-17.2917	-0.188	-52.8348
-0.186	-17.3355	-0.186	-52.9576
-0.184	-17.3848	-0.184	-53.0978
-0.182	-17.4362	-0.182	-53.2464
-0.18	-17.4866	-0.18	-53.393
-0.178	-17.5327	-0.178	-53.5284
-0.176	-17.5715	-0.176	-53.6447
-0.174	-17.6	-0.174	-53.7354
-0.172	-17.6154	-0.172	-53.7951
-0.17	-17.6149	-0.17	-53.8201
-0.168	-17.596	-0.168	-53.8075
-0.166	-17.556	-0.166	-53.755
-0.164	-17.4927	-0.164	-53.6613
-0.162	-17.4158	-0.162	-53.5341
-0.16	-17.3421	-0.16	-53.3821
-0.158	-17.2571	-0.158	-53.2143
-0.156	-17.1516	-0.156	-53.0401
-0.154	-17.022	-0.154	-52.869
-0.152	-16.8709	-0.152	-52.7109
-0.15	-16.7071	-0.15	-52.576
-0.148	-16.5451	-0.148	-52.4749
-0.146	-16.4058	-0.146	-52.4077
-0.144	-16.3157	-0.144	-52.3642
-0.142	-16.285	-0.142	-52.3432
-0.14	-16.2679	-0.14	-52.3439
-0.138	-16.2606	-0.138	-52.3651
-0.136	-16.2624	-0.136	-52.4059
-0.134	-16.2725	-0.134	-52.4654
-0.132	-16.2904	-0.132	-52.5426
-0.13	-16.3155	-0.13	-52.6366
-0.128	-16.3471	-0.128	-52.747
-0.126	-16.3847	-0.126	-52.8804
-0.124	-16.4278	-0.124	-53.0341
-0.122	-16.476	-0.122	-53.2009
-0.12	-16.526	-0.12	-53.3733
-0.118	-16.5708	-0.118	-53.5437
-0.116	-16.6047	-0.116	-53.7039
-0.114	-16.6232	-0.114	-53.8457
-0.112	-16.6236	-0.112	-53.9605
-0.11	-16.6043	-0.11	-54.0395
-0.108	-16.5655	-0.108	-54.0736
-0.106	-16.5084	-0.106	-54.0564
-0.104	-16.435	-0.104	-53.9954
-0.102	-16.3419	-0.102	-53.8986
-0.1	-16.2326	-0.1	-53.7739
-0.098	-16.1122	-0.098	-53.6298
-0.096	-15.9857	-0.096	-53.4746
-0.094	-15.8586	-0.094	-53.3174
-0.092	-15.736	-0.092	-53.167
-0.09	-15.6235	-0.09	-53.033
-0.088	-15.5266	-0.088	-52.925
-0.086	-15.4505	-0.086	-52.8524
-0.084	-15.3909	-0.084	-52.8085
-0.082	-15.3447	-0.082	-52.7868
-0.08	-15.311	-0.08	-52.7864
-0.078	-15.2891	-0.078	-52.8062
-0.076	-15.2782	-0.076	-52.8454
-0.074	-15.2775	-0.074	-52.9029
-0.072	-15.2863	-0.072	-52.9779
-0.07	-15.304	-0.07	-53.0695
-0.068	-15.3297	-0.068	-53.1769
-0.066	-15.3663	-0.066	-53.2993
-0.064	-15.4141	-0.064	-53.4383
-0.062	-15.4696	-0.062	-53.5991
-0.06	-15.5292	-0.06	-53.7754
-0.058	-15.5895	-0.058	-53.9602
-0.056	-15.647	-0.056	-54.1461
-0.054	-15.6983	-0.054	-54.3259
-0.052	-15.7398	-0.052	-54.4922
-0.05	-15.7682	-0.05	-54.6375
-0.048	-15.7803	-0.048	-54.7545
-0.046	-15.7725	-0.046	-54.8355
-0.044	-15.7416	-0.044	-54.8729
-0.042	-15.685	-0.042	-54.8599
-0.04	-15.6062	-0.04	-54.8007
-0.038	-15.5104	-0.038	-54.7037
-0.036	-15.4019	-0.036	-54.5769
-0.034	-15.2853	-0.034	-54.4285
-0.032	-15.1648	-0.032	-54.2665
-0.03	-15.0445	-0.03	-54.0992
-0.028	-14.9283	-0.028	-53.9348
-0.026	-14.82	-0.026	-53.7817
-0.024	-14.7233	-0.024	-53.6482
-0.022	-14.6414	-0.022	-53.5429
-0.02	-14.5779	-0.02	-53.4734
-0.018	-14.5342	-0.018	-53.4313
-0.016	-14.5045	-0.016	-53.4109
-0.014	-14.4871	-0.014	-53.4113
-0.012	-14.4815	-0.012	-53.4315
-0.01	-14.4868	-0.01	-53.4705
-0.008	-14.5026	-0.008	-53.5275
-0.006	-14.5279	-0.006	-53.6016
-0.004	-14.5619	-0.004	-53.6919
-0.002	-14.6039	-0.002	-53.7976
0	-14.6529	0	-53.9179
0.002	-14.708	0.002	-54.0516
0.004	-14.768	0.004	-54.1857
0.006	-14.8271	0.006	-54.3076
0.008	-14.8761	0.008	-54.4089
0.01	-14.9087	0.01	-54.483
0.012	-14.9206	0.012	-54.5243
0.014	-14.9095	0.014	-54.529
0.016	-14.8749	0.016	-54.4947
0.018	-14.8188	0.018	-54.4204
0.02	-14.7446	0.02	-54.3067
0.022	-14.6583	0.022	-54.1556
0.024	-14.5654	0.024	-53.9706
0.026	-14.4607	0.026	-53.7566
0.028	-14.3441	0.028	-53.5199
0.03	-14.2164	0.03	-53.2667
0.032	-14.0785	0.032	-52.9918
0.034	-13.9312	0.034	-52.6952
0.036	-13.7752	0.036	-52.3778
0.038	-13.6112	0.038	-52.041
0.04	-13.4398	0.04	-51.6858
0.042	-13.2618	0.042	-51.3133
0.044	-13.0779	0.044	-50.9246
0.046	-12.8889	0.046	-50.5206
0.048	-12.6952	0.048	-50.1023
0.05	-12.4971	0.05	-49.6707
0.052	-12.2949	0.052	-49.2266
0.054	-12.0889	0.054	-48.771
0.056	-11.8795	0.056	-48.3047
0.058	-11.6668	0.058	-47.8288
0.06	-11.4513	0.06	-47.3448
0.062	-11.2331	0.062	-46.8532
0.064	-11.0127	0.064	-46.3545
0.066	-10.7903	0.066	-45.8491
0.068	-10.5662	0.068	-45.3374
0.07	-10.3407	0.07	-44.82
0.072	-10.1141	0.072	-44.2973
0.074	-9.88661	0.074	-43.7697
0.076	-9.65858	0.076	-43.2377
0.078	-9.43028	0.078	-42.7016
0.08	-9.20197	0.08	-42.162
0.082	-8.97394	0.082	-41.6191
0.084	-8.74646	0.084	-41.0736
0.086	-8.51979	0.086	-40.5257
0.088	-8.29421	0.088	-39.9759
0.09	-8.06997	0.09	-39.4245
0.092	-7.84734	0.092	-38.8721
0.094	-7.62658	0.094	-38.3189
0.096	-7.40758	0.096	-37.7654
0.098	-7.19022	0.098	-37.212
0.1	-6.97454	0.1	-36.659
0.102	-6.76056	0.102	-36.1068
0.104	-6.54834	0.104	-35.5558
0.106	-6.3379	0.106	-35.0064
0.108	-6.12928	0.108	-34.4589
0.11	-5.92254	0.11	-33.9136
0.112	-5.7177	0.112	-33.371
0.114	-5.51482	0.114	-32.8314
0.116	-5.31394	0.116	-32.2951
0.118	-5.11511	0.118	-31.7625
0.12	-4.91837	0.12	-31.2339
0.122	-4.72378	0.122	-30.7097
0.124	-4.53139	0.124	-30.1901
0.126	-4.34125	0.126	-29.6753
0.128	-4.15342	0.128	-29.1648
0.13	-3.96794	0.13	-28.6587
0.132	-3.78489	0.132	-28.157
0.134	-3.60431	0.134	-27.6598
0.136	-3.42627	0.136	-27.1671
0.138	-3.25083	0.138	-26.6789
0.14	-3.07805	0.14	-26.1953
0.142	-2.908	0.142	-25.7163
0.144	-2.74074	0.144	-25.2419
0.146	-2.57634	0.146	-24.7723
0.148	-2.41486	0.148	-24.3074
0.15	-2.25616	0.15	-23.8472
0.152	-2.1002	0.152	-23.3919
0.154	-1.94692	0.154	-22.9415
0.156	-1.79631	0.156	-22.4959
0.158	-1.64832	0.158	-22.0553
0.16	-1.50295	0.16	-21.6196
0.162	-1.36015	0.162	-21.189
0.164	-1.21992	0.164	-20.7635
0.166	-1.08221	0.166	-20.3431
0.168	-0.947022	0.168	-19.9278
0.17	-0.814327	0.17	-19.5177
0.172	-0.684108	0.172	-19.1129
0.174	-0.556351	0.174	-18.7133
0.176	-0.43104	0.176	-18.3191
0.178	-0.308164	0.178	-17.9302
0.18	-0.18771	0.18	-17.5467
0.182	-0.0696704	0.182	-17.1687
0.184	0.0459636	0.184	-16.7962
0.186	0.159198	0.186	-16.4292
0.188	0.270038	0.188	-16.0678
0.19	0.378486	0.19	-15.712
0.192	0.484544	0.192	-15.3619
0.194	0.588211	0.194	-15.0175
0.196	0.689487	0.196	-14.6785
0.198	0.788367	0.198	-14.3449
0.2	0.884846	0.2	-14.0166
0.202	0.978919	0.202	-13.6935
0.204	1.07058	0.204	-13.3755
0.206	1.15992	0.206	-13.0627
0.208	1.24702	0.208	-12.7549
0.21	1.33191	0.21	-12.4521
0.212	1.41464	0.212	-12.1543
0.214	1.49522	0.214	-11.8613
0.216	1.57371	0.216	-11.5731
0.218	1.65012	0.218	-11.2897
0.22	1.72449	0.22	-11.011
0.222	1.79685	0.222	-10.737
0.224	1.86722	0.224	-10.4676
0.226	1.93565	0.226	-10.2028
0.228	2.00215	0.228	-9.94246
0.23	2.06675	0.23	-9.68662
0.232	2.12948	0.232	-9.43521
0.234	2.19036	0.234	-9.18819
0.236	2.24942	0.236	-8.94552
0.238	2.30668	0.238	-8.70716
0.24	2.36216	0.24	-8.47308
0.242	2.41588	0.242	-8.24323
0.244	2.46787	0.244	-8.01758
0.246	2.51814	0.246	-7.79609
0.248	2.56671	0.248	-7.57874
0.25	2.61361	0.25	-7.3655
0.252	2.65884	0.252	-7.15632
0.254	2.70243	0.254	-6.95119
0.256	2.74439	0.256	-6.75008
0.258	2.78474	0.258	-6.55296
0.26	2.82352	0.26	-6.35981
0.262	2.86077	0.262	-6.1706
0.264	2.89652	0.264	-5.98531
0.266	2.93079	0.266	-5.80393
0.268	2.96364	0.268	-5.62638
0.27	2.99507	0.27	-5.45249
0.272	3.02513	0.272	-5.28219
0.274	3.05384	0.274	-5.11543
0.276	3.08123	0.276	-4.95214
0.278	3.10733	0.278	-4.79226
0.28	3.13216	0.28	-4.63574
0.282	3.15576	0.282	-4.48251
0.284	3.17814	0.284	-4.33253
0.286	3.19933	0.286	-4.18574
0.288	3.21935	0.288	-4.04208
0.29	3.23823	0.29	-3.9015
0.292	3.25599	0.292	-3.76395
0.294	3.27265	0.294	-3.62938
0.296	3.28823	0.296	-3.49774
0.298	3.30275	0.298	-3.36898
0.3	3.31623	0.3	-3.24305
0.302	3.32869	0.302	-3.11991
0.304	3.34013	0.304	-2.99951
0.306	3.35059	0.306	-2.8818
0.308	3.36008	0.308	-2.76675
0.31	3.3686	0.31	-2.6543
0.312	3.37618	0.312	-2.54442
0.314	3.38283	0.314	-2.43707
0.316	3.38856	0.316	-2.33221
0.318	3.39338	0.318	-2.22979
0.32	3.39731	0.32	-2.12979
0.322	3.40037	0.322	-2.03216
0.324	3.4026	0.324	-1.93687
0.326	3.40403	0.326	-1.84388
0.328	3.40467	0.328	-1.75316
0.33	3.40455	0.33	-1.66468
0.332	3.40369	0.332	-1.57841
0.334	3.40211	0.334	-1.49431
0.336	3.39982	0.336	-1.41236
0.338	3.39686	0.338	-1.33253
0.34	3.39324	0.34	-1.25478
0.342	3.38898	0.342	-1.1791
0.344	3.38409	0.344	-1.10544
0.346	3.3786	0.346	-1.03371
0.348	3.37252	0.348	-0.963869
0.35	3.36587	0.35	-0.895881
0.352	3.35867	0.352	-0.829709
0.354	3.35092	0.354	-0.765318
0.356	3.34266	0.356	-0.702671
0.358	3.33389	0.358	-0.641734
0.36	3.32462	0.36	-0.582472
0.362	3.31487	0.362	-0.524852
0.364	3.30466	0.364	-0.46884
0.366	3.294	0.366	-0.414403
0.368	3.28289	0.368	-0.36151
0.37	3.27135	0.37	-0.310128
0.372	3.2594	0.372	-0.260228
0.374	3.24704	0.374	-0.211777
0.376	3.23428	0.376	-0.164746
0.378	3.22114	0.378	-0.119107
0.38	3.20762	0.38	-0.0748298
0.382	3.19373	0.382	-0.0318865
0.384	3.17948	0.384	0.00975043
0.386	3.16488	0.386	0.0501082
0.388	3.14993	0.388	0.0892132
0.39	3.13465	0.39	0.127092
0.392	3.11904	0.392	0.163769
0.394	3.1031	0.394	0.199269
0.396	3.08686	0.396	0.233618
0.398	3.07036	0.398	0.266838
0.4	3.05359	0.4	0.298953
0.402	3.03656	0.402	0.329985
0.404	3.01929	0.404	0.359957
0.406	3.0018	0.406	0.388889
0.408	2.98408	0.408	0.416804
0.41	2.96614	0.41	0.44372
0.412	2.94801	0.412	0.469659
0.414	2.92969	0.414	0.494638
0.416	2.91118	0.416	0.518678
0.418	2.89251	0.418	0.541796
0.42	2.87366	0.42	0.564009
0.422	2.85467	0.422	0.585343
0.424	2.83552	0.424	0.605836
0.426	2.81624	0.426	0.625506
0.428	2.79683	0.428	0.644371
0.43	2.7773	0.43	0.662451
0.432	2.75765	0.432	0.679763
0.434	2.7379	0.434	0.696325
0.436	2.71804	0.436	0.712155
0.438	2.69809	0.438	0.727269
0.44	2.67806	0.44	0.741686
0.442	2.65794	0.442	0.755422
0.444	2.63776	0.444	0.768492
0.446	2.6175	0.446	0.780915
0.448	2.59718	0.448	0.792704
0.45	2.57681	0.45	0.803877
0.452	2.55638	0.452	0.814449
0.454	2.53591	0.454	0.824434
0.456	2.51539	0.456	0.833847
0.458	2.49484	0.458	0.842704
0.46	2.47425	0.46	0.851018
0.462	2.45364	0.462	0.858804
0.464	2.433	0.464	0.866075
0.466	2.41234	0.466	0.872846
0.468	2.39166	0.468	0.879128
0.47	2.37097	0.47	0.884936
0.472	2.35026	0.472	0.890281
0.474	2.32956	0.474	0.895178
0.476	2.30886	0.476	0.899636
0.478	2.28817	0.478	0.903669
0.48	2.2675	0.48	0.907289
0.482	2.24685	0.482	0.910506
0.484	2.22622	0.484	0.913331
0.486	2.20563	0.486	0.915776
0.488	2.18507	0.488	0.917852
0.49	2.16454	0.49	0.919567
0.492	2.14405	0.492	0.920934
0.494	2.12361	0.494	0.92196
0.496	2.10321	0.496	0.922656
0.498	2.08286	0.498	0.923032
0.5	2.06256	0.5	0.923095
0.502	2.04232	0.502	0.922859
0.504	2.02214	0.504	0.922335
0.506	2.00201	0.506	0.921533
0.508	1.98196	0.508	0.920459
0.51	1.96197	0.51	0.919122
0.512	1.94205	0.512	0.91753
0.514	1.9222	0.514	0.915689
0.516	1.90243	0.516	0.913608
0.518	1.88273	0.518	0.911293
0.52	1.86311	0.52	0.908753
0.522	1.84358	0.522	0.905993
0.524	1.82413	0.524	0.903022
0.526	1.80476	0.526	0.899845
0.528	1.78548	0.528	0.896471
0.53	1.76629	0.53	0.892904
0.532	1.7472	0.532	0.889153
0.534	1.72819	0.534	0.885223
0.536	1.70928	0.536	0.88112
0.538	1.69047	0.538	0.876852
0.54	1.67175	0.54	0.872424
0.542	1.65313	0.542	0.867842
0.544	1.63461	0.544	0.863111
0.546	1.61619	0.546	0.858239
0.548	1.59788	0.548	0.85323
0.55	1.57966	0.55	0.848089
0.552	1.56155	0.552	0.842823
0.554	1.54355	0.554	0.837437
0.556	1.52565	0.556	0.831936
0.558	1.50786	0.558	0.826325
0.56	1.49019	0.56	0.820609
0.562	1.47262	0.562	0.814793
0.564	1.45517	0.564	0.808881
0.566	1.43783	0.566	0.802879
0.568	1.4206	0.568	0.796791
0.57	1.40349	0.57	0.790621
0.572	1.38649	0.572	0.784374
0.574	1.3696	0.574	0.778054
0.576	1.35283	0.576	0.771665
0.578	1.33618	0.578	0.765211
0.58	1.31964	0.58	0.758696
0.582	1.30322	0.582	0.752123
0.584	1.28692	0.584	0.745498
0.586	1.27073	0.586	0.738823
0.588	1.25466	0.588	0.732102
0.59	1.23871	0.59	0.725338
0.592	1.22287	0.592	0.718532
0.594	1.20715	0.594	0.711687
0.596	1.19156	0.596	0.704807
0.598	1.17608	0.598	0.697893
0.6	1.16072	0.6	0.690948
0.602	1.14547	0.602	0.683974
0.604	1.13035	0.604	0.676974
0.606	1.11535	0.606	0.66995
0.608	1.10046	0.608	0.662904
0.61	1.0857	0.61	0.655839
0.612	1.07105	0.612	0.648757
0.614	1.05653	0.614	0.641659
0.616	1.04212	0.616	0.634549
0.618	1.02783	0.618	0.627428
0.62	1.01366	0.62	0.620299
0.622	0.999614	0.622	0.613163
0.624	0.985684	0.624	0.606022
0.626	0.971872	0.626	0.598879
0.628	0.95818	0.628	0.591735
0.63	0.944606	0.63	0.584592
0.632	0.93115	0.632	0.577452
0.634	0.917813	0.634	0.570317
0.636	0.904594	0.636	0.563189
0.638	0.891492	0.638	0.55607
0.64	0.878507	0.64	0.548961
0.642	0.86564	0.642	0.541863
0.644	0.852891	0.644	0.534779
0.646	0.840258	0.646	0.52771
0.648	0.827741	0.648	0.520658
0.65	0.815339	0.65	0.513624
0.652	0.803052	0.652	0.50661
0.654	0.790879	0.654	0.499617
0.656	0.77882	0.656	0.492647
0.658	0.766874	0.658	0.4857
0.66	0.755039	0.66	0.478779
0.662	0.743316	0.662	0.471885
0.664	0.731705	0.664	0.465018
0.666	0.720203	0.666	0.458181
0.668	0.708811	0.668	0.451374
0.67	0.697529	0.67	0.444599
0.672	0.686355	0.672	0.437856
0.674	0.675288	0.674	0.431146
0.676	0.664329	0.676	0.424468
0.678	0.653477	0.678	0.417825
0.68	0.642731	0.68	0.411215
0.682	0.63209	0.682	0.404639
0.684	0.621554	0.684	0.398098
0.686	0.611122	0.686	0.391592
0.688	0.600794	0.688	0.385121
0.69	0.590568	0.69	0.378686
0.692	0.580445	0.692	0.372287
0.694	0.570424	0.694	0.365924
0.696	0.560504	0.696	0.359598
0.698	0.550685	0.698	0.35331
0.7	0.540966	0.7	0.347058
0.702	0.531346	0.702	0.340845
0.704	0.521824	0.704	0.33467
0.706	0.512402	0.706	0.328533
0.708	0.503076	0.708	0.322435
0.71	0.493848	0.71	0.316375
0.712	0.484716	0.712	0.310356
0.714	0.47568	0.714	0.304376
0.716	0.466739	0.716	0.298435
0.718	0.457893	0.718	0.292535
0.72	0.449141	0.72	0.286676
0.722	0.440483	0.722	0.280857
0.724	0.431917	0.724	0.27508
0.726	0.423444	0.726	0.269344
0.728	0.415063	0.728	0.263649
0.73	0.406772	0.73	0.257997
0.732	0.398573	0.732	0.252386
0.734	0.390463	0.734	0.246818
0.736	0.382443	0.736	0.241293
0.738	0.374511	0.738	0.23581
0.74	0.366666	0.74	0.230371
0.742	0.358908	0.742	0.224974
0.744	0.351236	0.744	0.219622
0.746	0.343648	0.746	0.214313
0.748	0.336145	0.748	0.209048
0.75	0.328725	0.75	0.203827
0.752	0.321388	0.752	0.198651
0.754	0.314133	0.754	0.193519
0.756	0.306958	0.756	0.188433
0.758	0.299864	0.758	0.183391
0.76	0.292849	0.76	0.178394
0.762	0.285913	0.762	0.173443
0.764	0.279055	0.764	0.168537
0.766	0.272274	0.766	0.163676
0.768	0.26557	0.768	0.15886
0.77	0.258941	0.77	0.154088
0.772	0.252387	0.772	0.149359
0.774	0.245908	0.774	0.144675
0.776	0.239502	0.776	0.140033
0.778	0.23317	0.778	0.135435
0.78	0.226909	0.78	0.13088
0.782	0.22072	0.782	0.126366
0.784	0.214602	0.784	0.121895
0.786	0.208554	0.786	0.117466
0.788	0.202576	0.788	0.113079
0.79	0.196667	0.79	0.108732
0.792	0.190826	0.792	0.104427
0.794	0.185053	0.794	0.100163
0.796	0.179346	0.796	0.0959391
0.798	0.173706	0.798	0.0917556
0.8	0.168132	0.8	0.0876121
0.802	0.162623	0.802	0.0835084
0.804	0.157179	0.804	0.0794443
0.806	0.151799	0.806	0.0754195
0.808	0.146482	0.808	0.0714338
0.81	0.141228	0.81	0.067487
0.812	0.136036	0.812	0.0635788
0.814	0.130906	0.814	0.059709
0.816	0.125837	0.816	0.0558774
0.818	0.120829	0.818	0.0520838
0.82	0.115881	0.82	0.0483281
0.822	0.110992	0.822	0.0446098
0.824	0.106163	0.824	0.040929
0.826	0.101392	0.826	0.0372853
0.828	0.0966791	0.828	0.0336787
0.83	0.0920238	0.83	0.0301088
0.832	0.0874256	0.832	0.0265756
0.834	0.082884	0.834	0.0230788
0.836	0.0783984	0.836	0.0196182
0.838	0.0739686	0.838	0.0161938
0.84	0.0695938	0.84	0.0128053
0.842	0.0652731	0.842	0.00945255
0.844	0.0610056	0.844	0.00613541
0.846	0.0567909	0.846	0.00285371
0.848	0.0526282	0.848	-0.000392687
0.85	0.048517	0.85	-0.00360393
0.852	0.0444566	0.852	-0.00678017
0.854	0.0404466	0.854	-0.00992154
0.856	0.0364863	0.856	-0.0130282
0.858	0.0325751	0.858	-0.0161002
0.86	0.0287125	0.86	-0.0191378
0.862	0.0248979	0.862	-0.022141
0.864	0.0211308	0.864	-0.02511
0.866	0.0174106	0.866	-0.0280448
0.868	0.0137368	0.868	-0.0309457
0.87	0.0101088	0.87	-0.0338126
0.872	0.00652603	0.872	-0.0366467
0.874	0.00298808	0.874	-0.0394486
0.876	-0.000505628	0.876	-0.0422186
0.878	-0.0039556	0.878	-0.044957
0.88	-0.00736234	0.88	-0.0476642
0.882	-0.0107264	0.882	-0.0503406
0.884	-0.0140482	0.884	-0.0529864
0.886	-0.0173282	0.886	-0.0556019
0.888	-0.020567	0.888	-0.0581875
0.89	-0.023765	0.89	-0.0607435
0.892	-0.0269228	0.892	-0.0632702
0.894	-0.0300407	0.894	-0.0657679
0.896	-0.0331192	0.896	-0.0682368
0.898	-0.0361588	0.898	-0.0706774
0.9	-0.0391599	0.9	-0.0730898
0.902	-0.042123	0.902	-0.0754744
0.904	-0.0450485	0.904	-0.0778315
0.906	-0.0479368	0.906	-0.0801613
0.908	-0.0507885	0.908	-0.0824642
0.91	-0.0536037	0.91	-0.0847403
0.912	-0.0563831	0.912	-0.08699
0.914	-0.059127	0.914	-0.0892135
0.916	-0.0618358	0.916	-0.0914111
0.918	-0.06451	0.918	-0.093583
0.92	-0.0671497	0.92	-0.0957296
0.922	-0.0697556	0.922	-0.097851
0.924	-0.0723279	0.924	-0.0999475
0.926	-0.0748671	0.926	-0.102019
0.928	-0.0773734	0.928	-0.104067
0.93	-0.0798473	0.93	-0.10609
0.932	-0.0822891	0.932	-0.108089
0.934	-0.0846991	0.934	-0.110065
0.936	-0.0870777	0.936	-0.112017
0.938	-0.0894253	0.938	-0.113946
0.94	-0.0917421	0.94	-0.115852
0.942	-0.0940285	0.942	-0.117735
0.944	-0.0962848	0.944	-0.119595
0.946	-0.0985113	0.946	-0.121433
0.948	-0.100708	0.948	-0.123249
0.95	-0.102876	0.95	-0.125042
0.952	-0.105015	0.952	-0.126814
0.954	-0.107125	0.954	-0.128565
0.956	-0.109208	0.956	-0.130293
0.958	-0.111262	0.958	-0.132001
0.96	-0.113288	0.96	-0.133687
0.962	-0.115287	0.962	-0.135353
0.964	-0.117259	0.964	-0.136998
0.966	-0.119205	0.966	-0.138622
0.968	-0.121125	0.968	-0.140226
0.97	-0.12302	0.97	-0.141809
0.972	-0.124889	0.972	-0.143373
0.974	-0.126734	0.974	-0.144917
0.976	-0.128554	0.976	-0.14644
0.978	-0.13035	0.978	-0.147945
0.98	-0.132122	0.98	-0.149429
0.982	-0.133871	0.982	-0.150895
0.984	-0.135596	0.984	-0.152342
0.986	-0.137297	0.986	-0.153771
0.988	-0.138977	0.988	-0.155181
0.99	-0.140633	0.99	-0.156573
0.992	-0.142268	0.992	-0.157948
0.994	-0.14388	0.994	-0.159305
0.996	-0.145471	0.996	-0.160645
0.998	-0.14704	0.998	-0.161968
1	-0.148588	1	-0.163273
1.002	-0.150116	1.002	-0.164563
1.004	-0.151622	1.004	-0.165835
1.006	-0.153109	1.006	-0.167092
1.008	-0.154575	1.008	-0.168332
1.01	-0.156022	1.01	-0.169557
1.012	-0.157448	1.012	-0.170765
1.014	-0.158856	1.014	-0.171959
1.016	-0.160245	1.016	-0.173137
1.018	-0.161614	1.018	-0.1743
1.02	-0.162965	1.02	-0.175448
1.022	-0.164298	1.022	-0.176581
1.024	-0.165613	1.024	-0.1777
1.026	-0.16691	1.026	-0.178805
1.028	-0.168189	1.028	-0.179895
1.03	-0.169451	1.03	-0.180971
1.032	-0.170695	1.032	-0.182034
1.034	-0.171923	1.034	-0.183083
1.036	-0.173133	1.036	-0.184118
1.038	-0.174328	1.038	-0.18514
1.04	-0.175506	1.04	-0.186149
1.042	-0.176668	1.042	-0.187145
1.044	-0.177814	1.044	-0.188128
1.046	-0.178944	1.046	-0.189098
1.048	-0.180059	1.048	-0.190056
1.05	-0.181158	1.05	-0.191001
1.052	-0.182243	1.052	-0.191934
1.054	-0.183312	1.054	-0.192855
1.056	-0.184367	1.056	-0.193764
1.058	-0.185407	1.058	-0.194662
1.06	-0.186433	1.06	-0.195547
1.062	-0.187445	1.062	-0.196421
1.064	-0.188443	1.064	-0.197284
1.066	-0.189427	1.066	-0.198135
1.068	-0.190398	1.068	-0.198976
1.07	-0.191355	1.07	-0.199805
1.072	-0.192299	1.072	-0.200623
1.074	-0.193229	1.074	-0.201431
1.076	-0.194147	1.076	-0.202228
1.078	-0.195052	1.078	-0.203014
1.08	-0.195945	1.08	-0.20379
1.082	-0.196825	1.082	-0.204556
1.084	-0.197692	1.084	-0.205312
1.086	-0.198548	1.086	-0.206057
1.088	-0.199391	1.088	-0.206793
1.09	-0.200223	1.09	-0.207518
1.092	-0.201043	1.092	-0.208234
1.094	-0.201851	1.094	-0.20894
1.096	-0.202648	1.096	-0.209637
1.098	-0.203434	1.098	-0.210324
1.1	-0.204208	1.1	-0.211002
1.102	-0.204972	1.102	-0.21167
1.104	-0.205725	1.104	-0.212329
1.106	-0.206468	1.106	-0.212979
1.108	-0.207201	1.108	-0.21362
1.11	-0.207923	1.11	-0.214252
1.112	-0.208636	1.112	-0.214875
1.114	-0.209339	1.114	-0.215489
1.116	-0.210032	1.116	-0.216094
1.118	-0.210715	1.118	-0.216691
1.12	-0.211389	1.12	-0.21728
1.122	-0.212054	1.122	-0.217861
1.124	-0.212709	1.124	-0.218434
1.126	-0.213355	1.126	-0.218999
1.128	-0.213992	1.128	-0.219557
1.13	-0.21462	1.13	-0.220107
1.132	-0.215239	1.132	-0.22065
1.134	-0.21585	1.134	-0.221185
1.136	-0.216452	1.136	-0.221713
1.138	-0.217045	1.138	-0.222234
1.14	-0.21763	1.14	-0.222747
1.142	-0.218206	1.142	-0.223254
1.144	-0.218775	1.144	-0.223753
1.146	-0.219335	1.146	-0.224246
1.148	-0.219887	1.148	-0.224732
1.15	-0.220432	1.15	-0.225211
1.152	-0.220968	1.152	-0.225684
1.154	-0.221497	1.154	-0.22615
1.156	-0.222018	1.156	-0.22661
1.158	-0.222532	1.158	-0.227063
1.16	-0.223038	1.16	-0.227511
1.162	-0.223537	1.162	-0.227951
1.164	-0.224029	1.164	-0.228386
1.166	-0.224514	1.166	-0.228815
1.168	-0.224991	1.168	-0.229238
1.17	-0.225462	1.17	-0.229655
1.172	-0.225926	1.172	-0.230067
1.174	-0.226383	1.174	-0.230472
1.176	-0.226834	1.176	-0.230872
1.178	-0.227278	1.178	-0.231266
1.18	-0.227715	1.18	-0.231655
1.182	-0.228146	1.182	-0.232039
1.184	-0.228571	1.184	-0.232417
1.186	-0.228989	1.186	-0.23279
1.188	-0.229402	1.188	-0.233157
1.19	-0.229808	1.19	-0.23352
1.192	-0.230209	1.192	-0.233877
1.194	-0.230604	1.194	-0.23423
1.196	-0.230992	1.196	-0.234577
1.198	-0.231376	1.198	-0.23492
1.2	-0.231753	1.2	-0.235258
1.202	-0.232125	1.202	-0.235591
1.204	-0.232492	1.204	-0.23592
1.206	-0.232853	1.206	-0.236244
1.208	-0.233209	1.208	-0.236563
1.21	-0.23356	1.21	-0.236878
1.212	-0.233905	1.212	-0.237188
1.214	-0.234246	1.214	-0.237494
1.216	-0.234581	1.216	-0.237796
1.218	-0.234912	1.218	-0.238094
1.22	-0.235238	1.22	-0.238387
1.222	-0.235559	1.222	-0.238676
1.224	-0.235875	1.224	-0.238962
1.226	-0.236187	1.226	-0.239243
1.228	-0.236494	1.228	-0.23952
1.23	-0.236797	1.23	-0.239793
1.232	-0.237095	1.232	-0.240063
1.234	-0.237389	1.234	-0.240328
1.236	-0.237679	1.236	-0.24059
1.238	-0.237965	1.238	-0.240848
1.24	-0.238246	1.24	-0.241103
1.242	-0.238524	1.242	-0.241354
1.244	-0.238797	1.244	-0.241601
1.246	-0.239067	1.246	-0.241845
1.248	-0.239332	1.248	-0.242085
1.25	-0.239594	1.25	-0.242322
1.252	-0.239852	1.252	-0.242556
1.254	-0.240107	1.254	-0.242786
1.256	-0.240358	1.256	-0.243013
1.258	-0.240605	1.258	-0.243236
1.26	-0.240849	1.26	-0.243457
1.262	-0.241089	1.262	-0.243674
1.264	-0.241326	1.264	-0.243888
1.266	-0.24156	1.266	-0.244099
1.268	-0.24179	1.268	-0.244307
1.27	-0.242018	1.27	-0.244512
1.272	-0.242242	1.272	-0.244714
1.274	-0.242463	1.274	-0.244913
[truncated: 373 more rows]

## Sheet: A5_left
_dynamic_x	_dynamic_y	_fixed_x	_fixed_y
-2.722	0	-2.722	0
-2.72	0	-2.72	0
-2.718	0	-2.718	0
-2.716	0	-2.716	0
-2.714	0	-2.714	0
-2.712	0	-2.712	0
-2.71	0	-2.71	0
-2.708	0	-2.708	0
-2.706	0	-2.706	0
-2.704	0	-2.704	0
-2.702	0	-2.702	0
-2.7	0	-2.7	0
-2.698	0	-2.698	0
-2.696	0	-2.696	0
-2.694	0	-2.694	0
-2.692	0	-2.692	0
-2.69	0	-2.69	0
-2.688	0	-2.688	0
-2.686	0	-2.686	0
-2.684	0	-2.684	0
-2.682	0	-2.682	0
-2.68	0	-2.68	0
-2.678	0	-2.678	0
-2.676	0	-2.676	0
-2.674	0	-2.674	0
-2.672	0	-2.672	0
-2.67	0	-2.67	0
-2.668	0	-2.668	0
-2.666	0	-2.666	0
-2.664	0	-2.664	0
-2.662	0	-2.662	0
-2.66	0	-2.66	0
-2.658	0	-2.658	0
-2.656	0	-2.656	0
-2.654	0	-2.654	0
-2.652	0	-2.652	0
-2.65	0	-2.65	0
-2.648	0	-2.648	0
-2.646	0	-2.646	0
-2.644	0	-2.644	0
-2.642	0	-2.642	0
-2.64	0	-2.64	0
-2.638	0	-2.638	0
-2.636	0	-2.636	0
-2.634	0	-2.634	0
-2.632	0	-2.632	0
-2.63	0	-2.63	0
-2.628	0	-2.628	0
-2.626	0	-2.626	0
-2.624	0	-2.624	0
-2.622	0	-2.622	0
-2.62	0	-2.62	0
-2.618	0	-2.618	0
-2.616	0	-2.616	0
-2.614	0	-2.614	0
-2.612	0	-2.612	0
-2.61	0	-2.61	0
-2.608	0	-2.608	0
-2.606	0	-2.606	0
-2.604	0	-2.604	0
-2.602	0	-2.602	0
-2.6	0	-2.6	0
-2.598	0	-2.598	0
-2.596	0	-2.596	0
-2.594	0	-2.594	0
-2.592	0	-2.592	0
-2.59	0	-2.59	0
-2.588	0	-2.588	0
-2.586	0	-2.586	0
-2.584	0	-2.584	0
-2.582	0	-2.582	0
-2.58	0	-2.58	0
-2.578	0	-2.578	0
-2.576	0	-2.576	0
-2.574	0	-2.574	0
-2.572	0	-2.572	0
-2.57	0	-2.57	0
-2.568	0	-2.568	0
-2.566	0	-2.566	0
-2.564	0	-2.564	0
-2.562	0	-2.562	0
-2.56	0	-2.56	0
-2.558	0	-2.558	0
-2.556	0	-2.556	0
-2.554	0	-2.554	0
-2.552	0	-2.552	0
-2.55	0	-2.55	0
-2.548	0	-2.548	0
-2.546	0	-2.546	0
-2.544	0	-2.544	0
-2.542	0	-2.542	0
-2.54	0	-2.54	0
-2.538	0	-2.538	0
-2.536	0	-2.536	0
-2.534	0	-2.534	0
-2.532	0	-2.532	0
-2.53	0	-2.53	0
-2.528	0	-2.528	0
-2.526	0	-2.526	0
-2.524	0	-2.524	0
-2.522	0	-2.522	0
-2.52	0	-2.52	0
-2.518	0	-2.518	0
-2.516	0	-2.516	0
-2.514	0	-2.514	0
-2.512	0	-2.512	0
-2.51	0	-2.51	0
-2.508	0	-2.508	0
-2.506	0	-2.506	0
-2.504	0	-2.504	0
-2.502	0	-2.502	0
-2.5	0	-2.5	0
-2.498	0	-2.498	0
-2.496	0	-2.496	0
-2.494	0	-2.494	0
-2.492	0	-2.492	0
-2.49	0	-2.49	0
-2.488	0	-2.488	0
-2.486	0	-2.486	0
-2.484	0	-2.484	0
-2.482	0	-2.482	0
-2.48	0	-2.48	0
-2.478	0	-2.478	0
-2.476	0	-2.476	0
-2.474	0	-2.474	0
-2.472	0	-2.472	0
-2.47	0	-2.47	0
-2.468	0	-2.468	0
-2.466	0	-2.466	0
-2.464	0	-2.464	0
-2.462	0	-2.462	0
-2.46	0	-2.46	0
-2.458	0	-2.458	0
-2.456	0	-2.456	0
-2.454	0	-2.454	0
-2.452	0	-2.452	0
-2.45	0	-2.45	0
-2.448	0	-2.448	0
-2.446	0	-2.446	0
-2.444	0	-2.444	0
-2.442	0	-2.442	0
-2.44	0	-2.44	0
-2.438	0	-2.438	0
-2.436	0	-2.436	0
-2.434	0	-2.434	0
-2.432	0	-2.432	0
-2.43	0	-2.43	0
-2.428	0	-2.428	0
-2.426	0	-2.426	0
-2.424	0	-2.424	0
-2.422	0	-2.422	0
-2.42	0	-2.42	0
-2.418	0	-2.418	0
-2.416	0	-2.416	0
-2.414	0	-2.414	0
-2.412	0	-2.412	0
-2.41	0	-2.41	0
-2.408	0	-2.408	0
-2.406	0	-2.406	0
-2.404	0	-2.404	0
-2.402	0	-2.402	0
-2.4	0	-2.4	0
-2.398	0	-2.398	0
-2.396	0	-2.396	0
-2.394	0	-2.394	0
-2.392	0	-2.392	0
-2.39	0	-2.39	0
-2.388	0	-2.388	0
-2.386	0	-2.386	0
-2.384	0	-2.384	0
-2.382	0	-2.382	0
-2.38	0	-2.38	0
-2.378	0	-2.378	0
-2.376	0	-2.376	0
-2.374	0	-2.374	0
-2.372	0	-2.372	0
-2.37	0	-2.37	0
-2.368	0	-2.368	0
-2.366	0	-2.366	0
-2.364	0	-2.364	0
-2.362	0	-2.362	0
-2.36	0	-2.36	0
-2.358	0	-2.358	0
-2.356	0	-2.356	0
-2.354	0	-2.354	0
-2.352	0	-2.352	0
-2.35	0	-2.35	0
-2.348	0	-2.348	0
-2.346	0	-2.346	0
-2.344	0	-2.344	0
-2.342	0	-2.342	0
-2.34	0	-2.34	0
-2.338	0	-2.338	0
-2.336	0	-2.336	0
-2.334	0	-2.334	0
-2.332	0	-2.332	0
-2.33	0	-2.33	0
-2.328	0	-2.328	0
-2.326	0	-2.326	0
-2.324	0	-2.324	0
-2.322	0	-2.322	0
-2.32	0	-2.32	0
-2.318	0	-2.318	0
-2.316	0	-2.316	0
-2.314	0	-2.314	0
-2.312	0	-2.312	0
-2.31	0	-2.31	0
-2.308	0	-2.308	0
-2.306	0	-2.306	0
-2.304	0	-2.304	0
-2.302	0	-2.302	0
-2.3	0	-2.3	0
-2.298	0	-2.298	0
-2.296	0	-2.296	0
-2.294	0	-2.294	0
-2.292	0	-2.292	0
-2.29	0	-2.29	0
-2.288	0	-2.288	0
-2.286	0	-2.286	0
-2.284	0	-2.284	0
-2.282	0	-2.282	0
-2.28	0	-2.28	0
-2.278	0	-2.278	0
-2.276	0	-2.276	0
-2.274	0	-2.274	0
-2.272	0	-2.272	0
-2.27	0	-2.27	0
-2.268	0	-2.268	0
-2.266	0	-2.266	0
-2.264	0	-2.264	0
-2.262	0	-2.262	0
-2.26	0	-2.26	0
-2.258	0	-2.258	0
-2.256	0	-2.256	0
-2.254	0	-2.254	0
-2.252	0	-2.252	0
-2.25	0	-2.25	0
-2.248	0	-2.248	0
-2.246	0	-2.246	0
-2.244	0	-2.244	0
-2.242	0	-2.242	0
-2.24	0	-2.24	0
-2.238	0	-2.238	0
-2.236	0	-2.236	0
-2.234	0	-2.234	0
-2.232	0	-2.232	0
-2.23	0	-2.23	0
-2.228	0	-2.228	0
-2.226	0	-2.226	0
-2.224	0	-2.224	0
-2.222	0	-2.222	0
-2.22	0	-2.22	0
-2.218	0	-2.218	0
-2.216	0	-2.216	0
-2.214	0	-2.214	0
-2.212	0	-2.212	0
-2.21	0	-2.21	0
-2.208	0	-2.208	0
-2.206	0	-2.206	0
-2.204	0	-2.204	0
-2.202	0	-2.202	0
-2.2	0	-2.2	0
-2.198	0	-2.198	0
-2.196	0	-2.196	0
-2.194	0	-2.194	0
-2.192	0	-2.192	0
-2.19	0	-2.19	0
-2.188	0	-2.188	0
-2.186	0	-2.186	0
-2.184	0	-2.184	0
-2.182	0	-2.182	0
-2.18	0	-2.18	0
-2.178	0	-2.178	0
-2.176	0	-2.176	0
-2.174	0	-2.174	0
-2.172	0	-2.172	0
-2.17	0	-2.17	0
-2.168	0	-2.168	0
-2.166	0	-2.166	0
-2.164	0	-2.164	0
-2.162	0	-2.162	0
-2.16	0	-2.16	0
-2.158	0	-2.158	0
-2.156	0	-2.156	0
-2.154	0	-2.154	0
-2.152	0	-2.152	0
-2.15	0	-2.15	0
-2.148	0	-2.148	0
-2.146	0	-2.146	0
-2.144	0	-2.144	0
-2.142	0	-2.142	0
-2.14	0	-2.14	0
-2.138	0	-2.138	0
-2.136	0	-2.136	0
-2.134	0	-2.134	0
-2.132	0	-2.132	0
-2.13	0	-2.13	0
-2.128	0	-2.128	0
-2.126	0	-2.126	0
-2.124	0	-2.124	0
-2.122	0	-2.122	0
-2.12	0	-2.12	0
-2.118	0	-2.118	0
-2.116	0	-2.116	0
-2.114	0	-2.114	0
-2.112	0	-2.112	0
-2.11	0	-2.11	0
-2.108	0	-2.108	0
-2.106	0	-2.106	0
-2.104	0	-2.104	0
-2.102	0	-2.102	0
-2.1	0	-2.1	0
-2.098	0	-2.098	0
-2.096	0	-2.096	0
-2.094	0	-2.094	0
-2.092	0	-2.092	0
-2.09	0	-2.09	0
-2.088	0	-2.088	0
-2.086	0	-2.086	0
-2.084	0	-2.084	0
-2.082	0	-2.082	0
-2.08	0	-2.08	0
-2.078	0	-2.078	0
-2.076	0	-2.076	0
-2.074	0	-2.074	0
-2.072	0	-2.072	0
-2.07	0	-2.07	0
-2.068	0	-2.068	0
-2.066	0	-2.066	0
-2.064	0	-2.064	0
-2.062	0	-2.062	0
-2.06	0	-2.06	0
-2.058	0	-2.058	0
-2.056	0	-2.056	0
-2.054	0	-2.054	0
-2.052	0	-2.052	0
-2.05	0	-2.05	0
-2.048	0	-2.048	0
-2.046	0	-2.046	0
-2.044	0	-2.044	0
-2.042	0	-2.042	0
-2.04	0	-2.04	0
-2.038	0	-2.038	0
-2.036	0	-2.036	0
-2.034	0	-2.034	0
-2.032	0	-2.032	0
-2.03	0	-2.03	0
-2.028	0	-2.028	0
-2.026	0	-2.026	0
-2.024	0	-2.024	0
-2.022	0	-2.022	0
-2.02	0	-2.02	0
-2.018	0	-2.018	0
-2.016	0	-2.016	0
-2.014	0	-2.014	0
-2.012	0	-2.012	0
-2.01	0	-2.01	0
-2.008	0	-2.008	0
-2.006	0	-2.006	0
-2.004	0	-2.004	0
-2.002	0	-2.002	0
-2	0	-2	0
-1.998	0	-1.998	0
-1.996	0	-1.996	0
-1.994	0	-1.994	0
-1.992	0	-1.992	0
-1.99	0	-1.99	0
-1.988	0	-1.988	0
-1.986	0	-1.986	0
-1.984	0	-1.984	0
-1.982	0	-1.982	0
-1.98	0	-1.98	0
-1.978	0	-1.978	0
-1.976	0	-1.976	0
-1.974	0	-1.974	0
-1.972	0	-1.972	0
-1.97	0	-1.97	0
-1.968	0	-1.968	0
-1.966	0	-1.966	0
-1.964	0	-1.964	0
-1.962	0	-1.962	0
-1.96	0	-1.96	0
-1.958	0	-1.958	0
-1.956	0	-1.956	0
-1.954	0	-1.954	0
-1.952	0	-1.952	0
-1.95	0	-1.95	0
-1.948	0	-1.948	0
-1.946	0	-1.946	0
-1.944	0	-1.944	0
-1.942	0	-1.942	0
-1.94	0	-1.94	0
-1.938	0	-1.938	0
-1.936	0	-1.936	0
-1.934	0	-1.934	0
-1.932	0	-1.932	0
-1.93	0	-1.93	0
-1.928	0	-1.928	0
-1.926	0	-1.926	0
-1.924	0	-1.924	0
-1.922	0	-1.922	0
-1.92	0	-1.92	0
-1.918	0	-1.918	0
-1.916	0	-1.916	0
-1.914	0	-1.914	0
-1.912	0	-1.912	0
-1.91	0	-1.91	0
-1.908	0	-1.908	0
-1.906	0	-1.906	0
-1.904	0	-1.904	0
-1.902	0	-1.902	0
-1.9	0	-1.9	0
-1.898	0	-1.898	0
-1.896	0	-1.896	0
-1.894	0	-1.894	0
-1.892	0	-1.892	0
-1.89	0	-1.89	0
-1.888	0	-1.888	0
-1.886	0	-1.886	0
-1.884	0	-1.884	0
-1.882	0	-1.882	0
-1.88	0	-1.88	0
-1.878	0	-1.878	0
-1.876	0	-1.876	0
-1.874	0	-1.874	0
-1.872	0	-1.872	0
-1.87	0	-1.87	0
-1.868	0	-1.868	0
-1.866	0	-1.866	0
-1.864	0	-1.864	0
-1.862	0	-1.862	0
-1.86	0	-1.86	0
-1.858	0	-1.858	0
-1.856	0	-1.856	0
-1.854	0	-1.854	0
-1.852	0	-1.852	0
-1.85	0	-1.85	0
-1.848	0	-1.848	0
-1.846	0	-1.846	0
-1.844	0	-1.844	0
-1.842	0	-1.842	0
-1.84	0	-1.84	0
-1.838	0	-1.838	0
-1.836	0	-1.836	0
-1.834	0	-1.834	0
-1.832	0	-1.832	0
-1.83	0	-1.83	0
-1.828	0	-1.828	0
-1.826	0	-1.826	0
-1.824	0	-1.824	0
-1.822	0	-1.822	0
-1.82	0	-1.82	0
-1.818	0	-1.818	0
-1.816	0	-1.816	0
-1.814	0	-1.814	0
-1.812	0	-1.812	0
-1.81	0	-1.81	0
-1.808	0	-1.808	0
-1.806	0	-1.806	0
-1.804	0	-1.804	0
-1.802	0	-1.802	0
-1.8	0	-1.8	0
-1.798	0	-1.798	0
-1.796	0	-1.796	0
-1.794	0	-1.794	0
-1.792	0	-1.792	0
-1.79	0	-1.79	0
-1.788	0	-1.788	0
-1.786	0	-1.786	0
-1.784	0	-1.784	0
-1.782	0	-1.782	0
-1.78	0	-1.78	0
-1.778	0	-1.778	0
-1.776	0	-1.776	0
-1.774	0	-1.774	0
-1.772	0	-1.772	0
-1.77	0	-1.77	0
-1.768	0	-1.768	0
-1.766	0	-1.766	0
-1.764	0	-1.764	0
-1.762	0	-1.762	0
-1.76	0	-1.76	0
-1.758	0	-1.758	0
-1.756	0	-1.756	0
-1.754	0	-1.754	0
-1.752	0	-1.752	0
-1.75	0	-1.75	0
-1.748	0	-1.748	0
-1.746	0	-1.746	0
-1.744	0	-1.744	0
-1.742	0	-1.742	0
-1.74	0	-1.74	0
-1.738	0	-1.738	0
-1.736	0	-1.736	0
-1.734	0	-1.734	0
-1.732	0	-1.732	0
-1.73	0	-1.73	0
-1.728	0	-1.728	0
-1.726	0	-1.726	0
-1.724	0	-1.724	0
-1.722	0	-1.722	0
-1.72	0	-1.72	0
-1.718	0	-1.718	0
-1.716	0	-1.716	0
-1.714	0	-1.714	0
-1.712	0	-1.712	0
-1.71	0	-1.71	0
-1.708	0	-1.708	0
-1.706	0	-1.706	0
-1.704	0	-1.704	0
-1.702	0	-1.702	0
-1.7	0	-1.7	0
-1.698	0	-1.698	0
-1.696	0	-1.696	0
-1.694	0	-1.694	0
-1.692	0	-1.692	0
-1.69	0	-1.69	0
-1.688	0	-1.688	0
-1.686	0	-1.686	0
-1.684	0	-1.684	0
-1.682	0	-1.682	0
-1.68	0	-1.68	0
-1.678	0	-1.678	0
-1.676	0	-1.676	0
-1.674	0	-1.674	0
-1.672	0	-1.672	0
-1.67	0	-1.67	0
-1.668	0	-1.668	0
-1.666	0	-1.666	0
-1.664	0	-1.664	0
-1.662	0	-1.662	0
-1.66	0	-1.66	0
-1.658	0	-1.658	0
-1.656	0	-1.656	0
-1.654	0	-1.654	0
-1.652	0	-1.652	0
-1.65	0	-1.65	0
-1.648	0	-1.648	0
-1.646	0	-1.646	0
-1.644	0	-1.644	0
-1.642	0	-1.642	0
-1.64	0	-1.64	0
-1.638	0	-1.638	0
-1.636	0	-1.636	0
-1.634	0	-1.634	0
-1.632	0	-1.632	0
-1.63	0	-1.63	0
-1.628	0	-1.628	0
-1.626	0	-1.626	0
-1.624	0	-1.624	0
-1.622	0	-1.622	0
-1.62	0	-1.62	0
-1.618	0	-1.618	0
-1.616	0	-1.616	0
-1.614	0	-1.614	0
-1.612	0	-1.612	0
-1.61	0	-1.61	0
-1.608	0	-1.608	0
-1.606	0	-1.606	0
-1.604	0	-1.604	0
-1.602	0	-1.602	0
-1.6	0	-1.6	0
-1.598	0	-1.598	0
-1.596	0	-1.596	0
-1.594	0	-1.594	0
-1.592	0	-1.592	0
-1.59	0	-1.59	0
-1.588	0	-1.588	0
-1.586	0	-1.586	0
-1.584	0	-1.584	0
-1.582	0	-1.582	0
-1.58	0	-1.58	0
-1.578	0	-1.578	0
-1.576	0	-1.576	0
-1.574	0	-1.574	0
-1.572	0	-1.572	0
-1.57	0	-1.57	0
-1.568	0	-1.568	0
-1.566	0	-1.566	0
-1.564	0	-1.564	0
-1.562	0	-1.562	0
-1.56	0	-1.56	0
-1.558	0	-1.558	0
-1.556	0	-1.556	0
-1.554	0	-1.554	0
-1.552	0	-1.552	0
-1.55	0	-1.55	0
-1.548	0	-1.548	0
-1.546	0	-1.546	0
-1.544	0	-1.544	0
-1.542	0	-1.542	0
-1.54	0	-1.54	0
-1.538	0	-1.538	0
-1.536	0	-1.536	0
-1.534	0	-1.534	0
-1.532	0	-1.532	0
-1.53	0	-1.53	0
-1.528	0	-1.528	0
-1.526	0	-1.526	0
-1.524	0	-1.524	0
-1.522	0	-1.522	0
-1.52	0	-1.52	0
-1.518	0	-1.518	0
-1.516	0	-1.516	0
-1.514	0	-1.514	0
-1.512	0	-1.512	0
-1.51	0	-1.51	0
-1.508	0	-1.508	0
-1.506	0	-1.506	0
-1.504	0	-1.504	0
-1.502	0	-1.502	0
-1.5	0	-1.5	0
-1.498	0	-1.498	0
-1.496	0	-1.496	0
-1.494	0	-1.494	0
-1.492	0	-1.492	0
-1.49	0	-1.49	0
-1.488	0	-1.488	0
-1.486	0	-1.486	0
-1.484	0	-1.484	0
-1.482	0	-1.482	0
-1.48	0	-1.48	0
-1.478	0	-1.478	0
-1.476	0	-1.476	0
-1.474	0	-1.474	0
-1.472	0	-1.472	0
-1.47	0	-1.47	0
-1.468	0	-1.468	0
-1.466	0	-1.466	0
-1.464	0	-1.464	0
-1.462	0	-1.462	0
-1.46	0	-1.46	0
-1.458	0	-1.458	0
-1.456	0	-1.456	0
-1.454	0	-1.454	0
-1.452	0	-1.452	0
-1.45	0	-1.45	0
-1.448	0	-1.448	0
-1.446	0	-1.446	0
-1.444	0	-1.444	0
-1.442	0	-1.442	0
-1.44	0	-1.44	0
-1.438	0	-1.438	0
-1.436	0	-1.436	0
-1.434	0	-1.434	0
-1.432	0	-1.432	0
-1.43	0	-1.43	0
-1.428	0	-1.428	0
-1.426	0	-1.426	0
-1.424	0	-1.424	0
-1.422	0	-1.422	0
-1.42	0	-1.42	0
-1.418	0	-1.418	0
-1.416	0	-1.416	0
-1.414	0	-1.414	0
-1.412	0	-1.412	0
-1.41	0	-1.41	0
-1.408	0	-1.408	0
-1.406	0	-1.406	0
-1.404	0	-1.404	0
-1.402	0	-1.402	0
-1.4	0	-1.4	0
-1.398	0	-1.398	0
-1.396	0	-1.396	0
-1.394	0	-1.394	0
-1.392	0	-1.392	0
-1.39	0	-1.39	0
-1.388	0	-1.388	0
-1.386	0	-1.386	0
-1.384	0	-1.384	0
-1.382	0	-1.382	0
-1.38	0	-1.38	0
-1.378	0	-1.378	0
-1.376	0	-1.376	0
-1.374	0	-1.374	0
-1.372	0	-1.372	0
-1.37	0	-1.37	0
-1.368	0	-1.368	0
-1.366	0	-1.366	0
-1.364	0	-1.364	0
-1.362	0	-1.362	0
-1.36	0	-1.36	0
-1.358	0	-1.358	0
-1.356	0	-1.356	0
-1.354	0	-1.354	0
-1.352	0	-1.352	0
-1.35	0	-1.35	0
-1.348	0	-1.348	0
-1.346	0	-1.346	0
-1.344	0	-1.344	0
-1.342	0	-1.342	0
-1.34	0	-1.34	0
-1.338	0	-1.338	0
-1.336	0	-1.336	0
-1.334	0	-1.334	0
-1.332	0	-1.332	0
-1.33	0	-1.33	0
-1.328	0	-1.328	0
-1.326	0	-1.326	0
-1.324	0	-1.324	0
-1.322	0	-1.322	0
-1.32	0	-1.32	0
-1.318	0	-1.318	0
-1.316	0	-1.316	0
-1.314	0	-1.314	0
-1.312	0	-1.312	0
-1.31	0	-1.31	0
-1.308	0	-1.308	0
-1.306	0	-1.306	0
-1.304	0	-1.304	0
-1.302	0	-1.302	0
-1.3	0	-1.3	0
-1.298	0	-1.298	0
-1.296	0	-1.296	0
-1.294	0	-1.294	0
-1.292	0	-1.292	0
-1.29	0	-1.29	0
-1.288	0	-1.288	0
-1.286	0	-1.286	0
-1.284	0	-1.284	0
-1.282	0	-1.282	0
-1.28	0	-1.28	0
-1.278	0	-1.278	0
-1.276	0	-1.276	0
-1.274	0	-1.274	0
-1.272	0	-1.272	0
-1.27	0	-1.27	0
-1.268	0	-1.268	0
-1.266	0	-1.266	0
-1.264	0	-1.264	0
-1.262	0	-1.262	0
-1.26	0	-1.26	0
-1.258	0	-1.258	0
-1.256	0	-1.256	0
-1.254	0	-1.254	0
-1.252	0	-1.252	0
-1.25	0	-1.25	0
-1.248	0	-1.248	0
-1.246	0	-1.246	0
-1.244	0	-1.244	0
-1.242	0	-1.242	0
-1.24	0	-1.24	0
-1.238	0	-1.238	0
-1.236	0	-1.236	0
-1.234	0	-1.234	0
-1.232	0	-1.232	0
-1.23	0	-1.23	0
-1.228	0	-1.228	0
-1.226	0	-1.226	0
-1.224	0	-1.224	0
-1.222	0	-1.222	0
-1.22	0	-1.22	0
-1.218	0	-1.218	0
-1.216	0	-1.216	0
-1.214	0	-1.214	0
-1.212	0	-1.212	0
-1.21	0	-1.21	0
-1.208	0	-1.208	0
-1.206	0	-1.206	0
-1.204	0	-1.204	0
-1.202	0	-1.202	0
-1.2	0	-1.2	0
-1.198	0	-1.198	0
-1.196	0	-1.196	0
-1.194	0	-1.194	0
-1.192	0	-1.192	0
-1.19	0	-1.19	0
-1.188	0	-1.188	0
-1.186	0	-1.186	0
-1.184	0	-1.184	0
-1.182	0	-1.182	0
-1.18	0	-1.18	0
-1.178	0	-1.178	0
-1.176	0	-1.176	0
-1.174	0	-1.174	0
-1.172	0	-1.172	0
-1.17	0	-1.17	0
-1.168	0	-1.168	0
-1.166	0	-1.166	0
-1.164	0	-1.164	0
-1.162	0	-1.162	0
-1.16	0	-1.16	0
-1.158	0	-1.158	0
-1.156	0	-1.156	0
-1.154	0	-1.154	0
-1.152	0	-1.152	0
-1.15	0	-1.15	0
-1.148	0	-1.148	0
-1.146	0	-1.146	0
-1.144	0	-1.144	0
-1.142	0	-1.142	0
-1.14	0	-1.14	0
-1.138	0	-1.138	0
-1.136	0	-1.136	0
-1.134	0	-1.134	0
-1.132	0	-1.132	0
-1.13	0	-1.13	0
-1.128	0	-1.128	0
-1.126	0	-1.126	0
-1.124	0	-1.124	0
-1.122	0	-1.122	0
-1.12	0	-1.12	0
-1.118	0	-1.118	0
-1.116	0	-1.116	0
-1.114	0	-1.114	0
-1.112	0	-1.112	0
-1.11	0	-1.11	0
-1.108	0	-1.108	0
-1.106	0	-1.106	0
-1.104	0	-1.104	0
-1.102	0	-1.102	0
-1.1	0	-1.1	0
-1.098	0	-1.098	0
-1.096	0	-1.096	0
-1.094	0	-1.094	0
-1.092	0	-1.092	0
-1.09	0	-1.09	0
-1.088	0	-1.088	0
-1.086	0	-1.086	0
-1.084	0	-1.084	0
-1.082	0	-1.082	0
-1.08	0	-1.08	0
-1.078	0	-1.078	0
-1.076	0	-1.076	0
-1.074	0	-1.074	0
-1.072	0	-1.072	0
-1.07	0	-1.07	0
-1.068	0	-1.068	0
-1.066	0	-1.066	0
-1.064	0	-1.064	0
-1.062	0	-1.062	0
-1.06	0	-1.06	0
-1.058	0	-1.058	0
-1.056	0	-1.056	0
-1.054	0	-1.054	0
-1.052	0	-1.052	0
-1.05	0	-1.05	0
-1.048	0	-1.048	0
-1.046	0	-1.046	0
-1.044	0	-1.044	0
-1.042	0	-1.042	0
-1.04	0	-1.04	0
-1.038	0	-1.038	0
-1.036	0	-1.036	0
-1.034	0	-1.034	0
-1.032	0	-1.032	0
-1.03	0	-1.03	0
-1.028	0	-1.028	0
-1.026	0	-1.026	0
-1.024	0	-1.024	0
-1.022	0	-1.022	0
-1.02	0	-1.02	0
-1.018	0	-1.018	0
-1.016	0	-1.016	0
-1.014	0	-1.014	0
-1.012	0	-1.012	0
-1.01	0	-1.01	0
-1.008	0	-1.008	0
-1.006	0	-1.006	0
-1.004	0	-1.004	0
-1.002	0	-1.002	0
-1	0	-1	0
-0.998	0	-0.998	0
-0.996	0	-0.996	0
-0.994	0	-0.994	0
-0.992	0	-0.992	0
-0.99	0	-0.99	0
-0.988	0	-0.988	0
-0.986	0	-0.986	0
-0.984	0	-0.984	0
-0.982	0	-0.982	0
-0.98	0	-0.98	0
-0.978	0	-0.978	0
-0.976	0	-0.976	0
-0.974	0	-0.974	0
-0.972	0	-0.972	0
-0.97	0	-0.97	0
-0.968	0	-0.968	0
-0.966	0	-0.966	0
-0.964	0	-0.964	0
-0.962	0	-0.962	0
-0.96	0	-0.96	0
-0.958	0	-0.958	0
-0.956	0	-0.956	0
-0.954	0	-0.954	0
-0.952	0	-0.952	0
-0.95	0	-0.95	0
-0.948	0	-0.948	0
-0.946	0	-0.946	0
-0.944	0	-0.944	0
-0.942	0	-0.942	0
-0.94	0	-0.94	0
-0.938	0	-0.938	0
-0.936	0	-0.936	0
-0.934	0	-0.934	0
-0.932	0	-0.932	0
-0.93	0	-0.93	0
-0.928	0	-0.928	0
-0.926	0	-0.926	0
-0.924	0	-0.924	0
-0.922	0	-0.922	0
-0.92	0	-0.92	0
-0.918	0	-0.918	0
-0.916	0	-0.916	0
-0.914	0	-0.914	0
-0.912	0	-0.912	0
-0.91	0	-0.91	0
-0.908	0	-0.908	0
-0.906	0	-0.906	0
-0.904	0	-0.904	0
-0.902	0	-0.902	0
-0.9	0	-0.9	0
-0.898	0	-0.898	0
-0.896	0	-0.896	0
-0.894	0	-0.894	0
-0.892	0	-0.892	0
-0.89	0	-0.89	0
-0.888	0	-0.888	0
-0.886	0	-0.886	0
-0.884	0	-0.884	0
-0.882	0	-0.882	0
-0.88	0	-0.88	0
-0.878	0	-0.878	0
-0.876	0	-0.876	0
-0.874	0	-0.874	0
-0.872	0	-0.872	0
-0.87	0	-0.87	0
-0.868	0	-0.868	0
-0.866	0	-0.866	0
-0.864	0	-0.864	0
-0.862	0	-0.862	0
-0.86	0	-0.86	0
-0.858	0	-0.858	0
-0.856	0	-0.856	0
-0.854	0	-0.854	0
-0.852	0	-0.852	0
-0.85	0	-0.85	0
-0.848	0	-0.848	0
-0.846	0	-0.846	0
-0.844	0	-0.844	0
-0.842	0	-0.842	0
-0.84	0	-0.84	0
-0.838	0	-0.838	0
-0.836	0	-0.836	0
-0.834	0	-0.834	0
-0.832	0	-0.832	0
-0.83	0	-0.83	0
-0.828	0	-0.828	0
-0.826	0	-0.826	0
-0.824	0	-0.824	0
-0.822	0	-0.822	0
-0.82	0	-0.82	0
-0.818	0	-0.818	0
-0.816	0	-0.816	0
-0.814	0	-0.814	0
-0.812	0	-0.812	0
-0.81	0	-0.81	0
-0.808	0	-0.808	0
-0.806	0	-0.806	0
-0.804	0	-0.804	0
-0.802	0	-0.802	0
-0.8	0	-0.8	0
-0.798	0	-0.798	0
-0.796	0	-0.796	0
-0.794	0	-0.794	0
-0.792	0	-0.792	0
-0.79	0	-0.79	0
-0.788	0	-0.788	0
-0.786	0	-0.786	0
-0.784	0	-0.784	0
-0.782	0	-0.782	0
-0.78	0	-0.78	0
-0.778	0	-0.778	0
-0.776	0	-0.776	0
-0.774	0	-0.774	0
-0.772	0	-0.772	0
-0.77	0	-0.77	0
-0.768	0	-0.768	0
-0.766	0	-0.766	0
-0.764	0	-0.764	0
-0.762	0	-0.762	0
-0.76	0	-0.76	0
-0.758	0	-0.758	0
-0.756	0	-0.756	0
-0.754	0	-0.754	0
-0.752	0	-0.752	0
-0.75	0	-0.75	0
-0.748	0	-0.748	0
-0.746	0	-0.746	0
-0.744	0	-0.744	0
-0.742	0	-0.742	0
-0.74	0	-0.74	0
-0.738	0	-0.738	0
-0.736	0	-0.736	0
-0.734	0	-0.734	0
-0.732	0	-0.732	0
-0.73	0	-0.73	0
-0.728	0	-0.728	0
-0.726	0	-0.726	0
-0.724	0	-0.724	0
-0.722	0	-0.722	0
-0.72	0	-0.72	0
-0.718	0	-0.718	0
-0.716	0	-0.716	0
-0.714	0	-0.714	0
-0.712	0	-0.712	0
-0.71	0	-0.71	0
-0.708	0	-0.708	0
-0.706	0	-0.706	0
-0.704	0	-0.704	0
-0.702	0	-0.702	0
-0.7	0	-0.7	0
-0.698	0	-0.698	0
-0.696	0	-0.696	0
-0.694	0	-0.694	0
-0.692	0	-0.692	0
-0.69	0	-0.69	0
-0.688	0	-0.688	0
-0.686	0	-0.686	0
-0.684	0	-0.684	0
-0.682	0	-0.682	0
-0.68	0	-0.68	0
-0.678	0	-0.678	0
-0.676	0	-0.676	0
-0.674	0	-0.674	0
-0.672	0	-0.672	0
-0.67	0	-0.67	0
-0.668	0	-0.668	0
-0.666	0	-0.666	0
-0.664	0	-0.664	0
-0.662	0	-0.662	0
-0.66	0	-0.66	0
-0.658	0	-0.658	0
-0.656	0	-0.656	0
-0.654	0	-0.654	0
-0.652	0	-0.652	0
-0.65	0	-0.65	0
-0.648	0	-0.648	0
-0.646	0	-0.646	0
-0.644	0	-0.644	0
-0.642	0	-0.642	0
-0.64	0	-0.64	0
-0.638	0	-0.638	0
-0.636	0	-0.636	0
-0.634	0	-0.634	0
-0.632	0	-0.632	0
-0.63	0	-0.63	0
-0.628	0	-0.628	0
-0.626	0	-0.626	0
-0.624	0	-0.624	0
-0.622	0	-0.622	0
-0.62	0	-0.62	0
-0.618	0	-0.618	0
-0.616	0	-0.616	0
-0.614	0	-0.614	0
-0.612	0	-0.612	0
-0.61	0	-0.61	0
-0.608	0	-0.608	0
-0.606	0	-0.606	0
-0.604	0	-0.604	0
-0.602	0	-0.602	0
-0.6	0	-0.6	0
-0.598	0	-0.598	0
-0.596	0	-0.596	0
-0.594	0	-0.594	0
-0.592	0	-0.592	0
-0.59	0	-0.59	0
-0.588	0	-0.588	0
-0.586	0	-0.586	0
-0.584	0	-0.584	0
-0.582	0	-0.582	0
-0.58	0	-0.58	0
-0.578	0	-0.578	0
-0.576	0	-0.576	0
-0.574	0	-0.574	0
-0.572	0	-0.572	0
-0.57	0	-0.57	0
-0.568	0	-0.568	0
-0.566	0	-0.566	0
-0.564	0	-0.564	0
-0.562	0	-0.562	0
-0.56	0	-0.56	0
-0.558	0	-0.558	0
-0.556	0	-0.556	0
-0.554	0	-0.554	0
-0.552	0	-0.552	0
-0.55	0	-0.55	0
-0.548	0	-0.548	0
-0.546	0	-0.546	0
-0.544	0	-0.544	0
-0.542	0	-0.542	0
-0.54	0	-0.54	0
-0.538	0	-0.538	0
-0.536	0	-0.536	0
-0.534	0	-0.534	0
-0.532	0	-0.532	0
-0.53	0	-0.53	0
-0.528	0	-0.528	0
-0.526	0	-0.526	0
-0.524	0	-0.524	0
-0.522	0	-0.522	0
-0.52	0	-0.52	0
-0.518	0	-0.518	0
-0.516	0	-0.516	0
-0.514	0	-0.514	0
-0.512	0	-0.512	0
-0.51	0	-0.51	0
-0.508	0	-0.508	0
-0.506	0	-0.506	0
-0.504	0	-0.504	0
-0.502	0	-0.502	0
-0.5	0	-0.5	0
-0.498	0	-0.498	0
-0.496	0	-0.496	0
-0.494	0	-0.494	0
-0.492	0	-0.492	0
-0.49	0	-0.49	0
-0.488	0	-0.488	0
-0.486	0	-0.486	0
-0.484	0	-0.484	0
-0.482	0	-0.482	0
-0.48	0	-0.48	0
-0.478	0	-0.478	0
-0.476	0	-0.476	0
-0.474	0	-0.474	0
-0.472	0	-0.472	0
-0.47	0	-0.47	0
-0.468	0	-0.468	0
-0.466	0	-0.466	0
-0.464	0	-0.464	0
-0.462	0	-0.462	0
-0.46	0	-0.46	0
-0.458	0	-0.458	0
-0.456	0	-0.456	0
-0.454	0	-0.454	0
-0.452	0	-0.452	0
-0.45	0	-0.45	0
-0.448	0	-0.448	0
-0.446	0	-0.446	0
-0.444	0	-0.444	0
-0.442	0	-0.442	0
-0.44	0	-0.44	0
-0.438	0	-0.438	0
-0.436	0	-0.436	0
-0.434	0	-0.434	0
-0.432	0	-0.432	0
-0.43	0	-0.43	0
-0.428	0	-0.428	0
-0.426	0	-0.426	0
-0.424	0	-0.424	0
-0.422	0	-0.422	0
-0.42	0	-0.42	0
-0.418	0	-0.418	0
-0.416	0	-0.416	0
-0.414	0	-0.414	0
-0.412	0	-0.412	0
-0.41	0	-0.41	0
-0.408	0	-0.408	0
-0.406	0	-0.406	0
-0.404	0	-0.404	0
-0.402	0	-0.402	0
-0.4	0	-0.4	0
-0.398	0	-0.398	0
-0.396	0	-0.396	0
-0.394	0	-0.394	0
-0.392	0	-0.392	0
-0.39	0	-0.39	0
-0.388	0	-0.388	0
-0.386	0	-0.386	0
-0.384	0	-0.384	0
-0.382	0	-0.382	0
-0.38	0	-0.38	0
-0.378	0	-0.378	0
-0.376	0	-0.376	0
-0.374	0	-0.374	0
-0.372	0	-0.372	0
-0.37	0	-0.37	0
-0.368	0	-0.368	0
-0.366	0	-0.366	0
-0.364	0	-0.364	0
-0.362	0	-0.362	0
-0.36	0	-0.36	0
-0.358	0	-0.358	0
-0.356	0	-0.356	0
-0.354	0	-0.354	0
-0.352	0	-0.352	0
-0.35	0	-0.35	0
-0.348	0	-0.348	0
-0.346	0	-0.346	0
-0.344	0	-0.344	0
-0.342	0	-0.342	0
-0.34	0	-0.34	0
-0.338	0	-0.338	0
-0.336	0	-0.336	0
-0.334	0	-0.334	0
-0.332	0	-0.332	0
-0.33	0	-0.33	0
-0.328	0	-0.328	0
-0.326	0	-0.326	0
-0.324	0	-0.324	0
-0.322	0	-0.322	0
-0.32	0	-0.32	0
-0.318	0	-0.318	0
-0.316	0	-0.316	0
-0.314	0	-0.314	0
-0.312	0	-0.312	0
-0.31	0	-0.31	0
-0.308	0	-0.308	0
-0.306	0	-0.306	0
-0.304	0	-0.304	0
-0.302	0	-0.302	0
-0.3	0	-0.3	0
-0.298	0	-0.298	0
-0.296	0	-0.296	0
-0.294	0	-0.294	0
-0.292	0	-0.292	0
-0.29	0	-0.29	0
-0.288	0	-0.288	0
-0.286	0	-0.286	0
-0.284	0	-0.284	0
-0.282	0	-0.282	0
-0.28	0	-0.28	0
-0.278	0	-0.278	0
-0.276	0	-0.276	0
-0.274	0	-0.274	0
-0.272	0	-0.272	0
-0.27	0	-0.27	0
-0.268	0	-0.268	0
-0.266	0	-0.266	0
-0.264	0	-0.264	0
-0.262	0	-0.262	0
-0.26	0	-0.26	0
-0.258	0	-0.258	0
-0.256	0	-0.256	0
-0.254	0	-0.254	0
-0.252	0	-0.252	0
-0.25	0	-0.25	0
-0.248	0	-0.248	0
-0.246	0	-0.246	0
-0.244	0	-0.244	0
-0.242	0	-0.242	0
-0.24	0	-0.24	0
-0.238	0	-0.238	0
-0.236	0	-0.236	0
-0.234	0	-0.234	0
-0.232	0	-0.232	0
-0.23	0	-0.23	0
-0.228	0	-0.228	0
-0.226	0	-0.226	0
-0.224	0	-0.224	0
-0.222	0	-0.222	0
-0.22	0	-0.22	0
-0.218	0	-0.218	0
-0.216	0	-0.216	0
-0.214	0	-0.214	0
-0.212	0	-0.212	0
-0.21	0	-0.21	0
-0.208	0	-0.208	0
-0.206	0	-0.206	0
-0.204	0	-0.204	0
-0.202	0	-0.202	0
-0.2	0	-0.2	0
-0.198	0	-0.198	0
-0.196	0	-0.196	0
-0.194	0	-0.194	0
-0.192	0	-0.192	0
-0.19	0	-0.19	0
-0.188	0	-0.188	0
-0.186	0	-0.186	0
-0.184	0	-0.184	0
-0.182	0	-0.182	0
-0.18	0	-0.18	0
-0.178	0	-0.178	0
-0.176	0	-0.176	0
-0.174	0	-0.174	0
-0.172	0	-0.172	0
-0.17	0	-0.17	0
-0.168	0	-0.168	0
-0.166	0	-0.166	0
-0.164	0	-0.164	0
-0.162	0	-0.162	0
-0.16	0	-0.16	0
-0.158	0	-0.158	0
-0.156	0	-0.156	0
-0.154	0	-0.154	0
-0.152	0	-0.152	0
-0.15	0	-0.15	0
-0.148	0	-0.148	0
-0.146	0	-0.146	0
-0.144	0	-0.144	0
-0.142	0	-0.142	0
-0.14	0	-0.14	0
-0.138	0	-0.138	0
-0.136	0	-0.136	0
-0.134	0	-0.134	0
-0.132	0	-0.132	0
-0.13	0	-0.13	0
-0.128	0	-0.128	0
-0.126	0	-0.126	0
-0.124	0	-0.124	0
-0.122	0	-0.122	0
-0.12	0	-0.12	0
-0.118	0	-0.118	0
-0.116	0	-0.116	0
-0.114	0	-0.114	0
-0.112	0	-0.112	0
-0.11	0	-0.11	0
-0.108	0	-0.108	0
-0.106	0	-0.106	0
-0.104	0	-0.104	0
-0.102	0	-0.102	0
-0.1	0	-0.1	0
-0.098	0	-0.098	0
-0.096	0	-0.096	0
-0.094	0	-0.094	0
-0.092	0	-0.092	0
-0.09	0	-0.09	0
-0.088	0	-0.088	0
-0.086	0	-0.086	0
-0.084	0	-0.084	0
-0.082	0	-0.082	0
-0.08	0	-0.08	0
-0.078	0	-0.078	0
-0.076	0	-0.076	0
-0.074	0	-0.074	0
-0.072	0	-0.072	0
-0.07	0	-0.07	0
-0.068	0	-0.068	0
-0.066	0	-0.066	0
-0.064	0	-0.064	0
-0.062	0	-0.062	0
-0.06	0	-0.06	0
-0.058	0	-0.058	0
-0.056	0	-0.056	0
-0.054	0	-0.054	0
-0.052	0	-0.052	0
-0.05	0	-0.05	0
-0.048	0	-0.048	0
-0.046	0	-0.046	0
-0.044	0	-0.044	0
-0.042	0	-0.042	0
-0.04	0	-0.04	0
-0.038	0	-0.038	0
-0.036	0	-0.036	0
-0.034	0	-0.034	0
-0.032	0	-0.032	0
-0.03	0	-0.03	0
-0.028	0	-0.028	0
-0.026	0	-0.026	0
-0.024	0	-0.024	0
-0.022	0	-0.022	0
-0.02	0	-0.02	0
-0.018	0	-0.018	0
-0.016	0	-0.016	0
-0.014	0	-0.014	0
-0.012	0	-0.012	0
-0.01	0	-0.01	0
-0.008	0	-0.008	0
-0.006	0	-0.006	0
-0.004	0	-0.004	0
-0.002	0	-0.002	0
0	0	0	0
0.002	0	0.002	0
0.004	0	0.004	0
0.006	0	0.006	0
0.008	0	0.008	0
0.01	0	0.01	0
0.012	0	0.012	0
0.014	0	0.014	0
0.016	0	0.016	0
0.018	0	0.018	0
0.02	0	0.02	0
0.022	0	0.022	0
0.024	0	0.024	0
0.026	0	0.026	0
0.028	0	0.028	0
0.03	0	0.03	0
0.032	0	0.032	0
0.034	0	0.034	0
0.036	0	0.036	0
0.038	0	0.038	0
0.04	0	0.04	0
0.042	0	0.042	0
0.044	0	0.044	0
0.046	0	0.046	0
0.048	0	0.048	0
0.05	0	0.05	0
0.052	0	0.052	0
0.054	0	0.054	0
0.056	0	0.056	0
0.058	0	0.058	0
0.06	0	0.06	0
0.062	0	0.062	0
0.064	0	0.064	0
0.066	0	0.066	0
0.068	0	0.068	0
0.07	0	0.07	0
0.072	0	0.072	0
0.074	0	0.074	0
0.076	0	0.076	0
0.078	0	0.078	0
0.08	0	0.08	0
0.082	0	0.082	0
0.084	0	0.084	0
0.086	0	0.086	0
0.088	0	0.088	0
0.09	0	0.09	0
0.092	0	0.092	0
0.094	0	0.094	0
0.096	0	0.096	0
0.098	0	0.098	0
0.1	0	0.1	0
0.102	0	0.102	0
0.104	0	0.104	0
0.106	0	0.106	0
0.108	0	0.108	0
0.11	0	0.11	0
0.112	0	0.112	0
0.114	0	0.114	0
0.116	0	0.116	0
0.118	0	0.118	0
0.12	0	0.12	0
0.122	0	0.122	0
0.124	0	0.124	0
0.126	0	0.126	0
0.128	0	0.128	0
0.13	0	0.13	0
0.132	0	0.132	0
0.134	0	0.134	0
0.136	0	0.136	0
0.138	0	0.138	0
0.14	0	0.14	0
0.142	0	0.142	0
0.144	0	0.144	0
0.146	0	0.146	0
0.148	0	0.148	0
0.15	0	0.15	0
0.152	0	0.152	0
0.154	0	0.154	0
0.156	0	0.156	0
0.158	0	0.158	0
0.16	0	0.16	0
0.162	0	0.162	0
0.164	0	0.164	0
0.166	0	0.166	0
0.168	0	0.168	0
0.17	0	0.17	0
0.172	0	0.172	0
0.174	0	0.174	0
0.176	0	0.176	0
0.178	0	0.178	0
0.18	0	0.18	0
0.182	0	0.182	0
0.184	0.551563	0.184	0
0.186	1.91038	0.186	0
0.188	3.24046	0.188	0
0.19	4.54183	0.19	0
0.192	5.81453	0.192	0
0.194	7.05854	0.194	0
0.196	8.27384	0.196	0
0.198	9.4604	0.198	0
0.2	10.6182	0.2	0
0.202	11.747	0.202	0
0.204	12.8469	0.204	0
0.206	13.919	0.206	0
0.208	14.9642	0.208	0
0.21	15.9829	0.21	0
0.212	16.9756	0.212	0
0.214	17.9427	0.214	0
0.216	18.8845	0.216	0
0.218	19.8014	0.218	0
0.22	20.6938	0.22	0
0.222	21.5622	0.222	0
0.224	22.4067	0.224	0
0.226	23.2278	0.226	0
0.228	24.0258	0.228	0
0.23	24.801	0.23	0
0.232	25.5538	0.232	0
0.234	26.2843	0.234	0
0.236	26.993	0.236	0
0.238	27.6801	0.238	0
0.24	28.3459	0.24	0
0.242	28.9905	0.242	0
0.244	29.6144	0.244	0
0.246	30.2176	0.246	0
0.248	30.8005	0.248	0
0.25	31.3633	0.25	0
0.252	31.9061	0.252	0
0.254	32.4291	0.254	0
0.256	32.9326	0.256	0
0.258	33.4168	0.258	0
0.26	33.8822	0.26	0
0.262	34.3292	0.262	0
0.264	34.7582	0.264	0
0.266	35.1695	0.266	0
0.268	35.5636	0.268	0
0.27	35.9408	0.27	0
0.272	36.3015	0.272	0
0.274	36.6461	0.274	0
0.276	36.9748	0.276	0
0.278	37.2879	0.278	0
0.28	37.586	0.28	0
0.282	37.8691	0.282	0
0.284	38.1377	0.284	0
0.286	38.3919	0.286	0
0.288	38.6322	0.288	0
0.29	38.8588	0.29	0
0.292	39.0719	0.292	0
0.294	39.2719	0.294	0
0.296	39.4588	0.296	0
0.298	39.633	0.298	0
0.3	39.7948	0.3	0
0.302	39.9442	0.302	0
0.304	40.0816	0.304	0
0.306	40.2071	0.306	0
0.308	40.3209	0.308	0
0.31	40.4232	0.31	0
0.312	40.5142	0.312	0
0.314	40.594	0.314	0
0.316	40.6627	0.316	0
0.318	40.7206	0.318	0
0.32	40.7677	0.32	0
0.322	40.8044	0.322	0
0.324	40.8312	0.324	0
0.326	40.8484	0.326	0
0.328	40.8561	0.328	0
0.33	40.8546	0.33	0
0.332	40.8443	0.332	0
0.334	40.8253	0.334	0
0.336	40.7979	0.336	0
0.338	40.7623	0.338	0
0.34	40.7189	0.34	0
0.342	40.6677	0.342	0
0.344	40.6091	0.344	0
0.346	40.5432	0.346	0
0.348	40.4702	0.348	0
0.35	40.3904	0.35	0
0.352	40.304	0.352	0
0.354	40.2111	0.354	0
0.356	40.1119	0.356	0
0.358	40.0066	0.358	0
0.36	39.8954	0.36	0
0.362	39.7785	0.362	0
0.364	39.6559	0.364	0
0.366	39.5279	0.366	0
0.368	39.3947	0.368	0
0.37	39.2562	0.37	0
0.372	39.1128	0.372	0
0.374	38.9645	0.374	0
0.376	38.8114	0.376	0
0.378	38.6537	0.378	0
0.38	38.4914	0.38	0
0.382	38.3248	0.382	0
0.384	38.1538	0.384	0.117005
0.386	37.9786	0.386	0.601298
0.388	37.7992	0.388	1.07056
0.39	37.6158	0.39	1.5251
0.392	37.4284	0.392	1.96522
0.394	37.2372	0.394	2.39123
0.396	37.0424	0.396	2.80341
0.398	36.8443	0.398	3.20206
0.4	36.643	0.4	3.58743
0.402	36.4387	0.402	3.95982
0.404	36.2315	0.404	4.31948
0.406	36.0215	0.406	4.66667
0.408	35.8089	0.408	5.00164
0.41	35.5937	0.41	5.32464
0.412	35.3761	0.412	5.6359
0.414	35.1563	0.414	5.93566
0.416	34.9342	0.416	6.22414
0.418	34.7101	0.418	6.50155
0.42	34.484	0.42	6.7681
0.422	34.256	0.422	7.02412
0.424	34.0263	0.424	7.27003
0.426	33.7949	0.426	7.50607
0.428	33.562	0.428	7.73246
0.43	33.3276	0.43	7.94941
0.432	33.0918	0.432	8.15716
0.434	32.8548	0.434	8.3559
0.436	32.6165	0.436	8.54586
0.438	32.3771	0.438	8.72723
0.44	32.1367	0.44	8.90023
0.442	31.8953	0.442	9.06506
0.444	31.6531	0.444	9.22191
0.446	31.41	0.446	9.37098
0.448	31.1662	0.448	9.51245
0.45	30.9217	0.45	9.64653
0.452	30.6765	0.452	9.77338
0.454	30.4309	0.454	9.8932
0.456	30.1847	0.456	10.0062
0.458	29.9381	0.458	10.1124
0.46	29.691	0.46	10.2122
0.462	29.4437	0.462	10.3056
0.464	29.196	0.464	10.3929
0.466	28.9481	0.466	10.4741
0.468	28.6999	0.468	10.5495
0.47	28.4516	0.47	10.6192
0.472	28.2032	0.472	10.6834
0.474	27.9547	0.474	10.7421
0.476	27.7063	0.476	10.7956
0.478	27.458	0.478	10.844
0.48	27.21	0.48	10.8875
0.482	26.9622	0.482	10.9261
0.484	26.7147	0.484	10.96
0.486	26.4676	0.486	10.9893
0.488	26.2208	0.488	11.0142
0.49	25.9745	0.49	11.0348
0.492	25.7286	0.492	11.0512
0.494	25.4833	0.494	11.0635
0.496	25.2385	0.496	11.0719
0.498	24.9943	0.498	11.0764
0.5	24.7507	0.5	11.0771
0.502	24.5078	0.502	11.0743
0.504	24.2656	0.504	11.068
0.506	24.0242	0.506	11.0584
0.508	23.7835	0.508	11.0455
0.51	23.5436	0.51	11.0295
0.512	23.3046	0.512	11.0104
0.514	23.0664	0.514	10.9883
0.516	22.8291	0.516	10.9633
0.518	22.5928	0.518	10.9355
0.52	22.3574	0.52	10.905
0.522	22.123	0.522	10.8719
0.524	21.8895	0.524	10.8363
0.526	21.6571	0.526	10.7981
0.528	21.4258	0.528	10.7576
0.53	21.1955	0.53	10.7149
0.532	20.9664	0.532	10.6698
0.534	20.7383	0.534	10.6227
0.536	20.5114	0.536	10.5734
0.538	20.2856	0.538	10.5222
0.54	20.061	0.54	10.4691
0.542	19.8376	0.542	10.4141
0.544	19.6153	0.544	10.3573
0.546	19.3943	0.546	10.2989
0.548	19.1745	0.548	10.2388
0.55	18.9559	0.55	10.1771
0.552	18.7386	0.552	10.1139
0.554	18.5226	0.554	10.0492
0.556	18.3078	0.556	9.98323
0.558	18.0944	0.558	9.9159
0.56	17.8822	0.56	9.84731
0.562	17.6715	0.562	9.77751
0.564	17.462	0.564	9.70658
0.566	17.2539	0.566	9.63455
0.568	17.0472	0.568	9.56149
0.57	16.8418	0.57	9.48746
0.572	16.6379	0.572	9.41249
0.574	16.4352	0.574	9.33665
0.576	16.234	0.576	9.25998
0.578	16.0342	0.578	9.18253
0.58	15.8357	0.58	9.10435
0.582	15.6386	0.582	9.02548
0.584	15.443	0.584	8.94597
0.586	15.2487	0.586	8.86588
0.588	15.0559	0.588	8.78523
0.59	14.8645	0.59	8.70405
0.592	14.6744	0.592	8.62238
0.594	14.4858	0.594	8.54025
0.596	14.2987	0.596	8.45769
0.598	14.1129	0.598	8.37472
0.6	13.9286	0.6	8.29138
0.602	13.7457	0.602	8.20769
0.604	13.5642	0.604	8.12369
0.606	13.3842	0.606	8.0394
0.608	13.2056	0.608	7.95485
0.61	13.0284	0.61	7.87007
0.612	12.8526	0.612	7.78508
0.614	12.6783	0.614	7.69991
0.616	12.5054	0.616	7.61459
0.618	12.334	0.618	7.52914
0.62	12.164	0.62	7.44358
0.622	11.9954	0.622	7.35795
0.624	11.8282	0.624	7.27226
0.626	11.6625	0.626	7.18654
0.628	11.4982	0.628	7.10081
0.63	11.3353	0.63	7.0151
0.632	11.1738	0.632	6.92943
0.634	11.0138	0.634	6.84381
0.636	10.8551	0.636	6.75827
0.638	10.6979	0.638	6.67284
0.64	10.5421	0.64	6.58753
0.642	10.3877	0.642	6.50236
0.644	10.2347	0.644	6.41735
0.646	10.0831	0.646	6.33252
0.648	9.93289	0.648	6.2479
0.65	9.78407	0.65	6.16349
0.652	9.63663	0.652	6.07932
0.654	9.49055	0.654	5.9954
0.656	9.34584	0.656	5.91176
0.658	9.20248	0.658	5.8284
0.66	9.06047	0.66	5.74535
0.662	8.9198	0.662	5.66262
0.664	8.78046	0.664	5.58022
0.666	8.64244	0.666	5.49817
0.668	8.50574	0.668	5.41649
0.67	8.37035	0.67	5.33519
0.672	8.23626	0.672	5.25427
0.674	8.10346	0.674	5.17375
0.676	7.97195	0.676	5.09362
0.678	7.84173	0.678	5.01389
0.68	7.71277	0.68	4.93457
0.682	7.58508	0.682	4.85567
0.684	7.45865	0.684	4.77717
0.686	7.33346	0.686	4.6991
0.688	7.20952	0.688	4.62145
0.69	7.08682	0.69	4.54423
0.692	6.96534	0.692	4.46744
0.694	6.84509	0.694	4.39109
0.696	6.72605	0.696	4.31518
0.698	6.60822	0.698	4.23972
0.7	6.49159	0.7	4.1647
0.702	6.37615	0.702	4.09014
0.704	6.26189	0.704	4.01604
0.706	6.14882	0.706	3.94239
0.708	6.03691	0.708	3.86921
0.71	5.92617	0.71	3.7965
0.712	5.81659	0.712	3.72427
0.714	5.70816	0.714	3.65251
0.716	5.60087	0.716	3.58122
0.718	5.49472	0.718	3.51043
0.72	5.38969	0.72	3.44011
0.722	5.28579	0.722	3.37029
0.724	5.18301	0.724	3.30096
0.726	5.08133	0.726	3.23213
0.728	4.98075	0.728	3.16379
0.73	4.88127	0.73	3.09596
0.732	4.78287	0.732	3.02864
0.734	4.68556	0.734	2.96182
0.736	4.58931	0.736	2.89551
0.738	4.49413	0.738	2.82972
0.74	4.39999	0.74	2.76445
0.742	4.30689	0.742	2.69969
0.744	4.21483	0.744	2.63546
0.746	4.12378	0.746	2.57176
0.748	4.03374	0.748	2.50858
0.75	3.9447	0.75	2.44593
0.752	3.85666	0.752	2.38381
0.754	3.76959	0.754	2.32223
0.756	3.6835	0.756	2.26119
0.758	3.59837	0.758	2.20069
0.76	3.51419	0.76	2.14073
0.762	3.43096	0.762	2.08131
0.764	3.34866	0.764	2.02244
0.766	3.26729	0.766	1.96411
0.768	3.18684	0.768	1.90632
0.77	3.10729	0.77	1.84905
0.772	3.02865	0.772	1.79231
0.774	2.9509	0.774	1.7361
0.776	2.87403	0.776	1.6804
0.778	2.79804	0.778	1.62522
0.78	2.72291	0.78	1.57055
0.782	2.64864	0.782	1.5164
0.784	2.57523	0.784	1.46274
0.786	2.50265	0.786	1.40959
0.788	2.43092	0.788	1.35694
0.79	2.36	0.79	1.30479
0.792	2.28991	0.792	1.25313
0.794	2.22063	0.794	1.20195
0.796	2.15216	0.796	1.15127
0.798	2.08448	0.798	1.10107
0.8	2.01759	0.8	1.05135
0.802	1.95148	0.802	1.0021
0.804	1.88615	0.804	0.953332
0.806	1.82158	0.806	0.905034
0.808	1.75778	0.808	0.857206
0.81	1.69473	0.81	0.809844
0.812	1.63243	0.812	0.762945
0.814	1.57087	0.814	0.716508
0.816	1.51005	0.816	0.670529
0.818	1.44995	0.818	0.625006
0.82	1.39057	0.82	0.579937
0.822	1.33191	0.822	0.535318
0.824	1.27395	0.824	0.491148
0.826	1.2167	0.826	0.447424
0.828	1.16015	0.828	0.404144
0.83	1.10429	0.83	0.361306
0.832	1.04911	0.832	0.318907
0.834	0.994608	0.834	0.276945
0.836	0.940781	0.836	0.235419
0.838	0.887623	0.838	0.194326
0.84	0.835125	0.84	0.153664
0.842	0.783277	0.842	0.113431
0.844	0.732068	0.844	0.0736249
0.846	0.68149	0.846	0.0342445
0.848	0.631538	0.848	0
0.85	0.582204	0.85	0
0.852	0.53348	0.852	0
0.854	0.485359	0.854	0
0.856	0.437836	0.856	0
0.858	0.390901	0.858	0
0.86	0.34455	0.86	0
0.862	0.298775	0.862	0
0.864	0.25357	0.864	0
0.866	0.208927	0.866	0
0.868	0.164841	0.868	0
0.87	0.121305	0.87	0
0.872	0.0783124	0.872	0
0.874	0.0358569	0.874	0
0.876	0	0.876	0
0.878	0	0.878	0
0.88	0	0.88	0
0.882	0	0.882	0
0.884	0	0.884	0
0.886	0	0.886	0
0.888	0	0.888	0
0.89	0	0.89	0
0.892	0	0.892	0
0.894	0	0.894	0
0.896	0	0.896	0
0.898	0	0.898	0
0.9	0	0.9	0
0.902	0	0.902	0
0.904	0	0.904	0
0.906	0	0.906	0
0.908	0	0.908	0
0.91	0	0.91	0
0.912	0	0.912	0
0.914	0	0.914	0
0.916	0	0.916	0
0.918	0	0.918	0
0.92	0	0.92	0
0.922	0	0.922	0
0.924	0	0.924	0
0.926	0	0.926	0
0.928	0	0.928	0
0.93	0	0.93	0
0.932	0	0.932	0
0.934	0	0.934	0
0.936	0	0.936	0
0.938	0	0.938	0
0.94	0	0.94	0
0.942	0	0.942	0
0.944	0	0.944	0
0.946	0	0.946	0
0.948	0	0.948	0
0.95	0	0.95	0
0.952	0	0.952	0
0.954	0	0.954	0
0.956	0	0.956	0
0.958	0	0.958	0
0.96	0	0.96	0
0.962	0	0.962	0
0.964	0	0.964	0
0.966	0	0.966	0
0.968	0	0.968	0
0.97	0	0.97	0
0.972	0	0.972	0
0.974	0	0.974	0
0.976	0	0.976	0
0.978	0	0.978	0
0.98	0	0.98	0
0.982	0	0.982	0
0.984	0	0.984	0
0.986	0	0.986	0
0.988	0	0.988	0
0.99	0	0.99	0
0.992	0	0.992	0
0.994	0	0.994	0
0.996	0	0.996	0
0.998	0	0.998	0
1	0	1	0
1.002	0	1.002	0
1.004	0	1.004	0
1.006	0	1.006	0
1.008	0	1.008	0
1.01	0	1.01	0
1.012	0	1.012	0
1.014	0	1.014	0
1.016	0	1.016	0
1.018	0	1.018	0
1.02	0	1.02	0
1.022	0	1.022	0
1.024	0	1.024	0
1.026	0	1.026	0
1.028	0	1.028	0
1.03	0	1.03	0
1.032	0	1.032	0
1.034	0	1.034	0
1.036	0	1.036	0
1.038	0	1.038	0
1.04	0	1.04	0
1.042	0	1.042	0
1.044	0	1.044	0
1.046	0	1.046	0
1.048	0	1.048	0
1.05	0	1.05	0
1.052	0	1.052	0
1.054	0	1.054	0
1.056	0	1.056	0
1.058	0	1.058	0
1.06	0	1.06	0
1.062	0	1.062	0
1.064	0	1.064	0
1.066	0	1.066	0
1.068	0	1.068	0
1.07	0	1.07	0
1.072	0	1.072	0
1.074	0	1.074	0
1.076	0	1.076	0
1.078	0	1.078	0
1.08	0	1.08	0
1.082	0	1.082	0
1.084	0	1.084	0
1.086	0	1.086	0
1.088	0	1.088	0
1.09	0	1.09	0
1.092	0	1.092	0
1.094	0	1.094	0
1.096	0	1.096	0
1.098	0	1.098	0
1.1	0	1.1	0
1.102	0	1.102	0
1.104	0	1.104	0
1.106	0	1.106	0
1.108	0	1.108	0
1.11	0	1.11	0
1.112	0	1.112	0
1.114	0	1.114	0
1.116	0	1.116	0
1.118	0	1.118	0
1.12	0	1.12	0
1.122	0	1.122	0
1.124	0	1.124	0
1.126	0	1.126	0
1.128	0	1.128	0
1.13	0	1.13	0
1.132	0	1.132	0
1.134	0	1.134	0
1.136	0	1.136	0
1.138	0	1.138	0
1.14	0	1.14	0
1.142	0	1.142	0
1.144	0	1.144	0
1.146	0	1.146	0
1.148	0	1.148	0
1.15	0	1.15	0
1.152	0	1.152	0
1.154	0	1.154	0
1.156	0	1.156	0
1.158	0	1.158	0
1.16	0	1.16	0
1.162	0	1.162	0
1.164	0	1.164	0
1.166	0	1.166	0
1.168	0	1.168	0
1.17	0	1.17	0
1.172	0	1.172	0
1.174	0	1.174	0
1.176	0	1.176	0
1.178	0	1.178	0
1.18	0	1.18	0
1.182	0	1.182	0
1.184	0	1.184	0
1.186	0	1.186	0
1.188	0	1.188	0
1.19	0	1.19	0
1.192	0	1.192	0
1.194	0	1.194	0
1.196	0	1.196	0
1.198	0	1.198	0
1.2	0	1.2	0
1.202	0	1.202	0
1.204	0	1.204	0
1.206	0	1.206	0
1.208	0	1.208	0
1.21	0	1.21	0
1.212	0	1.212	0
1.214	0	1.214	0
1.216	0	1.216	0
1.218	0	1.218	0
1.22	0	1.22	0
1.222	0	1.222	0
1.224	0	1.224	0
1.226	0	1.226	0
1.228	0	1.228	0
1.23	0	1.23	0
1.232	0	1.232	0
1.234	0	1.234	0
1.236	0	1.236	0
1.238	0	1.238	0
1.24	0	1.24	0
1.242	0	1.242	0
1.244	0	1.244	0
1.246	0	1.246	0
1.248	0	1.248	0
1.25	0	1.25	0
1.252	0	1.252	0
1.254	0	1.254	0
1.256	0	1.256	0
1.258	0	1.258	0
1.26	0	1.26	0
1.262	0	1.262	0
1.264	0	1.264	0
1.266	0	1.266	0
1.268	0	1.268	0
1.27	0	1.27	0
1.272	0	1.272	0
1.274	0	1.274	0
[truncated: 373 more rows]

## Sheet: A1_right
_V_OFF_x	_V_OFF_y
-3.866	0
-3.864	0.00115
-3.862	0.00227327
-3.86	0.00337041
-3.858	0.00444204
-3.856	0.00548874
-3.854	0.00651111
-3.852	0.0075097
-3.85	0.00848506
-3.848	0.00943775
-3.846	0.0103683
-3.844	0.0112772
-3.842	0.012165
-3.84	0.0130322
-3.838	0.0138792
-3.836	0.0147064
-3.834	0.0155145
-3.832	0.0163037
-3.83	0.0170745
-3.828	0.0178274
-3.826	0.0185628
-3.824	0.0192811
-3.822	0.0199827
-3.82	0.020668
-3.818	0.0213373
-3.816	0.0219911
-3.814	0.0226298
-3.812	0.0232536
-3.81	0.0238629
-3.808	0.0244581
-3.806	0.0250395
-3.804	0.0256074
-3.802	0.0261621
-3.8	0.0267038
-3.798	0.0272329
-3.796	0.0277497
-3.794	0.0282544
-3.792	0.0287474
-3.79	0.0292289
-3.788	0.0296991
-3.786	0.0301584
-3.784	0.030607
-3.782	0.0310451
-3.78	0.031473
-3.778	0.031891
-3.776	0.0322992
-3.774	0.032698
-3.772	0.0330875
-3.77	0.0334679
-3.768	0.0338396
-3.766	0.0342026
-3.764	0.0345573
-3.762	0.0349038
-3.76	0.0352423
-3.758	0.035573
-3.756	0.035896
-3.754	0.0362116
-3.752	0.0365198
-3.75	0.0368208
-3.748	0.0371148
-3.746	0.037402
-3.744	0.0376825
-3.742	0.0379564
-3.74	0.0382238
-3.738	0.038485
-3.736	0.0387401
-3.734	0.0389892
-3.732	0.0392325
-3.73	0.0394701
-3.728	0.0397021
-3.726	0.0399286
-3.724	0.0401499
-3.722	0.0403659
-3.72	0.040577
-3.718	0.0407831
-3.716	0.0409844
-3.714	0.041181
-3.712	0.041373
-3.71	0.0415606
-3.708	0.0417439
-3.706	0.041923
-3.704	0.0420979
-3.702	0.0422688
-3.7	0.0424359
-3.698	0.0425991
-3.696	0.0427587
-3.694	0.0429146
-3.692	0.043067
-3.69	0.0432158
-3.688	0.0433612
-3.686	0.0435033
-3.684	0.0436421
-3.682	0.0437776
-3.68	0.04391
-3.678	0.0440392
-3.676	0.0441655
-3.674	0.0442887
-3.672	0.0444091
-3.67	0.0445266
-3.668	0.0446414
-3.666	0.0447534
-3.664	0.0448628
-3.662	0.0449695
-3.66	0.0450738
-3.658	0.0451755
-3.656	0.0452748
-3.654	0.0453718
-3.652	0.0454665
-3.65	0.0455589
-3.648	0.0456491
-3.646	0.0457372
-3.644	0.0458232
-3.642	0.0459072
-3.64	0.0459892
-3.638	0.0460693
-3.636	0.0461475
-3.634	0.0462239
-3.632	0.0462986
-3.63	0.0463715
-3.628	0.0464428
-3.626	0.0465124
-3.624	0.0465806
-3.622	0.0466472
-3.62	0.0467123
-3.618	0.046776
-3.616	0.0468383
-3.614	0.0468993
-3.612	0.0469589
-3.61	0.0470172
-3.608	0.0470742
-3.606	0.0471299
-3.604	0.0471843
-3.602	0.0472375
-3.6	0.0472895
-3.598	0.0473403
-3.596	0.0473899
-3.594	0.0474383
-3.592	0.0474856
-3.59	0.0475318
-3.588	0.0475769
-3.586	0.0476209
-3.584	0.0476638
-3.582	0.0477057
-3.58	0.0477466
-3.578	0.0477865
-3.576	0.0478254
-3.574	0.0478634
-3.572	0.0479005
-3.57	0.0479366
-3.568	0.0479718
-3.566	0.0480062
-3.564	0.0480397
-3.562	0.0480724
-3.56	0.0481043
-3.558	0.0481354
-3.556	0.0481657
-3.554	0.0481953
-3.552	0.0482241
-3.55	0.0482522
-3.548	0.0482797
-3.546	0.0483065
-3.544	0.0483326
-3.542	0.0483581
-3.54	0.0483831
-3.538	0.0484074
-3.536	0.0484312
-3.534	0.0484544
-3.532	0.0484771
-3.53	0.0484993
-3.528	0.048521
-3.526	0.0485422
-3.524	0.0485631
-3.522	0.0485835
-3.52	0.0486035
-3.518	0.0486231
-3.516	0.0486423
-3.514	0.0486612
-3.512	0.0486797
-3.51	0.0486979
-3.508	0.0487157
-3.506	0.0487331
-3.504	0.0487502
-3.502	0.0487669
-3.5	0.0487832
-3.498	0.0487992
-3.496	0.0488148
-3.494	0.0488301
-3.492	0.0488451
-3.49	0.0488597
-3.488	0.048874
-3.486	0.0488879
-3.484	0.0489015
-3.482	0.0489148
-3.48	0.0489278
-3.478	0.0489404
-3.476	0.0489527
-3.474	0.0489648
-3.472	0.0489765
-3.47	0.0489879
-3.468	0.048999
-3.466	0.0490099
-3.464	0.0490204
-3.462	0.0490307
-3.46	0.0490406
-3.458	0.0490504
-3.456	0.0490598
-3.454	0.049069
-3.452	0.0490779
-3.45	0.0490866
-3.448	0.049095
-3.446	0.0491032
-3.444	0.0491112
-3.442	0.0491189
-3.44	0.0491264
-3.438	0.0491338
-3.436	0.0491408
-3.434	0.0491477
-3.432	0.0491544
-3.43	0.0491609
-3.428	0.0491673
-3.426	0.0491734
-3.424	0.0491794
-3.422	0.0491852
-3.42	0.0491909
-3.418	0.0491964
-3.416	0.0492018
-3.414	0.049207
-3.412	0.0492122
-3.41	0.0492172
-3.408	0.0492221
-3.406	0.0492269
-3.404	0.0492316
-3.402	0.0492362
-3.4	0.0492407
-3.398	0.0492452
-3.396	0.0492496
-3.394	0.049254
-3.392	0.0492583
-3.39	0.0492626
-3.388	0.0492669
-3.386	0.0492711
-3.384	0.0492754
-3.382	0.0492795
-3.38	0.0492837
-3.378	0.0492877
-3.376	0.0492918
-3.374	0.0492957
-3.372	0.0492996
-3.37	0.0493035
-3.368	0.0493073
-3.366	0.049311
-3.364	0.0493146
-3.362	0.0493182
-3.36	0.0493218
-3.358	0.0493252
-3.356	0.0493286
-3.354	0.049332
-3.352	0.0493352
-3.35	0.0493384
-3.348	0.0493415
-3.346	0.0493446
-3.344	0.0493475
-3.342	0.0493504
-3.34	0.0493533
-3.338	0.049356
-3.336	0.0493587
-3.334	0.0493613
-3.332	0.0493638
-3.33	0.0493663
-3.328	0.0493687
-3.326	0.049371
-3.324	0.0493732
-3.322	0.0493754
-3.32	0.0493775
-3.318	0.0493795
-3.316	0.0493815
-3.314	0.0493833
-3.312	0.0493851
-3.31	0.0493869
-3.308	0.0493885
-3.306	0.0493901
-3.304	0.0493917
-3.302	0.0493932
-3.3	0.0493946
-3.298	0.0493959
-3.296	0.0493972
-3.294	0.0493984
-3.292	0.0493995
-3.29	0.0494006
-3.288	0.0494017
-3.286	0.0494027
-3.284	0.0494036
-3.282	0.0494045
-3.28	0.0494053
-3.278	0.0494061
-3.276	0.0494068
-3.274	0.0494075
-3.272	0.0494082
-3.27	0.0494088
-3.268	0.0494093
-3.266	0.0494099
-3.264	0.0494104
-3.262	0.0494109
-3.26	0.0494113
-3.258	0.0494117
-3.256	0.0494121
-3.254	0.0494125
-3.252	0.0494128
-3.25	0.0494132
-3.248	0.0494135
-3.246	0.0494138
-3.244	0.0494142
-3.242	0.0494145
-3.24	0.0494148
-3.238	0.0494151
-3.236	0.0494154
-3.234	0.0494158
-3.232	0.0494161
-3.23	0.0494165
-3.228	0.0494169
-3.226	0.0494173
-3.224	0.0494178
-3.222	0.0494183
-3.22	0.0494188
-3.218	0.0494193
-3.216	0.04942
-3.214	0.0494206
-3.212	0.0494213
-3.21	0.0494221
-3.208	0.0494228
-3.206	0.0494236
-3.204	0.0494243
-3.202	0.0494251
-3.2	0.0494259
-3.198	0.0494266
-3.196	0.0494274
-3.194	0.0494282
-3.192	0.049429
-3.19	0.0494297
-3.188	0.0494305
-3.186	0.0494312
-3.184	0.049432
-3.182	0.0494327
-3.18	0.0494335
-3.178	0.0494342
-3.176	0.049435
-3.174	0.0494357
-3.172	0.0494364
-3.17	0.0494371
-3.168	0.0494378
-3.166	0.0494384
-3.164	0.0494391
-3.162	0.0494397
-3.16	0.0494404
-3.158	0.049441
-3.156	0.0494416
-3.154	0.0494422
-3.152	0.0494427
-3.15	0.0494433
-3.148	0.0494438
-3.146	0.0494443
-3.144	0.0494448
-3.142	0.0494453
-3.14	0.0494458
-3.138	0.0494462
-3.136	0.0494467
-3.134	0.0494471
-3.132	0.0494474
-3.13	0.0494478
-3.128	0.0494482
-3.126	0.0494485
-3.124	0.0494488
-3.122	0.0494491
-3.12	0.0494493
-3.118	0.0494496
-3.116	0.0494498
-3.114	0.04945
-3.112	0.0494502
-3.11	0.0494504
-3.108	0.0494505
-3.106	0.0494506
-3.104	0.0494507
-3.102	0.0494508
-3.1	0.0494509
-3.098	0.0494509
-3.096	0.0494509
-3.094	0.049451
-3.092	0.0494509
-3.09	0.0494509
-3.088	0.0494509
-3.086	0.0494508
-3.084	0.0494507
-3.082	0.0494506
-3.08	0.0494505
-3.078	0.0494504
-3.076	0.0494502
-3.074	0.0494501
-3.072	0.0494499
-3.07	0.0494497
-3.068	0.0494495
-3.066	0.0494493
-3.064	0.0494491
-3.062	0.0494489
-3.06	0.0494486
-3.058	0.0494484
-3.056	0.0494481
-3.054	0.0494479
-3.052	0.0494476
-3.05	0.0494473
-3.048	0.0494471
-3.046	0.0494468
-3.044	0.0494465
-3.042	0.0494462
-3.04	0.049446
-3.038	0.0494457
-3.036	0.0494454
-3.034	0.0494451
-3.032	0.0494448
-3.03	0.0494446
-3.028	0.0494443
-3.026	0.0494441
-3.024	0.0494438
-3.022	0.0494436
-3.02	0.0494434
-3.018	0.0494432
-3.016	0.049443
-3.014	0.0494428
-3.012	0.0494426
-3.01	0.0494425
-3.008	0.0494424
-3.006	0.0494423
-3.004	0.0494422
-3.002	0.0494422
-3	0.0494421
-2.998	0.0494421
-2.996	0.0494422
-2.994	0.0494423
-2.992	0.0494423
-2.99	0.0494425
-2.988	0.0494427
-2.986	0.0494429
-2.984	0.0494431
-2.982	0.0494434
-2.98	0.0494436
-2.978	0.0494439
-2.976	0.0494442
-2.974	0.0494446
-2.972	0.0494449
-2.97	0.0494453
-2.968	0.0494456
-2.966	0.049446
-2.964	0.0494464
-2.962	0.0494468
-2.96	0.0494472
-2.958	0.0494476
-2.956	0.0494481
-2.954	0.0494485
-2.952	0.0494489
-2.95	0.0494494
-2.948	0.0494498
-2.946	0.0494503
-2.944	0.0494507
-2.942	0.0494512
-2.94	0.0494516
-2.938	0.0494521
-2.936	0.0494525
-2.934	0.0494529
-2.932	0.0494534
-2.93	0.0494538
-2.928	0.0494543
-2.926	0.0494547
-2.924	0.0494551
-2.922	0.0494555
-2.92	0.0494559
-2.918	0.0494563
-2.916	0.0494567
-2.914	0.0494571
-2.912	0.0494575
-2.91	0.0494579
-2.908	0.0494582
-2.906	0.0494586
-2.904	0.0494589
-2.902	0.0494592
-2.9	0.0494595
-2.898	0.0494598
-2.896	0.0494601
-2.894	0.0494604
-2.892	0.0494607
-2.89	0.0494609
-2.888	0.0494611
-2.886	0.0494614
-2.884	0.0494616
-2.882	0.0494618
-2.88	0.0494619
-2.878	0.0494621
-2.876	0.0494622
-2.874	0.0494624
-2.872	0.0494625
-2.87	0.0494626
-2.868	0.0494627
-2.866	0.0494627
-2.864	0.0494628
-2.862	0.0494628
-2.86	0.0494628
-2.858	0.0494628
-2.856	0.0494628
-2.854	0.0494628
-2.852	0.0494627
-2.85	0.0494627
-2.848	0.0494626
-2.846	0.0494625
-2.844	0.0494624
-2.842	0.0494622
-2.84	0.0494621
-2.838	0.0494619
-2.836	0.0494617
-2.834	0.0494615
-2.832	0.0494613
-2.83	0.0494611
-2.828	0.0494609
-2.826	0.0494606
-2.824	0.0494603
-2.822	0.04946
-2.82	0.0494597
-2.818	0.0494594
-2.816	0.0494591
-2.814	0.0494588
-2.812	0.0494584
-2.81	0.049458
-2.808	0.0494577
-2.806	0.0494573
-2.804	0.0494569
-2.802	0.0494564
-2.8	0.049456
-2.798	0.0494556
-2.796	0.0494551
-2.794	0.0494547
-2.792	0.0494542
-2.79	0.0494538
-2.788	0.0494533
-2.786	0.0494528
-2.784	0.0494523
-2.782	0.0494518
-2.78	0.0494513
-2.778	0.0494508
-2.776	0.0494503
-2.774	0.0494498
-2.772	0.0494493
-2.77	0.0494488
-2.768	0.0494483
-2.766	0.0494478
-2.764	0.0494473
-2.762	0.0494468
-2.76	0.0494463
-2.758	0.0494458
-2.756	0.0494453
-2.754	0.0494448
-2.752	0.0494443
-2.75	0.0494439
-2.748	0.0494434
-2.746	0.0494429
-2.744	0.0494425
-2.742	0.049442
-2.74	0.0494416
-2.738	0.0494412
-2.736	0.0494408
-2.734	0.0494404
-2.732	0.0494401
-2.73	0.0494397
-2.728	0.0494394
-2.726	0.0494391
-2.724	0.0494388
-2.722	0.0494385
-2.72	0.0494383
-2.718	0.049438
-2.716	0.0494378
-2.714	0.0494377
-2.712	0.0494375
-2.71	0.0494374
-2.708	0.0494373
-2.706	0.0494373
-2.704	0.0494373
-2.702	0.0494373
-2.7	0.0494373
-2.698	0.0494374
-2.696	0.0494376
-2.694	0.0494377
-2.692	0.0494379
-2.69	0.0494382
-2.688	0.0494385
-2.686	0.0494388
-2.684	0.0494392
-2.682	0.0494395
-2.68	0.0494399
-2.678	0.0494403
-2.676	0.0494407
-2.674	0.0494411
-2.672	0.0494415
-2.67	0.049442
-2.668	0.0494424
-2.666	0.0494428
-2.664	0.0494433
-2.662	0.0494437
-2.66	0.0494442
-2.658	0.0494447
-2.656	0.0494451
-2.654	0.0494456
-2.652	0.049446
-2.65	0.0494465
-2.648	0.049447
-2.646	0.0494474
-2.644	0.0494479
-2.642	0.0494483
-2.64	0.0494488
-2.638	0.0494492
-2.636	0.0494497
-2.634	0.0494501
-2.632	0.0494505
-2.63	0.049451
-2.628	0.0494514
-2.626	0.0494518
-2.624	0.0494522
-2.622	0.0494526
-2.62	0.0494529
-2.618	0.0494533
-2.616	0.0494537
-2.614	0.049454
-2.612	0.0494543
-2.61	0.0494547
-2.608	0.049455
-2.606	0.0494553
-2.604	0.0494556
-2.602	0.0494558
-2.6	0.0494561
-2.598	0.0494563
-2.596	0.0494566
-2.594	0.0494568
-2.592	0.049457
-2.59	0.0494572
-2.588	0.0494573
-2.586	0.0494575
-2.584	0.0494576
-2.582	0.0494577
-2.58	0.0494578
-2.578	0.0494579
-2.576	0.049458
-2.574	0.0494581
-2.572	0.0494581
-2.57	0.0494582
-2.568	0.0494582
-2.566	0.0494582
-2.564	0.0494582
-2.562	0.0494581
-2.56	0.0494581
-2.558	0.049458
-2.556	0.0494579
-2.554	0.0494578
-2.552	0.0494577
-2.55	0.0494576
-2.548	0.0494575
-2.546	0.0494573
-2.544	0.0494571
-2.542	0.049457
-2.54	0.0494568
-2.538	0.0494565
-2.536	0.0494563
-2.534	0.0494561
-2.532	0.0494558
-2.53	0.0494556
-2.528	0.0494553
-2.526	0.049455
-2.524	0.0494547
-2.522	0.0494544
-2.52	0.0494541
-2.518	0.0494538
-2.516	0.0494535
-2.514	0.0494531
-2.512	0.0494528
-2.51	0.0494524
-2.508	0.0494521
-2.506	0.0494517
-2.504	0.0494513
-2.502	0.049451
-2.5	0.0494506
-2.498	0.0494502
-2.496	0.0494498
-2.494	0.0494494
-2.492	0.049449
-2.49	0.0494486
-2.488	0.0494482
-2.486	0.0494479
-2.484	0.0494475
-2.482	0.0494471
-2.48	0.0494467
-2.478	0.0494463
-2.476	0.049446
-2.474	0.0494456
-2.472	0.0494452
-2.47	0.0494449
-2.468	0.0494446
-2.466	0.0494442
-2.464	0.0494439
-2.462	0.0494436
-2.46	0.0494433
-2.458	0.049443
-2.456	0.0494428
-2.454	0.0494425
-2.452	0.0494423
-2.45	0.0494421
-2.448	0.0494419
-2.446	0.0494417
-2.444	0.0494416
-2.442	0.0494415
-2.44	0.0494414
-2.438	0.0494413
-2.436	0.0494413
-2.434	0.0494412
-2.432	0.0494413
-2.43	0.0494413
-2.428	0.0494414
-2.426	0.0494415
-2.424	0.0494416
-2.422	0.0494418
-2.42	0.0494421
-2.418	0.0494423
-2.416	0.0494426
-2.414	0.0494428
-2.412	0.0494431
-2.41	0.0494434
-2.408	0.0494437
-2.406	0.049444
-2.404	0.0494443
-2.402	0.0494447
-2.4	0.049445
-2.398	0.0494453
-2.396	0.0494457
-2.394	0.049446
-2.392	0.0494463
-2.39	0.0494467
-2.388	0.049447
-2.386	0.0494474
-2.384	0.0494477
-2.382	0.0494481
-2.38	0.0494484
-2.378	0.0494487
-2.376	0.0494491
-2.374	0.0494494
-2.372	0.0494498
-2.37	0.0494501
-2.368	0.0494504
-2.366	0.0494507
-2.364	0.0494511
-2.362	0.0494514
-2.36	0.0494517
-2.358	0.049452
-2.356	0.0494523
-2.354	0.0494526
-2.352	0.0494529
-2.35	0.0494531
-2.348	0.0494534
-2.346	0.0494537
-2.344	0.0494539
-2.342	0.0494541
-2.34	0.0494544
-2.338	0.0494546
-2.336	0.0494548
-2.334	0.049455
-2.332	0.0494552
-2.33	0.0494554
-2.328	0.0494555
-2.326	0.0494557
-2.324	0.0494558
-2.322	0.049456
-2.32	0.0494561
-2.318	0.0494562
-2.316	0.0494563
-2.314	0.0494564
-2.312	0.0494565
-2.31	0.0494566
-2.308	0.0494566
-2.306	0.0494567
-2.304	0.0494567
-2.302	0.0494567
-2.3	0.0494567
-2.298	0.0494567
-2.296	0.0494567
-2.294	0.0494567
-2.292	0.0494566
-2.29	0.0494566
-2.288	0.0494565
-2.286	0.0494565
-2.284	0.0494564
-2.282	0.0494563
-2.28	0.0494562
-2.278	0.0494561
-2.276	0.0494559
-2.274	0.0494558
-2.272	0.0494557
-2.27	0.0494555
-2.268	0.0494553
-2.266	0.0494551
-2.264	0.049455
-2.262	0.0494548
-2.26	0.0494546
-2.258	0.0494544
-2.256	0.0494541
-2.254	0.0494539
-2.252	0.0494537
-2.25	0.0494534
-2.248	0.0494532
-2.246	0.0494529
-2.244	0.0494527
-2.242	0.0494524
-2.24	0.0494521
-2.238	0.0494519
-2.236	0.0494516
-2.234	0.0494513
-2.232	0.049451
-2.23	0.0494507
-2.228	0.0494504
-2.226	0.0494501
-2.224	0.0494499
-2.222	0.0494496
-2.22	0.0494493
-2.218	0.049449
-2.216	0.0494487
-2.214	0.0494484
-2.212	0.0494481
-2.21	0.0494478
-2.208	0.0494476
-2.206	0.0494473
-2.204	0.049447
-2.202	0.0494468
-2.2	0.0494465
-2.198	0.0494463
-2.196	0.049446
-2.194	0.0494458
-2.192	0.0494456
-2.19	0.0494454
-2.188	0.0494452
-2.186	0.049445
-2.184	0.0494448
-2.182	0.0494447
-2.18	0.0494445
-2.178	0.0494444
-2.176	0.0494443
-2.174	0.0494442
-2.172	0.0494442
-2.17	0.0494441
-2.168	0.0494441
-2.166	0.0494441
-2.164	0.0494441
-2.162	0.0494441
-2.16	0.0494442
-2.158	0.0494443
-2.156	0.0494444
-2.154	0.0494445
-2.152	0.0494447
-2.15	0.0494449
-2.148	0.0494451
-2.146	0.0494453
-2.144	0.0494455
-2.142	0.0494458
-2.14	0.049446
-2.138	0.0494463
-2.136	0.0494465
-2.134	0.0494468
-2.132	0.049447
-2.13	0.0494473
-2.128	0.0494476
-2.126	0.0494479
-2.124	0.0494481
-2.122	0.0494484
-2.12	0.0494487
-2.118	0.049449
-2.116	0.0494493
-2.114	0.0494496
-2.112	0.0494499
-2.11	0.0494502
-2.108	0.0494505
-2.106	0.0494508
-2.104	0.0494511
-2.102	0.0494513
-2.1	0.0494516
-2.098	0.0494519
-2.096	0.0494522
-2.094	0.0494525
-2.092	0.0494527
-2.09	0.049453
-2.088	0.0494533
-2.086	0.0494535
-2.084	0.0494538
-2.082	0.049454
-2.08	0.0494542
-2.078	0.0494545
-2.076	0.0494547
-2.074	0.0494549
-2.072	0.0494551
-2.07	0.0494553
-2.068	0.0494555
-2.066	0.0494557
-2.064	0.0494559
-2.062	0.049456
-2.06	0.0494562
-2.058	0.0494563
-2.056	0.0494565
-2.054	0.0494566
-2.052	0.0494567
-2.05	0.0494568
-2.048	0.0494569
-2.046	0.049457
-2.044	0.0494571
-2.042	0.0494572
-2.04	0.0494572
-2.038	0.0494573
-2.036	0.0494573
-2.034	0.0494573
-2.032	0.0494574
-2.03	0.0494574
-2.028	0.0494574
-2.026	0.0494573
-2.024	0.0494573
-2.022	0.0494573
-2.02	0.0494572
-2.018	0.0494572
-2.016	0.0494571
-2.014	0.049457
-2.012	0.049457
-2.01	0.0494569
-2.008	0.0494568
-2.006	0.0494567
-2.004	0.0494565
-2.002	0.0494564
-2	0.0494563
-1.998	0.0494561
-1.996	0.0494559
-1.994	0.0494558
-1.992	0.0494556
-1.99	0.0494554
-1.988	0.0494552
-1.986	0.049455
-1.984	0.0494548
-1.982	0.0494546
-1.98	0.0494544
-1.978	0.0494541
-1.976	0.0494539
-1.974	0.0494537
-1.972	0.0494534
-1.97	0.0494532
-1.968	0.0494529
-1.966	0.0494526
-1.964	0.0494524
-1.962	0.0494521
-1.96	0.0494518
-1.958	0.0494516
-1.956	0.0494513
-1.954	0.049451
-1.952	0.0494507
-1.95	0.0494504
-1.948	0.0494502
-1.946	0.0494499
-1.944	0.0494496
-1.942	0.0494493
-1.94	0.049449
-1.938	0.0494488
-1.936	0.0494485
-1.934	0.0494482
-1.932	0.0494479
-1.93	0.0494477
-1.928	0.0494474
-1.926	0.0494472
-1.924	0.0494469
-1.922	0.0494467
-1.92	0.0494464
-1.918	0.0494462
-1.916	0.049446
-1.914	0.0494458
-1.912	0.0494456
-1.91	0.0494454
-1.908	0.0494452
-1.906	0.0494451
-1.904	0.0494449
-1.902	0.0494448
-1.9	0.0494446
-1.898	0.0494445
-1.896	0.0494444
-1.894	0.0494444
-1.892	0.0494443
-1.89	0.0494443
-1.888	0.0494443
-1.886	0.0494443
-1.884	0.0494443
-1.882	0.0494443
-1.88	0.0494444
-1.878	0.0494445
-1.876	0.0494446
-1.874	0.0494448
-1.872	0.0494449
-1.87	0.0494451
-1.868	0.0494453
-1.866	0.0494454
-1.864	0.0496333
-1.862	0.0565825
-1.86	0.15336
-1.858	0.436701
-1.856	0.846947
-1.854	1.28018
-1.852	1.70994
-1.85	2.13176
-1.848	2.54466
-1.846	2.94843
-1.844	3.343
-1.842	3.72845
-1.84	4.10498
-1.838	4.47292
-1.836	4.83258
-1.834	5.1841
-1.832	5.52746
-1.83	5.86243
-1.828	6.1886
-1.826	6.50535
-1.824	6.81191
-1.822	7.06181
-1.82	7.12516
-1.818	7.05747
-1.816	6.91693
-1.814	6.74729
-1.812	6.57789
-1.81	6.42365
-1.808	6.28508
-1.806	6.14829
-1.804	6.00662
-1.802	5.86817
-1.8	5.73291
-1.798	5.60076
-1.796	5.47167
-1.794	5.34558
-1.792	5.22242
-1.79	5.10212
-1.788	4.98463
-1.786	4.86987
-1.784	4.75776
-1.782	4.64824
-1.78	4.54126
-1.778	4.43677
-1.776	4.3347
-1.774	4.235
-1.772	4.13763
-1.77	4.04252
-1.768	3.94963
-1.766	3.85891
-1.764	3.77031
-1.762	3.68377
-1.76	3.59926
-1.758	3.51672
-1.756	3.4361
-1.754	3.35737
-1.752	3.28048
-1.75	3.20537
-1.748	3.13202
-1.746	3.06038
-1.744	2.9904
-1.742	2.92206
-1.74	2.85529
-1.738	2.79008
-1.736	2.72637
-1.734	2.66414
-1.732	2.60335
-1.73	2.54396
-1.728	2.48594
-1.726	2.42928
-1.724	2.37394
-1.722	2.31988
-1.72	2.26708
-1.718	2.21551
-1.716	2.16514
-1.714	2.11594
-1.712	2.06789
-1.71	2.02095
-1.708	1.9751
-1.706	1.93033
-1.704	1.88659
-1.702	1.84387
-1.7	1.80214
-1.698	1.7507
-1.696	1.68874
-1.694	1.74163
-1.692	1.96968
-1.69	2.34435
-1.688	2.75382
-1.686	3.14875
-1.684	3.53743
-1.682	3.91796
-1.68	4.28966
-1.678	4.65294
-1.676	5.00805
-1.674	5.35519
-1.672	5.6945
-1.67	6.02607
-1.668	6.34984
-1.666	6.66571
-1.664	6.97344
-1.662	7.27273
-1.66	7.56316
-1.658	7.84424
-1.656	8.07674
-1.654	8.13739
-1.652	8.06652
-1.65	7.91217
-1.648	7.71345
-1.646	7.50058
-1.644	7.29481
-1.642	7.1085
-1.64	6.94506
-1.638	6.799
-1.636	6.65587
-1.634	6.50314
-1.632	6.35309
-1.63	6.20651
-1.628	6.06334
-1.626	5.92349
-1.624	5.78689
-1.622	5.65347
-1.62	5.52315
-1.618	5.39586
-1.616	5.27153
-1.614	5.15009
-1.612	5.03147
-1.61	4.91558
-1.608	4.80238
-1.606	4.6918
-1.604	4.58379
-1.602	4.47828
-1.6	4.37524
-1.598	4.27459
-1.596	4.17629
-1.594	4.08029
-1.592	3.98653
-1.59	3.89495
-1.588	3.80552
-1.586	3.71818
-1.584	3.63288
-1.582	3.54957
-1.58	3.46821
-1.578	3.38875
-1.576	3.31114
-1.574	3.23534
-1.572	3.16131
-1.57	3.089
-1.568	3.01837
-1.566	2.94938
-1.564	2.88199
-1.562	2.81616
-1.56	2.75185
-1.558	2.68902
-1.556	2.62764
-1.554	2.56768
-1.552	2.50912
-1.55	2.45192
-1.548	2.39606
-1.546	2.34149
-1.544	2.28819
-1.542	2.23612
-1.54	2.18527
-1.538	2.13542
-1.536	2.08654
-1.534	2.03933
-1.532	1.99523
-1.53	1.9646
-1.528	2.02359
-1.526	2.23365
-1.524	2.58482
-1.522	2.99525
-1.52	3.38511
-1.518	3.76804
-1.516	4.14298
-1.514	4.5095
-1.512	4.8677
-1.51	5.21768
-1.508	5.55959
-1.506	5.89359
-1.504	6.21985
-1.502	6.53853
-1.5	6.84979
-1.498	7.15382
-1.496	7.45078
-1.494	7.74083
-1.492	8.02942
-1.49	8.28364
-1.488	8.44548
-1.486	8.48511
-1.484	8.40155
-1.482	8.22274
-1.48	8.00547
-1.478	7.8162
-1.476	7.63619
-1.474	7.46005
-1.472	7.28782
-1.47	7.11954
-1.468	6.95516
-1.466	6.79461
-1.464	6.63777
-1.462	6.48455
-1.46	6.33487
-1.458	6.18866
-1.456	6.04584
-1.454	5.90633
-1.452	5.77007
-1.45	5.63698
-1.448	5.50699
-1.446	5.38003
-1.444	5.25603
-1.442	5.13493
-1.44	5.01666
-1.438	4.90114
-1.436	4.78833
-1.434	4.67815
-1.432	4.57054
-1.43	4.46545
-1.428	4.36281
-1.426	4.26256
-1.424	4.16465
-1.422	4.06901
-1.42	3.9756
-1.418	3.88436
-1.416	3.79523
-1.414	3.70817
-1.412	3.62312
-1.41	3.54003
-1.408	3.45886
-1.406	3.37958
-1.404	3.30214
-1.402	3.2265
-1.4	3.15261
-1.398	3.08045
-1.396	3.00997
-1.394	2.94112
-1.392	2.87388
-1.39	2.8082
-1.388	2.74404
-1.386	2.68137
-1.384	2.62008
-1.382	2.56009
-1.38	2.50139
-1.378	2.444
-1.376	2.38801
-1.374	2.33355
-1.372	2.2808
-1.37	2.22999
-1.368	2.18142
-1.366	2.1354
-1.364	2.13878
-1.362	2.30293
-1.36	2.58135
-1.358	2.92731
-1.356	3.30482
-1.354	3.68855
-1.352	4.06386
-1.35	4.42683
-1.348	4.78385
-1.346	5.13568
-1.344	5.47943
-1.342	5.81527
-1.34	6.14333
-1.338	6.46378
-1.336	6.77678
-1.334	7.0825
-1.332	7.38111
-1.33	7.6974
-1.328	8.04785
-1.326	8.36059
-1.324	8.58254
-1.322	8.68346
-1.32	8.656
-1.318	8.51569
-1.316	8.30093
-1.314	8.07301
-1.312	7.88463
-1.31	7.70305
-1.308	7.52536
-1.306	7.35161
-1.304	7.18183
-1.302	7.01597
-1.3	6.85399
-1.298	6.69579
-1.296	6.54124
-1.294	6.39025
-1.292	6.24275
-1.29	6.09865
-1.288	5.95789
-1.286	5.8204
-1.284	5.6861
-1.282	5.55492
-1.28	5.4268
-1.278	5.30167
-1.276	5.17946
-1.274	5.06011
-1.272	4.94355
-1.27	4.82971
-1.268	4.71854
-1.266	4.60997
-1.264	4.50395
-1.262	4.4004
-1.26	4.29928
-1.258	4.20052
-1.256	4.10407
-1.254	4.00987
-1.252	3.91787
-1.25	3.82801
-1.248	3.74024
-1.246	3.65451
-1.244	3.57077
-1.242	3.48896
-1.24	3.40903
-1.238	3.33095
-1.236	3.25466
-1.234	3.18013
-1.232	3.10732
-1.23	3.03621
-1.228	2.96675
-1.226	2.8989
-1.224	2.83264
-1.222	2.76791
-1.22	2.7047
-1.218	2.64295
-1.216	2.58264
-1.214	2.52373
-1.212	2.4662
-1.21	2.41
-1.208	2.35511
-1.206	2.30149
-1.204	2.24913
-1.202	2.19797
-1.2	2.12193
-1.198	2.0625
-1.196	2.14427
-1.194	2.40364
-1.192	2.78486
-1.19	3.17442
-1.188	3.55968
-1.186	3.93899
-1.184	4.31012
-1.182	4.67262
-1.18	5.02704
-1.178	5.37333
-1.176	5.71162
-1.174	6.04209
-1.172	6.3649
-1.17	6.6802
-1.168	6.98817
-1.166	7.28897
-1.164	7.58565
-1.162	7.92302
-1.16	8.2518
-1.158	8.50651
-1.156	8.64643
-1.154	8.65557
-1.152	8.54267
-1.15	8.34123
-1.148	8.10945
-1.146	7.91452
-1.144	7.73224
-1.142	7.55388
-1.14	7.37948
-1.138	7.20905
-1.136	7.04256
-1.134	6.87996
-1.132	6.72116
-1.13	6.56602
-1.128	6.41445
-1.126	6.26638
-1.124	6.12174
-1.122	5.98045
-1.12	5.84244
-1.118	5.70764
-1.116	5.57597
-1.114	5.44738
-1.112	5.32178
-1.11	5.19911
-1.108	5.07931
-1.106	4.96231
-1.104	4.84805
-1.102	4.73646
-1.1	4.62748
-1.098	4.52105
-1.096	4.41711
-1.094	4.3156
-1.092	4.21646
-1.09	4.11963
-1.088	4.02507
-1.086	3.9327
-1.084	3.84249
-1.082	3.75437
-1.08	3.6683
-1.078	3.58422
-1.076	3.50208
-1.074	3.42183
-1.072	3.34343
-1.07	3.26684
-1.068	3.19201
-1.066	3.11893
-1.064	3.04755
-1.062	2.97783
-1.06	2.90972
-1.058	2.84321
-1.056	2.77824
-1.054	2.71478
-1.052	2.6528
-1.05	2.59226
-1.048	2.53313
-1.046	2.47538
-1.044	2.41897
-1.042	2.36387
-1.04	2.31005
-1.038	2.25748
-1.036	2.1977
-1.034	2.10474
-1.032	2.08691
-1.03	2.21823
-1.028	2.50538
-1.026	2.88773
-1.024	3.27348
-1.022	3.65642
-1.02	4.03355
-1.018	4.40258
-1.016	4.76289
-1.014	5.11517
-1.012	5.4594
-1.01	5.7957
-1.008	6.12421
-1.006	6.4451
-1.004	6.75854
-1.002	7.06469
-1	7.36371
-0.998	7.65851
-0.996	7.99498
-0.994	8.32123
-0.992	8.56845
-0.99	8.69505
-0.988	8.68667
-0.986	8.55616
-0.984	8.3436
-0.982	8.11628
-0.98	7.92805
-0.978	7.74545
-0.976	7.56677
-0.974	7.39205
-0.972	7.22133
-0.97	7.05458
-0.968	6.89171
-0.966	6.73263
-0.964	6.57721
-0.962	6.42539
-0.96	6.27708
-0.958	6.1322
-0.956	5.99069
-0.954	5.85247
-0.952	5.71746
-0.95	5.5856
-0.948	5.45681
-0.946	5.33103
-0.944	5.20818
-0.942	5.0882
-0.94	4.97102
-0.938	4.85658
-0.936	4.74481
-0.934	4.63565
-0.932	4.52903
-0.93	4.42491
-0.928	4.32321
-0.926	4.22389
-0.924	4.12687
-0.922	4.03211
-0.92	3.93955
-0.918	3.84914
-0.916	3.76083
-0.914	3.67455
-0.912	3.59027
-0.91	3.50793
-0.908	3.42751
-0.906	3.34895
-0.904	3.27222
-0.902	3.19728
-0.9	3.12408
-0.898	3.05258
-0.896	2.98274
-0.894	2.91453
-0.892	2.8479
-0.89	2.78282
-0.888	2.71925
-0.886	2.65707
-0.884	2.59617
-0.882	2.53653
-0.88	2.47821
-0.878	2.4213
-0.876	2.36599
-0.874	2.31252
-0.872	2.26122
-0.87	2.21246
-0.868	2.1667
-0.866	2.16001
-0.864	2.3206
-0.862	2.60426
-0.86	2.95824
-0.858	3.34244
-0.856	3.72937
-0.854	4.10418
-0.852	4.46468
-0.85	4.82046
-0.848	5.17143
-0.846	5.51436
-0.844	5.84939
-0.842	6.17666
-0.84	6.49633
-0.838	6.80858
-0.836	7.11355
-0.834	7.41144
-0.832	7.74045
-0.83	8.0907
-0.828	8.39776
-0.826	8.61631
-0.824	8.72015
-0.822	8.70223
-0.82	8.57463
-0.818	8.36856
-0.816	8.13435
-0.814	7.93422
-0.812	7.75148
-0.81	7.57269
-0.808	7.39787
-0.806	7.22702
-0.804	7.06011
-0.802	6.89708
-0.8	6.73787
-0.798	6.58236
-0.796	6.43044
-0.794	6.28202
-0.792	6.13703
-0.79	5.99541
-0.788	5.85707
-0.786	5.72194
-0.784	5.58995
-0.782	5.46104
-0.78	5.33513
-0.778	5.21216
-0.776	5.09206
-0.774	4.97476
-0.772	4.8602
-0.77	4.74833
-0.768	4.63907
-0.766	4.53236
-0.764	4.42815
-0.762	4.32637
-0.76	4.22697
-0.758	4.12988
-0.756	4.03506
-0.754	3.94245
-0.752	3.852
-0.75	3.76365
-0.748	3.67734
-0.746	3.59304
-0.744	3.51068
-0.742	3.43023
-0.74	3.35162
-0.738	3.27483
-0.736	3.19983
-0.734	3.12656
-0.732	3.055
-0.73	2.9851
-0.728	2.91683
-0.726	2.85015
-0.724	2.78502
-0.722	2.72141
-0.72	2.65927
-0.718	2.59858
-0.716	2.53931
-0.714	2.48141
-0.712	2.42486
-0.71	2.36962
-0.708	2.31567
-0.706	2.26297
-0.704	2.19552
-0.702	2.10229
-0.7	2.08328
-0.698	2.20052
-0.696	2.46499
-0.694	2.83672
-0.692	3.22999
-0.69	3.61331
-0.688	3.99088
-0.686	4.36104
-0.684	4.72283
-0.682	5.07601
-0.68	5.42158
-0.678	5.78777
-0.676	6.17153
-0.674	6.54976
-0.672	6.90294
-0.67	7.21512
-0.668	7.47389
-0.666	7.67041
-0.664	7.79943
-0.662	7.85922
-0.66	7.85164
-0.658	7.7821
-0.656	7.65957
-0.654	7.49661
-0.652	7.3093
-0.65	7.11732
-0.648	6.94345
-0.646	6.78378
-0.644	6.62759
-0.642	6.47486
-0.64	6.32555
-0.638	6.17963
-0.636	6.03705
-0.634	5.89775
-0.632	5.76169
-0.63	5.62881
-0.628	5.49903
-0.626	5.3723
-0.624	5.24854
-0.622	5.12767
-0.62	5.0096
-0.618	4.89425
-0.616	4.78157
-0.614	4.67149
-0.612	4.56396
-0.61	4.45893
-0.608	4.35634
-0.606	4.25613
-0.604	4.15826
-0.602	4.06267
-0.6	3.96931
-0.598	3.87812
-0.596	3.78907
-0.594	3.70209
-0.592	3.61715
-0.59	3.5342
-0.588	3.45318
-0.586	3.37405
-0.584	3.29677
-0.582	3.2213
-0.58	3.14758
-0.578	3.07559
-0.576	3.00526
-0.574	2.93658
-0.572	2.86949
-0.57	2.80395
-0.568	2.73993
-0.566	2.6774
-0.564	2.6163
-0.562	2.55661
-0.56	2.49831
-0.558	2.44136
-0.556	2.38574
-0.554	2.33141
-0.552	2.27834
-0.55	2.22651
-0.548	2.17588
-0.546	2.12643
-0.544	2.07813
-0.542	2.03096
-0.54	1.98488
-0.538	1.93987
-0.536	1.89351
-0.534	1.86911
-0.532	1.93396
-0.53	2.17225
-0.528	2.53996
-0.526	2.9362
-0.524	3.32616
-0.522	3.7103
-0.52	4.08653
-0.518	4.45448
-0.516	4.81402
-0.514	5.16524
-0.512	5.52387
-0.51	5.90207
-0.508	6.27709
-0.506	6.62919
-0.504	6.94229
-0.502	7.20387
-0.5	7.40507
-0.498	7.54063
-0.496	7.60889
-0.494	7.61183
-0.492	7.55502
-0.49	7.44767
-0.488	7.30259
-0.486	7.1362
-0.484	6.96855
-0.482	6.80892
-0.48	6.65257
-0.478	6.49951
-0.476	6.34976
-0.474	6.20331
-0.472	6.06016
-0.47	5.92028
-0.468	5.78363
-0.466	5.65018
-0.464	5.51987
-0.462	5.39263
-0.46	5.2684
-0.458	5.14709
-0.456	5.0286
-0.454	4.91283
-0.452	4.79972
-0.45	4.68922
-0.448	4.58128
-0.446	4.47583
-0.444	4.37284
-0.442	4.27224
-0.44	4.17398
-0.438	4.07801
-0.436	3.98428
-0.434	3.89274
-0.432	3.80333
-0.43	3.71602
-0.428	3.63074
-0.426	3.54746
-0.424	3.46613
-0.422	3.38669
-0.42	3.30912
-0.418	3.23336
-0.416	3.15936
-0.414	3.0871
-0.412	3.01652
-0.41	2.94758
-0.408	2.88024
-0.406	2.81447
-0.404	2.75023
-0.402	2.68747
-0.4	2.62616
-0.398	2.56626
-0.396	2.50775
-0.394	2.45058
-0.392	2.39474
-0.39	2.3402
-0.388	2.28693
-0.386	2.2349
-0.384	2.18408
-0.382	2.13444
-0.38	2.08733
-0.378	2.0629
-0.376	2.03331
-0.374	1.97283
-0.372	1.88026
-0.37	1.77889
-0.368	1.71654
-0.366	1.76552
-0.364	1.99414
-0.362	2.32935
-0.36	2.71911
-0.358	3.12942
-0.356	3.53648
-0.354	3.92666
-0.352	4.29649
-0.35	4.6527
-0.348	5.0068
-0.346	5.35362
-0.344	5.6924
-0.342	6.02333
-0.34	6.34657
-0.338	6.6623
-0.336	6.97069
-0.334	7.27191
-0.332	7.57645
-0.33	7.91451
-0.328	8.20083
-0.326	8.36736
-0.324	8.3853
-0.322	8.26506
-0.32	8.05631
-0.318	7.84719
-0.316	7.66704
-0.314	7.49047
-0.312	7.31765
-0.31	7.1487
-0.308	6.98365
-0.306	6.82246
-0.304	6.66501
-0.302	6.51117
-0.3	6.36088
-0.298	6.21407
-0.296	6.07067
-0.294	5.9306
-0.292	5.79378
-0.29	5.66014
-0.288	5.52962
-0.286	5.40214
-0.284	5.27763
-0.282	5.15603
-0.28	5.03726
-0.278	4.92127
-0.276	4.80799
-0.274	4.69735
-0.272	4.58929
-0.27	4.48376
-0.268	4.38069
-0.266	4.28002
-0.264	4.18169
-0.262	4.08565
-0.26	3.99185
-0.258	3.90022
-0.256	3.81072
-0.254	3.72329
-0.252	3.63788
-0.25	3.55444
-0.248	3.47293
-0.246	3.39332
-0.244	3.31556
-0.242	3.2396
-0.24	3.16542
-0.238	3.09296
-0.236	3.02218
-0.234	2.95305
-0.232	2.88553
-0.23	2.81958
-0.228	2.75516
-0.226	2.69224
-0.224	2.63069
-0.222	2.57032
-0.22	2.51101
-0.218	2.45282
-0.216	2.39586
-0.214	2.34038
-0.212	2.28675
-0.21	2.23542
-0.208	2.18699
-0.206	2.14213
-0.204	2.10166
-0.202	2.06753
-0.2	2.17574
-0.198	2.45439
-0.196	2.82461
-0.194	3.22811
-0.192	3.62715
-0.19	4.00456
-0.188	4.36374
-0.186	4.72285
-0.184	5.07609
-0.182	5.42124
-0.18	5.75844
-0.178	6.08782
-0.176	6.40956
-0.174	6.72381
-0.172	7.03077
-0.17	7.36674
-0.168	7.71813
-0.166	8.02725
-0.164	8.25332
-0.162	8.37251
-0.16	8.37789
-0.158	8.2795
-0.156	8.1043
-0.154	7.89617
-0.152	7.70846
-0.15	7.53178
-0.148	7.35849
-0.146	7.18877
-0.144	7.02276
-0.142	6.86053
-0.14	6.70209
-0.138	6.54741
-0.136	6.39637
-0.134	6.24882
-0.132	6.10465
-0.13	5.9638
-0.128	5.82622
-0.126	5.69183
-0.124	5.56056
-0.122	5.43234
-0.12	5.30711
-0.118	5.18479
-0.116	5.06532
-0.114	4.94864
-0.112	4.83469
-0.11	4.72339
-0.108	4.6147
-0.106	4.50854
-0.104	4.40487
-0.102	4.30361
-0.1	4.20472
-0.098	4.10814
-0.096	4.01381
-0.094	3.92167
-0.092	3.83169
-0.09	3.74379
-0.088	3.65794
-0.086	3.57408
-0.084	3.49216
-0.082	3.41213
-0.08	3.33395
-0.078	3.25758
-0.076	3.18297
-0.074	3.1101
-0.072	3.03893
-0.07	2.96941
-0.068	2.90151
-0.066	2.83518
-0.064	2.7704
-0.062	2.70713
-0.06	2.64532
-0.058	2.58496
-0.056	2.526
-0.054	2.4684
-0.052	2.41215
-0.05	2.35721
-0.048	2.30354
-0.046	2.25112
-0.044	2.19992
-0.042	2.14992
-0.04	2.10107
-0.038	2.02306
-0.036	1.95651
-0.034	2.01615
-0.032	2.24555
-0.03	2.6153
-0.028	3.02425
-0.026	3.41291
-0.024	3.7952
-0.022	4.1697
-0.02	4.53571
-0.018	4.89324
-0.016	5.2609
-0.014	5.64508
-0.012	6.02644
-0.01	6.38835
-0.008	6.71695
-0.006	7.00111
-0.004	7.23246
-0.002	7.40536
0	7.51693
0.002	7.56702
0.004	7.55826
0.006	7.49599
0.008	7.38832
0.01	7.2461
0.012	7.08292
0.014	6.91513
0.016	6.75609
0.018	6.60094
0.02	6.4491
0.022	6.30057
0.024	6.15532
0.026	6.01333
0.028	5.87457
0.03	5.73901
0.032	5.60659
0.034	5.47727
0.036	5.35099
0.038	5.22768
0.04	5.10727
0.042	4.9897
0.044	4.87487
0.046	4.76269
0.048	4.65308
0.05	4.546
0.052	4.44139
0.054	4.33921
0.056	4.23941
0.058	4.14192
0.06	4.04669
0.062	3.95369
0.064	3.86285
0.066	3.77414
0.068	3.68749
0.07	3.60287
0.072	3.52022
0.074	3.43951
0.076	3.36068
0.078	3.2837
0.08	3.20852
0.082	3.13509
0.084	3.06337
0.086	2.99333
0.088	2.92492
0.09	2.85811
0.092	2.79285
0.094	2.7291
0.096	2.66683
0.098	2.60601
0.1	2.54659
0.102	2.48854
0.104	2.43183
0.106	2.37642
0.108	2.32229
0.11	2.26942
0.112	2.21776
0.114	2.16731
0.116	2.11803
0.118	2.06989
0.12	2.02288
0.122	1.97696
0.124	1.93211
0.126	1.88832
0.128	1.84554
0.13	1.80377
[truncated: 997 more rows]

## Sheet: A2_right
_n_OFF_x	_n_OFF_y
-3.866	1
-3.864	0.999999
-3.862	0.999996
-3.86	0.999991
-3.858	0.999985
-3.856	0.999977
-3.854	0.999967
-3.852	0.999956
-3.85	0.999943
-3.848	0.999929
-3.846	0.999913
-3.844	0.999897
-3.842	0.999879
-3.84	0.99986
-3.838	0.99984
-3.836	0.999818
-3.834	0.999796
-3.832	0.999773
-3.83	0.999749
-3.828	0.999725
-3.826	0.999699
-3.824	0.999673
-3.822	0.999646
-3.82	0.999618
-3.818	0.99959
-3.816	0.999561
-3.814	0.999532
-3.812	0.999502
-3.81	0.999472
-3.808	0.999441
-3.806	0.99941
-3.804	0.999379
-3.802	0.999347
-3.8	0.999315
-3.798	0.999283
-3.796	0.99925
-3.794	0.999217
-3.792	0.999184
-3.79	0.999151
-3.788	0.999118
-3.786	0.999084
-3.784	0.999051
-3.782	0.999017
-3.78	0.998983
-3.778	0.99895
-3.776	0.998916
-3.774	0.998882
-3.772	0.998848
-3.77	0.998814
-3.768	0.99878
-3.766	0.998747
-3.764	0.998713
-3.762	0.99868
-3.76	0.998646
-3.758	0.998613
-3.756	0.998579
-3.754	0.998546
-3.752	0.998513
-3.75	0.998481
-3.748	0.998448
-3.746	0.998415
-3.744	0.998383
-3.742	0.998351
-3.74	0.998319
-3.738	0.998287
-3.736	0.998255
-3.734	0.998223
-3.732	0.998192
-3.73	0.998161
-3.728	0.99813
-3.726	0.998099
-3.724	0.998069
-3.722	0.998039
-3.72	0.998009
-3.718	0.997979
-3.716	0.997949
-3.714	0.99792
-3.712	0.997891
-3.71	0.997862
-3.708	0.997834
-3.706	0.997806
-3.704	0.997778
-3.702	0.99775
-3.7	0.997723
-3.698	0.997695
-3.696	0.997669
-3.694	0.997642
-3.692	0.997616
-3.69	0.99759
-3.688	0.997564
-3.686	0.997538
-3.684	0.997513
-3.682	0.997488
-3.68	0.997464
-3.678	0.997439
-3.676	0.997415
-3.674	0.997391
-3.672	0.997368
-3.67	0.997344
-3.668	0.997321
-3.666	0.997298
-3.664	0.997276
-3.662	0.997253
-3.66	0.997231
-3.658	0.99721
-3.656	0.997188
-3.654	0.997167
-3.652	0.997146
-3.65	0.997125
-3.648	0.997104
-3.646	0.997084
-3.644	0.997064
-3.642	0.997044
-3.64	0.997024
-3.638	0.997005
-3.636	0.996986
-3.634	0.996967
-3.632	0.996949
-3.63	0.99693
-3.628	0.996912
-3.626	0.996894
-3.624	0.996877
-3.622	0.99686
-3.62	0.996842
-3.618	0.996826
-3.616	0.996809
-3.614	0.996793
-3.612	0.996777
-3.61	0.996761
-3.608	0.996745
-3.606	0.99673
-3.604	0.996714
-3.602	0.996699
-3.6	0.996685
-3.598	0.99667
-3.596	0.996656
-3.594	0.996641
-3.592	0.996627
-3.59	0.996614
-3.588	0.9966
-3.586	0.996587
-3.584	0.996573
-3.582	0.99656
-3.58	0.996548
-3.578	0.996535
-3.576	0.996522
-3.574	0.99651
-3.572	0.996498
-3.57	0.996486
-3.568	0.996474
-3.566	0.996463
-3.564	0.996451
-3.562	0.99644
-3.56	0.996429
-3.558	0.996418
-3.556	0.996407
-3.554	0.996396
-3.552	0.996386
-3.55	0.996375
-3.548	0.996365
-3.546	0.996355
-3.544	0.996345
-3.542	0.996336
-3.54	0.996326
-3.538	0.996317
-3.536	0.996307
-3.534	0.996298
-3.532	0.996289
-3.53	0.99628
-3.528	0.996272
-3.526	0.996263
-3.524	0.996255
-3.522	0.996246
-3.52	0.996238
-3.518	0.99623
-3.516	0.996222
-3.514	0.996214
-3.512	0.996207
-3.51	0.996199
-3.508	0.996192
-3.506	0.996185
-3.504	0.996178
-3.502	0.996171
-3.5	0.996164
-3.498	0.996157
-3.496	0.99615
-3.494	0.996144
-3.492	0.996137
-3.49	0.996131
-3.488	0.996125
-3.486	0.996119
-3.484	0.996113
-3.482	0.996107
-3.48	0.996101
-3.478	0.996095
-3.476	0.996089
-3.474	0.996084
-3.472	0.996078
-3.47	0.996073
-3.468	0.996068
-3.466	0.996062
-3.464	0.996057
-3.462	0.996052
-3.46	0.996047
-3.458	0.996042
-3.456	0.996038
-3.454	0.996033
-3.452	0.996028
-3.45	0.996024
-3.448	0.996019
-3.446	0.996015
-3.444	0.99601
-3.442	0.996006
-3.44	0.996002
-3.438	0.995997
-3.436	0.995993
-3.434	0.995989
-3.432	0.995985
-3.43	0.995981
-3.428	0.995977
-3.426	0.995974
-3.424	0.99597
-3.422	0.995966
-3.42	0.995963
-3.418	0.995959
-3.416	0.995956
-3.414	0.995952
-3.412	0.995949
-3.41	0.995946
-3.408	0.995942
-3.406	0.995939
-3.404	0.995936
-3.402	0.995933
-3.4	0.99593
-3.398	0.995927
-3.396	0.995924
-3.394	0.995921
-3.392	0.995918
-3.39	0.995916
-3.388	0.995913
-3.386	0.99591
-3.384	0.995908
-3.382	0.995905
-3.38	0.995903
-3.378	0.9959
-3.376	0.995898
-3.374	0.995895
-3.372	0.995893
-3.37	0.995891
-3.368	0.995889
-3.366	0.995886
-3.364	0.995884
-3.362	0.995882
-3.36	0.99588
-3.358	0.995878
-3.356	0.995876
-3.354	0.995874
-3.352	0.995872
-3.35	0.99587
-3.348	0.995868
-3.346	0.995866
-3.344	0.995864
-3.342	0.995863
-3.34	0.995861
-3.338	0.995859
-3.336	0.995857
-3.334	0.995856
-3.332	0.995854
-3.33	0.995852
-3.328	0.995851
-3.326	0.995849
-3.324	0.995848
-3.322	0.995846
-3.32	0.995845
-3.318	0.995843
-3.316	0.995842
-3.314	0.995841
-3.312	0.995839
-3.31	0.995838
-3.308	0.995836
-3.306	0.995835
-3.304	0.995834
-3.302	0.995833
-3.3	0.995831
-3.298	0.99583
-3.296	0.995829
-3.294	0.995828
-3.292	0.995827
-3.29	0.995826
-3.288	0.995824
-3.286	0.995823
-3.284	0.995822
-3.282	0.995821
-3.28	0.99582
-3.278	0.995819
-3.276	0.995818
-3.274	0.995817
-3.272	0.995816
-3.27	0.995815
-3.268	0.995814
-3.266	0.995813
-3.264	0.995813
-3.262	0.995812
-3.26	0.995811
-3.258	0.99581
-3.256	0.995809
-3.254	0.995808
-3.252	0.995807
-3.25	0.995807
-3.248	0.995806
-3.246	0.995805
-3.244	0.995804
-3.242	0.995804
-3.24	0.995803
-3.238	0.995802
-3.236	0.995802
-3.234	0.995801
-3.232	0.9958
-3.23	0.9958
-3.228	0.995799
-3.226	0.995798
-3.224	0.995798
-3.222	0.995797
-3.22	0.995796
-3.218	0.995796
-3.216	0.995795
-3.214	0.995795
-3.212	0.995794
-3.21	0.995794
-3.208	0.995793
-3.206	0.995793
-3.204	0.995792
-3.202	0.995792
-3.2	0.995791
-3.198	0.995791
-3.196	0.99579
-3.194	0.99579
-3.192	0.995789
-3.19	0.995789
-3.188	0.995788
-3.186	0.995788
-3.184	0.995788
-3.182	0.995787
-3.18	0.995787
-3.178	0.995786
-3.176	0.995786
-3.174	0.995786
-3.172	0.995785
-3.17	0.995785
-3.168	0.995784
-3.166	0.995784
-3.164	0.995784
-3.162	0.995783
-3.16	0.995783
-3.158	0.995783
-3.156	0.995782
-3.154	0.995782
-3.152	0.995782
-3.15	0.995781
-3.148	0.995781
-3.146	0.995781
-3.144	0.99578
-3.142	0.99578
-3.14	0.99578
-3.138	0.99578
-3.136	0.995779
-3.134	0.995779
-3.132	0.995779
-3.13	0.995778
-3.128	0.995778
-3.126	0.995778
-3.124	0.995778
-3.122	0.995777
-3.12	0.995777
-3.118	0.995777
-3.116	0.995777
-3.114	0.995776
-3.112	0.995776
-3.11	0.995776
-3.108	0.995776
-3.106	0.995776
-3.104	0.995775
-3.102	0.995775
-3.1	0.995775
-3.098	0.995775
-3.096	0.995775
-3.094	0.995774
-3.092	0.995774
-3.09	0.995774
-3.088	0.995774
-3.086	0.995774
-3.084	0.995774
-3.082	0.995773
-3.08	0.995773
-3.078	0.995773
-3.076	0.995773
-3.074	0.995773
-3.072	0.995773
-3.07	0.995773
-3.068	0.995772
-3.066	0.995772
-3.064	0.995772
-3.062	0.995772
-3.06	0.995772
-3.058	0.995772
-3.056	0.995772
-3.054	0.995772
-3.052	0.995771
-3.05	0.995771
-3.048	0.995771
-3.046	0.995771
-3.044	0.995771
-3.042	0.995771
-3.04	0.995771
-3.038	0.995771
-3.036	0.995771
-3.034	0.995771
-3.032	0.99577
-3.03	0.99577
-3.028	0.99577
-3.026	0.99577
-3.024	0.99577
-3.022	0.99577
-3.02	0.99577
-3.018	0.99577
-3.016	0.99577
-3.014	0.99577
-3.012	0.99577
-3.01	0.99577
-3.008	0.995769
-3.006	0.995769
-3.004	0.995769
-3.002	0.995769
-3	0.995769
-2.998	0.995769
-2.996	0.995769
-2.994	0.995769
-2.992	0.995769
-2.99	0.995769
-2.988	0.995769
-2.986	0.995769
-2.984	0.995769
-2.982	0.995769
-2.98	0.995769
-2.978	0.995769
-2.976	0.995769
-2.974	0.995769
-2.972	0.995768
-2.97	0.995768
-2.968	0.995768
-2.966	0.995768
-2.964	0.995768
-2.962	0.995768
-2.96	0.995768
-2.958	0.995768
-2.956	0.995768
-2.954	0.995768
-2.952	0.995768
-2.95	0.995768
-2.948	0.995768
-2.946	0.995768
-2.944	0.995768
-2.942	0.995768
-2.94	0.995768
-2.938	0.995768
-2.936	0.995768
-2.934	0.995768
-2.932	0.995769
-2.93	0.995769
-2.928	0.995769
-2.926	0.995769
-2.924	0.995769
-2.922	0.995769
-2.92	0.995769
-2.918	0.995769
-2.916	0.995769
-2.914	0.995769
-2.912	0.995769
-2.91	0.995769
-2.908	0.995769
-2.906	0.995769
-2.904	0.995769
-2.902	0.995769
-2.9	0.995769
-2.898	0.995769
-2.896	0.995769
-2.894	0.995769
-2.892	0.995769
-2.89	0.995769
-2.888	0.995769
-2.886	0.995769
-2.884	0.995769
-2.882	0.995769
-2.88	0.995769
-2.878	0.995769
-2.876	0.995769
-2.874	0.995769
-2.872	0.995769
-2.87	0.995769
-2.868	0.995769
-2.866	0.995769
-2.864	0.995769
-2.862	0.995769
-2.86	0.995768
-2.858	0.995768
-2.856	0.995768
-2.854	0.995768
-2.852	0.995768
-2.85	0.995768
-2.848	0.995768
-2.846	0.995768
-2.844	0.995768
-2.842	0.995768
-2.84	0.995768
-2.838	0.995768
-2.836	0.995768
-2.834	0.995768
-2.832	0.995768
-2.83	0.995768
-2.828	0.995768
-2.826	0.995768
-2.824	0.995767
-2.822	0.995767
-2.82	0.995767
-2.818	0.995767
-2.816	0.995767
-2.814	0.995767
-2.812	0.995767
-2.81	0.995767
-2.808	0.995767
-2.806	0.995767
-2.804	0.995767
-2.802	0.995767
-2.8	0.995766
-2.798	0.995766
-2.796	0.995766
-2.794	0.995766
-2.792	0.995766
-2.79	0.995766
-2.788	0.995766
-2.786	0.995766
-2.784	0.995766
-2.782	0.995766
-2.78	0.995765
-2.778	0.995765
-2.776	0.995765
-2.774	0.995765
-2.772	0.995765
-2.77	0.995765
-2.768	0.995765
-2.766	0.995765
-2.764	0.995765
-2.762	0.995764
-2.76	0.995764
-2.758	0.995764
-2.756	0.995764
-2.754	0.995764
-2.752	0.995764
-2.75	0.995764
-2.748	0.995764
-2.746	0.995764
-2.744	0.995764
-2.742	0.995764
-2.74	0.995763
-2.738	0.995763
-2.736	0.995763
-2.734	0.995763
-2.732	0.995763
-2.73	0.995763
-2.728	0.995763
-2.726	0.995763
-2.724	0.995763
-2.722	0.995763
-2.72	0.995763
-2.718	0.995763
-2.716	0.995763
-2.714	0.995763
-2.712	0.995763
-2.71	0.995763
-2.708	0.995763
-2.706	0.995763
-2.704	0.995763
-2.702	0.995763
-2.7	0.995763
-2.698	0.995763
-2.696	0.995763
-2.694	0.995763
-2.692	0.995763
-2.69	0.995763
-2.688	0.995763
-2.686	0.995763
-2.684	0.995763
-2.682	0.995763
-2.68	0.995763
-2.678	0.995763
-2.676	0.995763
-2.674	0.995764
-2.672	0.995764
-2.67	0.995764
-2.668	0.995764
-2.666	0.995764
-2.664	0.995764
-2.662	0.995764
-2.66	0.995764
-2.658	0.995764
-2.656	0.995765
-2.654	0.995765
-2.652	0.995765
-2.65	0.995765
-2.648	0.995765
-2.646	0.995765
-2.644	0.995765
-2.642	0.995766
-2.64	0.995766
-2.638	0.995766
-2.636	0.995766
-2.634	0.995766
-2.632	0.995766
-2.63	0.995766
-2.628	0.995766
-2.626	0.995767
-2.624	0.995767
-2.622	0.995767
-2.62	0.995767
-2.618	0.995767
-2.616	0.995767
-2.614	0.995767
-2.612	0.995767
-2.61	0.995767
-2.608	0.995767
-2.606	0.995768
-2.604	0.995768
-2.602	0.995768
-2.6	0.995768
-2.598	0.995768
-2.596	0.995768
-2.594	0.995768
-2.592	0.995768
-2.59	0.995768
-2.588	0.995768
-2.586	0.995768
-2.584	0.995768
-2.582	0.995768
-2.58	0.995768
-2.578	0.995768
-2.576	0.995768
-2.574	0.995768
-2.572	0.995768
-2.57	0.995768
-2.568	0.995768
-2.566	0.995768
-2.564	0.995768
-2.562	0.995768
-2.56	0.995768
-2.558	0.995768
-2.556	0.995768
-2.554	0.995768
-2.552	0.995768
-2.55	0.995768
-2.548	0.995768
-2.546	0.995768
-2.544	0.995768
-2.542	0.995767
-2.54	0.995767
-2.538	0.995767
-2.536	0.995767
-2.534	0.995767
-2.532	0.995767
-2.53	0.995767
-2.528	0.995767
-2.526	0.995767
-2.524	0.995767
-2.522	0.995766
-2.52	0.995766
-2.518	0.995766
-2.516	0.995766
-2.514	0.995766
-2.512	0.995766
-2.51	0.995766
-2.508	0.995765
-2.506	0.995765
-2.504	0.995765
-2.502	0.995765
-2.5	0.995765
-2.498	0.995765
-2.496	0.995765
-2.494	0.995764
-2.492	0.995764
-2.49	0.995764
-2.488	0.995764
-2.486	0.995764
-2.484	0.995764
-2.482	0.995763
-2.48	0.995763
-2.478	0.995763
-2.476	0.995763
-2.474	0.995763
-2.472	0.995763
-2.47	0.995763
-2.468	0.995762
-2.466	0.995762
-2.464	0.995762
-2.462	0.995762
-2.46	0.995762
-2.458	0.995762
-2.456	0.995762
-2.454	0.995762
-2.452	0.995762
-2.45	0.995762
-2.448	0.995761
-2.446	0.995761
-2.444	0.995761
-2.442	0.995761
-2.44	0.995761
-2.438	0.995761
-2.436	0.995761
-2.434	0.995761
-2.432	0.995761
-2.43	0.995761
-2.428	0.995761
-2.426	0.995761
-2.424	0.995761
-2.422	0.995761
-2.42	0.995761
-2.418	0.995762
-2.416	0.995762
-2.414	0.995762
-2.412	0.995762
-2.41	0.995762
-2.408	0.995762
-2.406	0.995762
-2.404	0.995762
-2.402	0.995762
-2.4	0.995763
-2.398	0.995763
-2.396	0.995763
-2.394	0.995763
-2.392	0.995763
-2.39	0.995763
-2.388	0.995763
-2.386	0.995764
-2.384	0.995764
-2.382	0.995764
-2.38	0.995764
-2.378	0.995764
-2.376	0.995764
-2.374	0.995764
-2.372	0.995765
-2.37	0.995765
-2.368	0.995765
-2.366	0.995765
-2.364	0.995765
-2.362	0.995765
-2.36	0.995765
-2.358	0.995765
-2.356	0.995766
-2.354	0.995766
-2.352	0.995766
-2.35	0.995766
-2.348	0.995766
-2.346	0.995766
-2.344	0.995766
-2.342	0.995766
-2.34	0.995766
-2.338	0.995766
-2.336	0.995767
-2.334	0.995767
-2.332	0.995767
-2.33	0.995767
-2.328	0.995767
-2.326	0.995767
-2.324	0.995767
-2.322	0.995767
-2.32	0.995767
-2.318	0.995767
-2.316	0.995767
-2.314	0.995767
-2.312	0.995767
-2.31	0.995767
-2.308	0.995767
-2.306	0.995767
-2.304	0.995767
-2.302	0.995767
-2.3	0.995767
-2.298	0.995767
-2.296	0.995767
-2.294	0.995767
-2.292	0.995767
-2.29	0.995767
-2.288	0.995767
-2.286	0.995767
-2.284	0.995767
-2.282	0.995767
-2.28	0.995767
-2.278	0.995767
-2.276	0.995767
-2.274	0.995767
-2.272	0.995767
-2.27	0.995767
-2.268	0.995767
-2.266	0.995767
-2.264	0.995766
-2.262	0.995766
-2.26	0.995766
-2.258	0.995766
-2.256	0.995766
-2.254	0.995766
-2.252	0.995766
-2.25	0.995766
-2.248	0.995766
-2.246	0.995765
-2.244	0.995765
-2.242	0.995765
-2.24	0.995765
-2.238	0.995765
-2.236	0.995765
-2.234	0.995765
-2.232	0.995765
-2.23	0.995764
-2.228	0.995764
-2.226	0.995764
-2.224	0.995764
-2.222	0.995764
-2.22	0.995764
-2.218	0.995764
-2.216	0.995764
-2.214	0.995763
-2.212	0.995763
-2.21	0.995763
-2.208	0.995763
-2.206	0.995763
-2.204	0.995763
-2.202	0.995763
-2.2	0.995763
-2.198	0.995762
-2.196	0.995762
-2.194	0.995762
-2.192	0.995762
-2.19	0.995762
-2.188	0.995762
-2.186	0.995762
-2.184	0.995762
-2.182	0.995762
-2.18	0.995762
-2.178	0.995762
-2.176	0.995762
-2.174	0.995762
-2.172	0.995761
-2.17	0.995761
-2.168	0.995761
-2.166	0.995761
-2.164	0.995761
-2.162	0.995761
-2.16	0.995762
-2.158	0.995762
-2.156	0.995762
-2.154	0.995762
-2.152	0.995762
-2.15	0.995762
-2.148	0.995762
-2.146	0.995762
-2.144	0.995762
-2.142	0.995762
-2.14	0.995762
-2.138	0.995762
-2.136	0.995763
-2.134	0.995763
-2.132	0.995763
-2.13	0.995763
-2.128	0.995763
-2.126	0.995763
-2.124	0.995763
-2.122	0.995763
-2.12	0.995764
-2.118	0.995764
-2.116	0.995764
-2.114	0.995764
-2.112	0.995764
-2.11	0.995764
-2.108	0.995764
-2.106	0.995765
-2.104	0.995765
-2.102	0.995765
-2.1	0.995765
-2.098	0.995765
-2.096	0.995765
-2.094	0.995765
-2.092	0.995765
-2.09	0.995766
-2.088	0.995766
-2.086	0.995766
-2.084	0.995766
-2.082	0.995766
-2.08	0.995766
-2.078	0.995766
-2.076	0.995766
-2.074	0.995766
-2.072	0.995766
-2.07	0.995767
-2.068	0.995767
-2.066	0.995767
-2.064	0.995767
-2.062	0.995767
-2.06	0.995767
-2.058	0.995767
-2.056	0.995767
-2.054	0.995767
-2.052	0.995767
-2.05	0.995767
-2.048	0.995767
-2.046	0.995767
-2.044	0.995767
-2.042	0.995767
-2.04	0.995767
-2.038	0.995767
-2.036	0.995767
-2.034	0.995768
-2.032	0.995768
-2.03	0.995768
-2.028	0.995768
-2.026	0.995768
-2.024	0.995767
-2.022	0.995767
-2.02	0.995767
-2.018	0.995767
-2.016	0.995767
-2.014	0.995767
-2.012	0.995767
-2.01	0.995767
-2.008	0.995767
-2.006	0.995767
-2.004	0.995767
-2.002	0.995767
-2	0.995767
-1.998	0.995767
-1.996	0.995767
-1.994	0.995767
-1.992	0.995767
-1.99	0.995767
-1.988	0.995766
-1.986	0.995766
-1.984	0.995766
-1.982	0.995766
-1.98	0.995766
-1.978	0.995766
-1.976	0.995766
-1.974	0.995766
-1.972	0.995766
-1.97	0.995765
-1.968	0.995765
-1.966	0.995765
-1.964	0.995765
-1.962	0.995765
-1.96	0.995765
-1.958	0.995765
-1.956	0.995765
-1.954	0.995764
-1.952	0.995764
-1.95	0.995764
-1.948	0.995764
-1.946	0.995764
-1.944	0.995764
-1.942	0.995764
-1.94	0.995764
-1.938	0.995763
-1.936	0.995763
-1.934	0.995763
-1.932	0.995763
-1.93	0.995763
-1.928	0.995763
-1.926	0.995763
-1.924	0.995762
-1.922	0.995762
-1.92	0.995762
-1.918	0.995762
-1.916	0.995762
-1.914	0.995762
-1.912	0.995762
-1.91	0.995762
-1.908	0.995762
-1.906	0.995762
-1.904	0.995762
-1.902	0.995761
-1.9	0.995761
-1.898	0.995761
-1.896	0.995761
-1.894	0.995761
-1.892	0.995761
-1.89	0.995761
-1.888	0.995761
-1.886	0.995761
-1.884	0.995761
-1.882	0.995761
-1.88	0.995761
-1.878	0.995761
-1.876	0.995761
-1.874	0.995761
-1.872	0.995762
-1.87	0.995762
-1.868	0.995762
-1.866	0.995762
-1.864	0.995762
-1.862	0.995757
-1.86	0.995687
-1.858	0.995299
-1.856	0.994311
-1.854	0.992623
-1.852	0.990243
-1.85	0.9872
-1.848	0.983527
-1.846	0.979261
-1.844	0.974437
-1.842	0.969089
-1.84	0.963255
-1.838	0.956971
-1.836	0.950269
-1.834	0.943179
-1.832	0.935735
-1.83	0.927967
-1.828	0.919908
-1.826	0.91159
-1.824	0.903049
-1.822	0.894359
-1.82	0.885758
-1.818	0.877391
-1.816	0.86936
-1.814	0.861742
-1.812	0.854585
-1.81	0.84791
-1.808	0.841709
-1.806	0.835949
-1.804	0.830574
-1.802	0.825557
-1.8	0.820881
-1.798	0.816528
-1.796	0.812483
-1.794	0.808731
-1.792	0.805258
-1.79	0.80205
-1.788	0.799095
-1.786	0.79638
-1.784	0.793889
-1.782	0.79161
-1.78	0.789534
-1.778	0.787655
-1.776	0.785964
-1.774	0.784455
-1.772	0.783118
-1.77	0.781949
-1.768	0.780938
-1.766	0.78008
-1.764	0.779368
-1.762	0.778795
-1.76	0.778354
-1.758	0.778039
-1.756	0.777844
-1.754	0.777764
-1.752	0.777791
-1.75	0.77792
-1.748	0.778146
-1.746	0.778463
-1.744	0.778865
-1.742	0.779349
-1.74	0.779907
-1.738	0.780537
-1.736	0.781232
-1.734	0.781988
-1.732	0.782801
-1.73	0.78367
-1.728	0.784595
-1.726	0.785574
-1.724	0.786605
-1.722	0.787685
-1.72	0.78881
-1.718	0.789979
-1.716	0.791189
-1.714	0.792438
-1.712	0.793724
-1.71	0.795043
-1.708	0.796395
-1.706	0.797777
-1.704	0.799187
-1.702	0.800623
-1.7	0.802084
-1.698	0.803578
-1.696	0.805131
-1.694	0.806619
-1.692	0.807885
-1.69	0.808756
-1.688	0.809049
-1.686	0.808763
-1.684	0.807946
-1.682	0.806623
-1.68	0.804819
-1.678	0.802563
-1.676	0.799883
-1.674	0.796803
-1.672	0.793349
-1.67	0.789543
-1.668	0.785411
-1.666	0.780977
-1.664	0.776267
-1.662	0.771305
-1.66	0.766117
-1.658	0.760728
-1.656	0.755193
-1.654	0.749694
-1.652	0.744371
-1.65	0.739326
-1.648	0.734637
-1.646	0.730351
-1.644	0.726489
-1.642	0.723043
-1.64	0.71998
-1.638	0.717237
-1.636	0.714723
-1.634	0.712382
-1.632	0.710291
-1.63	0.708443
-1.628	0.706824
-1.626	0.705423
-1.624	0.704229
-1.622	0.703232
-1.62	0.702421
-1.618	0.701787
-1.616	0.701321
-1.614	0.701014
-1.612	0.700853
-1.61	0.70083
-1.608	0.700938
-1.606	0.701174
-1.604	0.701532
-1.602	0.702008
-1.6	0.702595
-1.598	0.703291
-1.596	0.704089
-1.594	0.704986
-1.592	0.705977
-1.59	0.707056
-1.588	0.708221
-1.586	0.709465
-1.584	0.710786
-1.582	0.712179
-1.58	0.713639
-1.578	0.715162
-1.576	0.716745
-1.574	0.718382
-1.572	0.720072
-1.57	0.721808
-1.568	0.723588
-1.566	0.725408
-1.564	0.727264
-1.562	0.729152
-1.56	0.731069
-1.558	0.733011
-1.556	0.734977
-1.554	0.736969
-1.552	0.738988
-1.55	0.741031
-1.548	0.743096
-1.546	0.745181
-1.544	0.747286
-1.542	0.749407
-1.54	0.751544
-1.538	0.753694
-1.536	0.755858
-1.534	0.758035
-1.532	0.760219
-1.53	0.762412
-1.528	0.764537
-1.526	0.76642
-1.524	0.767907
-1.522	0.768869
-1.52	0.769266
-1.518	0.769148
-1.516	0.768538
-1.514	0.767462
-1.512	0.765943
-1.51	0.764007
-1.508	0.761678
-1.506	0.758981
-1.504	0.75594
-1.502	0.752578
-1.5	0.748917
-1.498	0.744981
-1.496	0.740791
-1.494	0.736368
-1.492	0.731711
-1.49	0.726865
-1.488	0.721965
-1.486	0.717133
-1.484	0.71248
-1.482	0.708104
-1.48	0.704089
-1.478	0.700484
-1.476	0.697221
-1.474	0.694275
-1.472	0.691628
-1.47	0.689265
-1.468	0.687172
-1.466	0.685333
-1.464	0.683734
-1.462	0.682355
-1.46	0.681185
-1.458	0.680215
-1.456	0.679438
-1.454	0.678845
-1.452	0.67843
-1.45	0.678185
-1.448	0.678103
-1.446	0.678175
-1.444	0.678396
-1.442	0.678758
-1.44	0.679254
-1.438	0.679877
-1.436	0.680622
-1.434	0.68148
-1.432	0.682447
-1.43	0.683515
-1.428	0.684678
-1.426	0.685931
-1.424	0.687267
-1.422	0.68868
-1.42	0.690165
-1.418	0.691717
-1.416	0.693329
-1.414	0.694996
-1.412	0.696713
-1.41	0.698476
-1.408	0.70028
-1.406	0.702133
-1.404	0.704031
-1.402	0.705973
-1.4	0.707955
-1.398	0.709976
-1.396	0.712032
-1.394	0.714121
-1.392	0.716242
-1.39	0.71839
-1.388	0.720566
-1.386	0.722765
-1.384	0.724986
-1.382	0.727227
-1.38	0.729488
-1.378	0.731768
-1.376	0.734064
-1.374	0.736376
-1.372	0.738701
-1.37	0.741036
-1.368	0.743378
-1.366	0.745724
-1.364	0.748065
-1.362	0.750276
-1.36	0.752162
-1.358	0.753584
-1.356	0.754454
-1.354	0.754744
-1.352	0.754478
-1.35	0.753736
-1.348	0.752649
-1.346	0.751195
-1.344	0.749339
-1.342	0.747105
-1.34	0.744517
-1.338	0.741598
-1.336	0.738371
-1.334	0.734857
-1.332	0.731079
-1.33	0.727025
-1.328	0.72267
-1.326	0.718104
-1.324	0.713424
-1.322	0.708728
-1.32	0.704117
-1.318	0.699696
-1.316	0.695568
-1.314	0.691841
-1.312	0.688561
-1.31	0.685609
-1.308	0.682963
-1.306	0.680605
-1.304	0.678522
-1.302	0.676697
-1.3	0.675117
-1.298	0.67377
-1.296	0.672642
-1.294	0.671709
-1.292	0.670962
-1.29	0.670396
-1.288	0.670002
-1.286	0.669776
-1.284	0.669711
-1.282	0.669801
-1.28	0.67004
-1.278	0.670422
-1.276	0.670941
-1.274	0.67159
-1.272	0.672364
-1.27	0.673257
-1.268	0.674264
-1.266	0.675377
-1.264	0.676592
-1.262	0.677902
-1.26	0.679302
-1.258	0.680787
-1.256	0.68235
-1.254	0.683986
-1.252	0.68569
-1.25	0.687455
-1.248	0.689277
-1.246	0.69115
-1.244	0.693069
-1.242	0.695027
-1.24	0.697021
-1.238	0.699044
-1.236	0.701091
-1.234	0.703164
-1.232	0.705271
-1.23	0.707412
-1.228	0.709584
-1.226	0.711785
-1.224	0.714013
-1.222	0.716265
-1.22	0.718541
-1.218	0.720838
-1.216	0.723154
-1.214	0.725487
-1.212	0.727837
-1.21	0.7302
-1.208	0.732576
-1.206	0.734963
-1.204	0.73736
-1.202	0.739764
-1.2	0.7422
-1.198	0.744661
-1.196	0.747027
-1.194	0.749145
-1.192	0.75084
-1.19	0.751963
-1.188	0.75256
-1.186	0.752653
-1.184	0.752264
-1.182	0.751417
-1.18	0.750137
-1.178	0.748447
-1.176	0.746373
-1.174	0.743936
-1.172	0.741161
-1.17	0.738069
-1.168	0.734684
-1.166	0.731027
-1.164	0.727116
-1.162	0.722904
-1.16	0.718445
-1.158	0.713839
-1.156	0.709188
-1.154	0.704595
-1.152	0.700163
-1.15	0.695999
-1.148	0.692208
-1.146	0.688868
-1.144	0.685872
-1.142	0.683184
-1.14	0.680787
-1.138	0.678665
-1.136	0.676805
-1.134	0.675192
-1.132	0.673814
-1.13	0.672655
-1.128	0.671694
-1.126	0.670922
-1.124	0.670333
-1.122	0.669918
-1.12	0.669673
-1.118	0.669591
-1.116	0.669665
-1.114	0.669889
-1.112	0.670256
-1.11	0.670761
-1.108	0.671397
-1.106	0.672159
-1.104	0.673039
-1.102	0.674032
-1.1	0.675133
-1.098	0.676335
-1.096	0.677632
-1.094	0.679018
-1.092	0.680489
-1.09	0.682037
-1.088	0.683658
-1.086	0.685347
-1.084	0.687096
-1.082	0.688902
-1.08	0.690759
-1.078	0.69266
-1.076	0.694602
-1.074	0.696579
-1.072	0.698585
-1.07	0.700618
-1.068	0.702687
-1.066	0.704792
-1.064	0.706931
-1.062	0.709102
-1.06	0.711301
-1.058	0.713528
-1.056	0.71578
-1.054	0.718055
-1.052	0.720352
-1.05	0.722668
-1.048	0.725002
-1.046	0.727351
-1.044	0.729715
-1.042	0.732092
-1.04	0.734479
-1.038	0.736877
-1.036	0.739289
-1.034	0.741756
-1.032	0.744205
-1.03	0.746516
-1.028	0.748546
-1.026	0.750127
-1.024	0.751138
-1.022	0.75163
-1.02	0.751626
-1.018	0.751145
-1.016	0.750212
-1.014	0.748852
-1.012	0.747089
-1.01	0.744946
-1.008	0.742447
-1.006	0.739615
-1.004	0.736472
-1.002	0.733041
-1	0.729342
-0.998	0.725395
-0.996	0.721153
-0.994	0.716669
-0.992	0.712047
-0.99	0.707388
-0.988	0.7028
-0.986	0.69839
-0.984	0.694267
-0.982	0.690544
-0.98	0.687258
-0.978	0.6843
-0.976	0.681648
-0.974	0.679286
-0.972	0.677198
-0.97	0.675371
-0.968	0.673789
-0.966	0.672441
-0.964	0.671309
-0.962	0.670377
-0.96	0.669637
-0.958	0.669081
-0.956	0.668703
-0.954	0.668496
-0.952	0.668451
-0.95	0.668562
-0.948	0.668822
-0.946	0.669224
-0.944	0.669761
-0.942	0.670427
-0.94	0.671215
-0.938	0.67212
-0.936	0.673133
-0.934	0.674251
-0.932	0.675465
-0.93	0.676771
-0.928	0.678163
-0.926	0.679635
-0.924	0.681181
-0.922	0.682796
-0.92	0.684474
-0.918	0.686211
-0.916	0.688001
-0.914	0.689839
-0.912	0.69172
-0.91	0.69364
-0.908	0.695605
-0.906	0.697613
-0.904	0.699663
-0.902	0.70175
-0.9	0.703873
-0.898	0.70603
-0.896	0.708218
-0.894	0.710434
-0.892	0.712677
-0.89	0.714945
-0.888	0.717234
-0.886	0.719543
-0.884	0.72187
-0.882	0.724216
-0.88	0.726579
-0.878	0.728957
-0.876	0.73135
-0.874	0.733754
-0.872	0.736167
-0.87	0.738586
-0.868	0.741006
-0.866	0.743419
-0.864	0.745707
-0.862	0.747672
-0.86	0.749169
-0.858	0.75011
-0.856	0.750465
-0.854	0.750262
-0.852	0.749587
-0.85	0.748574
-0.848	0.747188
-0.846	0.745402
-0.844	0.743241
-0.842	0.740726
-0.84	0.737881
-0.838	0.734728
-0.836	0.73129
-0.834	0.727588
-0.832	0.723588
-0.83	0.719295
-0.828	0.714801
-0.826	0.710198
-0.824	0.705578
-0.822	0.701038
-0.82	0.696674
-0.818	0.692581
-0.816	0.68886
-0.814	0.685594
-0.812	0.682683
-0.81	0.680077
-0.808	0.677759
-0.806	0.675713
-0.804	0.673927
-0.802	0.672385
-0.8	0.671074
-0.798	0.669984
-0.796	0.669098
-0.794	0.668398
-0.792	0.667877
-0.79	0.667529
-0.788	0.667346
-0.786	0.667322
-0.784	0.667452
-0.782	0.667728
-0.78	0.668145
-0.778	0.668695
-0.776	0.669375
-0.774	0.670176
-0.772	0.671094
-0.77	0.672122
-0.768	0.673254
-0.766	0.674486
-0.764	0.675811
-0.762	0.677224
-0.76	0.678719
-0.758	0.680291
-0.756	0.681934
-0.754	0.683644
-0.752	0.685414
-0.75	0.68724
-0.748	0.689118
-0.746	0.691041
-0.744	0.693004
-0.742	0.695004
-0.74	0.697035
-0.738	0.699097
-0.736	0.701195
-0.734	0.703328
-0.732	0.705495
-0.73	0.707692
-0.728	0.709918
-0.726	0.71217
-0.724	0.714448
-0.722	0.716747
-0.72	0.719068
-0.718	0.721407
-0.716	0.723763
-0.714	0.726135
-0.712	0.728521
-0.71	0.730919
-0.708	0.733327
-0.706	0.735744
-0.704	0.738186
-0.702	0.740688
-0.7	0.743163
-0.698	0.745501
-0.696	0.747573
-0.694	0.749237
-0.692	0.750346
-0.69	0.750913
-0.688	0.750982
-0.686	0.750572
-0.684	0.749708
-0.682	0.748412
-0.68	0.746709
-0.678	0.744544
-0.676	0.741931
-0.674	0.738941
-0.672	0.73564
-0.67	0.732097
-0.668	0.728375
-0.666	0.724538
-0.664	0.720646
-0.662	0.716759
-0.66	0.712933
-0.658	0.709225
-0.656	0.705688
-0.654	0.702374
-0.652	0.699333
-0.65	0.696613
-0.648	0.694258
-0.646	0.692209
-0.644	0.690409
-0.642	0.688845
-0.64	0.687506
-0.638	0.686379
-0.636	0.685455
-0.634	0.684723
-0.632	0.684172
-0.63	0.683795
-0.628	0.68358
-0.626	0.68352
-0.624	0.683607
-0.622	0.683833
-0.62	0.68419
-0.618	0.684672
-0.616	0.685266
-0.614	0.685969
-0.612	0.686776
-0.61	0.687682
-0.608	0.688684
-0.606	0.689779
-0.604	0.690961
-0.602	0.692227
-0.6	0.693573
-0.598	0.694995
-0.596	0.696489
-0.594	0.698053
-0.592	0.699681
-0.59	0.70137
-0.588	0.703118
-0.586	0.704919
-0.584	0.706771
-0.582	0.708671
-0.58	0.710614
-0.578	0.712598
-0.576	0.714619
-0.574	0.716674
-0.572	0.718759
-0.57	0.720872
-0.568	0.72301
-0.566	0.725168
-0.564	0.727345
-0.562	0.729538
-0.56	0.731749
-0.558	0.733979
-0.556	0.736225
-0.554	0.738487
-0.552	0.740762
-0.55	0.74305
-0.548	0.745349
-0.546	0.747657
-0.544	0.749973
-0.542	0.752296
-0.54	0.754625
-0.538	0.756958
-0.536	0.759295
-0.534	0.761632
-0.532	0.763896
-0.53	0.765915
-0.528	0.767482
-0.526	0.768508
-0.524	0.768989
-0.522	0.768954
-0.52	0.768424
-0.518	0.767424
-0.516	0.765976
-0.514	0.764108
-0.512	0.761802
-0.51	0.759036
-0.508	0.755878
-0.506	0.752394
-0.504	0.748651
-0.502	0.744715
-0.5	0.740649
-0.498	0.736516
-0.496	0.732378
-0.494	0.728297
-0.492	0.724332
-0.49	0.720542
-0.488	0.716985
-0.486	0.713717
-0.484	0.710794
-0.482	0.708198
-0.48	0.705872
-0.478	0.703803
-0.476	0.701977
-0.474	0.700384
-0.472	0.699011
-0.47	0.697848
-0.468	0.696883
-0.466	0.696106
-0.464	0.695507
-0.462	0.695078
-0.46	0.694809
-0.458	0.694693
-0.456	0.69472
-0.454	0.694884
-0.452	0.695173
-0.45	0.695579
-0.448	0.696099
-0.446	0.696727
-0.444	0.69746
-0.442	0.698293
-0.44	0.699223
-0.438	0.700245
-0.436	0.701356
-0.434	0.702551
-0.432	0.703826
-0.43	0.705177
-0.428	0.706602
-0.426	0.708095
-0.424	0.709653
-0.422	0.711272
-0.42	0.712949
-0.418	0.714679
-0.416	0.71646
-0.414	0.718288
-0.412	0.720158
-0.41	0.722068
-0.408	0.724015
-0.406	0.725994
-0.404	0.728003
-0.402	0.730037
-0.4	0.732094
-0.398	0.734171
-0.396	0.736264
-0.394	0.738374
-0.392	0.740504
-0.39	0.742653
-0.388	0.744819
-0.386	0.747001
-0.384	0.749196
-0.382	0.751403
-0.38	0.753619
-0.378	0.7558
-0.376	0.757983
-0.374	0.760218
-0.372	0.762519
-0.37	0.764875
-0.368	0.767239
-0.366	0.769539
-0.364	0.771629
-0.362	0.773268
-0.36	0.774413
-0.358	0.77505
-0.356	0.775172
-0.354	0.77478
-0.352	0.773883
-0.35	0.772499
-0.348	0.770658
-0.346	0.768409
-0.344	0.765779
-0.342	0.762791
-0.34	0.75947
-0.338	0.755839
-0.336	0.751921
-0.334	0.747739
-0.332	0.743301
-0.33	0.738576
-0.328	0.733658
-0.326	0.728669
-0.324	0.72373
-0.322	0.718965
-0.32	0.714502
-0.318	0.710467
-0.316	0.70684
-0.314	0.703545
-0.312	0.700564
-0.31	0.697882
-0.308	0.695482
-0.306	0.693349
-0.304	0.691471
-0.302	0.689826
-0.3	0.6884
-0.298	0.687184
-0.296	0.686171
-0.294	0.685352
-0.292	0.684719
-0.29	0.684264
-0.288	0.68398
-0.286	0.683857
-0.284	0.68389
-0.282	0.684071
-0.28	0.684392
-0.278	0.684847
-0.276	0.685428
-0.274	0.686128
-0.272	0.686942
-0.27	0.687862
-0.268	0.688883
-0.266	0.689997
-0.264	0.691198
-0.262	0.692482
-0.26	0.693842
-0.258	0.695272
-0.256	0.696766
-0.254	0.69832
-0.252	0.699928
-0.25	0.701585
-0.248	0.703291
-0.246	0.70505
-0.244	0.706858
-0.242	0.708712
-0.24	0.71061
-0.238	0.712549
-0.236	0.714526
-0.234	0.716539
-0.232	0.718585
-0.23	0.720662
-0.228	0.722768
-0.226	0.724901
-0.224	0.727055
-0.222	0.72923
-0.22	0.731426
-0.218	0.733643
-0.216	0.735882
-0.214	0.738141
-0.212	0.740418
-0.21	0.742709
-0.208	0.74501
-0.206	0.747316
-0.204	0.74962
-0.202	0.751915
-0.2	0.754121
-0.198	0.756036
-0.196	0.757502
-0.194	0.758422
-0.192	0.758758
-0.19	0.758532
-0.188	0.757825
-0.186	0.756746
-0.184	0.755253
-0.182	0.753356
-0.18	0.751078
-0.178	0.748442
-0.176	0.745474
-0.174	0.742194
-0.172	0.738626
-0.17	0.734737
-0.168	0.730539
-0.166	0.726121
-0.164	0.721572
-0.162	0.716985
-0.16	0.712452
-0.158	0.708069
-0.156	0.703933
-0.154	0.700144
-0.152	0.696783
-0.15	0.693766
-0.148	0.691052
-0.146	0.688626
-0.144	0.686473
-0.142	0.684578
-0.14	0.682929
-0.138	0.681512
-0.136	0.680315
-0.134	0.679326
-0.132	0.678529
-0.13	0.677911
-0.128	0.677466
-0.126	0.677187
-0.124	0.677067
-0.122	0.6771
-0.12	0.677279
-0.118	0.677599
-0.116	0.678053
-0.114	0.678634
-0.112	0.679337
-0.11	0.680156
-0.108	0.681085
-0.106	0.682118
-0.104	0.68325
-0.102	0.684475
-0.1	0.685788
-0.098	0.687183
-0.096	0.688654
-0.094	0.690198
-0.092	0.691808
-0.09	0.69348
-0.088	0.695209
-0.086	0.69699
-0.084	0.698818
-0.082	0.700689
-0.08	0.702599
-0.078	0.704542
-0.076	0.706524
-0.074	0.708544
-0.072	0.710601
-0.07	0.712691
-0.068	0.714812
-0.066	0.716963
-0.064	0.71914
-0.062	0.721343
-0.06	0.723569
-0.058	0.725816
-0.056	0.728082
-0.054	0.730365
-0.052	0.732665
-0.05	0.734979
-0.048	0.737305
-0.046	0.739643
-0.044	0.741991
-0.042	0.744348
-0.04	0.746712
-0.038	0.749115
-0.036	0.751549
-0.034	0.753894
-0.032	0.756012
-0.03	0.757748
-0.028	0.758932
-0.026	0.759542
-0.024	0.75964
-0.022	0.759248
-0.02	0.758388
-0.018	0.757087
-0.016	0.755313
-0.014	0.753058
-0.012	0.750386
-0.01	0.747365
-0.008	0.744057
-0.006	0.740524
-0.004	0.736827
-0.002	0.733025
0	0.729176
0.002	0.725335
0.004	0.721557
0.006	0.717896
0.008	0.714403
0.01	0.711127
0.012	0.708118
0.014	0.705422
0.016	0.703055
0.018	0.70095
0.02	0.699092
0.022	0.697469
0.024	0.69607
0.026	0.694882
0.028	0.693895
0.03	0.6931
0.032	0.692486
0.034	0.692044
0.036	0.691766
0.038	0.691641
0.04	0.691663
0.042	0.691823
0.044	0.692115
0.046	0.692531
0.048	0.693064
0.05	0.693703
0.052	0.694445
0.054	0.695285
0.056	0.696221
0.058	0.697247
0.06	0.69836
0.062	0.699557
0.064	0.700833
0.066	0.702185
0.068	0.70361
0.07	0.705103
0.072	0.706662
0.074	0.708283
0.076	0.709961
0.078	0.711695
0.08	0.71348
0.082	0.715313
0.084	0.717191
0.086	0.719111
0.088	0.721069
0.09	0.723062
0.092	0.725087
0.094	0.727142
0.096	0.729222
0.098	0.731324
0.1	0.733447
0.102	0.735587
0.104	0.737741
0.106	0.739908
0.108	0.742091
0.11	0.744287
0.112	0.746497
0.114	0.748719
0.116	0.750952
0.118	0.753195
0.12	0.755447
0.122	0.757707
0.124	0.759974
0.126	0.762247
0.128	0.764526
0.13	0.766808
[truncated: 997 more rows]

## Sheet: A3_right
_dynamic_x	_dynamic_y	_fixed_x	_fixed_y
-3.866	0.236552	-3.866	0
-3.864	0.230457	-3.864	-0.00609503
-3.862	0.224504	-3.862	-0.0120483
-3.86	0.218689	-3.86	-0.0178632
-3.858	0.21301	-3.858	-0.0235428
-3.856	0.207463	-3.856	-0.0290903
-3.854	0.202044	-3.854	-0.0345089
-3.852	0.196753	-3.852	-0.0398014
-3.85	0.191584	-3.85	-0.0449708
-3.848	0.186536	-3.848	-0.0500201
-3.846	0.181605	-3.846	-0.054952
-3.844	0.176789	-3.844	-0.0597694
-3.842	0.172085	-3.842	-0.0644747
-3.84	0.167491	-3.84	-0.0690706
-3.838	0.163004	-3.838	-0.0735596
-3.836	0.158622	-3.836	-0.0779441
-3.834	0.154342	-3.834	-0.0822266
-3.832	0.150162	-3.832	-0.0864095
-3.83	0.14608	-3.83	-0.090495
-3.828	0.142093	-3.828	-0.0944854
-3.826	0.138199	-3.826	-0.098383
-3.824	0.134396	-3.824	-0.10219
-3.822	0.130681	-3.822	-0.105908
-3.82	0.127054	-3.82	-0.10954
-3.818	0.123511	-3.818	-0.113088
-3.816	0.12005	-3.816	-0.116553
-3.814	0.116671	-3.814	-0.119938
-3.812	0.11337	-3.812	-0.123244
-3.81	0.110145	-3.81	-0.126474
-3.808	0.106996	-3.808	-0.129628
-3.806	0.103921	-3.806	-0.13271
-3.804	0.100917	-3.804	-0.135719
-3.802	0.0979838	-3.802	-0.138659
-3.8	0.095119	-3.8	-0.14153
-3.798	0.0923213	-3.798	-0.144334
-3.796	0.0895891	-3.796	-0.147073
-3.794	0.0869209	-3.794	-0.149748
-3.792	0.0843152	-3.792	-0.152361
-3.79	0.0817707	-3.79	-0.154913
-3.788	0.0792857	-3.788	-0.157405
-3.786	0.0768591	-3.786	-0.159839
-3.784	0.0744892	-3.784	-0.162217
-3.782	0.0721749	-3.782	-0.164539
-3.78	0.0699148	-3.78	-0.166807
-3.778	0.0677076	-3.778	-0.169022
-3.776	0.065552	-3.776	-0.171186
-3.774	0.0634467	-3.774	-0.173299
-3.772	0.0613906	-3.772	-0.175364
-3.77	0.0593825	-3.77	-0.17738
-3.768	0.0574212	-3.768	-0.17935
-3.766	0.0555055	-3.766	-0.181274
-3.764	0.0536344	-3.764	-0.183154
-3.762	0.0518065	-3.762	-0.18499
-3.76	0.050021	-3.76	-0.186784
-3.758	0.0482769	-3.758	-0.188537
-3.756	0.0465735	-3.756	-0.190249
-3.754	0.0449099	-3.754	-0.191921
-3.752	0.0432851	-3.752	-0.193555
-3.75	0.0416984	-3.75	-0.19515
-3.748	0.0401488	-3.748	-0.196709
-3.746	0.0386357	-3.746	-0.198231
-3.744	0.0371581	-3.744	-0.199717
-3.742	0.0357153	-3.742	-0.201169
-3.74	0.0343065	-3.74	-0.202586
-3.738	0.0329309	-3.738	-0.203971
-3.736	0.0315878	-3.736	-0.205323
-3.734	0.0302763	-3.734	-0.206643
-3.732	0.0289958	-3.732	-0.207932
-3.73	0.0277455	-3.73	-0.209191
-3.728	0.0265247	-3.728	-0.210421
-3.726	0.0253327	-3.726	-0.211622
-3.724	0.0241688	-3.724	-0.212794
-3.722	0.0230323	-3.722	-0.213939
-3.72	0.0219225	-3.72	-0.215058
-3.718	0.0208388	-3.718	-0.21615
-3.716	0.0197805	-3.716	-0.217217
-3.714	0.0187469	-3.714	-0.218259
-3.712	0.0177375	-3.712	-0.219277
-3.71	0.0167517	-3.71	-0.220271
-3.708	0.0157887	-3.708	-0.221243
-3.706	0.014848	-3.706	-0.222192
-3.704	0.0139291	-3.704	-0.223119
-3.702	0.0130314	-3.702	-0.224025
-3.7	0.0121542	-3.7	-0.22491
-3.698	0.0112971	-3.698	-0.225775
-3.696	0.0104595	-3.696	-0.226621
-3.694	0.00964111	-3.694	-0.227447
-3.692	0.00884157	-3.692	-0.228255
-3.69	0.0080605	-3.69	-0.229044
-3.688	0.00729754	-3.688	-0.229815
-3.686	0.00655233	-3.686	-0.230567
-3.684	0.00582452	-3.684	-0.231303
-3.682	0.00511375	-3.682	-0.232021
-3.68	0.00441968	-3.68	-0.232723
-3.678	0.00374195	-3.678	-0.233408
-3.676	0.00308024	-3.676	-0.234077
-3.674	0.00243419	-3.674	-0.23473
-3.672	0.00180348	-3.672	-0.235368
-3.67	0.00118776	-3.67	-0.235991
-3.668	0.000586709	-3.668	-0.236599
-3.666	0	-3.666	-0.237193
-3.664	-0.000572691	-3.664	-0.237773
-3.662	-0.00113169	-3.662	-0.238338
-3.66	-0.0016773	-3.66	-0.238891
-3.658	-0.00220985	-3.658	-0.23943
-3.656	-0.00272965	-3.656	-0.239957
-3.654	-0.003237	-3.654	-0.240471
-3.652	-0.00373221	-3.652	-0.240972
-3.65	-0.00421558	-3.65	-0.241462
-3.648	-0.00468741	-3.648	-0.24194
-3.646	-0.005148	-3.646	-0.242407
-3.644	-0.00559763	-3.644	-0.242863
-3.642	-0.00603661	-3.642	-0.243308
-3.64	-0.0064652	-3.64	-0.243743
-3.638	-0.0068837	-3.638	-0.244167
-3.636	-0.00729239	-3.636	-0.244582
-3.634	-0.00769154	-3.634	-0.244987
-3.632	-0.00808143	-3.632	-0.245382
-3.63	-0.00846233	-3.63	-0.245769
-3.628	-0.0088345	-3.628	-0.246147
-3.626	-0.00919822	-3.626	-0.246516
-3.624	-0.00955373	-3.624	-0.246877
-3.622	-0.0099013	-3.622	-0.24723
-3.62	-0.0102412	-3.62	-0.247575
-3.618	-0.0105736	-3.618	-0.247913
-3.616	-0.0108988	-3.616	-0.248243
-3.614	-0.0112168	-3.614	-0.248566
-3.612	-0.0115277	-3.612	-0.248882
-3.61	-0.0118317	-3.61	-0.249191
-3.608	-0.0121289	-3.608	-0.249493
-3.606	-0.0124193	-3.606	-0.249788
-3.604	-0.012703	-3.604	-0.250077
-3.602	-0.0129803	-3.602	-0.250359
-3.6	-0.0132512	-3.6	-0.250634
-3.598	-0.0135157	-3.598	-0.250903
-3.596	-0.0137741	-3.596	-0.251166
-3.594	-0.0140264	-3.594	-0.251423
-3.592	-0.0142727	-3.592	-0.251674
-3.59	-0.0145131	-3.59	-0.251918
-3.588	-0.0147478	-3.588	-0.252157
-3.586	-0.0149769	-3.586	-0.252391
-3.584	-0.0152004	-3.584	-0.252618
-3.582	-0.0154185	-3.582	-0.25284
-3.58	-0.0156312	-3.58	-0.253057
-3.578	-0.0158388	-3.578	-0.253269
-3.576	-0.0160412	-3.576	-0.253475
-3.574	-0.0162387	-3.574	-0.253676
-3.572	-0.0164312	-3.572	-0.253872
-3.57	-0.016619	-3.57	-0.254064
-3.568	-0.0168021	-3.568	-0.254251
-3.566	-0.0169806	-3.566	-0.254433
-3.564	-0.0171547	-3.564	-0.254611
-3.562	-0.0173245	-3.562	-0.254784
-3.56	-0.01749	-3.56	-0.254953
-3.558	-0.0176514	-3.558	-0.255117
-3.556	-0.0178087	-3.556	-0.255278
-3.554	-0.0179622	-3.554	-0.255435
-3.552	-0.0181118	-3.552	-0.255588
-3.55	-0.0182578	-3.55	-0.255737
-3.548	-0.0184002	-3.548	-0.255882
-3.546	-0.018539	-3.546	-0.256024
-3.544	-0.0186746	-3.544	-0.256163
-3.542	-0.0188068	-3.542	-0.256298
-3.54	-0.0189359	-3.54	-0.25643
-3.538	-0.0190619	-3.538	-0.256559
-3.536	-0.019185	-3.536	-0.256685
-3.534	-0.0193053	-3.534	-0.256808
-3.532	-0.0194229	-3.532	-0.256929
-3.53	-0.0195378	-3.53	-0.257046
-3.528	-0.0196502	-3.528	-0.257161
-3.526	-0.0197603	-3.526	-0.257274
-3.524	-0.019868	-3.524	-0.257384
-3.522	-0.0199736	-3.522	-0.257492
-3.52	-0.0200771	-3.52	-0.257598
-3.518	-0.0201786	-3.518	-0.257702
-3.516	-0.0202782	-3.516	-0.257804
-3.514	-0.020376	-3.514	-0.257904
-3.512	-0.0204718	-3.512	-0.258003
-3.51	-0.0205657	-3.51	-0.258099
-3.508	-0.0206577	-3.508	-0.258193
-3.506	-0.0207478	-3.506	-0.258285
-3.504	-0.020836	-3.504	-0.258376
-3.502	-0.0209224	-3.502	-0.258464
-3.5	-0.0210069	-3.5	-0.258551
-3.498	-0.0210896	-3.498	-0.258636
-3.496	-0.0211705	-3.496	-0.258719
-3.494	-0.0212495	-3.494	-0.2588
-3.492	-0.0213268	-3.492	-0.258879
-3.49	-0.0214023	-3.49	-0.258956
-3.488	-0.021476	-3.488	-0.259032
-3.486	-0.021548	-3.486	-0.259106
-3.484	-0.0216183	-3.484	-0.259178
-3.482	-0.0216869	-3.482	-0.259248
-3.48	-0.0217538	-3.48	-0.259317
-3.478	-0.0218191	-3.478	-0.259384
-3.476	-0.0218827	-3.476	-0.25945
-3.474	-0.0219448	-3.474	-0.259513
-3.472	-0.0220052	-3.472	-0.259575
-3.47	-0.0220641	-3.47	-0.259636
-3.468	-0.0221214	-3.468	-0.259695
-3.466	-0.0221772	-3.466	-0.259752
-3.464	-0.0222315	-3.464	-0.259808
-3.462	-0.0222844	-3.462	-0.259862
-3.46	-0.0223358	-3.46	-0.259915
-3.458	-0.0223858	-3.458	-0.259967
-3.456	-0.0224344	-3.456	-0.260017
-3.454	-0.0224817	-3.454	-0.260066
-3.452	-0.0225276	-3.452	-0.260113
-3.45	-0.0225723	-3.45	-0.260159
-3.448	-0.0226156	-3.448	-0.260204
-3.446	-0.0226577	-3.446	-0.260247
-3.444	-0.0226986	-3.444	-0.260289
-3.442	-0.0227383	-3.442	-0.26033
-3.44	-0.0227769	-3.44	-0.26037
-3.438	-0.0228144	-3.438	-0.260409
-3.436	-0.0228507	-3.436	-0.260446
-3.434	-0.0228861	-3.434	-0.260483
-3.432	-0.0229204	-3.432	-0.260518
-3.43	-0.0229537	-3.43	-0.260553
-3.428	-0.0229861	-3.428	-0.260587
-3.426	-0.0230176	-3.426	-0.260619
-3.424	-0.0230482	-3.424	-0.260651
-3.422	-0.0230779	-3.422	-0.260682
-3.42	-0.0231069	-3.42	-0.260712
-3.418	-0.0231351	-3.418	-0.260741
-3.416	-0.0231626	-3.416	-0.260769
-3.414	-0.0231894	-3.414	-0.260797
-3.412	-0.0232156	-3.412	-0.260824
-3.41	-0.0232412	-3.41	-0.260851
-3.408	-0.0232662	-3.408	-0.260877
-3.406	-0.0232907	-3.406	-0.260902
-3.404	-0.0233147	-3.404	-0.260927
-3.402	-0.0233383	-3.402	-0.260952
-3.4	-0.0233615	-3.4	-0.260976
-3.398	-0.0233844	-3.398	-0.261
-3.396	-0.0234069	-3.396	-0.261023
-3.394	-0.0234292	-3.394	-0.261046
-3.392	-0.0234513	-3.392	-0.261069
-3.39	-0.0234732	-3.39	-0.261092
-3.388	-0.023495	-3.388	-0.261114
-3.386	-0.0235168	-3.386	-0.261137
-3.384	-0.0235384	-3.384	-0.261159
-3.382	-0.0235598	-3.382	-0.261182
-3.38	-0.023581	-3.38	-0.261203
-3.378	-0.0236019	-3.378	-0.261225
-3.376	-0.0236225	-3.376	-0.261246
-3.374	-0.0236428	-3.374	-0.261267
-3.372	-0.0236628	-3.372	-0.261288
-3.37	-0.0236825	-3.37	-0.261308
-3.368	-0.0237019	-3.368	-0.261329
-3.366	-0.0237209	-3.366	-0.261348
-3.364	-0.0237397	-3.364	-0.261368
-3.362	-0.0237581	-3.362	-0.261387
-3.36	-0.0237762	-3.36	-0.261405
-3.358	-0.0237939	-3.358	-0.261424
-3.356	-0.0238113	-3.356	-0.261442
-3.354	-0.0238283	-3.354	-0.261459
-3.352	-0.023845	-3.352	-0.261477
-3.35	-0.0238613	-3.35	-0.261493
-3.348	-0.0238773	-3.348	-0.26151
-3.346	-0.0238928	-3.346	-0.261526
-3.344	-0.0239081	-3.344	-0.261542
-3.342	-0.0239229	-3.342	-0.261557
-3.34	-0.0239373	-3.34	-0.261572
-3.338	-0.0239514	-3.338	-0.261587
-3.336	-0.0239651	-3.336	-0.261601
-3.334	-0.0239784	-3.334	-0.261615
-3.332	-0.0239914	-3.332	-0.261628
-3.33	-0.0240039	-3.33	-0.261641
-3.328	-0.0240161	-3.328	-0.261654
-3.326	-0.0240279	-3.326	-0.261666
-3.324	-0.0240393	-3.324	-0.261678
-3.322	-0.0240504	-3.322	-0.26169
-3.32	-0.024061	-3.32	-0.261701
-3.318	-0.0240713	-3.318	-0.261711
-3.316	-0.0240812	-3.316	-0.261722
-3.314	-0.0240908	-3.314	-0.261732
-3.312	-0.0241	-3.312	-0.261741
-3.31	-0.0241088	-3.31	-0.26175
-3.308	-0.0241173	-3.308	-0.261759
-3.306	-0.0241254	-3.306	-0.261768
-3.304	-0.0241331	-3.304	-0.261776
-3.302	-0.0241406	-3.302	-0.261784
-3.3	-0.0241477	-3.3	-0.261791
-3.298	-0.0241544	-3.298	-0.261798
-3.296	-0.0241608	-3.296	-0.261805
-3.294	-0.024167	-3.294	-0.261811
-3.292	-0.0241728	-3.292	-0.261818
-3.29	-0.0241783	-3.29	-0.261823
-3.288	-0.0241835	-3.288	-0.261829
-3.286	-0.0241884	-3.286	-0.261834
-3.284	-0.024193	-3.284	-0.261839
-3.282	-0.0241974	-3.282	-0.261844
-3.28	-0.0242015	-3.28	-0.261848
-3.278	-0.0242053	-3.278	-0.261852
-3.276	-0.024209	-3.276	-0.261856
-3.274	-0.0242123	-3.274	-0.26186
-3.272	-0.0242155	-3.272	-0.261863
-3.27	-0.0242185	-3.27	-0.261867
-3.268	-0.0242212	-3.268	-0.26187
-3.266	-0.0242238	-3.266	-0.261872
-3.264	-0.0242262	-3.264	-0.261875
-3.262	-0.0242285	-3.262	-0.261878
-3.26	-0.0242306	-3.26	-0.26188
-3.258	-0.0242326	-3.258	-0.261882
-3.256	-0.0242344	-3.256	-0.261884
-3.254	-0.0242362	-3.254	-0.261886
-3.252	-0.0242379	-3.252	-0.261888
-3.25	-0.0242395	-3.25	-0.26189
-3.248	-0.024241	-3.248	-0.261892
-3.246	-0.0242425	-3.246	-0.261893
-3.244	-0.024244	-3.244	-0.261895
-3.242	-0.0242455	-3.242	-0.261897
-3.24	-0.024247	-3.24	-0.261898
-3.238	-0.0242485	-3.238	-0.2619
-3.236	-0.02425	-3.236	-0.261902
-3.234	-0.0242516	-3.234	-0.261904
-3.232	-0.0242533	-3.232	-0.261905
-3.23	-0.0242551	-3.23	-0.261907
-3.228	-0.0242571	-3.228	-0.26191
-3.226	-0.0242591	-3.226	-0.261912
-3.224	-0.0242614	-3.224	-0.261914
-3.222	-0.0242638	-3.222	-0.261917
-3.22	-0.0242664	-3.22	-0.26192
-3.218	-0.0242692	-3.218	-0.261923
-3.216	-0.0242723	-3.216	-0.261926
-3.214	-0.0242756	-3.214	-0.261929
-3.212	-0.0242792	-3.212	-0.261933
-3.21	-0.024283	-3.21	-0.261937
-3.208	-0.0242868	-3.208	-0.261941
-3.206	-0.0242907	-3.206	-0.261945
-3.204	-0.0242946	-3.204	-0.261949
-3.202	-0.0242985	-3.202	-0.261953
-3.2	-0.0243024	-3.2	-0.261957
-3.198	-0.0243063	-3.198	-0.261961
-3.196	-0.0243103	-3.196	-0.261965
-3.194	-0.0243142	-3.194	-0.261969
-3.192	-0.0243182	-3.192	-0.261973
-3.19	-0.0243221	-3.19	-0.261978
-3.188	-0.024326	-3.188	-0.261982
-3.186	-0.0243299	-3.186	-0.261986
-3.184	-0.0243338	-3.184	-0.26199
-3.182	-0.0243376	-3.182	-0.261994
-3.18	-0.0243414	-3.18	-0.261997
-3.178	-0.0243452	-3.178	-0.262001
-3.176	-0.0243489	-3.176	-0.262005
-3.174	-0.0243526	-3.174	-0.262009
-3.172	-0.0243562	-3.172	-0.262013
-3.17	-0.0243598	-3.17	-0.262016
-3.168	-0.0243633	-3.168	-0.26202
-3.166	-0.0243668	-3.166	-0.262024
-3.164	-0.0243702	-3.164	-0.262027
-3.162	-0.0243735	-3.162	-0.262031
-3.16	-0.0243767	-3.16	-0.262034
-3.158	-0.0243799	-3.158	-0.262037
-3.156	-0.024383	-3.156	-0.26204
-3.154	-0.024386	-3.154	-0.262043
-3.152	-0.0243889	-3.152	-0.262046
-3.15	-0.0243917	-3.15	-0.262049
-3.148	-0.0243945	-3.148	-0.262052
-3.146	-0.0243971	-3.146	-0.262055
-3.144	-0.0243997	-3.144	-0.262058
-3.142	-0.0244021	-3.142	-0.26206
-3.14	-0.0244045	-3.14	-0.262063
-3.138	-0.0244068	-3.138	-0.262065
-3.136	-0.024409	-3.136	-0.262067
-3.134	-0.024411	-3.134	-0.262069
-3.132	-0.024413	-3.132	-0.262071
-3.13	-0.0244148	-3.13	-0.262073
-3.128	-0.0244166	-3.128	-0.262075
-3.126	-0.0244183	-3.126	-0.262077
-3.124	-0.0244198	-3.124	-0.262079
-3.122	-0.0244212	-3.122	-0.26208
-3.12	-0.0244226	-3.12	-0.262082
-3.118	-0.0244238	-3.118	-0.262083
-3.116	-0.0244249	-3.116	-0.262084
-3.114	-0.0244259	-3.114	-0.262085
-3.112	-0.0244269	-3.112	-0.262086
-3.11	-0.0244277	-3.11	-0.262087
-3.108	-0.0244284	-3.108	-0.262088
-3.106	-0.024429	-3.106	-0.262088
-3.104	-0.0244294	-3.104	-0.262089
-3.102	-0.0244298	-3.102	-0.262089
-3.1	-0.0244301	-3.1	-0.26209
-3.098	-0.0244303	-3.098	-0.26209
-3.096	-0.0244304	-3.096	-0.26209
-3.094	-0.0244304	-3.094	-0.26209
-3.092	-0.0244303	-3.092	-0.26209
-3.09	-0.0244301	-3.09	-0.26209
-3.088	-0.0244298	-3.088	-0.26209
-3.086	-0.0244294	-3.086	-0.262089
-3.084	-0.0244289	-3.084	-0.262089
-3.082	-0.0244284	-3.082	-0.262088
-3.08	-0.0244277	-3.08	-0.262088
-3.078	-0.024427	-3.078	-0.262087
-3.076	-0.0244262	-3.076	-0.262086
-3.074	-0.0244254	-3.074	-0.262085
-3.072	-0.0244244	-3.072	-0.262085
-3.07	-0.0244234	-3.07	-0.262084
-3.068	-0.0244224	-3.068	-0.262083
-3.066	-0.0244212	-3.066	-0.262081
-3.064	-0.02442	-3.064	-0.26208
-3.062	-0.0244188	-3.062	-0.262079
-3.06	-0.0244175	-3.06	-0.262078
-3.058	-0.0244162	-3.058	-0.262077
-3.056	-0.0244148	-3.056	-0.262075
-3.054	-0.0244134	-3.054	-0.262074
-3.052	-0.024412	-3.052	-0.262072
-3.05	-0.0244105	-3.05	-0.262071
-3.048	-0.0244091	-3.048	-0.262069
-3.046	-0.0244076	-3.046	-0.262068
-3.044	-0.0244061	-3.044	-0.262067
-3.042	-0.0244045	-3.042	-0.262065
-3.04	-0.024403	-3.04	-0.262064
-3.038	-0.0244015	-3.038	-0.262062
-3.036	-0.0244	-3.036	-0.262061
-3.034	-0.0243985	-3.034	-0.262059
-3.032	-0.0243971	-3.032	-0.262058
-3.03	-0.0243957	-3.03	-0.262056
-3.028	-0.0243943	-3.028	-0.262055
-3.026	-0.0243929	-3.026	-0.262054
-3.024	-0.0243916	-3.024	-0.262052
-3.022	-0.0243904	-3.022	-0.262051
-3.02	-0.0243892	-3.02	-0.26205
-3.018	-0.0243881	-3.018	-0.262049
-3.016	-0.0243871	-3.016	-0.262048
-3.014	-0.0243861	-3.014	-0.262047
-3.012	-0.0243853	-3.012	-0.262046
-3.01	-0.0243845	-3.01	-0.262045
-3.008	-0.0243839	-3.008	-0.262045
-3.006	-0.0243833	-3.006	-0.262044
-3.004	-0.0243829	-3.004	-0.262044
-3.002	-0.0243826	-3.002	-0.262043
-3	-0.0243825	-3	-0.262043
-2.998	-0.0243825	-2.998	-0.262043
-2.996	-0.0243827	-2.996	-0.262044
-2.994	-0.024383	-2.994	-0.262044
-2.992	-0.0243835	-2.992	-0.262044
-2.99	-0.0243842	-2.99	-0.262045
-2.988	-0.0243851	-2.988	-0.262046
-2.986	-0.0243862	-2.986	-0.262047
-2.984	-0.0243874	-2.984	-0.262048
-2.982	-0.0243888	-2.982	-0.26205
-2.98	-0.0243903	-2.98	-0.262051
-2.978	-0.0243918	-2.978	-0.262053
-2.976	-0.0243934	-2.976	-0.262055
-2.974	-0.0243952	-2.974	-0.262056
-2.972	-0.024397	-2.972	-0.262058
-2.97	-0.0243988	-2.97	-0.26206
-2.968	-0.0244008	-2.968	-0.262062
-2.966	-0.0244028	-2.966	-0.262064
-2.964	-0.0244049	-2.964	-0.262066
-2.962	-0.024407	-2.962	-0.262068
-2.96	-0.0244091	-2.96	-0.26207
-2.958	-0.0244113	-2.958	-0.262073
-2.956	-0.0244136	-2.956	-0.262075
-2.954	-0.0244158	-2.954	-0.262077
-2.952	-0.0244181	-2.952	-0.262079
-2.95	-0.0244205	-2.95	-0.262082
-2.948	-0.0244228	-2.948	-0.262084
-2.946	-0.0244252	-2.946	-0.262086
-2.944	-0.0244275	-2.944	-0.262089
-2.942	-0.0244299	-2.942	-0.262091
-2.94	-0.0244322	-2.94	-0.262094
-2.938	-0.0244346	-2.938	-0.262096
-2.936	-0.024437	-2.936	-0.262098
-2.934	-0.0244393	-2.934	-0.262101
-2.932	-0.0244416	-2.932	-0.262103
-2.93	-0.024444	-2.93	-0.262105
-2.928	-0.0244462	-2.928	-0.262108
-2.926	-0.0244485	-2.926	-0.26211
-2.924	-0.0244507	-2.924	-0.262112
-2.922	-0.0244529	-2.922	-0.262114
-2.92	-0.0244551	-2.92	-0.262116
-2.918	-0.0244572	-2.918	-0.262119
-2.916	-0.0244593	-2.916	-0.262121
-2.914	-0.0244614	-2.914	-0.262123
-2.912	-0.0244634	-2.912	-0.262125
-2.91	-0.0244653	-2.91	-0.262127
-2.908	-0.0244672	-2.908	-0.262129
-2.906	-0.024469	-2.906	-0.26213
-2.904	-0.0244708	-2.904	-0.262132
-2.902	-0.0244725	-2.902	-0.262134
-2.9	-0.0244742	-2.9	-0.262136
-2.898	-0.0244758	-2.898	-0.262137
-2.896	-0.0244773	-2.896	-0.262139
-2.894	-0.0244787	-2.894	-0.26214
-2.892	-0.0244801	-2.892	-0.262142
-2.89	-0.0244814	-2.89	-0.262143
-2.888	-0.0244827	-2.888	-0.262144
-2.886	-0.0244838	-2.886	-0.262145
-2.884	-0.0244849	-2.884	-0.262146
-2.882	-0.0244859	-2.882	-0.262147
-2.88	-0.0244869	-2.88	-0.262148
-2.878	-0.0244877	-2.878	-0.262149
-2.876	-0.0244885	-2.876	-0.26215
-2.874	-0.0244891	-2.874	-0.262151
-2.872	-0.0244897	-2.872	-0.262151
-2.87	-0.0244902	-2.87	-0.262152
-2.868	-0.0244907	-2.868	-0.262152
-2.866	-0.024491	-2.866	-0.262152
-2.864	-0.0244913	-2.864	-0.262153
-2.862	-0.0244914	-2.862	-0.262153
-2.86	-0.0244915	-2.86	-0.262153
-2.858	-0.0244915	-2.858	-0.262153
-2.856	-0.0244914	-2.856	-0.262153
-2.854	-0.0244912	-2.854	-0.262153
-2.852	-0.0244909	-2.852	-0.262152
-2.85	-0.0244906	-2.85	-0.262152
-2.848	-0.0244901	-2.848	-0.262152
-2.846	-0.0244896	-2.846	-0.262151
-2.844	-0.0244889	-2.844	-0.262151
-2.842	-0.0244882	-2.842	-0.26215
-2.84	-0.0244874	-2.84	-0.262149
-2.838	-0.0244865	-2.838	-0.262148
-2.836	-0.0244856	-2.836	-0.262147
-2.834	-0.0244845	-2.834	-0.262146
-2.832	-0.0244834	-2.832	-0.262145
-2.83	-0.0244821	-2.83	-0.262144
-2.828	-0.0244808	-2.828	-0.262143
-2.826	-0.0244795	-2.826	-0.262141
-2.824	-0.024478	-2.824	-0.26214
-2.822	-0.0244765	-2.822	-0.262138
-2.82	-0.0244749	-2.82	-0.262137
-2.818	-0.0244732	-2.818	-0.262135
-2.816	-0.0244714	-2.816	-0.262133
-2.814	-0.0244696	-2.814	-0.262131
-2.812	-0.0244677	-2.812	-0.26213
-2.81	-0.0244657	-2.81	-0.262128
-2.808	-0.0244637	-2.808	-0.262126
-2.806	-0.0244616	-2.806	-0.262123
-2.804	-0.0244595	-2.804	-0.262121
-2.802	-0.0244573	-2.802	-0.262119
-2.8	-0.024455	-2.8	-0.262117
-2.798	-0.0244527	-2.798	-0.262115
-2.796	-0.0244504	-2.796	-0.262112
-2.794	-0.024448	-2.794	-0.26211
-2.792	-0.0244455	-2.792	-0.262107
-2.79	-0.024443	-2.79	-0.262105
-2.788	-0.0244405	-2.788	-0.262102
-2.786	-0.024438	-2.786	-0.2621
-2.784	-0.0244354	-2.784	-0.262097
-2.782	-0.0244327	-2.782	-0.262095
-2.78	-0.0244301	-2.78	-0.262092
-2.778	-0.0244274	-2.778	-0.262089
-2.776	-0.0244248	-2.776	-0.262087
-2.774	-0.0244221	-2.774	-0.262084
-2.772	-0.0244194	-2.772	-0.262081
-2.77	-0.0244166	-2.77	-0.262079
-2.768	-0.0244139	-2.768	-0.262076
-2.766	-0.0244112	-2.766	-0.262073
-2.764	-0.0244085	-2.764	-0.262071
-2.762	-0.0244058	-2.762	-0.262068
-2.76	-0.0244031	-2.76	-0.262065
-2.758	-0.0244005	-2.758	-0.262063
-2.756	-0.0243978	-2.756	-0.26206
-2.754	-0.0243952	-2.754	-0.262057
-2.752	-0.0243927	-2.752	-0.262055
-2.75	-0.0243901	-2.75	-0.262052
-2.748	-0.0243876	-2.748	-0.26205
-2.746	-0.0243852	-2.746	-0.262048
-2.744	-0.0243828	-2.744	-0.262045
-2.742	-0.0243805	-2.742	-0.262043
-2.74	-0.0243782	-2.74	-0.262041
-2.738	-0.024376	-2.738	-0.262038
-2.736	-0.0243739	-2.736	-0.262036
-2.734	-0.0243719	-2.734	-0.262034
-2.732	-0.0243699	-2.732	-0.262032
-2.73	-0.024368	-2.73	-0.26203
-2.728	-0.0243663	-2.728	-0.262029
-2.726	-0.0243646	-2.726	-0.262027
-2.724	-0.0243631	-2.724	-0.262025
-2.722	-0.0243616	-2.722	-0.262024
-2.72	-0.0243603	-2.72	-0.262023
-2.718	-0.0243592	-2.718	-0.262022
-2.716	-0.0243581	-2.716	-0.262021
-2.714	-0.0243572	-2.714	-0.26202
-2.712	-0.0243565	-2.712	-0.262019
-2.71	-0.0243559	-2.71	-0.262018
-2.708	-0.0243554	-2.708	-0.262018
-2.706	-0.0243551	-2.706	-0.262018
-2.704	-0.0243551	-2.704	-0.262018
-2.702	-0.0243552	-2.702	-0.262018
-2.7	-0.0243554	-2.7	-0.262018
-2.698	-0.0243559	-2.698	-0.262018
-2.696	-0.0243566	-2.696	-0.262019
-2.694	-0.0243575	-2.694	-0.26202
-2.692	-0.0243586	-2.692	-0.262021
-2.69	-0.02436	-2.69	-0.262022
-2.688	-0.0243616	-2.688	-0.262024
-2.686	-0.0243633	-2.686	-0.262026
-2.684	-0.0243652	-2.684	-0.262028
-2.682	-0.0243671	-2.682	-0.26203
-2.68	-0.0243691	-2.68	-0.262032
-2.678	-0.0243712	-2.678	-0.262034
-2.676	-0.0243734	-2.676	-0.262036
-2.674	-0.0243756	-2.674	-0.262038
-2.672	-0.0243778	-2.672	-0.26204
-2.67	-0.0243801	-2.67	-0.262042
-2.668	-0.0243824	-2.668	-0.262045
-2.666	-0.0243848	-2.666	-0.262047
-2.664	-0.0243872	-2.664	-0.262049
-2.662	-0.0243896	-2.662	-0.262052
-2.66	-0.024392	-2.66	-0.262054
-2.658	-0.0243945	-2.658	-0.262057
-2.656	-0.024397	-2.656	-0.262059
-2.654	-0.0243995	-2.654	-0.262062
-2.652	-0.0244019	-2.652	-0.262064
-2.65	-0.0244044	-2.65	-0.262066
-2.648	-0.0244069	-2.648	-0.262069
-2.646	-0.0244093	-2.646	-0.262071
-2.644	-0.0244118	-2.644	-0.262074
-2.642	-0.0244142	-2.642	-0.262076
-2.64	-0.0244166	-2.64	-0.262079
-2.638	-0.024419	-2.638	-0.262081
-2.636	-0.0244214	-2.636	-0.262083
-2.634	-0.0244237	-2.634	-0.262086
-2.632	-0.024426	-2.632	-0.262088
-2.63	-0.0244283	-2.63	-0.26209
-2.628	-0.0244305	-2.628	-0.262092
-2.626	-0.0244326	-2.626	-0.262094
-2.624	-0.0244348	-2.624	-0.262097
-2.622	-0.0244368	-2.622	-0.262099
-2.62	-0.0244389	-2.62	-0.262101
-2.618	-0.0244408	-2.618	-0.262103
-2.616	-0.0244427	-2.616	-0.262104
-2.614	-0.0244446	-2.614	-0.262106
-2.612	-0.0244464	-2.612	-0.262108
-2.61	-0.0244481	-2.61	-0.26211
-2.608	-0.0244497	-2.608	-0.262111
-2.606	-0.0244513	-2.606	-0.262113
-2.604	-0.0244529	-2.604	-0.262114
-2.602	-0.0244543	-2.602	-0.262116
-2.6	-0.0244557	-2.6	-0.262117
-2.598	-0.024457	-2.598	-0.262119
-2.596	-0.0244582	-2.596	-0.26212
-2.594	-0.0244593	-2.594	-0.262121
-2.592	-0.0244604	-2.592	-0.262122
-2.59	-0.0244614	-2.59	-0.262123
-2.588	-0.0244623	-2.588	-0.262124
-2.586	-0.0244631	-2.586	-0.262125
-2.584	-0.0244639	-2.584	-0.262125
-2.582	-0.0244645	-2.582	-0.262126
-2.58	-0.0244651	-2.58	-0.262127
-2.578	-0.0244656	-2.578	-0.262127
-2.576	-0.024466	-2.576	-0.262127
-2.574	-0.0244664	-2.574	-0.262128
-2.572	-0.0244666	-2.572	-0.262128
-2.57	-0.0244667	-2.57	-0.262128
-2.568	-0.0244668	-2.568	-0.262128
-2.566	-0.0244668	-2.566	-0.262128
-2.564	-0.0244667	-2.564	-0.262128
-2.562	-0.0244665	-2.562	-0.262128
-2.56	-0.0244663	-2.56	-0.262128
-2.558	-0.0244659	-2.558	-0.262127
-2.556	-0.0244655	-2.556	-0.262127
-2.554	-0.024465	-2.554	-0.262126
-2.552	-0.0244644	-2.552	-0.262126
-2.55	-0.0244637	-2.55	-0.262125
-2.548	-0.0244629	-2.548	-0.262125
-2.546	-0.0244621	-2.546	-0.262124
-2.544	-0.0244612	-2.544	-0.262123
-2.542	-0.0244602	-2.542	-0.262122
-2.54	-0.0244592	-2.54	-0.262121
-2.538	-0.024458	-2.538	-0.26212
-2.536	-0.0244568	-2.536	-0.262119
-2.534	-0.0244556	-2.534	-0.262117
-2.532	-0.0244542	-2.532	-0.262116
-2.53	-0.0244528	-2.53	-0.262115
-2.528	-0.0244514	-2.528	-0.262113
-2.526	-0.0244499	-2.526	-0.262112
-2.524	-0.0244483	-2.524	-0.26211
-2.522	-0.0244467	-2.522	-0.262109
-2.52	-0.024445	-2.52	-0.262107
-2.518	-0.0244432	-2.518	-0.262105
-2.516	-0.0244415	-2.516	-0.262103
-2.514	-0.0244396	-2.514	-0.262102
-2.512	-0.0244378	-2.512	-0.2621
-2.51	-0.0244359	-2.51	-0.262098
-2.508	-0.0244339	-2.508	-0.262096
-2.506	-0.024432	-2.506	-0.262094
-2.504	-0.02443	-2.504	-0.262092
-2.502	-0.0244279	-2.502	-0.26209
-2.5	-0.0244259	-2.5	-0.262088
-2.498	-0.0244238	-2.498	-0.262086
-2.496	-0.0244217	-2.496	-0.262084
-2.494	-0.0244196	-2.494	-0.262082
-2.492	-0.0244175	-2.492	-0.26208
-2.49	-0.0244154	-2.49	-0.262078
-2.488	-0.0244133	-2.488	-0.262076
-2.486	-0.0244113	-2.486	-0.262074
-2.484	-0.0244092	-2.484	-0.262072
-2.482	-0.0244071	-2.482	-0.26207
-2.48	-0.0244051	-2.48	-0.262068
-2.478	-0.024403	-2.478	-0.262066
-2.476	-0.0244011	-2.476	-0.262064
-2.474	-0.0243991	-2.474	-0.262062
-2.472	-0.0243972	-2.472	-0.26206
-2.47	-0.0243953	-2.47	-0.262058
-2.468	-0.0243935	-2.468	-0.262056
-2.466	-0.0243917	-2.466	-0.262054
-2.464	-0.02439	-2.464	-0.262053
-2.462	-0.0243884	-2.462	-0.262051
-2.46	-0.0243868	-2.46	-0.26205
-2.458	-0.0243853	-2.458	-0.262048
-2.456	-0.0243839	-2.456	-0.262047
-2.454	-0.0243826	-2.454	-0.262045
-2.452	-0.0243813	-2.452	-0.262044
-2.45	-0.0243802	-2.45	-0.262043
-2.448	-0.0243792	-2.448	-0.262042
-2.446	-0.0243783	-2.446	-0.262041
-2.444	-0.0243775	-2.444	-0.26204
-2.442	-0.0243768	-2.442	-0.26204
-2.44	-0.0243763	-2.44	-0.262039
-2.438	-0.0243759	-2.438	-0.262039
-2.436	-0.0243757	-2.436	-0.262039
-2.434	-0.0243756	-2.434	-0.262039
-2.432	-0.0243757	-2.432	-0.262039
-2.43	-0.024376	-2.43	-0.262039
-2.428	-0.0243764	-2.428	-0.262039
-2.426	-0.024377	-2.426	-0.26204
-2.424	-0.0243778	-2.424	-0.262041
-2.422	-0.0243788	-2.422	-0.262042
-2.42	-0.02438	-2.42	-0.262043
-2.418	-0.0243813	-2.418	-0.262044
-2.416	-0.0243828	-2.416	-0.262046
-2.414	-0.0243842	-2.414	-0.262047
-2.412	-0.0243857	-2.412	-0.262049
-2.41	-0.0243873	-2.41	-0.26205
-2.408	-0.0243889	-2.408	-0.262052
-2.406	-0.0243906	-2.406	-0.262053
-2.404	-0.0243923	-2.404	-0.262055
-2.402	-0.024394	-2.402	-0.262057
-2.4	-0.0243958	-2.4	-0.262058
-2.398	-0.0243975	-2.398	-0.26206
-2.396	-0.0243994	-2.396	-0.262062
-2.394	-0.0244012	-2.394	-0.262064
-2.392	-0.024403	-2.392	-0.262066
-2.39	-0.0244049	-2.39	-0.262067
-2.388	-0.0244067	-2.388	-0.262069
-2.386	-0.0244086	-2.386	-0.262071
-2.384	-0.0244105	-2.384	-0.262073
-2.382	-0.0244123	-2.382	-0.262075
-2.38	-0.0244142	-2.38	-0.262077
-2.378	-0.024416	-2.378	-0.262078
-2.376	-0.0244179	-2.376	-0.26208
-2.374	-0.0244197	-2.374	-0.262082
-2.372	-0.0244215	-2.372	-0.262084
-2.37	-0.0244233	-2.37	-0.262086
-2.368	-0.0244251	-2.368	-0.262087
-2.366	-0.0244268	-2.366	-0.262089
-2.364	-0.0244285	-2.364	-0.262091
-2.362	-0.0244302	-2.362	-0.262092
-2.36	-0.0244319	-2.36	-0.262094
-2.358	-0.0244335	-2.358	-0.262096
-2.356	-0.0244351	-2.356	-0.262097
-2.354	-0.0244366	-2.354	-0.262099
-2.352	-0.0244382	-2.352	-0.2621
-2.35	-0.0244396	-2.35	-0.262102
-2.348	-0.0244411	-2.348	-0.262103
-2.346	-0.0244424	-2.346	-0.262104
-2.344	-0.0244438	-2.344	-0.262106
-2.342	-0.0244451	-2.342	-0.262107
-2.34	-0.0244463	-2.34	-0.262108
-2.338	-0.0244475	-2.338	-0.262109
-2.336	-0.0244486	-2.336	-0.26211
-2.334	-0.0244497	-2.334	-0.262112
-2.332	-0.0244507	-2.332	-0.262113
-2.33	-0.0244517	-2.33	-0.262113
-2.328	-0.0244526	-2.328	-0.262114
-2.326	-0.0244535	-2.326	-0.262115
-2.324	-0.0244543	-2.324	-0.262116
-2.322	-0.024455	-2.322	-0.262117
-2.32	-0.0244557	-2.32	-0.262117
-2.318	-0.0244563	-2.318	-0.262118
-2.316	-0.0244568	-2.316	-0.262119
-2.314	-0.0244573	-2.314	-0.262119
-2.312	-0.0244578	-2.312	-0.262119
-2.31	-0.0244581	-2.31	-0.26212
-2.308	-0.0244584	-2.308	-0.26212
-2.306	-0.0244587	-2.306	-0.26212
-2.304	-0.0244588	-2.304	-0.262121
-2.302	-0.0244589	-2.302	-0.262121
-2.3	-0.024459	-2.3	-0.262121
-2.298	-0.024459	-2.298	-0.262121
-2.296	-0.0244589	-2.296	-0.262121
-2.294	-0.0244587	-2.294	-0.26212
-2.292	-0.0244585	-2.292	-0.26212
-2.29	-0.0244583	-2.29	-0.26212
-2.288	-0.0244579	-2.288	-0.26212
-2.286	-0.0244575	-2.286	-0.262119
-2.284	-0.0244571	-2.284	-0.262119
-2.282	-0.0244566	-2.282	-0.262118
-2.28	-0.024456	-2.28	-0.262118
-2.278	-0.0244554	-2.278	-0.262117
-2.276	-0.0244547	-2.276	-0.262116
-2.274	-0.0244539	-2.274	-0.262116
-2.272	-0.0244531	-2.272	-0.262115
-2.27	-0.0244523	-2.27	-0.262114
-2.268	-0.0244514	-2.268	-0.262113
-2.266	-0.0244504	-2.266	-0.262112
-2.264	-0.0244494	-2.264	-0.262111
-2.262	-0.0244484	-2.262	-0.26211
-2.26	-0.0244473	-2.26	-0.262109
-2.258	-0.0244461	-2.258	-0.262108
-2.256	-0.024445	-2.256	-0.262107
-2.254	-0.0244437	-2.254	-0.262106
-2.252	-0.0244425	-2.252	-0.262104
-2.25	-0.0244412	-2.25	-0.262103
-2.248	-0.0244398	-2.248	-0.262102
-2.246	-0.0244384	-2.246	-0.262101
-2.244	-0.024437	-2.244	-0.262099
-2.242	-0.0244356	-2.242	-0.262098
-2.24	-0.0244342	-2.24	-0.262096
-2.238	-0.0244327	-2.238	-0.262095
-2.236	-0.0244312	-2.236	-0.262093
-2.234	-0.0244296	-2.234	-0.262092
-2.232	-0.0244281	-2.232	-0.26209
-2.23	-0.0244266	-2.23	-0.262089
-2.228	-0.024425	-2.228	-0.262087
-2.226	-0.0244234	-2.226	-0.262086
-2.224	-0.0244219	-2.224	-0.262084
-2.222	-0.0244203	-2.222	-0.262083
-2.22	-0.0244187	-2.22	-0.262081
-2.218	-0.0244171	-2.218	-0.26208
-2.216	-0.0244156	-2.216	-0.262078
-2.214	-0.024414	-2.214	-0.262077
-2.212	-0.0244125	-2.212	-0.262075
-2.21	-0.024411	-2.21	-0.262074
-2.208	-0.0244095	-2.208	-0.262072
-2.206	-0.024408	-2.206	-0.262071
-2.204	-0.0244066	-2.204	-0.262069
-2.202	-0.0244052	-2.202	-0.262068
-2.2	-0.0244039	-2.2	-0.262067
-2.198	-0.0244025	-2.198	-0.262065
-2.196	-0.0244013	-2.196	-0.262064
-2.194	-0.0244	-2.194	-0.262063
-2.192	-0.0243989	-2.192	-0.262062
-2.19	-0.0243978	-2.19	-0.262061
-2.188	-0.0243967	-2.188	-0.26206
-2.186	-0.0243957	-2.186	-0.262059
-2.184	-0.0243948	-2.184	-0.262058
-2.182	-0.024394	-2.182	-0.262057
-2.18	-0.0243932	-2.18	-0.262056
-2.178	-0.0243926	-2.178	-0.262055
-2.176	-0.024392	-2.176	-0.262055
-2.174	-0.0243915	-2.174	-0.262054
-2.172	-0.0243911	-2.172	-0.262054
-2.17	-0.0243909	-2.17	-0.262054
-2.168	-0.0243907	-2.168	-0.262054
-2.166	-0.0243907	-2.166	-0.262054
-2.164	-0.0243907	-2.164	-0.262054
-2.162	-0.024391	-2.162	-0.262054
-2.16	-0.0243913	-2.16	-0.262054
-2.158	-0.0243918	-2.158	-0.262055
-2.156	-0.0243924	-2.156	-0.262055
-2.154	-0.0243932	-2.154	-0.262056
-2.152	-0.0243941	-2.152	-0.262057
-2.15	-0.0243951	-2.15	-0.262058
-2.148	-0.0243962	-2.148	-0.262059
-2.146	-0.0243974	-2.146	-0.26206
-2.144	-0.0243985	-2.144	-0.262061
-2.142	-0.0243998	-2.142	-0.262063
-2.14	-0.0244011	-2.14	-0.262064
-2.138	-0.0244024	-2.138	-0.262065
-2.136	-0.0244038	-2.136	-0.262066
-2.134	-0.0244052	-2.134	-0.262068
-2.132	-0.0244066	-2.132	-0.262069
-2.13	-0.0244081	-2.13	-0.262071
-2.128	-0.0244096	-2.128	-0.262072
-2.126	-0.0244111	-2.126	-0.262074
-2.124	-0.0244127	-2.124	-0.262075
-2.122	-0.0244142	-2.122	-0.262077
-2.12	-0.0244158	-2.12	-0.262078
-2.118	-0.0244173	-2.118	-0.26208
-2.116	-0.0244189	-2.116	-0.262081
-2.114	-0.0244205	-2.114	-0.262083
-2.112	-0.0244221	-2.112	-0.262084
-2.11	-0.0244236	-2.11	-0.262086
-2.108	-0.0244252	-2.108	-0.262088
-2.106	-0.0244268	-2.106	-0.262089
-2.104	-0.0244283	-2.104	-0.262091
-2.102	-0.0244299	-2.102	-0.262092
-2.1	-0.0244314	-2.1	-0.262094
-2.098	-0.0244329	-2.098	-0.262095
-2.096	-0.0244344	-2.096	-0.262097
-2.094	-0.0244359	-2.094	-0.262098
-2.092	-0.0244374	-2.092	-0.262099
-2.09	-0.0244388	-2.09	-0.262101
-2.088	-0.0244402	-2.088	-0.262102
-2.086	-0.0244416	-2.086	-0.262104
-2.084	-0.0244429	-2.084	-0.262105
-2.082	-0.0244442	-2.082	-0.262106
-2.08	-0.0244455	-2.08	-0.262107
-2.078	-0.0244467	-2.078	-0.262109
-2.076	-0.0244479	-2.076	-0.26211
-2.074	-0.0244491	-2.074	-0.262111
-2.072	-0.0244502	-2.072	-0.262112
-2.07	-0.0244513	-2.07	-0.262113
-2.068	-0.0244523	-2.068	-0.262114
-2.066	-0.0244533	-2.066	-0.262115
-2.064	-0.0244542	-2.064	-0.262116
-2.062	-0.0244551	-2.062	-0.262117
-2.06	-0.024456	-2.06	-0.262118
-2.058	-0.0244568	-2.058	-0.262119
-2.056	-0.0244575	-2.056	-0.262119
-2.054	-0.0244582	-2.054	-0.26212
-2.052	-0.0244589	-2.052	-0.262121
-2.05	-0.0244595	-2.05	-0.262121
-2.048	-0.02446	-2.048	-0.262122
-2.046	-0.0244605	-2.046	-0.262122
-2.044	-0.0244609	-2.044	-0.262123
-2.042	-0.0244613	-2.042	-0.262123
-2.04	-0.0244616	-2.04	-0.262123
-2.038	-0.0244619	-2.038	-0.262124
-2.036	-0.0244621	-2.036	-0.262124
-2.034	-0.0244622	-2.034	-0.262124
-2.032	-0.0244623	-2.032	-0.262124
-2.03	-0.0244624	-2.03	-0.262124
-2.028	-0.0244624	-2.028	-0.262124
-2.026	-0.0244623	-2.026	-0.262124
-2.024	-0.0244622	-2.024	-0.262124
-2.022	-0.024462	-2.022	-0.262124
-2.02	-0.0244617	-2.02	-0.262123
-2.018	-0.0244614	-2.018	-0.262123
-2.016	-0.0244611	-2.016	-0.262123
-2.014	-0.0244607	-2.014	-0.262122
-2.012	-0.0244602	-2.012	-0.262122
-2.01	-0.0244597	-2.01	-0.262121
-2.008	-0.0244592	-2.008	-0.262121
-2.006	-0.0244585	-2.006	-0.26212
-2.004	-0.0244579	-2.004	-0.26212
-2.002	-0.0244571	-2.002	-0.262119
-2	-0.0244564	-2	-0.262118
-1.998	-0.0244556	-1.998	-0.262117
-1.996	-0.0244547	-1.996	-0.262116
-1.994	-0.0244538	-1.994	-0.262116
-1.992	-0.0244528	-1.992	-0.262115
-1.99	-0.0244518	-1.99	-0.262114
-1.988	-0.0244508	-1.988	-0.262113
-1.986	-0.0244497	-1.986	-0.262112
-1.984	-0.0244486	-1.984	-0.26211
-1.982	-0.0244474	-1.982	-0.262109
-1.98	-0.0244462	-1.98	-0.262108
-1.978	-0.024445	-1.978	-0.262107
-1.976	-0.0244437	-1.976	-0.262106
-1.974	-0.0244424	-1.974	-0.262104
-1.972	-0.0244411	-1.972	-0.262103
-1.97	-0.0244397	-1.97	-0.262102
-1.968	-0.0244383	-1.968	-0.2621
-1.966	-0.0244369	-1.966	-0.262099
-1.964	-0.0244355	-1.964	-0.262098
-1.962	-0.024434	-1.962	-0.262096
-1.96	-0.0244325	-1.96	-0.262095
-1.958	-0.0244311	-1.958	-0.262093
-1.956	-0.0244296	-1.956	-0.262092
-1.954	-0.024428	-1.954	-0.26209
-1.952	-0.0244265	-1.952	-0.262089
-1.95	-0.024425	-1.95	-0.262087
-1.948	-0.0244235	-1.948	-0.262086
-1.946	-0.0244219	-1.946	-0.262084
-1.944	-0.0244204	-1.944	-0.262083
-1.942	-0.0244189	-1.942	-0.262081
-1.94	-0.0244174	-1.94	-0.26208
-1.938	-0.0244159	-1.938	-0.262078
-1.936	-0.0244144	-1.936	-0.262077
-1.934	-0.0244129	-1.934	-0.262075
-1.932	-0.0244114	-1.932	-0.262074
-1.93	-0.02441	-1.93	-0.262073
-1.928	-0.0244086	-1.928	-0.262071
-1.926	-0.0244072	-1.926	-0.26207
-1.924	-0.0244059	-1.924	-0.262069
-1.922	-0.0244046	-1.922	-0.262067
-1.92	-0.0244033	-1.92	-0.262066
-1.918	-0.0244021	-1.918	-0.262065
-1.916	-0.0244009	-1.916	-0.262064
-1.914	-0.0243998	-1.914	-0.262063
-1.912	-0.0243987	-1.912	-0.262062
-1.91	-0.0243977	-1.91	-0.262061
-1.908	-0.0243968	-1.908	-0.26206
-1.906	-0.0243959	-1.906	-0.262059
-1.904	-0.0243951	-1.904	-0.262058
-1.902	-0.0243943	-1.902	-0.262057
-1.9	-0.0243937	-1.9	-0.262057
-1.898	-0.0243931	-1.898	-0.262056
-1.896	-0.0243926	-1.896	-0.262056
-1.894	-0.0243922	-1.894	-0.262055
-1.892	-0.0243919	-1.892	-0.262055
-1.89	-0.0243917	-1.89	-0.262055
-1.888	-0.0243916	-1.888	-0.262055
-1.886	-0.0243916	-1.886	-0.262055
-1.884	-0.0243918	-1.884	-0.262055
-1.882	-0.024392	-1.882	-0.262055
-1.88	-0.0243924	-1.88	-0.262055
-1.878	-0.0243929	-1.878	-0.262056
-1.876	-0.0243935	-1.876	-0.262056
-1.874	-0.0243943	-1.874	-0.262057
-1.872	-0.0243952	-1.872	-0.262058
-1.87	-0.0243962	-1.87	-0.262059
-1.868	-0.0243971	-1.868	-0.26206
-1.866	-0.024398	-1.866	-0.262061
-1.864	-0.0253896	-1.864	-0.263057
-1.862	-0.0620626	-1.862	-0.299887
-1.86	-0.572752	-1.86	-0.81281
-1.858	-2.06708	-1.858	-2.31451
-1.856	-4.22673	-1.856	-4.48882
-1.854	-6.49834	-1.854	-6.78495
-1.852	-8.73771	-1.852	-9.06269
-1.85	-10.9171	-1.85	-11.2983
-1.848	-13.028	-1.848	-13.4867
-1.846	-15.066	-1.846	-15.6267
-1.844	-17.0284	-1.844	-17.7179
-1.842	-18.9134	-1.842	-19.7608
-1.84	-20.7204	-1.84	-21.7564
-1.838	-22.4499	-1.838	-23.7065
-1.836	-24.1023	-1.836	-25.6127
-1.834	-25.678	-1.834	-27.4757
-1.832	-27.1763	-1.832	-29.2956
-1.83	-28.5962	-1.83	-31.0709
-1.828	-29.936	-1.828	-32.7996
-1.826	-31.1936	-1.826	-34.4784
-1.824	-32.3663	-1.824	-36.1031
-1.822	-33.2372	-1.822	-37.4276
-1.82	-33.2126	-1.82	-37.7633
-1.818	-32.5819	-1.818	-37.4046
-1.816	-31.6339	-1.816	-36.6597
-1.814	-30.5799	-1.814	-35.7606
-1.812	-29.5567	-1.812	-34.8628
-1.81	-28.6308	-1.81	-34.0454
-1.808	-27.8016	-1.808	-33.311
-1.806	-27.0036	-1.806	-32.5859
-1.804	-26.2048	-1.804	-31.8351
-1.802	-25.4394	-1.802	-31.1013
-1.8	-24.7054	-1.8	-30.3844
-1.798	-24.0013	-1.798	-29.684
-1.796	-23.3253	-1.796	-28.9998
-1.794	-22.676	-1.794	-28.3315
-1.792	-22.052	-1.792	-27.6788
-1.79	-21.4519	-1.79	-27.0412
-1.788	-20.8744	-1.788	-26.4185
-1.786	-20.3183	-1.786	-25.8103
-1.784	-19.7822	-1.784	-25.2161
-1.782	-19.2653	-1.782	-24.6357
-1.78	-18.7665	-1.78	-24.0687
-1.778	-18.2851	-1.778	-23.5149
-1.776	-17.8201	-1.776	-22.9739
-1.774	-17.3709	-1.774	-22.4455
-1.772	-16.9368	-1.772	-21.9294
-1.77	-16.517	-1.77	-21.4254
-1.768	-16.1109	-1.768	-20.9331
-1.766	-15.7178	-1.766	-20.4522
-1.764	-15.3373	-1.764	-19.9826
-1.762	-14.9686	-1.762	-19.524
-1.76	-14.6114	-1.76	-19.0761
-1.758	-14.265	-1.758	-18.6386
-1.756	-13.929	-1.756	-18.2113
-1.754	-13.603	-1.754	-17.7941
-1.752	-13.2865	-1.752	-17.3865
-1.75	-12.9791	-1.75	-16.9885
-1.748	-12.6805	-1.748	-16.5997
-1.746	-12.3901	-1.746	-16.22
-1.744	-12.1078	-1.744	-15.8491
-1.742	-11.8331	-1.742	-15.4869
-1.74	-11.5658	-1.74	-15.1331
-1.738	-11.3056	-1.738	-14.7874
-1.736	-11.0521	-1.736	-14.4498
-1.734	-10.8051	-1.734	-14.12
-1.732	-10.5643	-1.732	-13.7977
-1.73	-10.3296	-1.73	-13.483
-1.728	-10.1009	-1.728	-13.1755
-1.726	-9.87787	-1.726	-12.8752
-1.724	-9.66041	-1.724	-12.5819
-1.722	-9.44832	-1.722	-12.2954
-1.72	-9.24142	-1.72	-12.0155
-1.718	-9.03954	-1.718	-11.7422
-1.716	-8.84253	-1.716	-11.4752
-1.714	-8.65023	-1.714	-11.2145
-1.712	-8.46249	-1.712	-10.9598
-1.71	-8.27918	-1.71	-10.711
-1.708	-8.10015	-1.708	-10.4681
-1.706	-7.92529	-1.706	-10.2307
-1.704	-7.75445	-1.704	-9.99892
-1.702	-7.58754	-1.702	-9.7725
-1.7	-7.42442	-1.7	-9.55134
-1.698	-7.21963	-1.698	-9.27873
-1.696	-6.96964	-1.696	-8.95034
-1.694	-7.20905	-1.694	-9.23063
-1.692	-8.19721	-1.692	-10.4393
-1.69	-9.81229	-1.69	-12.4251
-1.688	-11.5717	-1.688	-14.5953
-1.686	-13.2604	-1.686	-16.6884
-1.684	-14.9111	-1.684	-18.7484
-1.682	-16.5131	-1.682	-20.7652
-1.68	-18.0612	-1.68	-22.7352
-1.678	-19.5551	-1.678	-24.6606
-1.676	-20.9945	-1.676	-26.5427
-1.674	-22.3787	-1.674	-28.3825
-1.672	-23.7074	-1.672	-30.1809
-1.67	-24.98	-1.67	-31.9381
-1.668	-26.1958	-1.668	-33.6542
-1.666	-27.354	-1.666	-35.3282
-1.664	-28.4537	-1.664	-36.9592
-1.662	-29.4937	-1.662	-38.5455
-1.66	-30.4731	-1.66	-40.0848
-1.658	-31.3903	-1.658	-41.5745
-1.656	-32.0908	-1.656	-42.8067
-1.654	-32.0964	-1.654	-43.1282
-1.652	-31.5872	-1.652	-42.7526
-1.65	-30.7667	-1.65	-41.9345
-1.648	-29.7964	-1.648	-40.8813
-1.646	-28.7971	-1.646	-39.7531
-1.644	-27.8513	-1.644	-38.6625
-1.642	-27.0041	-1.642	-37.6751
-1.64	-26.2651	-1.64	-36.8088
-1.638	-25.6088	-1.638	-36.0347
-1.636	-24.9761	-1.636	-35.2761
-1.634	-24.3169	-1.634	-34.4666
-1.632	-23.6799	-1.632	-33.6714
-1.63	-23.0673	-1.63	-32.8945
-1.628	-22.4777	-1.628	-32.1357
-1.626	-21.9098	-1.626	-31.3945
-1.624	-21.3625	-1.624	-30.6705
-1.622	-20.8346	-1.622	-29.9634
-1.62	-20.3252	-1.62	-29.2727
-1.618	-19.8332	-1.618	-28.5981
-1.616	-19.3577	-1.616	-27.9391
-1.614	-18.898	-1.614	-27.2955
-1.612	-18.4529	-1.612	-26.6668
-1.61	-18.0219	-1.61	-26.0526
-1.608	-17.6041	-1.608	-25.4526
-1.606	-17.1992	-1.606	-24.8665
-1.604	-16.8065	-1.604	-24.2941
-1.602	-16.4255	-1.602	-23.7349
-1.6	-16.0558	-1.6	-23.1888
-1.598	-15.6967	-1.598	-22.6553
-1.596	-15.348	-1.596	-22.1344
-1.594	-15.0092	-1.594	-21.6255
-1.592	-14.6797	-1.592	-21.1286
-1.59	-14.3594	-1.59	-20.6433
-1.588	-14.0477	-1.588	-20.1693
-1.586	-13.7444	-1.586	-19.7063
-1.584	-13.4491	-1.584	-19.2543
-1.582	-13.1615	-1.582	-18.8127
-1.58	-12.8812	-1.58	-18.3815
-1.578	-12.608	-1.578	-17.9604
-1.576	-12.3416	-1.576	-17.549
-1.574	-12.0818	-1.574	-17.1473
-1.572	-11.8282	-1.572	-16.7549
-1.57	-11.5807	-1.57	-16.3717
-1.568	-11.3389	-1.568	-15.9974
-1.566	-11.1028	-1.566	-15.6317
-1.564	-10.8721	-1.564	-15.2745
-1.562	-10.6465	-1.562	-14.9256
-1.56	-10.4259	-1.56	-14.5848
-1.558	-10.2102	-1.558	-14.2518
-1.556	-9.99909	-1.556	-13.9265
-1.554	-9.79266	-1.554	-13.6087
-1.552	-9.59077	-1.552	-13.2984
-1.55	-9.39329	-1.55	-12.9952
-1.548	-9.20009	-1.548	-12.6991
-1.546	-9.01105	-1.546	-12.4099
-1.544	-8.82607	-1.544	-12.1274
-1.542	-8.64502	-1.542	-11.8515
-1.54	-8.46777	-1.54	-11.5819
-1.538	-8.29354	-1.538	-11.3177
-1.536	-8.12222	-1.536	-11.0587
-1.534	-7.95663	-1.534	-10.8084
-1.532	-7.80257	-1.532	-10.5747
-1.53	-7.70196	-1.53	-10.4124
-1.528	-7.96311	-1.528	-10.725
-1.526	-8.83658	-1.526	-11.8383
-1.524	-10.2834	-1.524	-13.6995
-1.522	-11.9691	-1.522	-15.8748
-1.52	-13.5649	-1.52	-17.9411
-1.518	-15.1238	-1.518	-19.9706
-1.516	-16.6389	-1.516	-21.9578
-1.514	-18.106	-1.514	-23.9003
-1.512	-19.5238	-1.512	-25.7988
-1.51	-20.8911	-1.51	-27.6537
-1.508	-22.2069	-1.508	-29.4658
-1.506	-23.471	-1.506	-31.236
-1.504	-24.6832	-1.504	-32.9652
-1.502	-25.8434	-1.502	-34.6542
-1.5	-26.9521	-1.5	-36.3039
-1.498	-28.0096	-1.498	-37.9153
-1.496	-29.0166	-1.496	-39.4891
-1.494	-29.974	-1.494	-41.0264
-1.492	-30.9021	-1.492	-42.5559
-1.49	-31.6752	-1.49	-43.9033
-1.488	-32.0794	-1.488	-44.7611
-1.486	-32.0137	-1.486	-44.9711
-1.484	-31.4889	-1.484	-44.5282
-1.482	-30.623	-1.482	-43.5805
-1.48	-29.6372	-1.48	-42.429
-1.478	-28.7816	-1.478	-41.4259
-1.476	-27.9813	-1.476	-40.4718
-1.474	-27.2138	-1.474	-39.5382
-1.472	-26.4779	-1.472	-38.6255
-1.47	-25.7719	-1.47	-37.7336
-1.468	-25.0942	-1.468	-36.8624
-1.466	-24.4433	-1.466	-36.0114
-1.464	-23.8174	-1.464	-35.1802
-1.462	-23.2147	-1.462	-34.3681
-1.46	-22.6341	-1.46	-33.5748
-1.458	-22.0744	-1.458	-32.7999
-1.456	-21.5346	-1.456	-32.0429
-1.454	-21.0137	-1.454	-31.3036
-1.452	-20.5108	-1.452	-30.5814
-1.45	-20.0249	-1.45	-29.876
-1.448	-19.5553	-1.448	-29.1871
-1.446	-19.101	-1.446	-28.5142
-1.444	-18.6615	-1.444	-27.857
-1.442	-18.2359	-1.442	-27.2151
-1.44	-17.8236	-1.44	-26.5883
-1.438	-17.424	-1.438	-25.9761
-1.436	-17.0364	-1.436	-25.3781
-1.434	-16.6602	-1.434	-24.7942
-1.432	-16.295	-1.432	-24.2239
-1.43	-15.9401	-1.43	-23.6669
-1.428	-15.5952	-1.428	-23.1229
-1.426	-15.2597	-1.426	-22.5916
-1.424	-14.9332	-1.424	-22.0726
-1.422	-14.6154	-1.422	-21.5658
-1.42	-14.3057	-1.42	-21.0707
-1.418	-14.0039	-1.418	-20.5871
-1.416	-13.7096	-1.416	-20.1147
-1.414	-13.4224	-1.414	-19.6533
-1.412	-13.1421	-1.412	-19.2025
-1.41	-12.8684	-1.41	-18.7622
-1.408	-12.601	-1.408	-18.332
-1.406	-12.3399	-1.406	-17.9118
-1.404	-12.0849	-1.404	-17.5013
-1.402	-11.8359	-1.402	-17.1004
-1.4	-11.5926	-1.4	-16.7089
-1.398	-11.3548	-1.398	-16.3264
-1.396	-11.1224	-1.396	-15.9528
-1.394	-10.8951	-1.394	-15.5879
-1.392	-10.6729	-1.392	-15.2315
-1.39	-10.4556	-1.39	-14.8834
-1.388	-10.2429	-1.388	-14.5434
-1.386	-10.0348	-1.386	-14.2113
-1.384	-9.83089	-1.384	-13.8864
-1.382	-9.6308	-1.382	-13.5685
-1.38	-9.43452	-1.38	-13.2573
-1.378	-9.24218	-1.378	-12.9532
-1.376	-9.05409	-1.376	-12.6564
-1.374	-8.8708	-1.374	-12.3678
-1.372	-8.69304	-1.372	-12.0882
-1.37	-8.52172	-1.37	-11.819
-1.368	-8.35802	-1.368	-11.5615
-1.366	-8.20328	-1.366	-11.3176
-1.364	-8.24319	-1.364	-11.3356
-1.362	-8.92097	-1.362	-12.2055
-1.36	-10.0539	-1.36	-13.6811
-1.358	-11.4551	-1.358	-15.5148
-1.356	-12.9781	-1.356	-17.5155
-1.354	-14.5182	-1.354	-19.5493
-1.352	-16.0138	-1.352	-21.5385
-1.35	-17.4478	-1.35	-23.4622
-1.348	-18.8464	-1.348	-25.3544
-1.346	-20.2103	-1.346	-27.2191
-1.344	-21.525	-1.344	-29.041
-1.342	-22.7899	-1.342	-30.8209
-1.34	-24.0047	-1.34	-32.5597
-1.338	-25.1692	-1.338	-34.258
-1.336	-26.2835	-1.336	-35.9169
-1.334	-27.348	-1.334	-37.5373
-1.332	-28.3632	-1.332	-39.1199
-1.33	-29.4233	-1.33	-40.7962
-1.328	-30.5879	-1.328	-42.6536
-1.326	-31.5835	-1.326	-44.3112
-1.324	-32.2153	-1.324	-45.4875
-1.322	-32.3807	-1.322	-46.0223
-1.32	-32.0661	-1.32	-45.8768
-1.318	-31.3429	-1.318	-45.1332
-1.316	-30.3649	-1.316	-43.995
-1.314	-29.3652	-1.314	-42.7869
-1.312	-28.5374	-1.312	-41.7885
-1.31	-27.7542	-1.31	-40.8262
-1.308	-27.003	-1.308	-39.8844
-1.306	-26.2823	-1.306	-38.9636
-1.304	-25.5905	-1.304	-38.0637
-1.302	-24.9262	-1.302	-37.1846
-1.3	-24.2879	-1.3	-36.3262
-1.298	-23.674	-1.298	-35.4877
-1.296	-23.083	-1.296	-34.6686
-1.294	-22.5131	-1.294	-33.8683
-1.292	-21.9633	-1.292	-33.0866
-1.29	-21.4325	-1.29	-32.3228
-1.288	-20.92	-1.288	-31.5768
-1.286	-20.4248	-1.286	-30.8481
-1.284	-19.9461	-1.284	-30.1363
-1.282	-19.4831	-1.282	-29.4411
-1.28	-19.0352	-1.28	-28.762
-1.278	-18.6015	-1.278	-28.0989
-1.276	-18.1815	-1.276	-27.4512
-1.274	-17.7745	-1.274	-26.8186
-1.272	-17.3799	-1.272	-26.2008
-1.27	-16.9971	-1.27	-25.5975
-1.268	-16.6256	-1.268	-25.0083
-1.266	-16.2648	-1.266	-24.4329
-1.264	-15.9143	-1.264	-23.8709
-1.262	-15.5736	-1.262	-23.3221
-1.26	-15.2422	-1.26	-22.7862
-1.258	-14.9196	-1.258	-22.2628
-1.256	-14.6056	-1.256	-21.7516
-1.254	-14.2997	-1.254	-21.2523
-1.252	-14.0016	-1.252	-20.7647
-1.25	-13.7109	-1.25	-20.2885
-1.248	-13.4272	-1.248	-19.8233
-1.246	-13.1503	-1.246	-19.3689
-1.244	-12.8798	-1.244	-18.9251
-1.242	-12.6155	-1.242	-18.4915
-1.24	-12.3571	-1.24	-18.0679
-1.238	-12.1044	-1.238	-17.654
-1.236	-11.8571	-1.236	-17.2497
-1.234	-11.615	-1.234	-16.8547
-1.232	-11.3784	-1.232	-16.4688
-1.23	-11.1471	-1.23	-16.0919
-1.228	-10.9208	-1.228	-15.7238
-1.226	-10.6994	-1.226	-15.3642
-1.224	-10.4829	-1.224	-15.013
-1.222	-10.271	-1.222	-14.6699
-1.22	-10.0637	-1.22	-14.3349
-1.218	-9.86068	-1.218	-14.0076
-1.216	-9.66197	-1.216	-13.688
-1.214	-9.46742	-1.214	-13.3758
-1.212	-9.27689	-1.212	-13.0708
-1.21	-9.0903	-1.21	-12.773
-1.208	-8.90752	-1.208	-12.4821
-1.206	-8.72847	-1.206	-12.1979
-1.204	-8.55304	-1.204	-11.9204
-1.202	-8.38115	-1.202	-11.6493
-1.2	-8.1104	-1.2	-11.2462
-1.198	-7.90353	-1.198	-10.9313
-1.196	-8.25314	-1.196	-11.3646
-1.194	-9.30702	-1.194	-12.7393
-1.192	-10.8457	-1.192	-14.7597
-1.19	-12.4148	-1.19	-16.8244
-1.188	-13.9615	-1.188	-18.8663
-1.186	-15.4763	-1.186	-20.8767
-1.184	-16.9479	-1.184	-22.8436
-1.182	-18.3722	-1.182	-24.7649
-1.18	-19.7496	-1.18	-26.6433
-1.178	-21.0782	-1.178	-28.4786
-1.176	-22.3573	-1.176	-30.2716
-1.174	-23.5866	-1.174	-32.0231
-1.172	-24.7657	-1.172	-33.734
-1.17	-25.8948	-1.17	-35.4051
-1.168	-26.9742	-1.168	-37.0373
-1.166	-28.0042	-1.166	-38.6316
-1.164	-28.9964	-1.164	-40.2039
-1.162	-30.1197	-1.162	-41.992
-1.16	-31.1843	-1.16	-43.7345
-1.158	-31.9465	-1.158	-45.0845
-1.156	-32.2628	-1.156	-45.8261
-1.154	-32.0864	-1.154	-45.8745
-1.152	-31.4642	-1.152	-45.2762
-1.15	-30.5325	-1.15	-44.2085
-1.148	-29.5146	-1.148	-42.9801
-1.146	-28.6594	-1.146	-41.947
-1.144	-27.8711	-1.144	-40.9809
-1.142	-27.1151	-1.142	-40.0355
-1.14	-26.3898	-1.14	-39.1112
-1.138	-25.6939	-1.138	-38.2079
-1.136	-25.0256	-1.136	-37.3256
-1.134	-24.3835	-1.134	-36.4638
-1.132	-23.7661	-1.132	-35.6221
-1.13	-23.1718	-1.13	-34.7999
-1.128	-22.5988	-1.128	-33.9966
-1.126	-22.046	-1.126	-33.2118
-1.124	-21.5125	-1.124	-32.4452
-1.122	-20.9974	-1.122	-31.6964
-1.12	-20.4998	-1.12	-30.9649
-1.118	-20.0189	-1.118	-30.2505
-1.116	-19.5538	-1.116	-29.5527
-1.114	-19.1039	-1.114	-28.8711
-1.112	-18.6683	-1.112	-28.2054
-1.11	-18.2465	-1.11	-27.5553
-1.108	-17.8377	-1.108	-26.9203
-1.106	-17.4414	-1.106	-26.3003
-1.104	-17.057	-1.104	-25.6947
-1.102	-16.6838	-1.102	-25.1032
-1.1	-16.3215	-1.1	-24.5256
-1.098	-15.9695	-1.098	-23.9616
-1.096	-15.6273	-1.096	-23.4107
-1.094	-15.2944	-1.094	-22.8727
-1.092	-14.9705	-1.092	-22.3472
-1.09	-14.6551	-1.09	-21.8341
-1.088	-14.3478	-1.088	-21.3329
-1.086	-14.0484	-1.086	-20.8433
-1.084	-13.7563	-1.084	-20.3652
-1.082	-13.4713	-1.082	-19.8982
-1.08	-13.1932	-1.08	-19.442
-1.078	-12.9215	-1.078	-18.9964
-1.076	-12.656	-1.076	-18.561
-1.074	-12.3964	-1.074	-18.1357
-1.072	-12.1425	-1.072	-17.7202
-1.07	-11.8941	-1.07	-17.3142
-1.068	-11.6513	-1.068	-16.9177
-1.066	-11.4139	-1.066	-16.5303
-1.064	-11.1818	-1.064	-16.152
-1.062	-10.9548	-1.062	-15.7825
-1.06	-10.7328	-1.06	-15.4215
-1.058	-10.5156	-1.058	-15.069
-1.056	-10.3031	-1.056	-14.7247
-1.054	-10.0951	-1.054	-14.3883
-1.052	-9.89149	-1.052	-14.0598
-1.05	-9.69218	-1.05	-13.739
-1.048	-9.49704	-1.048	-13.4256
-1.046	-9.30594	-1.046	-13.1195
-1.044	-9.11879	-1.044	-12.8205
-1.042	-8.93546	-1.042	-12.5285
-1.04	-8.75587	-1.04	-12.2433
-1.038	-8.57992	-1.038	-11.9647
-1.036	-8.37454	-1.036	-11.6478
-1.034	-8.03783	-1.034	-11.1551
-1.032	-7.99483	-1.032	-11.0606
-1.03	-8.53995	-1.03	-11.7566
-1.028	-9.70302	-1.028	-13.2785
-1.026	-11.2441	-1.026	-15.305
-1.024	-12.7953	-1.024	-17.3495
-1.022	-14.3293	-1.022	-19.379
-1.02	-15.8316	-1.02	-21.3778
-1.018	-17.2904	-1.018	-23.3337
-1.016	-18.7013	-1.016	-25.2433
-1.014	-20.0651	-1.014	-27.1104
-1.012	-21.3803	-1.012	-28.9348
-1.01	-22.6461	-1.01	-30.7172
-1.008	-23.862	-1.008	-32.4583
-1.006	-25.028	-1.006	-34.159
-1.004	-26.1441	-1.004	-35.8203
-1.002	-27.2106	-1.002	-37.4428
-1	-28.228	-1	-39.0277
-0.998	-29.2073	-0.998	-40.5901
-0.996	-30.3211	-0.996	-42.3734
-0.994	-31.3704	-0.994	-44.1025
-0.992	-32.0995	-0.992	-45.4128
-0.99	-32.3626	-0.99	-46.0838
-0.988	-32.1199	-0.988	-46.0393
-0.986	-31.4338	-0.986	-45.3477
-0.984	-30.4647	-0.984	-44.2211
-0.982	-29.4681	-0.982	-43.0163
-0.98	-28.6411	-0.98	-42.0187
-0.978	-27.8546	-0.978	-41.0509
-0.976	-27.1002	-0.976	-40.1039
-0.974	-26.3764	-0.974	-39.1779
-0.972	-25.6819	-0.972	-38.2731
-0.97	-25.0151	-0.97	-37.3893
-0.968	-24.3743	-0.968	-36.5261
-0.966	-23.7581	-0.966	-35.6829
-0.964	-23.1648	-0.964	-34.8592
-0.962	-22.5928	-0.962	-34.0546
-0.96	-22.0413	-0.96	-33.2685
-0.958	-21.509	-0.958	-32.5007
-0.956	-20.9952	-0.956	-31.7507
-0.954	-20.4989	-0.954	-31.0181
-0.952	-20.0192	-0.952	-30.3026
-0.95	-19.5553	-0.95	-29.6037
-0.948	-19.1065	-0.948	-28.9211
-0.946	-18.672	-0.946	-28.2545
-0.944	-18.2511	-0.944	-27.6034
-0.942	-17.8432	-0.942	-26.9675
-0.94	-17.4476	-0.94	-26.3464
-0.938	-17.0637	-0.938	-25.7399
-0.936	-16.6911	-0.936	-25.1475
-0.934	-16.3291	-0.934	-24.5689
-0.932	-15.9772	-0.932	-24.0039
-0.93	-15.6351	-0.93	-23.452
-0.928	-15.3022	-0.928	-22.913
-0.926	-14.9782	-0.926	-22.3866
-0.924	-14.6625	-0.924	-21.8724
-0.922	-14.3549	-0.922	-21.3702
-0.92	-14.055	-0.92	-20.8796
-0.918	-13.7625	-0.918	-20.4005
-0.916	-13.4769	-0.916	-19.9324
-0.914	-13.1982	-0.914	-19.4751
-0.912	-12.9258	-0.912	-19.0284
-0.91	-12.6596	-0.91	-18.5921
-0.908	-12.3997	-0.908	-18.1658
-0.906	-12.1457	-0.906	-17.7494
-0.904	-11.8975	-0.904	-17.3428
-0.902	-11.655	-0.902	-16.9456
-0.9	-11.4179	-0.9	-16.5576
-0.898	-11.1861	-0.898	-16.1787
-0.896	-10.9593	-0.896	-15.8085
-0.894	-10.7375	-0.894	-15.447
-0.892	-10.5205	-0.892	-15.0939
-0.89	-10.3081	-0.89	-14.749
-0.888	-10.1003	-0.888	-14.412
-0.886	-9.89637	-0.886	-14.0824
-0.884	-9.69616	-0.884	-13.7597
-0.882	-9.49954	-0.882	-13.4436
-0.88	-9.30669	-0.88	-13.1345
-0.878	-9.11807	-0.878	-12.8329
-0.876	-8.93438	-0.876	-12.5397
-0.874	-8.7566	-0.874	-12.2564
-0.872	-8.58601	-0.872	-11.9844
-0.87	-8.42412	-0.87	-11.726
-0.868	-8.27279	-0.868	-11.4835
-0.866	-8.27413	-0.866	-11.448
-0.864	-8.93502	-0.864	-12.2992
-0.862	-10.0832	-0.862	-13.8026
-0.86	-11.5094	-0.86	-15.6787
-0.858	-13.0516	-0.858	-17.7149
-0.856	-14.5969	-0.856	-19.7656
-0.854	-16.0833	-0.854	-21.7522
-0.852	-17.5008	-0.852	-23.6628
-0.85	-18.8883	-0.85	-25.5484
-0.848	-20.2428	-0.848	-27.4086
-0.846	-21.5487	-0.846	-29.2261
-0.844	-22.8052	-0.844	-31.0017
-0.842	-24.0121	-0.842	-32.7363
-0.84	-25.1691	-0.84	-34.4306
-0.838	-26.2764	-0.838	-36.0854
-0.836	-27.3344	-0.836	-37.7018
-0.834	-28.3436	-0.834	-39.2806
-0.832	-29.4482	-0.832	-41.0244
-0.83	-30.6073	-0.83	-42.8807
-0.828	-31.5779	-0.828	-44.5081
-0.826	-32.1956	-0.826	-45.6664
-0.824	-32.373	-0.824	-46.2168
-0.822	-32.0966	-0.822	-46.1218
-0.82	-31.4242	-0.82	-45.4456
-0.818	-30.4818	-0.818	-44.3534
-0.816	-29.4616	-0.816	-43.112
-0.814	-28.5936	-0.814	-42.0514
-0.812	-27.81	-0.812	-41.0829
-0.81	-27.0585	-0.81	-40.1353
-0.808	-26.3375	-0.808	-39.2087
-0.806	-25.6454	-0.806	-38.3032
-0.804	-24.9808	-0.804	-37.4186
-0.802	-24.3422	-0.802	-36.5545
-0.8	-23.728	-0.8	-35.7107
-0.798	-23.1368	-0.798	-34.8865
-0.796	-22.5672	-0.796	-34.0813
-0.794	-22.0176	-0.794	-33.2947
-0.792	-21.487	-0.792	-32.5263
-0.79	-20.9746	-0.79	-31.7757
-0.788	-20.4795	-0.788	-31.0424
-0.786	-20.0008	-0.786	-30.3263
-0.784	-19.5379	-0.784	-29.6267
-0.782	-19.0898	-0.782	-28.9435
-0.78	-18.656	-0.78	-28.2762
-0.778	-18.2358	-0.778	-27.6244
-0.776	-17.8285	-0.776	-26.9879
-0.774	-17.4335	-0.774	-26.3662
-0.772	-17.0502	-0.772	-25.7591
-0.77	-16.6782	-0.77	-25.1661
-0.768	-16.3168	-0.768	-24.5871
-0.766	-15.9656	-0.766	-24.0215
-0.764	-15.6242	-0.764	-23.4692
-0.762	-15.292	-0.762	-22.9297
-0.76	-14.9687	-0.76	-22.4029
-0.758	-14.6539	-0.758	-21.8884
-0.756	-14.3472	-0.756	-21.3858
-0.754	-14.0482	-0.754	-20.895
-0.752	-13.7566	-0.752	-20.4156
-0.75	-13.4721	-0.75	-19.9473
-0.748	-13.1943	-0.748	-19.4899
-0.746	-12.923	-0.746	-19.0431
-0.744	-12.6579	-0.744	-18.6066
-0.742	-12.3988	-0.742	-18.1802
-0.74	-12.1453	-0.74	-17.7636
-0.738	-11.8974	-0.738	-17.3566
-0.736	-11.6551	-0.736	-16.9591
-0.734	-11.4181	-0.734	-16.5708
-0.732	-11.1865	-0.732	-16.1915
-0.73	-10.9599	-0.73	-15.821
-0.728	-10.7382	-0.728	-15.4592
-0.726	-10.5214	-0.726	-15.1058
-0.724	-10.3091	-0.724	-14.7606
-0.722	-10.1014	-0.722	-14.4235
-0.72	-9.89809	-0.72	-14.0941
-0.718	-9.69902	-0.718	-13.7725
-0.716	-9.5041	-0.716	-13.4583
-0.714	-9.3132	-0.714	-13.1515
-0.712	-9.12622	-0.712	-12.8518
-0.71	-8.94305	-0.71	-12.559
-0.708	-8.7636	-0.708	-12.273
-0.706	-8.58778	-0.706	-11.9937
-0.704	-8.35319	-0.704	-11.6363
-0.702	-8.01627	-0.702	-11.1421
-0.7	-7.96901	-0.7	-11.0414
-0.698	-8.45802	-0.698	-11.6627
-0.696	-9.53008	-0.696	-13.0644
-0.694	-11.028	-0.694	-15.0346
-0.692	-12.6086	-0.692	-17.119
-0.69	-14.1438	-0.69	-19.1505
-0.688	-15.6479	-0.688	-21.1516
-0.686	-17.1118	-0.686	-23.1135
-0.684	-18.5294	-0.684	-25.031
-0.682	-19.8979	-0.682	-26.9029
-0.68	-21.2197	-0.68	-28.7344
-0.678	-22.6025	-0.678	-30.6752
-0.676	-24.0313	-0.676	-32.7091
-0.674	-25.4148	-0.674	-34.7137
-0.672	-26.6773	-0.672	-36.5856
-0.67	-27.7589	-0.67	-38.2401
-0.668	-28.6155	-0.668	-39.6116
-0.666	-29.2182	-0.666	-40.6532
-0.664	-29.5528	-0.664	-41.337
-0.662	-29.6192	-0.662	-41.6539
-0.66	-29.4312	-0.66	-41.6137
-0.658	-29.0155	-0.658	-41.2451
-0.656	-28.4114	-0.656	-40.5957
-0.654	-27.6702	-0.654	-39.732
-0.652	-26.8551	-0.652	-38.7393
-0.65	-26.0409	-0.65	-37.7218
-0.648	-25.3123	-0.648	-36.8003
-0.646	-24.6512	-0.646	-35.954
-0.644	-24.0149	-0.644	-35.1262
-0.642	-23.4024	-0.642	-34.3168
-0.64	-22.8124	-0.64	-33.5254
-0.638	-22.2438	-0.638	-32.752
-0.636	-21.6955	-0.636	-31.9963
-0.634	-21.1666	-0.634	-31.2581
-0.632	-20.656	-0.632	-30.537
-0.63	-20.1629	-0.63	-29.8327
-0.628	-19.6863	-0.628	-29.1449
-0.626	-19.2255	-0.626	-28.4732
-0.624	-18.7795	-0.624	-27.8173
-0.622	-18.3477	-0.622	-27.1766
-0.62	-17.9293	-0.62	-26.5509
-0.618	-17.5235	-0.618	-25.9395
-0.616	-17.1297	-0.616	-25.3423
-0.614	-16.7473	-0.614	-24.7589
-0.612	-16.3759	-0.612	-24.189
-0.61	-16.015	-0.61	-23.6323
-0.608	-15.6642	-0.608	-23.0886
-0.606	-15.3231	-0.606	-22.5575
-0.604	-14.9914	-0.604	-22.0388
-0.602	-14.6686	-0.602	-21.5321
-0.6	-14.3544	-0.6	-21.0373
-0.598	-14.0484	-0.598	-20.554
-0.596	-13.7504	-0.596	-20.0821
-0.594	-13.46	-0.594	-19.6211
-0.592	-13.177	-0.592	-19.1709
-0.59	-12.901	-0.59	-18.7312
-0.588	-12.6318	-0.588	-18.3018
-0.586	-12.3691	-0.586	-17.8825
-0.584	-12.1128	-0.584	-17.4729
-0.582	-11.8625	-0.582	-17.0729
-0.58	-11.618	-0.58	-16.6822
-0.578	-11.3792	-0.578	-16.3006
-0.576	-11.1458	-0.576	-15.9279
-0.574	-10.9177	-0.574	-15.5639
-0.572	-10.6945	-0.572	-15.2083
-0.57	-10.4763	-0.57	-14.8609
-0.568	-10.2627	-0.568	-14.5217
-0.566	-10.0537	-0.566	-14.1902
-0.564	-9.84911	-0.564	-13.8664
-0.562	-9.64872	-0.562	-13.5501
-0.56	-9.45257	-0.56	-13.241
-0.558	-9.26056	-0.558	-12.9392
-0.556	-9.07259	-0.556	-12.6444
-0.554	-8.88854	-0.554	-12.3565
-0.552	-8.70832	-0.552	-12.0752
-0.55	-8.53182	-0.55	-11.8005
-0.548	-8.35895	-0.548	-11.5322
-0.546	-8.18962	-0.546	-11.2701
-0.544	-8.02374	-0.544	-11.0141
-0.542	-7.86122	-0.542	-10.7641
-0.54	-7.70199	-0.54	-10.5199
-0.538	-7.54597	-0.538	-10.2813
-0.536	-7.38344	-0.536	-10.0356
-0.534	-7.3084	-0.534	-9.9063
-0.532	-7.59336	-0.532	-10.25
-0.53	-8.58138	-0.53	-11.5129
-0.528	-10.0951	-0.528	-13.4618
-0.526	-11.7229	-0.526	-15.5619
-0.524	-13.3197	-0.524	-17.6287
-0.522	-14.8846	-0.522	-19.6646
-0.52	-16.4064	-0.52	-21.6586
-0.518	-17.8814	-0.518	-23.6088
-0.516	-19.3068	-0.516	-25.5143
-0.514	-20.6815	-0.514	-27.3758
-0.512	-22.0663	-0.512	-29.2765
-0.51	-23.5068	-0.51	-31.281
-0.508	-24.9104	-0.508	-33.2686
-0.506	-26.1986	-0.506	-35.1347
-0.504	-27.3094	-0.504	-36.7941
-0.502	-28.197	-0.502	-38.1805
-0.5	-28.8316	-0.5	-39.2469
-0.498	-29.1985	-0.498	-39.9653
-0.496	-29.2982	-0.496	-40.3271
-0.494	-29.1449	-0.494	-40.3427
-0.492	-28.7669	-0.492	-40.0416
-0.49	-28.2052	-0.49	-39.4727
-0.488	-27.5134	-0.488	-38.7037
-0.486	-26.7576	-0.486	-37.8219
-0.484	-26.0154	-0.484	-36.9333
-0.482	-25.3204	-0.482	-36.0873
-0.48	-24.6515	-0.48	-35.2586
-0.478	-24.0076	-0.478	-34.4474
-0.476	-23.3876	-0.476	-33.6537
-0.474	-22.7904	-0.474	-32.8776
-0.472	-22.2149	-0.472	-32.1188
-0.47	-21.6601	-0.47	-31.3775
-0.468	-21.1252	-0.468	-30.6532
-0.466	-20.609	-0.466	-29.9459
-0.464	-20.1107	-0.464	-29.2553
-0.462	-19.6294	-0.462	-28.581
-0.46	-19.1643	-0.46	-27.9225
-0.458	-18.7144	-0.458	-27.2796
-0.456	-18.2788	-0.456	-26.6516
-0.454	-17.8568	-0.454	-26.038
-0.452	-17.4476	-0.452	-25.4385
-0.45	-17.0506	-0.45	-24.8529
-0.448	-16.6653	-0.448	-24.2808
-0.446	-16.2911	-0.446	-23.7219
-0.444	-15.9278	-0.444	-23.1761
-0.442	-15.5748	-0.442	-22.6429
-0.44	-15.2317	-0.44	-22.1221
-0.438	-14.8982	-0.438	-21.6135
-0.436	-14.5738	-0.436	-21.1167
-0.434	-14.2581	-0.434	-20.6315
-0.432	-13.9509	-0.432	-20.1577
-0.43	-13.6518	-0.43	-19.6949
-0.428	-13.3605	-0.428	-19.2429
-0.426	-13.0767	-0.426	-18.8015
-0.424	-12.8001	-0.424	-18.3705
-0.422	-12.5304	-0.422	-17.9495
-0.42	-12.2674	-0.42	-17.5383
-0.418	-12.0108	-0.418	-17.1368
-0.416	-11.7603	-0.416	-16.7446
-0.414	-11.5158	-0.414	-16.3616
-0.412	-11.277	-0.412	-15.9875
-0.41	-11.0437	-0.41	-15.6222
-0.408	-10.8157	-0.408	-15.2653
-0.406	-10.5929	-0.406	-14.9167
-0.404	-10.375	-0.404	-14.5762
-0.402	-10.1618	-0.402	-14.2436
-0.4	-9.95321	-0.4	-13.9186
-0.398	-9.74906	-0.398	-13.6012
-0.396	-9.54918	-0.396	-13.2911
-0.394	-9.35351	-0.394	-12.9881
-0.392	-9.16203	-0.392	-12.6921
-0.39	-8.97464	-0.39	-12.4031
-0.388	-8.79121	-0.388	-12.1207
-0.386	-8.61165	-0.386	-11.845
-0.384	-8.43585	-0.384	-11.5756
-0.382	-8.26372	-0.382	-11.3125
-0.38	-8.10063	-0.38	-11.0629
-0.378	-8.02691	-0.378	-10.9334
-0.376	-7.93188	-0.376	-10.7765
-0.374	-7.71228	-0.374	-10.456
-0.372	-7.36223	-0.372	-9.96537
-0.37	-6.97479	-0.37	-9.42813
-0.368	-6.74354	-0.368	-9.09768
-0.366	-6.96422	-0.366	-9.35725
-0.364	-7.91876	-0.364	-10.5689
-0.362	-9.30988	-0.362	-12.3456
-0.36	-10.9237	-0.36	-14.4113
-0.358	-12.6184	-0.358	-16.5859
-0.356	-14.2928	-0.356	-18.7434
-0.354	-15.8876	-0.354	-20.8113
-0.352	-17.3859	-0.352	-22.7714
-0.35	-18.8128	-0.35	-24.6593
-0.348	-20.2137	-0.348	-26.536
-0.346	-21.5664	-0.346	-28.3742
-0.344	-22.8668	-0.344	-30.1697
-0.342	-24.1145	-0.342	-31.9237
-0.34	-25.3096	-0.34	-33.6368
-0.338	-26.4523	-0.338	-35.3102
-0.336	-27.5429	-0.336	-36.9447
-0.334	-28.5821	-0.334	-38.5411
-0.332	-29.6108	-0.332	-40.1552
-0.33	-30.7444	-0.33	-41.9469
-0.328	-31.6515	-0.328	-43.4644
-0.326	-32.0777	-0.326	-44.347
-0.324	-31.9275	-0.324	-44.4421
-0.322	-31.2576	-0.322	-43.8048
-0.32	-30.2716	-0.32	-42.6985
-0.318	-29.3118	-0.318	-41.5901
-0.316	-28.4861	-0.316	-40.6353
-0.314	-27.6938	-0.314	-39.6995
-0.312	-26.9338	-0.312	-38.7835
-0.31	-26.2049	-0.31	-37.8881
-0.308	-25.5056	-0.308	-37.0134
-0.306	-24.8343	-0.306	-36.1591
-0.304	-24.1893	-0.304	-35.3245
-0.302	-23.5688	-0.302	-34.5092
-0.3	-22.9712	-0.3	-33.7127
-0.298	-22.3956	-0.298	-32.9346
-0.296	-21.8407	-0.296	-32.1746
-0.294	-21.3056	-0.294	-31.4322
-0.292	-20.7891	-0.292	-30.707
-0.29	-20.2905	-0.29	-29.9988
-0.288	-19.8088	-0.288	-29.307
-0.286	-19.3432	-0.286	-28.6313
-0.284	-18.8928	-0.284	-27.9714
-0.282	-18.457	-0.282	-27.327
-0.28	-18.035	-0.28	-26.6975
-0.278	-17.6261	-0.278	-26.0827
-0.276	-17.2298	-0.276	-25.4823
-0.274	-16.8453	-0.274	-24.896
-0.272	-16.4721	-0.272	-24.3233
-0.27	-16.1098	-0.27	-23.7639
-0.268	-15.7577	-0.268	-23.2176
-0.266	-15.4154	-0.266	-22.6841
-0.264	-15.0825	-0.264	-22.163
-0.262	-14.7584	-0.262	-21.654
-0.26	-14.4429	-0.26	-21.1568
-0.258	-14.1355	-0.258	-20.6712
-0.256	-13.8359	-0.256	-20.1968
-0.254	-13.5437	-0.254	-19.7334
-0.252	-13.2586	-0.252	-19.2808
-0.25	-12.9803	-0.25	-18.8385
-0.248	-12.7086	-0.248	-18.4065
-0.246	-12.4435	-0.246	-17.9846
-0.244	-12.1847	-0.244	-17.5725
-0.242	-11.932	-0.242	-17.1699
-0.24	-11.6852	-0.24	-16.7767
-0.238	-11.444	-0.238	-16.3927
-0.236	-11.2084	-0.236	-16.0176
-0.234	-10.9781	-0.234	-15.6512
-0.232	-10.753	-0.232	-15.2933
-0.23	-10.5329	-0.23	-14.9438
-0.228	-10.3176	-0.228	-14.6023
-0.226	-10.107	-0.226	-14.2689
-0.224	-9.90055	-0.224	-13.9427
-0.222	-9.6975	-0.222	-13.6227
-0.22	-9.49753	-0.22	-13.3084
-0.218	-9.30076	-0.218	-12.9999
-0.216	-9.10771	-0.216	-12.698
-0.214	-8.91937	-0.214	-12.404
-0.212	-8.73714	-0.212	-12.1198
-0.21	-8.56288	-0.21	-11.8478
-0.208	-8.39889	-0.208	-11.591
-0.206	-8.24795	-0.206	-11.3533
-0.204	-8.11329	-0.204	-11.1388
-0.202	-8.00288	-0.202	-10.9579
-0.2	-8.45953	-0.2	-11.5314
-0.198	-9.59815	-0.198	-13.0082
-0.196	-11.1036	-0.196	-14.9704
-0.194	-12.7393	-0.194	-17.109
-0.192	-14.3497	-0.192	-19.2239
-0.19	-15.8627	-0.19	-21.2242
-0.188	-17.2903	-0.188	-23.1278
-0.186	-18.7056	-0.186	-25.0311
-0.184	-20.0822	-0.184	-26.9033
-0.182	-21.4093	-0.182	-28.7326
-0.18	-22.6861	-0.18	-30.5197
-0.178	-23.9123	-0.178	-32.2655
-0.176	-25.0877	-0.176	-33.9707
-0.174	-26.2124	-0.174	-35.6362
-0.172	-27.2869	-0.172	-37.2631
-0.17	-28.4503	-0.17	-39.0437
-0.168	-29.6469	-0.168	-40.9061
-0.166	-30.6559	-0.166	-42.5444
-0.164	-31.3269	-0.164	-43.7426
-0.162	-31.5791	-0.162	-44.3743
-0.16	-31.3983	-0.16	-44.4028
-0.158	-30.8345	-0.158	-43.8814
-0.156	-29.9993	-0.156	-42.9528
-0.154	-29.0642	-0.154	-41.8497
-0.152	-28.2304	-0.152	-40.8549
-0.15	-27.4575	-0.15	-39.9185
-0.148	-26.7145	-0.148	-39
-0.146	-26.0004	-0.146	-38.1005
-0.144	-25.3144	-0.144	-37.2206
-0.142	-24.6552	-0.142	-36.3608
-0.14	-24.0218	-0.14	-35.5211
-0.138	-23.4128	-0.138	-34.7013
-0.136	-22.8266	-0.136	-33.9008
-0.134	-22.2619	-0.134	-33.1187
-0.132	-21.717	-0.132	-32.3546
-0.13	-21.191	-0.13	-31.6082
-0.128	-20.6829	-0.128	-30.879
-0.126	-20.1919	-0.126	-30.1667
-0.124	-19.7173	-0.124	-29.471
-0.122	-19.2581	-0.122	-28.7914
-0.12	-18.8137	-0.12	-28.1277
-0.118	-18.3835	-0.118	-27.4794
-0.116	-17.9666	-0.116	-26.8462
-0.114	-17.5625	-0.114	-26.2278
-0.112	-17.1707	-0.112	-25.6239
-0.11	-16.7905	-0.11	-25.034
-0.108	-16.4214	-0.108	-24.4579
-0.106	-16.0629	-0.106	-23.8953
-0.104	-15.7145	-0.104	-23.3458
-0.102	-15.3757	-0.102	-22.8091
-0.1	-15.0462	-0.1	-22.285
-0.098	-14.7256	-0.098	-21.7731
-0.096	-14.4133	-0.096	-21.2732
-0.094	-14.1091	-0.094	-20.7849
-0.092	-13.8126	-0.092	-20.3079
-0.09	-13.5235	-0.09	-19.8421
-0.088	-13.2415	-0.088	-19.3871
-0.086	-12.9662	-0.086	-18.9426
-0.084	-12.6975	-0.084	-18.5084
-0.082	-12.4349	-0.082	-18.0843
-0.08	-12.1783	-0.08	-17.67
-0.078	-11.9275	-0.078	-17.2652
-0.076	-11.6823	-0.076	-16.8698
-0.074	-11.4428	-0.074	-16.4835
-0.072	-11.2086	-0.072	-16.1063
-0.07	-10.9797	-0.07	-15.7379
-0.068	-10.7558	-0.068	-15.378
-0.066	-10.5369	-0.066	-15.0265
-0.064	-10.3227	-0.064	-14.6831
-0.062	-10.1131	-0.062	-14.3478
-0.06	-9.90804	-0.06	-14.0202
-0.058	-9.70732	-0.058	-13.7003
-0.056	-9.51084	-0.056	-13.3878
-0.054	-9.31848	-0.054	-13.0825
-0.052	-9.13013	-0.052	-12.7844
-0.05	-8.94568	-0.05	-12.4932
-0.048	-8.76504	-0.048	-12.2088
-0.046	-8.5881	-0.046	-11.931
-0.044	-8.41477	-0.044	-11.6596
-0.042	-8.24496	-0.042	-11.3946
-0.04	-8.07859	-0.04	-11.1357
-0.038	-7.79562	-0.038	-10.7222
-0.036	-7.55662	-0.036	-10.3695
-0.034	-7.81924	-0.034	-10.6856
-0.032	-8.76105	-0.032	-11.9014
-0.03	-10.2667	-0.03	-13.8611
-0.028	-11.928	-0.028	-16.0285
-0.026	-13.5024	-0.026	-18.0884
-0.024	-15.0433	-0.024	-20.1146
-0.022	-16.5424	-0.022	-22.0994
-0.02	-17.9945	-0.02	-24.0392
-0.018	-19.3979	-0.018	-25.9342
-0.016	-20.8237	-0.016	-27.8828
-0.014	-22.2941	-0.014	-29.9189
-0.012	-23.7309	-0.012	-31.9401
-0.01	-25.0679	-0.01	-33.8583
-0.008	-26.2517	-0.008	-35.5998
-0.006	-27.2412	-0.006	-37.1059
-0.004	-28.0075	-0.004	-38.332
-0.002	-28.5335	-0.002	-39.2484
0	-28.8136	0	-39.8397
0.002	-28.8532	0.002	-40.1052
0.004	-28.6682	0.004	-40.0588
0.006	-28.2846	0.006	-39.7288
0.008	-27.7381	0.008	-39.1581
0.01	-27.0738	0.01	-38.4043
0.012	-26.3458	0.012	-37.5395
0.014	-25.6173	0.014	-36.6502
0.016	-24.9379	0.016	-35.8073
0.018	-24.2862	0.018	-34.985
0.02	-23.6586	0.02	-34.1802
0.022	-23.054	0.022	-33.393
0.024	-22.4715	0.024	-32.6232
0.026	-21.9098	0.026	-31.8707
0.028	-21.368	0.028	-31.1352
0.03	-20.8453	0.03	-30.4167
0.032	-20.3406	0.032	-29.7149
0.034	-19.8532	0.034	-29.0295
0.036	-19.3821	0.036	-28.3602
0.038	-18.9265	0.038	-27.7067
0.04	-18.4858	0.04	-27.0686
0.042	-18.059	0.042	-26.4454
0.044	-17.6455	0.044	-25.8368
0.046	-17.2445	0.046	-25.2422
0.048	-16.8553	0.048	-24.6613
0.05	-16.4774	0.05	-24.0938
0.052	-16.1103	0.052	-23.5394
0.054	-15.7535	0.054	-22.9978
0.056	-15.4067	0.056	-22.4688
0.058	-15.0695	0.058	-21.9522
0.06	-14.7415	0.06	-21.4475
0.062	-14.4223	0.062	-20.9546
0.064	-14.1117	0.064	-20.4731
0.066	-13.8092	0.066	-20.0029
0.068	-13.5146	0.068	-19.5437
0.07	-13.2275	0.07	-19.0952
0.072	-12.9478	0.072	-18.6572
0.074	-12.675	0.074	-18.2294
0.076	-12.409	0.076	-17.8116
0.078	-12.1495	0.078	-17.4036
0.08	-11.8963	0.08	-17.0051
0.082	-11.6491	0.082	-16.616
0.084	-11.4077	0.084	-16.2359
0.086	-11.1719	0.086	-15.8647
0.088	-10.9415	0.088	-15.5021
0.09	-10.7164	0.09	-15.148
0.092	-10.4963	0.092	-14.8021
0.094	-10.281	0.094	-14.4642
0.096	-10.0704	0.096	-14.1342
0.098	-9.86439	0.098	-13.8118
0.1	-9.66273	0.1	-13.4969
0.102	-9.4653	0.102	-13.1893
0.104	-9.27196	0.104	-12.8887
0.106	-9.08261	0.106	-12.595
0.108	-8.89721	0.108	-12.3082
0.11	-8.71567	0.11	-12.0279
0.112	-8.53789	0.112	-11.7542
0.114	-8.36379	0.114	-11.4867
0.116	-8.1933	0.116	-11.2256
0.118	-8.02632	0.118	-10.9704
0.12	-7.86279	0.12	-10.7213
0.122	-7.70262	0.122	-10.4779
0.124	-7.54574	0.124	-10.2402
0.126	-7.39208	0.126	-10.0081
0.128	-7.24155	0.128	-9.78137
0.13	-7.0941	0.13	-9.55996
[truncated: 997 more rows]

## Sheet: A4_right
_dynamic_x	_dynamic_y	_fixed_x	_fixed_y
-3.866	0	-3.866	0
-3.864	-6.37576e-05	-3.864	-6.37577e-05
-3.862	-0.000251281	-3.862	-0.000251281
-3.86	-0.000557129	-3.86	-0.000557131
-3.858	-0.000976041	-3.858	-0.000976048
-3.856	-0.00150291	-3.856	-0.00150293
-3.854	-0.0021328	-3.854	-0.00213284
-3.852	-0.00286092	-3.852	-0.00286099
-3.85	-0.00368265	-3.85	-0.00368276
-3.848	-0.00459347	-3.848	-0.00459363
-3.846	-0.00558879	-3.846	-0.00558903
-3.844	-0.00666457	-3.844	-0.00666491
-3.842	-0.00781693	-3.842	-0.00781741
-3.84	-0.00904211	-3.84	-0.00904275
-3.838	-0.0103364	-3.838	-0.0103373
-3.836	-0.0116963	-3.836	-0.0116974
-3.834	-0.0131183	-3.834	-0.0131197
-3.832	-0.014599	-3.832	-0.0146007
-3.83	-0.0161352	-3.83	-0.0161372
-3.828	-0.0177235	-3.828	-0.0177261
-3.826	-0.0193611	-3.826	-0.0193641
-3.824	-0.0210448	-3.824	-0.0210485
-3.822	-0.0227719	-3.822	-0.0227761
-3.82	-0.0245394	-3.82	-0.0245444
-3.818	-0.0263448	-3.818	-0.0263505
-3.816	-0.0281854	-3.816	-0.028192
-3.814	-0.0300586	-3.814	-0.0300661
-3.812	-0.0319616	-3.812	-0.0319702
-3.81	-0.0338923	-3.81	-0.033902
-3.808	-0.0358488	-3.808	-0.0358597
-3.806	-0.0378292	-3.806	-0.0378414
-3.804	-0.0398318	-3.804	-0.0398454
-3.802	-0.0418547	-3.802	-0.0418698
-3.8	-0.0438962	-3.8	-0.0439128
-3.798	-0.0459545	-3.798	-0.0459729
-3.796	-0.0480281	-3.796	-0.0480483
-3.794	-0.0501154	-3.794	-0.0501374
-3.792	-0.0522146	-3.792	-0.0522386
-3.79	-0.0543244	-3.79	-0.0543505
-3.788	-0.0564432	-3.788	-0.0564715
-3.786	-0.0585695	-3.786	-0.0586001
-3.784	-0.0607019	-3.784	-0.060735
-3.782	-0.0628392	-3.782	-0.0628748
-3.78	-0.0649798	-3.78	-0.0650181
-3.778	-0.0671226	-3.778	-0.0671636
-3.776	-0.0692663	-3.776	-0.0693102
-3.774	-0.0714097	-3.774	-0.0714565
-3.772	-0.0735516	-3.772	-0.0736015
-3.77	-0.0756908	-3.77	-0.075744
-3.768	-0.0778264	-3.768	-0.0778829
-3.766	-0.0799572	-3.766	-0.0800171
-3.764	-0.0820822	-3.764	-0.0821456
-3.762	-0.0842001	-3.762	-0.0842671
-3.76	-0.0863105	-3.76	-0.0863813
-3.758	-0.088413	-3.758	-0.0884876
-3.756	-0.0905071	-3.756	-0.0905856
-3.754	-0.0925923	-3.754	-0.0926748
-3.752	-0.0946681	-3.752	-0.0947548
-3.75	-0.0967342	-3.75	-0.0968251
-3.748	-0.09879	-3.748	-0.0988852
-3.746	-0.100835	-3.746	-0.100935
-3.744	-0.102869	-3.744	-0.102973
-3.742	-0.104892	-3.742	-0.105
-3.74	-0.106902	-3.74	-0.107016
-3.738	-0.108901	-3.738	-0.109019
-3.736	-0.110886	-3.736	-0.111009
-3.734	-0.112859	-3.734	-0.112987
-3.732	-0.114818	-3.732	-0.114951
-3.73	-0.116763	-3.73	-0.116901
-3.728	-0.118694	-3.728	-0.118837
-3.726	-0.12061	-3.726	-0.120759
-3.724	-0.122511	-3.724	-0.122665
-3.722	-0.124397	-3.722	-0.124557
-3.72	-0.126268	-3.72	-0.126433
-3.718	-0.128122	-3.718	-0.128293
-3.716	-0.12996	-3.716	-0.130136
-3.714	-0.131781	-3.714	-0.131964
-3.712	-0.133586	-3.712	-0.133774
-3.71	-0.135373	-3.71	-0.135567
-3.708	-0.137143	-3.708	-0.137342
-3.706	-0.138895	-3.706	-0.1391
-3.704	-0.140628	-3.704	-0.14084
-3.702	-0.142343	-3.702	-0.142561
-3.7	-0.14404	-3.7	-0.144264
-3.698	-0.145718	-3.698	-0.145948
-3.696	-0.147377	-3.696	-0.147613
-3.694	-0.149017	-3.694	-0.14926
-3.692	-0.15064	-3.692	-0.150889
-3.69	-0.152244	-3.69	-0.152499
-3.688	-0.15383	-3.688	-0.154092
-3.686	-0.155398	-3.686	-0.155667
-3.684	-0.156948	-3.684	-0.157224
-3.682	-0.158481	-3.682	-0.158763
-3.68	-0.159997	-3.68	-0.160285
-3.678	-0.161494	-3.678	-0.161789
-3.676	-0.162975	-3.676	-0.163276
-3.674	-0.164439	-3.674	-0.164746
-3.672	-0.165885	-3.672	-0.1662
-3.67	-0.167315	-3.67	-0.167636
-3.668	-0.168727	-3.668	-0.169055
-3.666	-0.170123	-3.666	-0.170458
-3.664	-0.171502	-3.664	-0.171843
-3.662	-0.172865	-3.662	-0.173213
-3.66	-0.174211	-3.66	-0.174565
-3.658	-0.17554	-3.658	-0.175902
-3.656	-0.176854	-3.656	-0.177222
-3.654	-0.17815	-3.654	-0.178525
-3.652	-0.179431	-3.652	-0.179813
-3.65	-0.180695	-3.65	-0.181084
-3.648	-0.181944	-3.648	-0.182339
-3.646	-0.183176	-3.646	-0.183578
-3.644	-0.184391	-3.644	-0.1848
-3.642	-0.185591	-3.642	-0.186007
-3.64	-0.186775	-3.64	-0.187198
-3.638	-0.187943	-3.638	-0.188372
-3.636	-0.189095	-3.636	-0.189531
-3.634	-0.19023	-3.634	-0.190673
-3.632	-0.19135	-3.632	-0.1918
-3.63	-0.192454	-3.63	-0.192911
-3.628	-0.193542	-3.628	-0.194005
-3.626	-0.194613	-3.626	-0.195084
-3.624	-0.195669	-3.624	-0.196146
-3.622	-0.196709	-3.622	-0.197193
-3.62	-0.197732	-3.62	-0.198223
-3.618	-0.19874	-3.618	-0.199238
-3.616	-0.199732	-3.616	-0.200236
-3.614	-0.200709	-3.614	-0.20122
-3.612	-0.201671	-3.612	-0.202189
-3.61	-0.202619	-3.61	-0.203143
-3.608	-0.203552	-3.608	-0.204083
-3.606	-0.204471	-3.606	-0.205008
-3.604	-0.205376	-3.604	-0.20592
-3.602	-0.206267	-3.602	-0.206818
-3.6	-0.207145	-3.6	-0.207702
-3.598	-0.208009	-3.598	-0.208573
-3.596	-0.208861	-3.596	-0.209431
-3.594	-0.2097	-3.594	-0.210276
-3.592	-0.210526	-3.592	-0.211109
-3.59	-0.21134	-3.59	-0.211929
-3.588	-0.212141	-3.588	-0.212736
-3.586	-0.21293	-3.586	-0.213532
-3.584	-0.213708	-3.584	-0.214316
-3.582	-0.214474	-3.582	-0.215088
-3.58	-0.215228	-3.58	-0.215848
-3.578	-0.215971	-3.578	-0.216597
-3.576	-0.216703	-3.576	-0.217335
-3.574	-0.217423	-3.574	-0.218062
-3.572	-0.218133	-3.572	-0.218778
-3.57	-0.218832	-3.57	-0.219483
-3.568	-0.21952	-3.568	-0.220177
-3.566	-0.220198	-3.566	-0.220861
-3.564	-0.220866	-3.564	-0.221534
-3.562	-0.221523	-3.562	-0.222197
-3.56	-0.22217	-3.56	-0.22285
-3.558	-0.222807	-3.558	-0.223493
-3.556	-0.223435	-3.556	-0.224127
-3.554	-0.224052	-3.554	-0.22475
-3.552	-0.22466	-3.552	-0.225363
-3.55	-0.225258	-3.55	-0.225967
-3.548	-0.225847	-3.548	-0.226562
-3.546	-0.226426	-3.546	-0.227146
-3.544	-0.226996	-3.544	-0.227722
-3.542	-0.227557	-3.542	-0.228288
-3.54	-0.228109	-3.54	-0.228845
-3.538	-0.228651	-3.538	-0.229393
-3.536	-0.229184	-3.536	-0.229932
-3.534	-0.229708	-3.534	-0.230461
-3.532	-0.230223	-3.532	-0.230982
-3.53	-0.23073	-3.53	-0.231493
-3.528	-0.231227	-3.528	-0.231996
-3.526	-0.231715	-3.526	-0.232489
-3.524	-0.232195	-3.524	-0.232974
-3.522	-0.232666	-3.522	-0.23345
-3.52	-0.233128	-3.52	-0.233917
-3.518	-0.233581	-3.518	-0.234375
-3.516	-0.234025	-3.516	-0.234824
-3.514	-0.234461	-3.514	-0.235265
-3.512	-0.234889	-3.512	-0.235699
-3.51	-0.23531	-3.51	-0.236124
-3.508	-0.235723	-3.508	-0.236542
-3.506	-0.236129	-3.506	-0.236952
-3.504	-0.236527	-3.504	-0.237356
-3.502	-0.236919	-3.502	-0.237752
-3.5	-0.237303	-3.5	-0.238141
-3.498	-0.237681	-3.498	-0.238523
-3.496	-0.238052	-3.496	-0.238899
-3.494	-0.238416	-3.494	-0.239268
-3.492	-0.238774	-3.492	-0.23963
-3.49	-0.239126	-3.49	-0.239986
-3.488	-0.239471	-3.488	-0.240336
-3.486	-0.239811	-3.486	-0.24068
-3.484	-0.240144	-3.484	-0.241017
-3.482	-0.240472	-3.482	-0.241349
-3.48	-0.240794	-3.48	-0.241675
-3.478	-0.24111	-3.478	-0.241995
-3.476	-0.241421	-3.476	-0.24231
-3.474	-0.241726	-3.474	-0.24262
-3.472	-0.242026	-3.472	-0.242924
-3.47	-0.24232	-3.47	-0.243222
-3.468	-0.24261	-3.468	-0.243516
-3.466	-0.242895	-3.466	-0.243804
-3.464	-0.243174	-3.464	-0.244088
-3.462	-0.243449	-3.462	-0.244366
-3.46	-0.243719	-3.46	-0.24464
-3.458	-0.243984	-3.458	-0.244909
-3.456	-0.244245	-3.456	-0.245174
-3.454	-0.244501	-3.454	-0.245434
-3.452	-0.244753	-3.452	-0.245689
-3.45	-0.245	-3.45	-0.24594
-3.448	-0.245244	-3.448	-0.246187
-3.446	-0.245482	-3.446	-0.246429
-3.444	-0.245717	-3.444	-0.246667
-3.442	-0.245948	-3.442	-0.246901
-3.44	-0.246174	-3.44	-0.247131
-3.438	-0.246397	-3.438	-0.247357
-3.436	-0.246616	-3.436	-0.247579
-3.434	-0.24683	-3.434	-0.247798
-3.432	-0.247042	-3.432	-0.248012
-3.43	-0.247249	-3.43	-0.248222
-3.428	-0.247452	-3.428	-0.248429
-3.426	-0.247652	-3.426	-0.248632
-3.424	-0.247849	-3.424	-0.248832
-3.422	-0.248041	-3.422	-0.249028
-3.42	-0.248231	-3.42	-0.24922
-3.418	-0.248416	-3.418	-0.249409
-3.416	-0.248599	-3.416	-0.249594
-3.414	-0.248777	-3.414	-0.249776
-3.412	-0.248953	-3.412	-0.249954
-3.41	-0.249125	-3.41	-0.250129
-3.408	-0.249294	-3.408	-0.250301
-3.406	-0.249459	-3.406	-0.250469
-3.404	-0.249621	-3.404	-0.250634
-3.402	-0.24978	-3.402	-0.250796
-3.4	-0.249935	-3.4	-0.250954
-3.398	-0.250087	-3.398	-0.251109
-3.396	-0.250236	-3.396	-0.251261
-3.394	-0.250382	-3.394	-0.251409
-3.392	-0.250525	-3.392	-0.251554
-3.39	-0.250664	-3.39	-0.251696
-3.388	-0.2508	-3.388	-0.251835
-3.386	-0.250933	-3.386	-0.25197
-3.384	-0.251063	-3.384	-0.252102
-3.382	-0.25119	-3.382	-0.252232
-3.38	-0.251315	-3.38	-0.252359
-3.378	-0.251437	-3.378	-0.252484
-3.376	-0.251558	-3.376	-0.252607
-3.374	-0.251675	-3.374	-0.252727
-3.372	-0.251791	-3.372	-0.252845
-3.37	-0.251904	-3.37	-0.252961
-3.368	-0.252015	-3.368	-0.253074
-3.366	-0.252124	-3.366	-0.253185
-3.364	-0.252231	-3.364	-0.253294
-3.362	-0.252336	-3.362	-0.253401
-3.36	-0.252439	-3.36	-0.253506
-3.358	-0.25254	-3.358	-0.253609
-3.356	-0.252638	-3.356	-0.25371
-3.354	-0.252735	-3.354	-0.253809
-3.352	-0.25283	-3.352	-0.253905
-3.35	-0.252923	-3.35	-0.254
-3.348	-0.253014	-3.348	-0.254094
-3.346	-0.253104	-3.346	-0.254185
-3.344	-0.253191	-3.344	-0.254274
-3.342	-0.253277	-3.342	-0.254362
-3.34	-0.253361	-3.34	-0.254448
-3.338	-0.253444	-3.338	-0.254532
-3.336	-0.253524	-3.336	-0.254615
-3.334	-0.253604	-3.334	-0.254696
-3.332	-0.253681	-3.332	-0.254775
-3.33	-0.253757	-3.33	-0.254853
-3.328	-0.253832	-3.328	-0.254929
-3.326	-0.253905	-3.326	-0.255004
-3.324	-0.253976	-3.324	-0.255077
-3.322	-0.254046	-3.322	-0.255149
-3.32	-0.254115	-3.32	-0.255219
-3.318	-0.254182	-3.318	-0.255288
-3.316	-0.254248	-3.316	-0.255356
-3.314	-0.254312	-3.314	-0.255422
-3.312	-0.254376	-3.312	-0.255486
-3.31	-0.254438	-3.31	-0.25555
-3.308	-0.254498	-3.308	-0.255612
-3.306	-0.254558	-3.306	-0.255673
-3.304	-0.254616	-3.304	-0.255733
-3.302	-0.254673	-3.302	-0.255791
-3.3	-0.254728	-3.3	-0.255848
-3.298	-0.254783	-3.298	-0.255904
-3.296	-0.254837	-3.296	-0.255959
-3.294	-0.254889	-3.294	-0.256013
-3.292	-0.25494	-3.292	-0.256066
-3.29	-0.25499	-3.29	-0.256117
-3.288	-0.25504	-3.288	-0.256168
-3.286	-0.255088	-3.286	-0.256217
-3.284	-0.255135	-3.284	-0.256266
-3.282	-0.255181	-3.282	-0.256313
-3.28	-0.255226	-3.28	-0.25636
-3.278	-0.25527	-3.278	-0.256405
-3.276	-0.255314	-3.276	-0.25645
-3.274	-0.255356	-3.274	-0.256494
-3.272	-0.255398	-3.272	-0.256536
-3.27	-0.255438	-3.27	-0.256578
-3.268	-0.255478	-3.268	-0.256619
-3.266	-0.255517	-3.266	-0.256659
-3.264	-0.255555	-3.264	-0.256698
-3.262	-0.255592	-3.262	-0.256737
-3.26	-0.255628	-3.26	-0.256774
-3.258	-0.255664	-3.258	-0.256811
-3.256	-0.255699	-3.256	-0.256847
-3.254	-0.255733	-3.254	-0.256882
-3.252	-0.255766	-3.252	-0.256916
-3.25	-0.255798	-3.25	-0.25695
-3.248	-0.25583	-3.248	-0.256983
-3.246	-0.255861	-3.246	-0.257015
-3.244	-0.255892	-3.244	-0.257046
-3.242	-0.255921	-3.242	-0.257077
-3.24	-0.25595	-3.24	-0.257107
-3.238	-0.255978	-3.238	-0.257136
-3.236	-0.256006	-3.236	-0.257165
-3.234	-0.256033	-3.234	-0.257192
-3.232	-0.256059	-3.232	-0.25722
-3.23	-0.256085	-3.23	-0.257246
-3.228	-0.25611	-3.228	-0.257272
-3.226	-0.256134	-3.226	-0.257297
-3.224	-0.256158	-3.224	-0.257322
-3.222	-0.256181	-3.222	-0.257346
-3.22	-0.256204	-3.22	-0.257369
-3.218	-0.256225	-3.218	-0.257392
-3.216	-0.256247	-3.216	-0.257414
-3.214	-0.256267	-3.214	-0.257436
-3.212	-0.256287	-3.212	-0.257456
-3.21	-0.256307	-3.21	-0.257477
-3.208	-0.256326	-3.208	-0.257497
-3.206	-0.256345	-3.206	-0.257517
-3.204	-0.256364	-3.204	-0.257536
-3.202	-0.256382	-3.202	-0.257555
-3.2	-0.2564	-3.2	-0.257573
-3.198	-0.256417	-3.198	-0.257592
-3.196	-0.256435	-3.196	-0.25761
-3.194	-0.256452	-3.194	-0.257627
-3.192	-0.256468	-3.192	-0.257644
-3.19	-0.256484	-3.19	-0.257661
-3.188	-0.2565	-3.188	-0.257678
-3.186	-0.256516	-3.186	-0.257694
-3.184	-0.256531	-3.184	-0.25771
-3.182	-0.256546	-3.182	-0.257726
-3.18	-0.256561	-3.18	-0.257741
-3.178	-0.256575	-3.178	-0.257756
-3.176	-0.256589	-3.176	-0.257771
-3.174	-0.256603	-3.174	-0.257785
-3.172	-0.256617	-3.172	-0.257799
-3.17	-0.25663	-3.17	-0.257813
-3.168	-0.256643	-3.168	-0.257827
-3.166	-0.256655	-3.166	-0.25784
-3.164	-0.256668	-3.164	-0.257853
-3.162	-0.25668	-3.162	-0.257865
-3.16	-0.256692	-3.16	-0.257878
-3.158	-0.256703	-3.158	-0.25789
-3.156	-0.256715	-3.156	-0.257902
-3.154	-0.256726	-3.154	-0.257913
-3.152	-0.256736	-3.152	-0.257924
-3.15	-0.256747	-3.15	-0.257935
-3.148	-0.256757	-3.148	-0.257946
-3.146	-0.256767	-3.146	-0.257957
-3.144	-0.256777	-3.144	-0.257967
-3.142	-0.256786	-3.142	-0.257977
-3.14	-0.256796	-3.14	-0.257987
-3.138	-0.256805	-3.138	-0.257996
-3.136	-0.256813	-3.136	-0.258005
-3.134	-0.256822	-3.134	-0.258014
-3.132	-0.25683	-3.132	-0.258023
-3.13	-0.256838	-3.13	-0.258032
-3.128	-0.256846	-3.128	-0.25804
-3.126	-0.256854	-3.126	-0.258048
-3.124	-0.256861	-3.124	-0.258056
-3.122	-0.256869	-3.122	-0.258064
-3.12	-0.256876	-3.12	-0.258071
-3.118	-0.256883	-3.118	-0.258078
-3.116	-0.256889	-3.116	-0.258085
-3.114	-0.256896	-3.114	-0.258092
-3.112	-0.256902	-3.112	-0.258099
-3.11	-0.256908	-3.11	-0.258105
-3.108	-0.256914	-3.108	-0.258111
-3.106	-0.256919	-3.106	-0.258117
-3.104	-0.256925	-3.104	-0.258123
-3.102	-0.25693	-3.102	-0.258129
-3.1	-0.256935	-3.1	-0.258134
-3.098	-0.25694	-3.098	-0.25814
-3.096	-0.256945	-3.096	-0.258145
-3.094	-0.25695	-3.094	-0.25815
-3.092	-0.256954	-3.092	-0.258155
-3.09	-0.256958	-3.09	-0.258159
-3.088	-0.256963	-3.088	-0.258164
-3.086	-0.256967	-3.086	-0.258168
-3.084	-0.25697	-3.084	-0.258172
-3.082	-0.256974	-3.082	-0.258176
-3.08	-0.256978	-3.08	-0.25818
-3.078	-0.256981	-3.078	-0.258184
-3.076	-0.256984	-3.076	-0.258187
-3.074	-0.256987	-3.074	-0.258191
-3.072	-0.25699	-3.072	-0.258194
-3.07	-0.256993	-3.07	-0.258197
-3.068	-0.256996	-3.068	-0.2582
-3.066	-0.256999	-3.066	-0.258203
-3.064	-0.257001	-3.064	-0.258206
-3.062	-0.257004	-3.062	-0.258208
-3.06	-0.257006	-3.06	-0.258211
-3.058	-0.257008	-3.058	-0.258213
-3.056	-0.25701	-3.056	-0.258216
-3.054	-0.257012	-3.054	-0.258218
-3.052	-0.257014	-3.052	-0.25822
-3.05	-0.257016	-3.05	-0.258222
-3.048	-0.257017	-3.048	-0.258224
-3.046	-0.257019	-3.046	-0.258226
-3.044	-0.25702	-3.044	-0.258227
-3.042	-0.257022	-3.042	-0.258229
-3.04	-0.257023	-3.04	-0.25823
-3.038	-0.257024	-3.038	-0.258232
-3.036	-0.257025	-3.036	-0.258233
-3.034	-0.257026	-3.034	-0.258235
-3.032	-0.257027	-3.032	-0.258236
-3.03	-0.257028	-3.03	-0.258237
-3.028	-0.257029	-3.028	-0.258238
-3.026	-0.25703	-3.026	-0.258239
-3.024	-0.257031	-3.024	-0.25824
-3.022	-0.257031	-3.022	-0.258241
-3.02	-0.257032	-3.02	-0.258242
-3.018	-0.257033	-3.018	-0.258242
-3.016	-0.257033	-3.016	-0.258243
-3.014	-0.257034	-3.014	-0.258244
-3.012	-0.257034	-3.012	-0.258244
-3.01	-0.257035	-3.01	-0.258245
-3.008	-0.257035	-3.008	-0.258246
-3.006	-0.257035	-3.006	-0.258246
-3.004	-0.257036	-3.004	-0.258247
-3.002	-0.257036	-3.002	-0.258247
-3	-0.257036	-3	-0.258248
-2.998	-0.257037	-2.998	-0.258248
-2.996	-0.257037	-2.996	-0.258248
-2.994	-0.257037	-2.994	-0.258249
-2.992	-0.257037	-2.992	-0.258249
-2.99	-0.257038	-2.99	-0.25825
-2.988	-0.257038	-2.988	-0.25825
-2.986	-0.257038	-2.986	-0.25825
-2.984	-0.257038	-2.984	-0.25825
-2.982	-0.257038	-2.982	-0.25825
-2.98	-0.257037	-2.98	-0.25825
-2.978	-0.257036	-2.978	-0.258249
-2.976	-0.257035	-2.976	-0.258248
-2.974	-0.257034	-2.974	-0.258247
-2.972	-0.257032	-2.972	-0.258246
-2.97	-0.25703	-2.97	-0.258244
-2.968	-0.257028	-2.968	-0.258242
-2.966	-0.257026	-2.966	-0.25824
-2.964	-0.257023	-2.964	-0.258237
-2.962	-0.257021	-2.962	-0.258235
-2.96	-0.257018	-2.96	-0.258232
-2.958	-0.257015	-2.958	-0.258229
-2.956	-0.257012	-2.956	-0.258227
-2.954	-0.257009	-2.954	-0.258223
-2.952	-0.257005	-2.952	-0.25822
-2.95	-0.257002	-2.95	-0.258217
-2.948	-0.256999	-2.948	-0.258214
-2.946	-0.256995	-2.946	-0.25821
-2.944	-0.256991	-2.944	-0.258207
-2.942	-0.256988	-2.942	-0.258203
-2.94	-0.256984	-2.94	-0.258199
-2.938	-0.25698	-2.938	-0.258196
-2.936	-0.256976	-2.936	-0.258192
-2.934	-0.256973	-2.934	-0.258188
-2.932	-0.256969	-2.932	-0.258185
-2.93	-0.256965	-2.93	-0.258181
-2.928	-0.256961	-2.928	-0.258177
-2.926	-0.256957	-2.926	-0.258173
-2.924	-0.256954	-2.924	-0.25817
-2.922	-0.25695	-2.922	-0.258166
-2.92	-0.256946	-2.92	-0.258163
-2.918	-0.256943	-2.918	-0.258159
-2.916	-0.256939	-2.916	-0.258156
-2.914	-0.256936	-2.914	-0.258152
-2.912	-0.256933	-2.912	-0.258149
-2.91	-0.256929	-2.91	-0.258146
-2.908	-0.256926	-2.908	-0.258143
-2.906	-0.256923	-2.906	-0.25814
-2.904	-0.25692	-2.904	-0.258137
-2.902	-0.256917	-2.902	-0.258134
-2.9	-0.256915	-2.9	-0.258132
-2.898	-0.256912	-2.898	-0.258129
-2.896	-0.25691	-2.896	-0.258127
-2.894	-0.256908	-2.894	-0.258124
-2.892	-0.256905	-2.892	-0.258122
-2.89	-0.256903	-2.89	-0.25812
-2.888	-0.256902	-2.888	-0.258118
-2.886	-0.2569	-2.886	-0.258117
-2.884	-0.256898	-2.884	-0.258115
-2.882	-0.256897	-2.882	-0.258114
-2.88	-0.256896	-2.88	-0.258113
-2.878	-0.256895	-2.878	-0.258112
-2.876	-0.256894	-2.876	-0.258111
-2.874	-0.256893	-2.874	-0.25811
-2.872	-0.256893	-2.872	-0.25811
-2.87	-0.256893	-2.87	-0.25811
-2.868	-0.256892	-2.868	-0.258109
-2.866	-0.256892	-2.866	-0.25811
-2.864	-0.256893	-2.864	-0.25811
-2.862	-0.256893	-2.862	-0.25811
-2.86	-0.256894	-2.86	-0.258111
-2.858	-0.256895	-2.858	-0.258112
-2.856	-0.256896	-2.856	-0.258113
-2.854	-0.256897	-2.854	-0.258114
-2.852	-0.256898	-2.852	-0.258116
-2.85	-0.2569	-2.85	-0.258117
-2.848	-0.256902	-2.848	-0.258119
-2.846	-0.256904	-2.846	-0.258121
-2.844	-0.256906	-2.844	-0.258123
-2.842	-0.256908	-2.842	-0.258126
-2.84	-0.256911	-2.84	-0.258128
-2.838	-0.256914	-2.838	-0.258131
-2.836	-0.256917	-2.836	-0.258134
-2.834	-0.25692	-2.834	-0.258137
-2.832	-0.256923	-2.832	-0.25814
-2.83	-0.256926	-2.83	-0.258144
-2.828	-0.25693	-2.828	-0.258147
-2.826	-0.256934	-2.826	-0.258151
-2.824	-0.256938	-2.824	-0.258155
-2.822	-0.256942	-2.822	-0.258159
-2.82	-0.256947	-2.82	-0.258164
-2.818	-0.256951	-2.818	-0.258168
-2.816	-0.256956	-2.816	-0.258173
-2.814	-0.25696	-2.814	-0.258178
-2.812	-0.256965	-2.812	-0.258183
-2.81	-0.256971	-2.81	-0.258188
-2.808	-0.256976	-2.808	-0.258193
-2.806	-0.256981	-2.806	-0.258199
-2.804	-0.256987	-2.804	-0.258204
-2.802	-0.256992	-2.802	-0.25821
-2.8	-0.256998	-2.8	-0.258215
-2.798	-0.257004	-2.798	-0.258221
-2.796	-0.25701	-2.796	-0.258227
-2.794	-0.257016	-2.794	-0.258233
-2.792	-0.257022	-2.792	-0.25824
-2.79	-0.257028	-2.79	-0.258246
-2.788	-0.257035	-2.788	-0.258252
-2.786	-0.257041	-2.786	-0.258258
-2.784	-0.257047	-2.784	-0.258265
-2.782	-0.257054	-2.782	-0.258271
-2.78	-0.25706	-2.78	-0.258278
-2.778	-0.257067	-2.778	-0.258285
-2.776	-0.257073	-2.776	-0.258291
-2.774	-0.25708	-2.774	-0.258298
-2.772	-0.257087	-2.772	-0.258304
-2.77	-0.257093	-2.77	-0.258311
-2.768	-0.2571	-2.768	-0.258318
-2.766	-0.257106	-2.766	-0.258324
-2.764	-0.257113	-2.764	-0.258331
-2.762	-0.257119	-2.762	-0.258337
-2.76	-0.257126	-2.76	-0.258344
-2.758	-0.257132	-2.758	-0.25835
-2.756	-0.257138	-2.756	-0.258356
-2.754	-0.257144	-2.754	-0.258363
-2.752	-0.257151	-2.752	-0.258369
-2.75	-0.257156	-2.75	-0.258375
-2.748	-0.257162	-2.748	-0.258381
-2.746	-0.257168	-2.746	-0.258387
-2.744	-0.257174	-2.744	-0.258392
-2.742	-0.257179	-2.742	-0.258398
-2.74	-0.257184	-2.74	-0.258403
-2.738	-0.257189	-2.738	-0.258408
-2.736	-0.257194	-2.736	-0.258413
-2.734	-0.257199	-2.734	-0.258418
-2.732	-0.257203	-2.732	-0.258422
-2.73	-0.257207	-2.73	-0.258426
-2.728	-0.257211	-2.728	-0.25843
-2.726	-0.257215	-2.726	-0.258434
-2.724	-0.257218	-2.724	-0.258437
-2.722	-0.257221	-2.722	-0.25844
-2.72	-0.257224	-2.72	-0.258443
-2.718	-0.257226	-2.718	-0.258446
-2.716	-0.257228	-2.716	-0.258448
-2.714	-0.25723	-2.714	-0.25845
-2.712	-0.257231	-2.712	-0.258451
-2.71	-0.257232	-2.71	-0.258452
-2.708	-0.257232	-2.708	-0.258452
-2.706	-0.257232	-2.706	-0.258453
-2.704	-0.257232	-2.704	-0.258452
-2.702	-0.257231	-2.702	-0.258451
-2.7	-0.257229	-2.7	-0.25845
-2.698	-0.257227	-2.698	-0.258448
-2.696	-0.257225	-2.696	-0.258446
-2.694	-0.257222	-2.694	-0.258443
-2.692	-0.257218	-2.692	-0.25844
-2.69	-0.257214	-2.69	-0.258436
-2.688	-0.257209	-2.688	-0.258431
-2.686	-0.257204	-2.686	-0.258426
-2.684	-0.257198	-2.684	-0.25842
-2.682	-0.257192	-2.682	-0.258414
-2.68	-0.257185	-2.68	-0.258407
-2.678	-0.257178	-2.678	-0.2584
-2.676	-0.257171	-2.676	-0.258393
-2.674	-0.257163	-2.674	-0.258385
-2.672	-0.257155	-2.672	-0.258377
-2.67	-0.257146	-2.67	-0.258369
-2.668	-0.257138	-2.668	-0.25836
-2.666	-0.257129	-2.666	-0.258352
-2.664	-0.25712	-2.664	-0.258343
-2.662	-0.257111	-2.662	-0.258333
-2.66	-0.257101	-2.66	-0.258324
-2.658	-0.257092	-2.658	-0.258314
-2.656	-0.257082	-2.656	-0.258305
-2.654	-0.257072	-2.654	-0.258295
-2.652	-0.257063	-2.652	-0.258285
-2.65	-0.257053	-2.65	-0.258275
-2.648	-0.257043	-2.648	-0.258266
-2.646	-0.257033	-2.646	-0.258256
-2.644	-0.257023	-2.644	-0.258246
-2.642	-0.257013	-2.642	-0.258236
-2.64	-0.257004	-2.64	-0.258226
-2.638	-0.256994	-2.638	-0.258217
-2.636	-0.256985	-2.636	-0.258207
-2.634	-0.256975	-2.634	-0.258198
-2.632	-0.256966	-2.632	-0.258188
-2.63	-0.256957	-2.63	-0.258179
-2.628	-0.256948	-2.628	-0.25817
-2.626	-0.256939	-2.626	-0.258161
-2.624	-0.25693	-2.624	-0.258153
-2.622	-0.256922	-2.622	-0.258144
-2.62	-0.256914	-2.62	-0.258136
-2.618	-0.256906	-2.618	-0.258128
-2.616	-0.256898	-2.616	-0.25812
-2.614	-0.256891	-2.614	-0.258113
-2.612	-0.256884	-2.612	-0.258106
-2.61	-0.256877	-2.61	-0.258099
-2.608	-0.25687	-2.608	-0.258092
-2.606	-0.256864	-2.606	-0.258086
-2.604	-0.256858	-2.604	-0.25808
-2.602	-0.256853	-2.602	-0.258074
-2.6	-0.256848	-2.6	-0.258069
-2.598	-0.256843	-2.598	-0.258064
-2.596	-0.256838	-2.596	-0.258059
-2.594	-0.256834	-2.594	-0.258055
-2.592	-0.25683	-2.592	-0.258051
-2.59	-0.256827	-2.59	-0.258047
-2.588	-0.256824	-2.588	-0.258044
-2.586	-0.256821	-2.586	-0.258041
-2.584	-0.256819	-2.584	-0.258039
-2.582	-0.256817	-2.582	-0.258037
-2.58	-0.256815	-2.58	-0.258035
-2.578	-0.256814	-2.578	-0.258034
-2.576	-0.256813	-2.576	-0.258033
-2.574	-0.256813	-2.574	-0.258033
-2.572	-0.256813	-2.572	-0.258033
-2.57	-0.256814	-2.57	-0.258033
-2.568	-0.256815	-2.568	-0.258034
-2.566	-0.256816	-2.566	-0.258035
-2.564	-0.256818	-2.564	-0.258037
-2.562	-0.25682	-2.562	-0.258039
-2.56	-0.256822	-2.56	-0.258041
-2.558	-0.256825	-2.558	-0.258044
-2.556	-0.256828	-2.556	-0.258047
-2.554	-0.256832	-2.554	-0.258051
-2.552	-0.256836	-2.552	-0.258055
-2.55	-0.256841	-2.55	-0.258059
-2.548	-0.256845	-2.548	-0.258064
-2.546	-0.256851	-2.546	-0.258069
-2.544	-0.256856	-2.544	-0.258074
-2.542	-0.256862	-2.542	-0.25808
-2.54	-0.256868	-2.54	-0.258086
-2.538	-0.256875	-2.538	-0.258093
-2.536	-0.256882	-2.536	-0.2581
-2.534	-0.256889	-2.534	-0.258107
-2.532	-0.256897	-2.532	-0.258115
-2.53	-0.256905	-2.53	-0.258122
-2.528	-0.256913	-2.528	-0.25813
-2.526	-0.256921	-2.526	-0.258139
-2.524	-0.25693	-2.524	-0.258148
-2.522	-0.256939	-2.522	-0.258156
-2.52	-0.256948	-2.52	-0.258166
-2.518	-0.256958	-2.518	-0.258175
-2.516	-0.256967	-2.516	-0.258185
-2.514	-0.256977	-2.514	-0.258195
-2.512	-0.256987	-2.512	-0.258205
-2.51	-0.256998	-2.51	-0.258215
-2.508	-0.257008	-2.508	-0.258225
-2.506	-0.257019	-2.506	-0.258236
-2.504	-0.257029	-2.504	-0.258247
-2.502	-0.25704	-2.502	-0.258257
-2.5	-0.257051	-2.5	-0.258268
-2.498	-0.257062	-2.498	-0.258279
-2.496	-0.257073	-2.496	-0.25829
-2.494	-0.257084	-2.494	-0.258301
-2.492	-0.257095	-2.492	-0.258313
-2.49	-0.257106	-2.49	-0.258324
-2.488	-0.257117	-2.488	-0.258335
-2.486	-0.257128	-2.486	-0.258346
-2.484	-0.257139	-2.484	-0.258357
-2.482	-0.25715	-2.482	-0.258368
-2.48	-0.257161	-2.48	-0.258379
-2.478	-0.257171	-2.478	-0.258389
-2.476	-0.257182	-2.476	-0.2584
-2.474	-0.257192	-2.474	-0.25841
-2.472	-0.257202	-2.472	-0.25842
-2.47	-0.257212	-2.47	-0.25843
-2.468	-0.257221	-2.468	-0.25844
-2.466	-0.257231	-2.466	-0.258449
-2.464	-0.25724	-2.464	-0.258458
-2.462	-0.257248	-2.462	-0.258467
-2.46	-0.257256	-2.46	-0.258475
-2.458	-0.257264	-2.458	-0.258483
-2.456	-0.257271	-2.456	-0.258491
-2.454	-0.257278	-2.454	-0.258498
-2.452	-0.257285	-2.452	-0.258504
-2.45	-0.25729	-2.45	-0.25851
-2.448	-0.257296	-2.448	-0.258516
-2.446	-0.2573	-2.446	-0.258521
-2.444	-0.257305	-2.444	-0.258525
-2.442	-0.257308	-2.442	-0.258529
-2.44	-0.257311	-2.44	-0.258532
-2.438	-0.257313	-2.438	-0.258534
-2.436	-0.257314	-2.436	-0.258535
-2.434	-0.257314	-2.434	-0.258536
-2.432	-0.257314	-2.432	-0.258536
-2.43	-0.257313	-2.43	-0.258535
-2.428	-0.257311	-2.428	-0.258533
-2.426	-0.257307	-2.426	-0.25853
-2.424	-0.257303	-2.424	-0.258527
-2.422	-0.257298	-2.422	-0.258522
-2.42	-0.257292	-2.42	-0.258516
-2.418	-0.257285	-2.418	-0.258509
-2.416	-0.257278	-2.416	-0.258502
-2.414	-0.25727	-2.414	-0.258494
-2.412	-0.257262	-2.412	-0.258486
-2.41	-0.257253	-2.41	-0.258478
-2.408	-0.257244	-2.408	-0.258469
-2.406	-0.257235	-2.406	-0.25846
-2.404	-0.257226	-2.404	-0.258451
-2.402	-0.257216	-2.402	-0.258441
-2.4	-0.257206	-2.4	-0.258431
-2.398	-0.257196	-2.398	-0.258421
-2.396	-0.257186	-2.396	-0.258411
-2.394	-0.257175	-2.394	-0.2584
-2.392	-0.257165	-2.392	-0.25839
-2.39	-0.257154	-2.39	-0.258379
-2.388	-0.257143	-2.388	-0.258368
-2.386	-0.257133	-2.386	-0.258358
-2.384	-0.257122	-2.384	-0.258347
-2.382	-0.257111	-2.382	-0.258336
-2.38	-0.2571	-2.38	-0.258325
-2.378	-0.25709	-2.378	-0.258314
-2.376	-0.257079	-2.376	-0.258303
-2.374	-0.257068	-2.374	-0.258293
-2.372	-0.257058	-2.372	-0.258282
-2.37	-0.257047	-2.37	-0.258271
-2.368	-0.257037	-2.368	-0.258261
-2.366	-0.257026	-2.366	-0.258251
-2.364	-0.257016	-2.364	-0.258241
-2.362	-0.257006	-2.362	-0.258231
-2.36	-0.256997	-2.36	-0.258221
-2.358	-0.256987	-2.358	-0.258211
-2.356	-0.256978	-2.356	-0.258202
-2.354	-0.256969	-2.354	-0.258192
-2.352	-0.25696	-2.352	-0.258183
-2.35	-0.256951	-2.35	-0.258175
-2.348	-0.256943	-2.348	-0.258166
-2.346	-0.256935	-2.346	-0.258158
-2.344	-0.256927	-2.344	-0.25815
-2.342	-0.25692	-2.342	-0.258142
-2.34	-0.256913	-2.34	-0.258135
-2.338	-0.256906	-2.338	-0.258128
-2.336	-0.256899	-2.336	-0.258121
-2.334	-0.256893	-2.334	-0.258115
-2.332	-0.256887	-2.332	-0.258109
-2.33	-0.256882	-2.33	-0.258103
-2.328	-0.256877	-2.328	-0.258098
-2.326	-0.256872	-2.326	-0.258093
-2.324	-0.256867	-2.324	-0.258089
-2.322	-0.256863	-2.322	-0.258085
-2.32	-0.25686	-2.32	-0.258081
-2.318	-0.256857	-2.318	-0.258077
-2.316	-0.256854	-2.316	-0.258074
-2.314	-0.256851	-2.314	-0.258072
-2.312	-0.256849	-2.312	-0.258069
-2.31	-0.256847	-2.31	-0.258068
-2.308	-0.256846	-2.308	-0.258066
-2.306	-0.256845	-2.306	-0.258065
-2.304	-0.256845	-2.304	-0.258065
-2.302	-0.256845	-2.302	-0.258064
-2.3	-0.256845	-2.3	-0.258064
-2.298	-0.256846	-2.298	-0.258065
-2.296	-0.256847	-2.296	-0.258066
-2.294	-0.256849	-2.294	-0.258067
-2.292	-0.256851	-2.292	-0.258069
-2.29	-0.256853	-2.29	-0.258071
-2.288	-0.256856	-2.288	-0.258074
-2.286	-0.256859	-2.286	-0.258077
-2.284	-0.256862	-2.284	-0.25808
-2.282	-0.256866	-2.282	-0.258084
-2.28	-0.25687	-2.28	-0.258088
-2.278	-0.256875	-2.278	-0.258093
-2.276	-0.25688	-2.276	-0.258098
-2.274	-0.256885	-2.274	-0.258103
-2.272	-0.256891	-2.272	-0.258109
-2.27	-0.256897	-2.27	-0.258115
-2.268	-0.256903	-2.268	-0.258121
-2.266	-0.25691	-2.266	-0.258127
-2.264	-0.256917	-2.264	-0.258134
-2.262	-0.256924	-2.262	-0.258142
-2.26	-0.256932	-2.26	-0.258149
-2.258	-0.25694	-2.258	-0.258157
-2.256	-0.256948	-2.256	-0.258165
-2.254	-0.256957	-2.254	-0.258173
-2.252	-0.256965	-2.252	-0.258182
-2.25	-0.256974	-2.25	-0.258191
-2.248	-0.256983	-2.248	-0.2582
-2.246	-0.256993	-2.246	-0.258209
-2.244	-0.257002	-2.244	-0.258219
-2.242	-0.257012	-2.242	-0.258228
-2.24	-0.257022	-2.24	-0.258238
-2.238	-0.257032	-2.238	-0.258248
-2.236	-0.257042	-2.236	-0.258258
-2.234	-0.257052	-2.234	-0.258269
-2.232	-0.257062	-2.232	-0.258279
-2.23	-0.257073	-2.23	-0.25829
-2.228	-0.257083	-2.228	-0.2583
-2.226	-0.257094	-2.226	-0.258311
-2.224	-0.257104	-2.224	-0.258321
-2.222	-0.257115	-2.222	-0.258332
-2.22	-0.257125	-2.22	-0.258342
-2.218	-0.257136	-2.218	-0.258353
-2.216	-0.257146	-2.216	-0.258363
-2.214	-0.257157	-2.214	-0.258374
-2.212	-0.257167	-2.212	-0.258384
-2.21	-0.257177	-2.21	-0.258394
-2.208	-0.257187	-2.208	-0.258404
-2.206	-0.257197	-2.206	-0.258414
-2.204	-0.257206	-2.204	-0.258424
-2.202	-0.257215	-2.202	-0.258433
-2.2	-0.257224	-2.2	-0.258443
-2.198	-0.257233	-2.198	-0.258452
-2.196	-0.257242	-2.196	-0.25846
-2.194	-0.25725	-2.194	-0.258469
-2.192	-0.257258	-2.192	-0.258477
-2.19	-0.257265	-2.19	-0.258484
-2.188	-0.257272	-2.188	-0.258491
-2.186	-0.257278	-2.186	-0.258498
-2.184	-0.257284	-2.184	-0.258504
-2.182	-0.25729	-2.182	-0.25851
-2.18	-0.257295	-2.18	-0.258515
-2.178	-0.257299	-2.178	-0.25852
-2.176	-0.257303	-2.176	-0.258524
-2.174	-0.257306	-2.174	-0.258528
-2.172	-0.257309	-2.172	-0.25853
-2.17	-0.25731	-2.17	-0.258533
-2.168	-0.257312	-2.168	-0.258534
-2.166	-0.257312	-2.166	-0.258535
-2.164	-0.257311	-2.164	-0.258534
-2.162	-0.25731	-2.162	-0.258533
-2.16	-0.257308	-2.16	-0.258532
-2.158	-0.257304	-2.158	-0.258529
-2.156	-0.2573	-2.156	-0.258525
-2.154	-0.257295	-2.154	-0.25852
-2.152	-0.257289	-2.152	-0.258515
-2.15	-0.257282	-2.15	-0.258508
-2.148	-0.257275	-2.148	-0.258501
-2.146	-0.257267	-2.146	-0.258493
-2.144	-0.257259	-2.144	-0.258485
-2.142	-0.25725	-2.142	-0.258476
-2.14	-0.257241	-2.14	-0.258467
-2.138	-0.257231	-2.138	-0.258458
-2.136	-0.257221	-2.136	-0.258448
-2.134	-0.257211	-2.134	-0.258438
-2.132	-0.257201	-2.132	-0.258428
-2.13	-0.25719	-2.13	-0.258417
-2.128	-0.257179	-2.128	-0.258406
-2.126	-0.257168	-2.126	-0.258395
-2.124	-0.257157	-2.124	-0.258384
-2.122	-0.257146	-2.122	-0.258373
-2.12	-0.257134	-2.12	-0.258361
-2.118	-0.257122	-2.118	-0.258349
-2.116	-0.257111	-2.116	-0.258338
-2.114	-0.257099	-2.114	-0.258326
-2.112	-0.257087	-2.112	-0.258314
-2.11	-0.257075	-2.11	-0.258302
-2.108	-0.257064	-2.108	-0.25829
-2.106	-0.257052	-2.106	-0.258279
-2.104	-0.25704	-2.104	-0.258267
-2.102	-0.257029	-2.102	-0.258255
-2.1	-0.257017	-2.1	-0.258244
-2.098	-0.257006	-2.098	-0.258232
-2.096	-0.256995	-2.096	-0.258221
-2.094	-0.256984	-2.094	-0.25821
-2.092	-0.256973	-2.092	-0.258199
-2.09	-0.256962	-2.09	-0.258188
-2.088	-0.256952	-2.088	-0.258177
-2.086	-0.256942	-2.086	-0.258167
-2.084	-0.256932	-2.084	-0.258156
-2.082	-0.256922	-2.082	-0.258147
-2.08	-0.256912	-2.08	-0.258137
-2.078	-0.256903	-2.078	-0.258127
-2.076	-0.256894	-2.076	-0.258118
-2.074	-0.256885	-2.074	-0.258109
-2.072	-0.256877	-2.072	-0.258101
-2.07	-0.256869	-2.07	-0.258093
-2.068	-0.256862	-2.068	-0.258085
-2.066	-0.256854	-2.066	-0.258077
-2.064	-0.256847	-2.064	-0.25807
-2.062	-0.256841	-2.062	-0.258063
-2.06	-0.256835	-2.06	-0.258057
-2.058	-0.256829	-2.058	-0.258051
-2.056	-0.256823	-2.056	-0.258045
-2.054	-0.256818	-2.054	-0.25804
-2.052	-0.256814	-2.052	-0.258035
-2.05	-0.256809	-2.05	-0.258031
-2.048	-0.256806	-2.048	-0.258027
-2.046	-0.256802	-2.046	-0.258023
-2.044	-0.256799	-2.044	-0.25802
-2.042	-0.256797	-2.042	-0.258017
-2.04	-0.256795	-2.04	-0.258015
-2.038	-0.256793	-2.038	-0.258013
-2.036	-0.256792	-2.036	-0.258012
-2.034	-0.256791	-2.034	-0.258011
-2.032	-0.256791	-2.032	-0.258011
-2.03	-0.256791	-2.03	-0.25801
-2.028	-0.256792	-2.028	-0.258011
-2.026	-0.256793	-2.026	-0.258012
-2.024	-0.256794	-2.024	-0.258013
-2.022	-0.256796	-2.022	-0.258015
-2.02	-0.256799	-2.02	-0.258017
-2.018	-0.256801	-2.018	-0.25802
-2.016	-0.256805	-2.016	-0.258023
-2.014	-0.256808	-2.014	-0.258026
-2.012	-0.256812	-2.012	-0.25803
-2.01	-0.256817	-2.01	-0.258034
-2.008	-0.256822	-2.008	-0.258039
-2.006	-0.256827	-2.006	-0.258044
-2.004	-0.256833	-2.004	-0.25805
-2.002	-0.256839	-2.002	-0.258056
-2	-0.256846	-2	-0.258062
-1.998	-0.256853	-1.998	-0.258069
-1.996	-0.25686	-1.996	-0.258076
-1.994	-0.256868	-1.994	-0.258084
-1.992	-0.256876	-1.992	-0.258092
-1.99	-0.256884	-1.99	-0.2581
-1.988	-0.256893	-1.988	-0.258109
-1.986	-0.256902	-1.986	-0.258118
-1.984	-0.256911	-1.984	-0.258127
-1.982	-0.256921	-1.982	-0.258137
-1.98	-0.256931	-1.98	-0.258147
-1.978	-0.256941	-1.978	-0.258157
-1.976	-0.256952	-1.976	-0.258167
-1.974	-0.256963	-1.974	-0.258178
-1.972	-0.256974	-1.972	-0.258189
-1.97	-0.256985	-1.97	-0.2582
-1.968	-0.256996	-1.968	-0.258212
-1.966	-0.257008	-1.966	-0.258223
-1.964	-0.25702	-1.964	-0.258235
-1.962	-0.257032	-1.962	-0.258247
-1.96	-0.257044	-1.96	-0.258259
-1.958	-0.257056	-1.958	-0.258271
-1.956	-0.257068	-1.956	-0.258284
-1.954	-0.257081	-1.954	-0.258296
-1.952	-0.257093	-1.952	-0.258309
-1.95	-0.257106	-1.95	-0.258321
-1.948	-0.257118	-1.948	-0.258334
-1.946	-0.257131	-1.946	-0.258347
-1.944	-0.257143	-1.944	-0.258359
-1.942	-0.257156	-1.942	-0.258372
-1.94	-0.257168	-1.94	-0.258384
-1.938	-0.25718	-1.938	-0.258397
-1.936	-0.257192	-1.936	-0.258409
-1.934	-0.257204	-1.934	-0.258421
-1.932	-0.257216	-1.932	-0.258433
-1.93	-0.257228	-1.93	-0.258445
-1.928	-0.257239	-1.928	-0.258457
-1.926	-0.257251	-1.926	-0.258468
-1.924	-0.257262	-1.924	-0.258479
-1.922	-0.257272	-1.922	-0.25849
-1.92	-0.257282	-1.92	-0.2585
-1.918	-0.257292	-1.918	-0.258511
-1.916	-0.257302	-1.916	-0.25852
-1.914	-0.257311	-1.914	-0.25853
-1.912	-0.25732	-1.912	-0.258539
-1.91	-0.257328	-1.91	-0.258547
-1.908	-0.257335	-1.908	-0.258555
-1.906	-0.257343	-1.906	-0.258562
-1.904	-0.257349	-1.904	-0.258569
-1.902	-0.257355	-1.902	-0.258576
-1.9	-0.25736	-1.9	-0.258581
-1.898	-0.257365	-1.898	-0.258586
-1.896	-0.257369	-1.896	-0.25859
-1.894	-0.257372	-1.894	-0.258594
-1.892	-0.257374	-1.892	-0.258597
-1.89	-0.257376	-1.89	-0.258599
-1.888	-0.257376	-1.888	-0.2586
-1.886	-0.257376	-1.886	-0.2586
-1.884	-0.257375	-1.884	-0.258599
-1.882	-0.257373	-1.882	-0.258597
-1.88	-0.25737	-1.88	-0.258595
-1.878	-0.257366	-1.878	-0.258591
-1.876	-0.25736	-1.876	-0.258586
-1.874	-0.257354	-1.874	-0.25858
-1.872	-0.257346	-1.872	-0.258573
-1.87	-0.257338	-1.87	-0.258565
-1.868	-0.257331	-1.868	-0.258557
-1.866	-0.257323	-1.866	-0.258555
-1.864	-0.257314	-1.864	-0.258545
-1.862	-0.257616	-1.862	-0.258749
-1.86	-0.262417	-1.86	-0.263655
-1.858	-0.289316	-1.858	-0.290849
-1.856	-0.358158	-1.856	-0.360201
-1.854	-0.475582	-1.854	-0.478394
-1.852	-0.640846	-1.852	-0.645025
-1.85	-0.851703	-1.85	-0.858179
-1.848	-1.1056	-1.848	-1.11564
-1.846	-1.39992	-1.846	-1.41524
-1.844	-1.73208	-1.844	-1.75485
-1.842	-2.09947	-1.842	-2.13239
-1.84	-2.49952	-1.84	-2.54586
-1.838	-2.92957	-1.838	-2.99338
-1.836	-3.38731	-1.836	-3.47889
-1.834	-3.8705	-1.834	-4.00119
-1.832	-4.37691	-1.832	-4.55425
-1.83	-4.90425	-1.83	-5.13188
-1.828	-5.45022	-1.828	-5.72773
-1.826	-6.01251	-1.826	-6.33529
-1.824	-6.58875	-1.824	-6.94789
-1.822	-7.17372	-1.822	-7.55871
-1.82	-7.75074	-1.82	-8.16076
-1.818	-8.30914	-1.818	-8.74688
-1.816	-8.84124	-1.816	-9.30979
-1.814	-9.34151	-1.814	-9.842
-1.812	-9.8067	-1.812	-10.3367
-1.81	-10.2357	-1.81	-10.7996
-1.808	-10.6297	-1.808	-11.2344
-1.806	-10.9921	-1.806	-11.642
-1.804	-11.3265	-1.804	-12.0235
-1.802	-11.6343	-1.802	-12.3798
-1.8	-11.9169	-1.8	-12.7119
-1.798	-12.1755	-1.798	-13.0207
-1.796	-12.4112	-1.796	-13.3071
-1.794	-12.6253	-1.794	-13.5719
-1.792	-12.8189	-1.792	-13.8161
-1.79	-12.9929	-1.79	-14.0404
-1.788	-13.1484	-1.788	-14.2457
-1.786	-13.2863	-1.786	-14.4332
-1.784	-13.4079	-1.784	-14.6035
-1.782	-13.5142	-1.782	-14.7572
-1.78	-13.6057	-1.78	-14.895
-1.778	-13.6831	-1.778	-15.0174
-1.776	-13.747	-1.776	-15.1249
-1.774	-13.798	-1.774	-15.2182
-1.772	-13.8366	-1.772	-15.2978
-1.77	-13.8634	-1.77	-15.3642
-1.768	-13.879	-1.768	-15.4179
-1.766	-13.8839	-1.766	-15.4595
-1.764	-13.8786	-1.764	-15.4895
-1.762	-13.8638	-1.762	-15.5084
-1.76	-13.8398	-1.76	-15.5166
-1.758	-13.8072	-1.758	-15.5147
-1.756	-13.7664	-1.756	-15.5031
-1.754	-13.718	-1.754	-15.4824
-1.752	-13.6625	-1.752	-15.4529
-1.75	-13.6001	-1.75	-15.4151
-1.748	-13.5315	-1.748	-15.3694
-1.746	-13.4571	-1.746	-15.3163
-1.744	-13.3771	-1.744	-15.2563
-1.742	-13.2922	-1.742	-15.1896
-1.74	-13.2026	-1.74	-15.1167
-1.738	-13.1087	-1.738	-15.038
-1.736	-13.011	-1.736	-14.954
-1.734	-12.9098	-1.734	-14.8648
-1.732	-12.8053	-1.732	-14.771
-1.73	-12.6979	-1.73	-14.6729
-1.728	-12.5872	-1.728	-14.5708
-1.726	-12.4737	-1.726	-14.4647
-1.724	-12.3573	-1.724	-14.3547
-1.722	-12.2384	-1.722	-14.2411
-1.72	-12.1172	-1.72	-14.1239
-1.718	-11.9938	-1.718	-14.0033
-1.716	-11.8684	-1.716	-13.8795
-1.714	-11.7412	-1.714	-13.7527
-1.712	-11.6124	-1.712	-13.6232
-1.71	-11.4822	-1.71	-13.4911
-1.708	-11.3506	-1.708	-13.3568
-1.706	-11.2179	-1.706	-13.2205
-1.704	-11.0842	-1.704	-13.0825
-1.702	-10.9496	-1.702	-12.9432
-1.7	-10.8143	-1.7	-12.8029
-1.698	-10.6775	-1.698	-12.662
-1.696	-10.5375	-1.696	-12.522
-1.694	-10.4032	-1.694	-12.396
-1.692	-10.2857	-1.692	-12.299
-1.69	-10.1976	-1.69	-12.2418
-1.688	-10.1517	-1.688	-12.2315
-1.686	-10.1479	-1.686	-12.2719
-1.684	-10.1823	-1.684	-12.3629
-1.682	-10.253	-1.682	-12.5009
-1.68	-10.3581	-1.68	-12.6787
-1.678	-10.4952	-1.678	-12.8895
-1.676	-10.6623	-1.676	-13.1366
-1.674	-10.8575	-1.674	-13.4188
-1.672	-11.0789	-1.672	-13.734
-1.67	-11.3247	-1.67	-14.0807
-1.668	-11.593	-1.668	-14.4571
-1.666	-11.8819	-1.666	-14.8616
-1.664	-12.1898	-1.664	-15.2925
-1.662	-12.5145	-1.662	-15.7484
-1.66	-12.8544	-1.66	-16.2325
-1.658	-13.2074	-1.658	-16.7438
-1.656	-13.5697	-1.656	-17.2727
-1.654	-13.9277	-1.654	-17.8087
-1.652	-14.2715	-1.652	-18.341
-1.65	-14.5938	-1.65	-18.8583
-1.648	-14.8893	-1.648	-19.3489
-1.646	-15.1546	-1.646	-19.8004
-1.644	-15.3884	-1.644	-20.2105
-1.642	-15.591	-1.642	-20.5887
-1.64	-15.7651	-1.64	-20.9362
-1.638	-15.9151	-1.638	-21.2543
-1.636	-16.0473	-1.636	-21.5441
-1.634	-16.1659	-1.634	-21.8068
-1.632	-16.2659	-1.632	-22.0434
-1.63	-16.348	-1.63	-22.2552
-1.628	-16.4131	-1.628	-22.4436
-1.626	-16.4621	-1.626	-22.6097
-1.624	-16.4959	-1.624	-22.7542
-1.622	-16.5154	-1.622	-22.878
-1.62	-16.5213	-1.62	-22.9818
-1.618	-16.5145	-1.618	-23.0664
-1.616	-16.4957	-1.616	-23.1325
-1.614	-16.4656	-1.614	-23.1809
-1.612	-16.4252	-1.612	-23.2123
-1.61	-16.3752	-1.61	-23.2273
-1.608	-16.3162	-1.608	-23.2268
-1.606	-16.2484	-1.606	-23.2114
-1.604	-16.1723	-1.604	-23.1818
-1.602	-16.0883	-1.602	-23.1386
-1.6	-15.9968	-1.6	-23.0825
-1.598	-15.8981	-1.598	-23.0141
-1.596	-15.7927	-1.596	-22.9341
-1.594	-15.6809	-1.594	-22.8431
-1.592	-15.5632	-1.592	-22.7417
-1.59	-15.4398	-1.59	-22.6304
-1.588	-15.3111	-1.588	-22.5099
-1.586	-15.1774	-1.586	-22.3806
-1.584	-15.0393	-1.584	-22.2433
-1.582	-14.8968	-1.582	-22.0984
-1.58	-14.7505	-1.58	-21.9464
-1.578	-14.6006	-1.578	-21.7878
-1.576	-14.4475	-1.576	-21.6233
-1.574	-14.2914	-1.574	-21.4532
-1.572	-14.1327	-1.572	-21.278
-1.57	-13.9717	-1.57	-21.098
-1.568	-13.8088	-1.568	-20.9132
-1.566	-13.6441	-1.566	-20.7238
-1.564	-13.478	-1.564	-20.5302
-1.562	-13.3108	-1.562	-20.3326
-1.56	-13.1427	-1.56	-20.1314
-1.558	-12.9741	-1.558	-19.9268
-1.556	-12.805	-1.556	-19.7191
-1.554	-12.6352	-1.554	-19.5086
-1.552	-12.4648	-1.552	-19.2956
-1.55	-12.2939	-1.55	-19.0802
-1.548	-12.1225	-1.548	-18.8627
-1.546	-11.9509	-1.546	-18.6434
-1.544	-11.7792	-1.544	-18.4225
-1.542	-11.6075	-1.542	-18.2002
-1.54	-11.4358	-1.54	-17.9767
-1.538	-11.2645	-1.538	-17.7522
-1.536	-11.0933	-1.536	-17.5269
[truncated: 1,830 more rows]

## Sheet: A5_right
_dynamic_x	_dynamic_y	_fixed_x	_fixed_y
[truncated: 2,996 more rows]

[truncated: 3 more sheets: B, C, D]
