# Supplementary material for: Temporal pattern recognition in retinal ganglion cells is mediated by dynamical inhibitory synapses
Source: Nat Commun. 2024 Jul 20;15:6118. doi: 10.1038/s41467-024-50506-7 (PMC11271269; doi:10.1038/s41467-024-50506-7)
Supplement: Supplementary file 4 — Source Data [file 41467_2024_50506_MOESM4_ESM.zip › Figure S1 Source Data.xlsx]

## Sheet: A2
_luminance_cell_14_x	_luminance_cell_14_y
0	0
0.1	0
0.2	0
0.3	0
0.4	0
0.5	0
0.6	0
0.7	0
0.8	0
0.9	0
1	0
1.1	0
1.2	0
1.3	0
1.4	0
1.5	0
1.6	0
1.7	0
1.8	0
1.9	0
2	2.6
2.1	5.9
2.2	1.2
2.3	0.3
2.4	0.2
2.5	0.1
2.6	0
2.7	0
2.8	0
2.9	0.1
3	0
3.1	0
3.2	0
3.3	0
3.4	0
3.5	0
3.6	0.3
3.7	0
3.8	0
3.9	0
4	0
4.1	0
4.2	0
4.3	0
4.4	0
4.5	0
4.6	0
4.7	0
4.8	0
4.9	0
5	0
5.1	0
5.2	0
5.3	0
5.4	0
5.5	0
5.6	0
5.7	0
5.8	0
5.9	0
6	0
6.1	0
6.2	0
6.3	0
6.4	0
6.5	0
6.6	0
6.7	0
6.8	0
6.9	0
7	0
7.1	0
7.2	0
7.3	0
7.4	0
7.5	0
7.6	0
7.7	0
7.8	0
7.9	0
8	0
8.1	6.2
8.2	0.8
8.3	0
8.4	0
8.5	0
8.6	0
8.7	0
8.8	0
8.9	0
9	0
9.1	0
9.2	0
9.3	0
9.4	0
9.5	0
9.6	0
9.7	0
9.8	0
9.9	0
10	0
10.1	0
10.2	0
10.3	0
10.4	0.7
10.5	1
10.6	3.9
10.7	1.3
10.8	0.5
10.9	0
11	0
11.1	0
11.2	0
11.3	0
11.4	0
11.5	4.5
11.6	2.7
11.7	0.4
11.8	0
11.9	0
12	0
12.1	4.1
12.2	1.5
12.3	0
12.4	0
12.5	3
12.6	1.6
12.7	0
12.8	0
12.9	2.7
13	0.2
13.1	0
13.2	1.4
13.3	1.4
13.4	0
13.5	0.8
13.6	2.1
13.7	0
13.8	2.4
13.9	0
14	0
14.1	2.9
14.2	0
14.3	2.8
14.4	0.1
14.5	0
14.6	2.3
14.7	0
14.8	2.4
14.9	0
15	2.2
15.1	0
15.2	1.7
15.3	0
15.4	1.9
15.5	0
15.6	1.6
15.7	0
15.8	1.2
15.9	0.8
16	0
16.1	1.5
16.2	0
16.3	0.9
16.4	0.6
16.5	0
16.6	0
16.7	0
16.8	0
16.9	0.2
17	0
17.1	0
17.2	0
17.3	0
17.4	0
17.5	0
17.6	0
17.7	0
17.8	0
17.9	0
18	0
18.1	0
18.2	0
18.3	0
18.4	0
18.5	0
18.6	0
18.7	0
18.8	0
18.9	0
19	0
19.1	0
19.2	0
19.3	0
19.4	0
19.5	0
19.6	0
19.7	0
19.8	0
19.9	0
20	0
20.1	0
20.2	0
20.3	0
20.4	0
20.5	0
20.6	0
20.7	0
20.8	0
20.9	0
21	0
21.1	0
21.2	0
21.3	0
21.4	0
21.5	0
21.6	0
21.7	0
21.8	0
21.9	0
22	0
22.1	0.2
22.2	0
22.3	0
22.4	0
22.5	0
22.6	0.4
22.7	0.1
22.8	0
22.9	0
23	0
23.1	1.9
23.2	0
23.3	0
23.4	0
23.5	0
23.6	2.3
23.7	0
23.8	0
23.9	0
24	0
24.1	2.8
24.2	0.1
24.3	0
24.4	0
24.5	0
24.6	2.3
24.7	0.3
24.8	0
24.9	0
25	0
25.1	2.2
25.2	0.9
25.3	0
25.4	0
25.5	0
25.6	2.6
25.7	1
25.8	0
25.9	0
26	0
26.1	2.4
26.2	1.3
26.3	0
26.4	0
26.5	0
26.6	3.2
26.7	2.5
26.8	0
26.9	0
27	0
27.1	2.7
27.2	2.3
27.3	0
27.4	0
27.5	0
27.6	3
27.7	1.7
27.8	0
27.9	0
28	0
28.1	0
28.2	0
28.3	0
28.4	0
28.5	0
28.6	0
28.7	0
28.8	0
28.9	0
29	0
29.1	0
29.2	0
29.3	0
29.4	0
29.5	0
29.6	0
29.7	0
29.8	0
29.9	0

## Sheet: B2
_luminance_cell_14_x	_luminance_cell_14_y
0	0.0153181
0.025	0.00423564
0.05	0.152337
0.075	0.487865
0.1	0.574672
0.125	0.435502
0.15	0.0459766
0.175	-0.0824119
0.2	-0.173829
0.225	-0.218005
0.25	-0.210046
0.275	-0.149728
0.3	-0.129015
0.325	-0.0969092
0.35	-0.0965923
0.375	-0.0678557
0.4	-0.0754271
0.425	-0.0820155
0.45	-0.0567923
0.475	-0.0426294
0.5	-0.056597
0.525	-0.026382
0.55	-0.0396355
0.575	-0.0167129
0.6	-0.0132318
0.625	-0.00700768
0.65	0.00541852
0.675	0.00472123
0.7	0.00334705
0.725	-0.0219784
0.75	-0.0291033
0.775	-0.00239874
0.8	-0.000544962
0.825	0.0112192
0.85	-0.00524955
0.875	-0.00644459
0.9	-0.0105314
0.925	-0.00398309
0.95	-0.0172094
0.975	0.00357994

## Sheet: C2
_luminance_cell_14_x	_luminance_cell_14_y
-3.14	0
-3.13	0
-3.12	0
-3.11	0
-3.1	0
-3.09	0
-3.08	0
-3.07	0
-3.06	0
-3.05	0
-3.04	0
-3.03	0
-3.02	0
-3.01	0
-3	0
-2.99	0
-2.98	0
-2.97	0
-2.96	0
-2.95	0
-2.94	0
-2.93	0
-2.92	0
-2.91	0
-2.9	0
-2.89	0
-2.88	0
-2.87	0
-2.86	0
-2.85	0
-2.84	0
-2.83	0
-2.82	0
-2.81	0
-2.8	0
-2.79	0
-2.78	0
-2.77	0
-2.76	0
-2.75	0
-2.74	0
-2.73	0
-2.72	0
-2.71	0
-2.7	0
-2.69	0
-2.68	0
-2.67	0
-2.66	0
-2.65	0
-2.64	0
-2.63	0
-2.62	0
-2.61	0
-2.6	0
-2.59	0
-2.58	0
-2.57	0
-2.56	0
-2.55	0
-2.54	0
-2.53	0
-2.52	0
-2.51	0
-2.5	0
-2.49	0
-2.48	0
-2.47	0
-2.46	0
-2.45	0
-2.44	0
-2.43	0
-2.42	0
-2.41	0
-2.4	0
-2.39	0
-2.38	0
-2.37	0
-2.36	0
-2.35	0
-2.34	0
-2.33	0
-2.32	0
-2.31	0
-2.3	0
-2.29	0
-2.28	0
-2.27	0
-2.26	0
-2.25	0
-2.24	0
-2.23	0
-2.22	0
-2.21	0
-2.2	0
-2.19	0
-2.18	0
-2.17	0
-2.16	0
-2.15	0
-2.14	0
-2.13	0
-2.12	0
-2.11	0
-2.1	0
-2.09	0
-2.08	0
-2.07	0
-2.06	0
-2.05	0
-2.04	0
-2.03	0
-2.02	0
-2.01	0
-2	0
-1.99	0
-1.98	0
-1.97	0
-1.96	0
-1.95	0
-1.94	0
-1.93	0
-1.92	0
-1.91	0
-1.9	0
-1.89	0
-1.88	0
-1.87	0
-1.86	0
-1.85	0
-1.84	0
-1.83	0
-1.82	0
-1.81	0
-1.8	0
-1.79	0
-1.78	0
-1.77	0
-1.76	0
-1.75	0
-1.74	0
-1.73	0
-1.72	0
-1.71	0
-1.7	0
-1.69	0
-1.68	0
-1.67	0
-1.66	0
-1.65	0
-1.64	0
-1.63	0
-1.62	0
-1.61	0
-1.6	0
-1.59	0
-1.58	0
-1.57	0
-1.56	0
-1.55	0
-1.54	0
-1.53	0
-1.52	0
-1.51	0
-1.5	0
-1.49	0
-1.48	0
-1.47	0
-1.46	0
-1.45	0
-1.44	0
-1.43	0
-1.42	0
-1.41	0
-1.4	0
-1.39	0
-1.38	0
-1.37	0
-1.36	0
-1.35	0
-1.34	0
-1.33	0
-1.32	0
-1.31	0
-1.3	0
-1.29	0
-1.28	0
-1.27	0
-1.26	0
-1.25	0
-1.24	0
-1.23	0
-1.22	0
-1.21	0
-1.2	0
-1.19	0
-1.18	0
-1.17	0
-1.16	0
-1.15	0
-1.14	0
-1.13	0
-1.12	0
-1.11	0
-1.1	0
-1.09	0
-1.08	0
-1.07	0
-1.06	0
-1.05	0
-1.04	0
-1.03	0
-1.02	0
-1.01	0
-1	0
-0.99	0
-0.98	0
-0.97	0
-0.96	0
-0.95	0
-0.94	0
-0.93	0
-0.92	0
-0.91	0
-0.9	0
-0.89	0
-0.88	0
-0.87	0
-0.86	0
-0.85	0
-0.84	0
-0.83	0
-0.82	0
-0.81	0
-0.8	0
-0.79	0
-0.78	0
-0.77	0
-0.76	0
-0.75	0
-0.74	0
-0.73	0
-0.72	0
-0.71	0
-0.7	0
-0.69	0
-0.68	0
-0.67	0
-0.66	0
-0.65	0
-0.64	0
-0.63	0
-0.62	0
-0.61	0
-0.6	0
-0.59	0
-0.58	0
-0.57	0
-0.56	0
-0.55	0
-0.54	0
-0.53	0
-0.52	0
-0.51	0
-0.5	0
-0.49	0
-0.48	0
-0.47	0
-0.46	0
-0.45	0
-0.44	0
-0.43	0
-0.42	0
-0.41	0
-0.4	0
-0.39	0
-0.38	0
-0.37	0
-0.36	0
-0.35	0
-0.34	0
-0.33	0
-0.32	0
-0.31	0
-0.3	0
-0.29	0
-0.28	0
-0.27	0
-0.26	0
-0.25	0
-0.24	0
-0.23	0
-0.22	0
-0.21	0
-0.2	0
-0.19	0
-0.18	0
-0.17	0
-0.16	0
-0.15	0
-0.14	0
-0.13	0
-0.12	0
-0.11	0
-0.1	0
-0.09	0
-0.08	0
-0.07	0
-0.06	0
-0.05	0
-0.04	0
-0.03	0
-0.02	0
-0.01	0
0	0
0.01	0
0.02	0
0.03	0
0.04	0
0.05	0
0.06	0
0.07	0
0.08	0
0.09	0
0.1	3.33333
0.11	3.33333
0.12	10
0.13	16.6667
0.14	23.3333
0.15	33.3333
0.16	43.3333
0.17	50
0.18	53.3333
0.19	53.3333
0.2	50
0.21	40
0.22	30
0.23	20
0.24	13.3333
0.25	6.66667
0.26	3.33333
0.27	0
0.28	0
0.29	0
0.3	0
0.31	0
0.32	0
0.33	0
0.34	0
0.35	0
0.36	0
0.37	0
0.38	0
0.39	0
0.4	0
0.41	0
0.42	0
0.43	0
0.44	0
0.45	0
0.46	0
0.47	0
0.48	0
0.49	0
0.5	0
0.51	0
0.52	0
0.53	0
0.54	0
0.55	0
0.56	0
0.57	0
0.58	0
0.59	0
0.6	0
0.61	0
0.62	0
0.63	0
0.64	0
0.65	0
0.66	0
0.67	0
0.68	0
0.69	0
0.7	0
0.71	0
0.72	0
0.73	0
0.74	0
0.75	0
0.76	0
0.77	0
0.78	0
0.79	0
0.8	0
0.81	0
0.82	0
0.83	0
0.84	0
0.85	0
0.86	0
0.87	0
0.88	0
0.89	0
0.9	0
0.91	0
0.92	0
0.93	0
0.94	0
0.95	0
0.96	0
0.97	0
0.98	0
0.99	0
1	0
1.01	0
1.02	0
1.03	0
1.04	0
1.05	0
1.06	0
1.07	0
1.08	0
1.09	0
1.1	0
1.11	0
1.12	0
1.13	0
1.14	0
1.15	0
1.16	0
1.17	0
1.18	0
1.19	0
1.2	0
1.21	0
1.22	0
1.23	0
1.24	0
1.25	0
1.26	0
1.27	0
1.28	0
1.29	0
1.3	0
1.31	0
1.32	0
1.33	0
1.34	0
1.35	0
1.36	0
1.37	0
1.38	0
1.39	0
1.4	0
1.41	0
1.42	0
1.43	0
1.44	0
1.45	0
1.46	0
1.47	0
1.48	0
1.49	0
1.5	0
1.51	0
1.52	0
1.53	0
1.54	0
1.55	0
1.56	0
1.57	0
1.58	0
1.59	0
1.6	0
1.61	0
1.62	0
1.63	0
1.64	0
1.65	0
1.66	0
1.67	0
1.68	0
1.69	0
1.7	0
1.71	0
1.72	0
1.73	0
1.74	0
1.75	0
1.76	0
1.77	0
1.78	0
1.79	0
1.8	0
1.81	0
1.82	0
1.83	0
1.84	0
1.85	0
1.86	0
1.87	0
1.88	0
1.89	0
1.9	0
1.91	0
1.92	0
1.93	0
1.94	0
1.95	0
1.96	0
1.97	0
1.98	0
1.99	0
2	0
2.01	0
2.02	0
2.03	0
2.04	0
2.05	0

## Sheet: D2
_luminance_cell_14_x	_luminance_cell_14_y	_child2_x	_child2_y
170		170	262.752
120	210.148	120	212.752
100	194.002	100	192.752
80	173.82	80	172.752
60	150.611	60	152.752

## Sheet: A3
_luminance_cell_12_x	_luminance_cell_12_y
0	0
0.1	0
0.2	0
0.3	0
0.4	0
0.5	0
0.6	0
0.7	0
0.8	0
0.9	0
1	0
1.1	0
1.2	0
1.3	0
1.4	0
1.5	0
1.6	0
1.7	0
1.8	0
1.9	0
2	3.4
2.1	4.5
2.2	0
2.3	0
2.4	0.4
2.5	0
2.6	0
2.7	0
2.8	0
2.9	0
3	0
3.1	0
3.2	0
3.3	0
3.4	0
3.5	0
3.6	0
3.7	0
3.8	0
3.9	0
4	0
4.1	0
4.2	0
4.3	0
4.4	0
4.5	0
4.6	0
4.7	0
4.8	0
4.9	0
5	0
5.1	0.2
5.2	0
5.3	0
5.4	0
5.5	0
5.6	0
5.7	0
5.8	0
5.9	0
6	0
6.1	0
6.2	0
6.3	0
6.4	0
6.5	0
6.6	0
6.7	0
6.8	0
6.9	0
7	0
7.1	0
7.2	0
7.3	0
7.4	0
7.5	0
7.6	0
7.7	0
7.8	0
7.9	0
8	0
8.1	4.7
8.2	0.1
8.3	0
8.4	0
8.5	0
8.6	0
8.7	0
8.8	0
8.9	0
9	0
9.1	0
9.2	0
9.3	0
9.4	0
9.5	0
9.6	0
9.7	0
9.8	0
9.9	0
10	0
10.1	0
10.2	0
10.3	0
10.4	0
10.5	0
10.6	1
10.7	0.3
10.8	0
10.9	0
11	0
11.1	0
11.2	0
11.3	0
11.4	0
11.5	0.7
11.6	1.7
11.7	0.1
11.8	0
11.9	0
12	0
12.1	2.1
12.2	1.1
12.3	0
12.4	0
12.5	1.7
12.6	0.7
12.7	0
12.8	0
12.9	2.5
13	0.1
13.1	0
13.2	1.2
13.3	0.8
13.4	0
13.5	0.9
13.6	1.7
13.7	0
13.8	1.6
13.9	0
14	0
14.1	1.4
14.2	0
14.3	2.1
14.4	0
14.5	0
14.6	1.8
14.7	0
14.8	1.2
14.9	0
15	1.4
15.1	0
15.2	0.7
15.3	0
15.4	0.9
15.5	0
15.6	0.6
15.7	0
15.8	0.7
15.9	0.2
16	0
16.1	0.5
16.2	0
16.3	0.2
16.4	0.1
16.5	0
16.6	0
16.7	0
16.8	0
16.9	0
17	0
17.1	0
17.2	0
17.3	0
17.4	0
17.5	0
17.6	0
17.7	0
17.8	0
17.9	0
18	0
18.1	0
18.2	0
18.3	0
18.4	0
18.5	0
18.6	0
18.7	0
18.8	0
18.9	0
19	0
19.1	0
19.2	0
19.3	0
19.4	0
19.5	0
19.6	0
19.7	0
19.8	0
19.9	0
20	0
20.1	0
20.2	0
20.3	0
20.4	0
20.5	0
20.6	0
20.7	0
20.8	0
20.9	0
21	0
21.1	0
21.2	0
21.3	0
21.4	0
21.5	0
21.6	0
21.7	0
21.8	0
21.9	0
22	0
22.1	0
22.2	0
22.3	0
22.4	0
22.5	0
22.6	0
22.7	0
22.8	0
22.9	0
23	0
23.1	0
23.2	0
23.3	0
23.4	0
23.5	0
23.6	0
23.7	0
23.8	0
23.9	0
24	0
24.1	0.2
24.2	0
24.3	0
24.4	0
24.5	0
24.6	0.2
24.7	0
24.8	0
24.9	0
25	0
25.1	0.5
25.2	0.3
25.3	0
25.4	0
25.5	0
25.6	0.3
25.7	0
25.8	0
25.9	0
26	0
26.1	1.3
26.2	0
26.3	0
26.4	0
26.5	0
26.6	1.2
26.7	0.3
26.8	0
26.9	0
27	0
27.1	1.6
27.2	1.5
27.3	0
27.4	0
27.5	0
27.6	1.6
27.7	0.4
27.8	0
27.9	0
28	0
28.1	0
28.2	0
28.3	0
28.4	0
28.5	0
28.6	0
28.7	0
28.8	0
28.9	0
29	0
29.1	0
29.2	0
29.3	0
29.4	0
29.5	0
29.6	0
29.7	0
29.8	0
29.9	0

## Sheet: B3
_luminance_cell_12_x	_luminance_cell_12_y
0	0.00544371
0.025	0.0165939
0.05	0.136377
0.075	0.462611
0.1	0.571945
0.125	0.460601
0.15	0.145411
0.175	-0.0506213
0.2	-0.158119
0.225	-0.204319
0.25	-0.17884
0.275	-0.161211
0.3	-0.129374
0.325	-0.100708
0.35	-0.0868048
0.375	-0.0974191
0.4	-0.0813304
0.425	-0.0758372
0.45	-0.0709928
0.475	-0.0366196
0.5	-0.0408071
0.525	-0.0458141
0.55	-0.0430542
0.575	-0.0245925
0.6	-0.0139311
0.625	-0.0304987
0.65	-0.0649677
0.675	-0.0496136
0.7	-0.0188522
0.725	-0.0134683
0.75	-0.00205865
0.775	-0.00766417
0.8	-0.0053689
0.825	0.0139349
0.85	-0.0180349
0.875	-0.0224116
0.9	-0.0192462
0.925	0.00986251
0.95	0.0159721
0.975	0.018211

## Sheet: C3
_luminance_cell_12_x	_luminance_cell_12_y
-3.14	0
-3.13	0
-3.12	0
-3.11	0
-3.1	0
-3.09	0
-3.08	0
-3.07	0
-3.06	0
-3.05	0
-3.04	0
-3.03	0
-3.02	0
-3.01	0
-3	0
-2.99	0
-2.98	0
-2.97	0
-2.96	0
-2.95	0
-2.94	0
-2.93	0
-2.92	0
-2.91	0
-2.9	0
-2.89	0
-2.88	0
-2.87	0
-2.86	0
-2.85	0
-2.84	0
-2.83	0
-2.82	0
-2.81	0
-2.8	0
-2.79	0
-2.78	0
-2.77	0
-2.76	0
-2.75	0
-2.74	0
-2.73	0
-2.72	0
-2.71	0
-2.7	0
-2.69	0
-2.68	0
-2.67	0
-2.66	0
-2.65	0
-2.64	0
-2.63	0
-2.62	0
-2.61	0
-2.6	0
-2.59	0
-2.58	0
-2.57	0
-2.56	0
-2.55	0
-2.54	0
-2.53	0
-2.52	0
-2.51	0
-2.5	0
-2.49	0
-2.48	0
-2.47	0
-2.46	0
-2.45	0
-2.44	0
-2.43	0
-2.42	0
-2.41	0
-2.4	0
-2.39	0
-2.38	0
-2.37	0
-2.36	0
-2.35	0
-2.34	0
-2.33	0
-2.32	0
-2.31	0
-2.3	0
-2.29	0
-2.28	0
-2.27	0
-2.26	0
-2.25	0
-2.24	0
-2.23	0
-2.22	0
-2.21	0
-2.2	0
-2.19	0
-2.18	0
-2.17	0
-2.16	0
-2.15	0
-2.14	0
-2.13	0
-2.12	0
-2.11	0
-2.1	0
-2.09	0
-2.08	0
-2.07	0
-2.06	0
-2.05	0
-2.04	0
-2.03	0
-2.02	0
-2.01	0
-2	0
-1.99	0
-1.98	0
-1.97	0
-1.96	0
-1.95	0
-1.94	0
-1.93	0
-1.92	0
-1.91	0
-1.9	0
-1.89	0
-1.88	0
-1.87	0
-1.86	0
-1.85	0
-1.84	0
-1.83	0
-1.82	0
-1.81	0
-1.8	0
-1.79	0
-1.78	0
-1.77	0
-1.76	0
-1.75	0
-1.74	0
-1.73	0
-1.72	0
-1.71	0
-1.7	0
-1.69	0
-1.68	0
-1.67	0
-1.66	0
-1.65	0
-1.64	0
-1.63	0
-1.62	0
-1.61	0
-1.6	0
-1.59	0
-1.58	0
-1.57	0
-1.56	0
-1.55	0
-1.54	0
-1.53	0
-1.52	0
-1.51	0
-1.5	0
-1.49	0
-1.48	0
-1.47	0
-1.46	0
-1.45	0
-1.44	0
-1.43	0
-1.42	0
-1.41	0
-1.4	0
-1.39	0
-1.38	0
-1.37	0
-1.36	0
-1.35	0
-1.34	0
-1.33	0
-1.32	0
-1.31	0
-1.3	0
-1.29	0
-1.28	0
-1.27	0
-1.26	0
-1.25	0
-1.24	0
-1.23	0
-1.22	0
-1.21	0
-1.2	0
-1.19	0
-1.18	0
-1.17	0
-1.16	0
-1.15	0
-1.14	0
-1.13	0
-1.12	0
-1.11	0
-1.1	0
-1.09	0
-1.08	0
-1.07	0
-1.06	0
-1.05	0
-1.04	0
-1.03	0
-1.02	0
-1.01	0
-1	0
-0.99	0
-0.98	0
-0.97	0
-0.96	0
-0.95	0
-0.94	0
-0.93	0
-0.92	0
-0.91	0
-0.9	0
-0.89	0
-0.88	0
-0.87	0
-0.86	0
-0.85	0
-0.84	0
-0.83	0
-0.82	0
-0.81	0
-0.8	0
-0.79	0
-0.78	0
-0.77	0
-0.76	0
-0.75	0
-0.74	0
-0.73	0
-0.72	0
-0.71	0
-0.7	0
-0.69	0
-0.68	0
-0.67	0
-0.66	0
-0.65	0
-0.64	0
-0.63	0
-0.62	0
-0.61	0
-0.6	0
-0.59	0
-0.58	0
-0.57	0
-0.56	0
-0.55	0
-0.54	0
-0.53	0
-0.52	0
-0.51	0
-0.5	0
-0.49	0
-0.48	0
-0.47	0
-0.46	0
-0.45	0
-0.44	0
-0.43	0
-0.42	0
-0.41	0
-0.4	0
-0.39	0
-0.38	0
-0.37	0
-0.36	0
-0.35	0
-0.34	0
-0.33	0
-0.32	0
-0.31	0
-0.3	0
-0.29	0
-0.28	0
-0.27	0
-0.26	0
-0.25	0
-0.24	0
-0.23	0
-0.22	0
-0.21	0
-0.2	0
-0.19	0
-0.18	0
-0.17	0
-0.16	0
-0.15	0
-0.14	0
-0.13	0
-0.12	0
-0.11	0
-0.1	0
-0.09	0
-0.08	0
-0.07	0
-0.06	0
-0.05	0
-0.04	0
-0.03	0
-0.02	0
-0.01	0
0	0
0.01	0
0.02	0
0.03	0
0.04	0
0.05	0
0.06	0
0.07	0
0.08	0
0.09	0
0.1	0
0.11	3.33333
0.12	3.33333
0.13	6.66667
0.14	13.3333
0.15	16.6667
0.16	23.3333
0.17	26.6667
0.18	26.6667
0.19	26.6667
0.2	23.3333
0.21	20
0.22	13.3333
0.23	10
0.24	3.33333
0.25	3.33333
0.26	0
0.27	0
0.28	0
0.29	0
0.3	0
0.31	0
0.32	0
0.33	0
0.34	0
0.35	0
0.36	0
0.37	0
0.38	0
0.39	0
0.4	0
0.41	0
0.42	0
0.43	0
0.44	0
0.45	0
0.46	0
0.47	0
0.48	0
0.49	0
0.5	0
0.51	0
0.52	0
0.53	0
0.54	0
0.55	0
0.56	0
0.57	0
0.58	0
0.59	0
0.6	0
0.61	0
0.62	0
0.63	0
0.64	0
0.65	0
0.66	0
0.67	0
0.68	0
0.69	0
0.7	0
0.71	0
0.72	0
0.73	0
0.74	0
0.75	0
0.76	0
0.77	0
0.78	0
0.79	0
0.8	0
0.81	0
0.82	0
0.83	0
0.84	0
0.85	0
0.86	0
0.87	0
0.88	0
0.89	0
0.9	0
0.91	0
0.92	0
0.93	0
0.94	0
0.95	0
0.96	0
0.97	0
0.98	0
0.99	0
1	0
1.01	0
1.02	0
1.03	0
1.04	0
1.05	0
1.06	0
1.07	0
1.08	0
1.09	0
1.1	0
1.11	0
1.12	0
1.13	0
1.14	0
1.15	0
1.16	0
1.17	0
1.18	0
1.19	0
1.2	0
1.21	0
1.22	0
1.23	0
1.24	0
1.25	0
1.26	0
1.27	0
1.28	0
1.29	0
1.3	0
1.31	0
1.32	0
1.33	0
1.34	0
1.35	0
1.36	0
1.37	0
1.38	0
1.39	0
1.4	0
1.41	0
1.42	0
1.43	0
1.44	0
1.45	0
1.46	0
1.47	0
1.48	0
1.49	0
1.5	0
1.51	0
1.52	0
1.53	0
1.54	0
1.55	0
1.56	0
1.57	0
1.58	0
1.59	0
1.6	0
1.61	0
1.62	0
1.63	0
1.64	0
1.65	0
1.66	0
1.67	0
1.68	0
1.69	0
1.7	0
1.71	0
1.72	0
1.73	0
1.74	0
1.75	0
1.76	0
1.77	0
1.78	0
1.79	0
1.8	0
1.81	0
1.82	0
1.83	0
1.84	0
1.85	0
1.86	0
1.87	0
1.88	0
1.89	0
1.9	0
1.91	0
1.92	0
1.93	0
1.94	0
1.95	0
1.96	0
1.97	0
1.98	0
1.99	0
2	0
2.01	0
2.02	0
2.03	0
2.04	0
2.05	0

## Sheet: D3
_luminance_cell_12_x	_luminance_cell_12_y	_child2_x	_child2_y
170		170	266.843
120	209.139	120	216.843
100	190.975	100	196.843
80	177.857	80	176.843
60	150.611	60	156.843

## Sheet: A4
_luminance_cell_11_x	_luminance_cell_11_y
0	0
0.1	0
0.2	0
0.3	0
0.4	0
0.5	0
0.6	0
0.7	0
0.8	0
0.9	0
1	0
1.1	0
1.2	0
1.3	0
1.4	0
1.5	0
1.6	0
1.7	0
1.8	0
1.9	0
2	2.3
2.1	5.5
2.2	1.3
2.3	0
2.4	0
2.5	0
2.6	0
2.7	0
2.8	0
2.9	0
3	0
3.1	0
3.2	0
3.3	0
3.4	0
3.5	0
3.6	0
3.7	0
3.8	0
3.9	0
4	0
4.1	0
4.2	0
4.3	0
4.4	0
4.5	0
4.6	0
4.7	0
4.8	0
4.9	0
5	0.2
5.1	0
5.2	0.1
5.3	0.1
5.4	0.1
5.5	0
5.6	0
5.7	0.1
5.8	0
5.9	0
6	0
6.1	0
6.2	0
6.3	0
6.4	0
6.5	0
6.6	0
6.7	0
6.8	0
6.9	0
7	0
7.1	0
7.2	0
7.3	0
7.4	0
7.5	0
7.6	0
7.7	0
7.8	0
7.9	0
8	0
8.1	7
8.2	0.3
8.3	0
8.4	0
8.5	0
8.6	0
8.7	0
8.8	0
8.9	0
9	0
9.1	0
9.2	0
9.3	0
9.4	0
9.5	0
9.6	0
9.7	0
9.8	0
9.9	0
10	0
10.1	0
10.2	0
10.3	0
10.4	0
10.5	2.7
10.6	1.3
10.7	1.1
10.8	0
10.9	0
11	0
11.1	0
11.2	0.1
11.3	0
11.4	0
11.5	6.5
11.6	0.5
11.7	0
11.8	0
11.9	0
12	0
12.1	3.8
12.2	1
12.3	0
12.4	0
12.5	1.2
12.6	2.4
12.7	0
12.8	0
12.9	1.9
13	0
13.1	0
13.2	0.2
13.3	1.7
13.4	0
13.5	0.1
13.6	2.1
13.7	0
13.8	2.1
13.9	0
14	0
14.1	2.2
14.2	0
14.3	2
14.4	0
14.5	0
14.6	1.4
14.7	0
14.8	1.2
14.9	0
15	1
15.1	0
15.2	0.8
15.3	0
15.4	1.4
15.5	0
15.6	1.1
15.7	0
15.8	0.2
15.9	0.5
16	0
16.1	0.6
16.2	0
16.3	0.1
16.4	0.4
16.5	0
16.6	0
16.7	0
16.8	0
16.9	0
17	0
17.1	0
17.2	0
17.3	0
17.4	0
17.5	0
17.6	0
17.7	0
17.8	0
17.9	0
18	0
18.1	0
18.2	0
18.3	0
18.4	0
18.5	0
18.6	0
18.7	0
18.8	0
18.9	0
19	0
19.1	0
19.2	0
19.3	0
19.4	0
19.5	0
19.6	0
19.7	0
19.8	0
19.9	0
20	0
20.1	0
20.2	0
20.3	0
20.4	0
20.5	0
20.6	0
20.7	0
20.8	0
20.9	0
21	0
21.1	0
21.2	0
21.3	0
21.4	0
21.5	0
21.6	0
21.7	0
21.8	0
21.9	0
22	0
22.1	0.1
22.2	0.1
22.3	0
22.4	0
22.5	0
22.6	0
22.7	0
22.8	0
22.9	0
23	0
23.1	0
23.2	0
23.3	0
23.4	0
23.5	0
23.6	0
23.7	2.9
23.8	0
23.9	0
24	0
24.1	0.5
24.2	4.7
24.3	0
24.4	0
24.5	0
24.6	0.8
24.7	5.3
24.8	0
24.9	0
25	0
25.1	1
25.2	4.5
25.3	0
25.4	0
25.5	0
25.6	1.3
25.7	3.8
25.8	0
25.9	0
26	0
26.1	2.4
26.2	3.1
26.3	0
26.4	0
26.5	0
26.6	2.3
26.7	2
26.8	0
26.9	0
27	0
27.1	2
27.2	1.6
27.3	0
27.4	0
27.5	0
27.6	2.1
27.7	0.9
27.8	0
27.9	0
28	0
28.1	0
28.2	0
28.3	0
28.4	0
28.5	0
28.6	0
28.7	0
28.8	0
28.9	0
29	0
29.1	0
29.2	0
29.3	0
29.4	0
29.5	0
29.6	0
29.7	0
29.8	0
29.9	0

## Sheet: B4
_luminance_cell_11_x	_luminance_cell_11_y
0	0.000616761
0.025	0.0306651
0.05	0.139607
0.075	0.43839
0.1	0.53556
0.125	0.485081
0.15	0.182676
0.175	-0.0404639
0.2	-0.132524
0.225	-0.1776
0.25	-0.198141
0.275	-0.169378
0.3	-0.183867
0.325	-0.148411
0.35	-0.123646
0.375	-0.098475
0.4	-0.0781399
0.425	-0.0819191
0.45	-0.0891128
0.475	-0.0582545
0.5	-0.0460401
0.525	-0.0403675
0.55	-0.041517
0.575	-0.000504112
0.6	-0.0241079
0.625	-0.0214035
0.65	-0.00291478
0.675	0.0102316
0.7	-0.00176348
0.725	-0.00819703
0.75	-0.0023454
0.775	-0.0230372
0.8	-0.000234078
0.825	0.00590307
0.85	0.0186784
0.875	-0.00190123
0.9	-0.0179099
0.925	-0.0131232
0.95	-0.00860144
0.975	-0.00616506

[truncated: 118 more sheets: C4, D4, A5, B5, C5, D5, A6, B6, C6, D6, A7, B7, C7, D7, A8, B8, C8, D8, A9, B9 …]
