# Supplementary material for: Temporal pattern recognition in retinal ganglion cells is mediated by dynamical inhibitory synapses
Source: Nat Commun. 2024 Jul 20;15:6118. doi: 10.1038/s41467-024-50506-7 (PMC11271269; doi:10.1038/s41467-024-50506-7)
Supplement: Supplementary file 4 — Source Data [file 41467_2024_50506_MOESM4_ESM.zip › Figure S2 Source Data.xlsx]

## Sheet: Sheet1
	frequency	latency
0	6 Hz	482.61
1	6 Hz	433.163
2	6 Hz	533.065
3	6 Hz	530.242
4	6 Hz	577.466
5	6 Hz	526.002
6	6 Hz	593.612
7	6 Hz	336.288
8	6 Hz	543.157
9	6 Hz	248.495
10	6 Hz	342.342
11	6 Hz	321.151
12	6 Hz	340.324
13	6 Hz	588.567
14	6 Hz	614.804
15	6 Hz	272.714
16	6 Hz	252.531
17	6 Hz	351.425
18	6 Hz	337.297
19	6 Hz	216.203
20	6 Hz	275.741
21	6 Hz	295.923
22	6 Hz
23	6 Hz
24	6 Hz
25	6 Hz	228.312
26	6 Hz
27	6 Hz
28	6 Hz
29	6 Hz
30	6 Hz	234.367
31	6 Hz
32	6 Hz
33	6 Hz
34	6 Hz	242.44
35	6 Hz
36	6 Hz
37	8 Hz	473.528
38	8 Hz	427.108
39	8 Hz	480.591
40	8 Hz	372.984
41	8 Hz	520.956
42	8 Hz	465.455
43	8 Hz	544.166
44	8 Hz	326.197
45	8 Hz	427.108
46	8 Hz	231.34
47	8 Hz	312.069
48	8 Hz	295.923
49	8 Hz	282.805
50	8 Hz	537.102
51	8 Hz	547.193
52	8 Hz	241.431
53	8 Hz	210.148
54	8 Hz	310.051
55	8 Hz	271.704
56	8 Hz	188.957
57	8 Hz	278.768
58	8 Hz	230.331
59	8 Hz	221.249
60	8 Hz	229.322
61	8 Hz	232.349
62	8 Hz	210.148
63	8 Hz	219.23
64	8 Hz	206.112
65	8 Hz	220.239
66	8 Hz	214.185
67	8 Hz	214.185
68	8 Hz	223.267
69	8 Hz	222.258
70	8 Hz	209.139
71	8 Hz	206.112
72	8 Hz	210.148
73	8 Hz	216.203
74	10 Hz	430.136
75	10 Hz	428.117
76	10 Hz	447.291
77	10 Hz	434.476
78	10 Hz	467.473
79	10 Hz	430.136
80	10 Hz	529.029
81	10 Hz	229.322
82	10 Hz	429.126
83	10 Hz	211.157
84	10 Hz	271.704
85	10 Hz	247.486
86	10 Hz	270.695
87	10 Hz	509.856
88	10 Hz	520.956
89	10 Hz	220.239
90	10 Hz	202.075
91	10 Hz	321.151
92	10 Hz	262.622
93	10 Hz	177.857
94	10 Hz	245.467
95	10 Hz	226.294
96	10 Hz	203.085
97	10 Hz	214.185
98	10 Hz	214.185
99	10 Hz	195.012
100	10 Hz	203.085
101	10 Hz	205.103
102	10 Hz	208.13
103	10 Hz	196.021
104	10 Hz	190.975
105	10 Hz	208.13
106	10 Hz	204.094
107	10 Hz	190.975
108	10 Hz	194.002
109	10 Hz	194.002
110	10 Hz	205.103
111	12 Hz	389.771
112	12 Hz	369.589
113	12 Hz	420.044
114	12 Hz	426.411
115	12 Hz	412.981
116	12 Hz	417.017
117	12 Hz	459.4
118	12 Hz	258.586
119	12 Hz	403.899
120	12 Hz	190.975
121	12 Hz	269.686
122	12 Hz	232.349
123	12 Hz	248.495
124	12 Hz	496.737
125	12 Hz	495.728
126	12 Hz	210.148
127	12 Hz	181.893
128	12 Hz	233.358
129	12 Hz	250.513
130	12 Hz	158.683
131	12 Hz	207.121
132	12 Hz	223.267
133	12 Hz	184.92
134	12 Hz	192.993
135	12 Hz	196.021
136	12 Hz	168.775
137	12 Hz	185.93
138	12 Hz	172.811
139	12 Hz	186.939
140	12 Hz	176.848
141	12 Hz	173.82
142	12 Hz	178.866
143	12 Hz	184.92
144	12 Hz	177.857
145	12 Hz	182.902
146	12 Hz	173.82
147	12 Hz	188.957
148	16 Hz	387.753
149	16 Hz	368.58
150	16 Hz	382.707
151	16 Hz	375
152	16 Hz	439.218
153	16 Hz	395.826
154	16 Hz	471.509
155	16 Hz	230.331
156	16 Hz	400.871
157	16 Hz	191.984
158	16 Hz
159	16 Hz	210.148
160	16 Hz	218.221
161	16 Hz	471.509
162	16 Hz	482.61
163	16 Hz	190.975
164	16 Hz	170.793
165	16 Hz	185.93
166	16 Hz	236.385
167	16 Hz	141.528
168	16 Hz	215.194
169	16 Hz	204.094
170	16 Hz	151.62
171	16 Hz	157.674
172	16 Hz	162.72
173	16 Hz	147.583
174	16 Hz	154.647
175	16 Hz	160.702
176	16 Hz	169.784
177	16 Hz	164.738
178	16 Hz	149.601
179	16 Hz	154.647
180	16 Hz	179.875
181	16 Hz	150.611
182	16 Hz	156.665
183	16 Hz	150.611
184	16 Hz	164.738
