# Supplementary material for: Temporal pattern recognition in retinal ganglion cells is mediated by dynamical inhibitory synapses
Source: Nat Commun. 2024 Jul 20;15:6118. doi: 10.1038/s41467-024-50506-7 (PMC11271269; doi:10.1038/s41467-024-50506-7)
Supplement: Supplementary file 4 — Source Data [file 41467_2024_50506_MOESM4_ESM.zip › Figure S3 Source Data.xlsx]

## Sheet: A
_cell_0_control_x	_cell_0_control_y	_cell_1_control_x	_cell_1_control_y	_cell_2_control_x	_cell_2_control_y	_cell_3_control_x	_cell_3_control_y	_cell_4_control_x	_cell_4_control_y	_cell_5_control_x	_cell_5_control_y	_cell_6_control_x	_cell_6_control_y	_cell_7_control_x	_cell_7_control_y	_cell_8_control_x	_cell_8_control_y	_cell_9_control_x	_cell_9_control_y	_cell_10_control_x	_cell_10_control_y	_cell_11_control_x	_cell_11_control_y	_child12_x	_child12_y	_nolegend__x	_nolegend__y
170	35.319	170	-9.08204	170	74.6746	170	55.5014	170	36.3282	170	-22.2005	170	135.222	170	68.6199	170	-3.02735	170	48.4376	170	77.7019	170	80.7293	170	120	170	60.5009
120	18.1641	120	-45.4102	120	17.155	120	34.3099	120	34.3099	120	-2.01823	120	75.6837	120	28.2552	120	15.1367	120	32.2917	120	39.3555	120	77.7019	120	70	120	36.0651
100	17.155	100	-5.04558	100	18.1641	100	-5.04558	100	36.3282	100	19.1732	100	51.4649	100	17.155	100	40.3646	100	26.237	100	27.2461	100	55.5014	100	50	100	30.1691
80	-4.03646	80	-17.155	80	1.00912	80	13.1185	80	21.1914	80	20.1823	80	19.1732	80	3.02735	80	14.1276	80	-6.05469	80	10.0912	80	24.2188	80	30	80	11.8026
60	0	60	0	60	0	60	0	60	0	60	0	60	0	60	0	60	0	60	0	60	0	60	0	60	10	60	0

## Sheet: B
_cell_0_strychnine_x	_cell_0_strychnine_y	_cell_1_strychnine_x	_cell_1_strychnine_y	_cell_2_strychnine_x	_cell_2_strychnine_y	_cell_3_strychnine_x	_cell_3_strychnine_y	_cell_4_strychnine_x	_cell_4_strychnine_y	_cell_5_strychnine_x	_cell_5_strychnine_y	_cell_6_strychnine_x	_cell_6_strychnine_y	_cell_7_strychnine_x	_cell_7_strychnine_y	_cell_8_strychnine_x	_cell_8_strychnine_y	_cell_9_strychnine_x	_cell_9_strychnine_y	_cell_10_strychnine_x	_cell_10_strychnine_y	_cell_11_strychnine_x	_cell_11_strychnine_y	_child12_x	_child12_y	_nolegend__x	_nolegend__y
170	77.7019	170	-10.0912	170	58.5287	170	41.3737	170	39.3555	170	22.2005	170	18.1641	170	62.5652	170	257.324	170	46.4193	170	83.7566	170	199.805	170	0	170	12.2645
120	81.7384	120	2.01823	120	57.5196	120	43.392	120	1.00912	120	13.1185	120	-7.06381	120	30.2735	120	257.324	120	26.237	120	76.6928	120	41.3737	120	0	120	-15.4706
100	58.5287	100	-8.07293	100	57.5196	100	18.1641	100	6.05469	100	-8.07293	100	1.00912	100	20.1823	100	217.969	100	16.1459	100	59.5378	100	134.212	100	0	100	-18.0989
80	79.7201	80	-4.03646	80	45.4102	80	37.3373	80	-20.1823	80	-22.2005	80	16.1459	80	12.1094	80	215.951	80	20.1823	80	44.4011	80	102.93	80	0	80	-21.9075
60	118.067	60	63.5743	60	181.641	60	93.8478	60	133.203	60	122.103	60	40.3646	60	6.05469	60	218.978	60	-26.237	60	26.237	60	51.4649	60	0	60	0

## Sheet: C
_control_x	_control_y	_strychnine_x	_strychnine_y
1	0.353474	2	-0.244059
1	-0.10403	2	-0.475928
1	0.685972	2	-0.748616
1	0.522699	2	-0.30075
1	0.286011	2	-0.436244
1	-0.293381	2	-0.475645
1	1.25091	2	-0.17121
1	0.646854	2	0.521565
1	-0.0830536	2	0.431992
1	0.498889	2	0.551045
1	0.716019	2	0.521849
1	0.743231	2	1.05589
