# Supplementary material for: Temporal pattern recognition in retinal ganglion cells is mediated by dynamical inhibitory synapses
Source: Nat Commun. 2024 Jul 20;15:6118. doi: 10.1038/s41467-024-50506-7 (PMC11271269; doi:10.1038/s41467-024-50506-7)
Supplement: Supplementary file 4 — Source Data [file 41467_2024_50506_MOESM4_ESM.zip › Figure S4 Source Data.xlsx]

## Sheet: B
_nolegend__x	_nolegend__y	control_x	control_y	strychnine_x	strychnine_y
170	25.6799	170	16.9758	170	21.3219
120	26.7871	120	22.0078	120	21.8837
100	28.4894	100	24.9359	100	23.5876
80	32.257	80	28.5693	80	27.4509
60	31.3502	60	32.233	60	27.9875

## Sheet: A
_simulation_control_x	_simulation_control_y	_simulation_strychnine_x	_simulation_strychnine_y
170	6.23035	170	15.4392
120	12.6726	120	18.7723
100	19.7557	100	24.2893
80	25.7338	80	29.0991
60	40.8561	60	38.3791
