# Supplementary material for: Temporal pattern recognition in retinal ganglion cells is mediated by dynamical inhibitory synapses
Source: Nat Commun. 2024 Jul 20;15:6118. doi: 10.1038/s41467-024-50506-7 (PMC11271269; doi:10.1038/s41467-024-50506-7)
Supplement: Supplementary file 4 — Source Data [file 41467_2024_50506_MOESM4_ESM.zip › Figure S5 Source Data.xlsx]

## Sheet: B0
excitatory depressing model_x	excitatory depressing model_y	non dynamical synapse_x	non dynamical synapse_y
-3.866	0	-3.866	0
-3.864	0	-3.864	0
-3.862	0	-3.862	0
-3.86	0	-3.86	0
-3.858	0	-3.858	0
-3.856	0	-3.856	0
-3.854	0	-3.854	0
-3.852	0	-3.852	0
-3.85	0	-3.85	0
-3.848	0	-3.848	0
-3.846	0	-3.846	0
-3.844	0	-3.844	0
-3.842	0	-3.842	0
-3.84	0	-3.84	0
-3.838	0	-3.838	0
-3.836	0	-3.836	0
-3.834	0	-3.834	0
-3.832	0	-3.832	0
-3.83	0	-3.83	0
-3.828	0	-3.828	0
-3.826	0	-3.826	0
-3.824	0	-3.824	0
-3.822	0	-3.822	0
-3.82	0	-3.82	0
-3.818	0	-3.818	0
-3.816	0	-3.816	0
-3.814	0	-3.814	0
-3.812	0	-3.812	0
-3.81	0	-3.81	0
-3.808	0	-3.808	0
-3.806	0	-3.806	0
-3.804	0	-3.804	0
-3.802	0	-3.802	0
-3.8	0	-3.8	0
-3.798	0	-3.798	0
-3.796	0	-3.796	0
-3.794	0	-3.794	0
-3.792	0	-3.792	0
-3.79	0	-3.79	0
-3.788	0	-3.788	0
-3.786	0	-3.786	0
-3.784	0	-3.784	0
-3.782	0	-3.782	0
-3.78	0	-3.78	0
-3.778	0	-3.778	0
-3.776	0	-3.776	0
-3.774	0	-3.774	0
-3.772	0	-3.772	0
-3.77	0	-3.77	0
-3.768	0	-3.768	0
-3.766	0	-3.766	0
-3.764	0	-3.764	0
-3.762	0	-3.762	0
-3.76	0	-3.76	0
-3.758	0	-3.758	0
-3.756	0	-3.756	0
-3.754	0	-3.754	0
-3.752	0	-3.752	0
-3.75	0	-3.75	0
-3.748	0	-3.748	0
-3.746	0	-3.746	0
-3.744	0	-3.744	0
-3.742	0	-3.742	0
-3.74	0	-3.74	0
-3.738	0	-3.738	0
-3.736	0	-3.736	0
-3.734	0	-3.734	0
-3.732	0	-3.732	0
-3.73	0	-3.73	0
-3.728	0	-3.728	0
-3.726	0	-3.726	0
-3.724	0	-3.724	0
-3.722	0	-3.722	0
-3.72	0	-3.72	0
-3.718	0	-3.718	0
-3.716	0	-3.716	0
-3.714	0	-3.714	0
-3.712	0	-3.712	0
-3.71	0	-3.71	0
-3.708	0	-3.708	0
-3.706	0	-3.706	0
-3.704	0	-3.704	0
-3.702	0	-3.702	0
-3.7	0	-3.7	0
-3.698	0	-3.698	0
-3.696	0	-3.696	0
-3.694	0	-3.694	0
-3.692	0	-3.692	0
-3.69	0	-3.69	0
-3.688	0	-3.688	0
-3.686	0	-3.686	0
-3.684	0	-3.684	0
-3.682	0	-3.682	0
-3.68	0	-3.68	0
-3.678	0	-3.678	0
-3.676	0	-3.676	0
-3.674	0	-3.674	0
-3.672	0	-3.672	0
-3.67	0	-3.67	0
-3.668	0	-3.668	0
-3.666	0	-3.666	0
-3.664	0	-3.664	0
-3.662	0	-3.662	0
-3.66	0	-3.66	0
-3.658	0	-3.658	0
-3.656	0	-3.656	0
-3.654	0	-3.654	0
-3.652	0	-3.652	0
-3.65	0	-3.65	0
-3.648	0	-3.648	0
-3.646	0	-3.646	0
-3.644	0	-3.644	0
-3.642	0	-3.642	0
-3.64	0	-3.64	0
-3.638	0	-3.638	0
-3.636	0	-3.636	0
-3.634	0	-3.634	0
-3.632	0	-3.632	0
-3.63	0	-3.63	0
-3.628	0	-3.628	0
-3.626	0	-3.626	0
-3.624	0	-3.624	0
-3.622	0	-3.622	0
-3.62	0	-3.62	0
-3.618	0	-3.618	0
-3.616	0	-3.616	0
-3.614	0	-3.614	0
-3.612	0	-3.612	0
-3.61	0	-3.61	0
-3.608	0	-3.608	0
-3.606	0	-3.606	0
-3.604	0	-3.604	0
-3.602	0	-3.602	0
-3.6	0	-3.6	0
-3.598	0	-3.598	0
-3.596	0	-3.596	0
-3.594	0	-3.594	0
-3.592	0	-3.592	0
-3.59	0	-3.59	0
-3.588	0	-3.588	0
-3.586	0	-3.586	0
-3.584	0	-3.584	0
-3.582	0	-3.582	0
-3.58	0	-3.58	0
-3.578	0	-3.578	0
-3.576	0	-3.576	0
-3.574	0	-3.574	0
-3.572	0	-3.572	0
-3.57	0	-3.57	0
-3.568	0	-3.568	0
-3.566	0	-3.566	0
-3.564	0	-3.564	0
-3.562	0	-3.562	0
-3.56	0	-3.56	0
-3.558	0	-3.558	0
-3.556	0	-3.556	0
-3.554	0	-3.554	0
-3.552	0	-3.552	0
-3.55	0	-3.55	0
-3.548	0	-3.548	0
-3.546	0	-3.546	0
-3.544	0	-3.544	0
-3.542	0	-3.542	0
-3.54	0	-3.54	0
-3.538	0	-3.538	0
-3.536	0	-3.536	0
-3.534	0	-3.534	0
-3.532	0	-3.532	0
-3.53	0	-3.53	0
-3.528	0	-3.528	0
-3.526	0	-3.526	0
-3.524	0	-3.524	0
-3.522	0	-3.522	0
-3.52	0	-3.52	0
-3.518	0	-3.518	0
-3.516	0	-3.516	0
-3.514	0	-3.514	0
-3.512	0	-3.512	0
-3.51	0	-3.51	0
-3.508	0	-3.508	0
-3.506	0	-3.506	0
-3.504	0	-3.504	0
-3.502	0	-3.502	0
-3.5	0	-3.5	0
-3.498	0	-3.498	0
-3.496	0	-3.496	0
-3.494	0	-3.494	0
-3.492	0	-3.492	0
-3.49	0	-3.49	0
-3.488	0	-3.488	0
-3.486	0	-3.486	0
-3.484	0	-3.484	0
-3.482	0	-3.482	0
-3.48	0	-3.48	0
-3.478	0	-3.478	0
-3.476	0	-3.476	0
-3.474	0	-3.474	0
-3.472	0	-3.472	0
-3.47	0	-3.47	0
-3.468	0	-3.468	0
-3.466	0	-3.466	0
-3.464	0	-3.464	0
-3.462	0	-3.462	0
-3.46	0	-3.46	0
-3.458	0	-3.458	0
-3.456	0	-3.456	0
-3.454	0	-3.454	0
-3.452	0	-3.452	0
-3.45	0	-3.45	0
-3.448	0	-3.448	0
-3.446	0	-3.446	0
-3.444	0	-3.444	0
-3.442	0	-3.442	0
-3.44	0	-3.44	0
-3.438	0	-3.438	0
-3.436	0	-3.436	0
-3.434	0	-3.434	0
-3.432	0	-3.432	0
-3.43	0	-3.43	0
-3.428	0	-3.428	0
-3.426	0	-3.426	0
-3.424	0	-3.424	0
-3.422	0	-3.422	0
-3.42	0	-3.42	0
-3.418	0	-3.418	0
-3.416	0	-3.416	0
-3.414	0	-3.414	0
-3.412	0	-3.412	0
-3.41	0	-3.41	0
-3.408	0	-3.408	0
-3.406	0	-3.406	0
-3.404	0	-3.404	0
-3.402	0	-3.402	0
-3.4	0	-3.4	0
-3.398	0	-3.398	0
-3.396	0	-3.396	0
-3.394	0	-3.394	0
-3.392	0	-3.392	0
-3.39	0	-3.39	0
-3.388	0	-3.388	0
-3.386	0	-3.386	0
-3.384	0	-3.384	0
-3.382	0	-3.382	0
-3.38	0	-3.38	0
-3.378	0	-3.378	0
-3.376	0	-3.376	0
-3.374	0	-3.374	0
-3.372	0	-3.372	0
-3.37	0	-3.37	0
-3.368	0	-3.368	0
-3.366	0	-3.366	0
-3.364	0	-3.364	0
-3.362	0	-3.362	0
-3.36	0	-3.36	0
-3.358	0	-3.358	0
-3.356	0	-3.356	0
-3.354	0	-3.354	0
-3.352	0	-3.352	0
-3.35	0	-3.35	0
-3.348	0	-3.348	0
-3.346	0	-3.346	0
-3.344	0	-3.344	0
-3.342	0	-3.342	0
-3.34	0	-3.34	0
-3.338	0	-3.338	0
-3.336	0	-3.336	0
-3.334	0	-3.334	0
-3.332	0	-3.332	0
-3.33	0	-3.33	0
-3.328	0	-3.328	0
-3.326	0	-3.326	0
-3.324	0	-3.324	0
-3.322	0	-3.322	0
-3.32	0	-3.32	0
-3.318	0	-3.318	0
-3.316	0	-3.316	0
-3.314	0	-3.314	0
-3.312	0	-3.312	0
-3.31	0	-3.31	0
-3.308	0	-3.308	0
-3.306	0	-3.306	0
-3.304	0	-3.304	0
-3.302	0	-3.302	0
-3.3	0	-3.3	0
-3.298	0	-3.298	0
-3.296	0	-3.296	0
-3.294	0	-3.294	0
-3.292	0	-3.292	0
-3.29	0	-3.29	0
-3.288	0	-3.288	0
-3.286	0	-3.286	0
-3.284	0	-3.284	0
-3.282	0	-3.282	0
-3.28	0	-3.28	0
-3.278	0	-3.278	0
-3.276	0	-3.276	0
-3.274	0	-3.274	0
-3.272	0	-3.272	0
-3.27	0	-3.27	0
-3.268	0	-3.268	0
-3.266	0	-3.266	0
-3.264	0	-3.264	0
-3.262	0	-3.262	0
-3.26	0	-3.26	0
-3.258	0	-3.258	0
-3.256	0	-3.256	0
-3.254	0	-3.254	0
-3.252	0	-3.252	0
-3.25	0	-3.25	0
-3.248	0	-3.248	0
-3.246	0	-3.246	0
-3.244	0	-3.244	0
-3.242	0	-3.242	0
-3.24	0	-3.24	0
-3.238	0	-3.238	0
-3.236	0	-3.236	0
-3.234	0	-3.234	0
-3.232	0	-3.232	0
-3.23	0	-3.23	0
-3.228	0	-3.228	0
-3.226	0	-3.226	0
-3.224	0	-3.224	0
-3.222	0	-3.222	0
-3.22	0	-3.22	0
-3.218	0	-3.218	0
-3.216	0	-3.216	0
-3.214	0	-3.214	0
-3.212	0	-3.212	0
-3.21	0	-3.21	0
-3.208	0	-3.208	0
-3.206	0	-3.206	0
-3.204	0	-3.204	0
-3.202	0	-3.202	0
-3.2	0	-3.2	0
-3.198	0	-3.198	0
-3.196	0	-3.196	0
-3.194	0	-3.194	0
-3.192	0	-3.192	0
-3.19	0	-3.19	0
-3.188	0	-3.188	0
-3.186	0	-3.186	0
-3.184	0	-3.184	0
-3.182	0	-3.182	0
-3.18	0	-3.18	0
-3.178	0	-3.178	0
-3.176	0	-3.176	0
-3.174	0	-3.174	0
-3.172	0	-3.172	0
-3.17	0	-3.17	0
-3.168	0	-3.168	0
-3.166	0	-3.166	0
-3.164	0	-3.164	0
-3.162	0	-3.162	0
-3.16	0	-3.16	0
-3.158	0	-3.158	0
-3.156	0	-3.156	0
-3.154	0	-3.154	0
-3.152	0	-3.152	0
-3.15	0	-3.15	0
-3.148	0	-3.148	0
-3.146	0	-3.146	0
-3.144	0	-3.144	0
-3.142	0	-3.142	0
-3.14	0	-3.14	0
-3.138	0	-3.138	0
-3.136	0	-3.136	0
-3.134	0	-3.134	0
-3.132	0	-3.132	0
-3.13	0	-3.13	0
-3.128	0	-3.128	0
-3.126	0	-3.126	0
-3.124	0	-3.124	0
-3.122	0	-3.122	0
-3.12	0	-3.12	0
-3.118	0	-3.118	0
-3.116	0	-3.116	0
-3.114	0	-3.114	0
-3.112	0	-3.112	0
-3.11	0	-3.11	0
-3.108	0	-3.108	0
-3.106	0	-3.106	0
-3.104	0	-3.104	0
-3.102	0	-3.102	0
-3.1	0	-3.1	0
-3.098	0	-3.098	0
-3.096	0	-3.096	0
-3.094	0	-3.094	0
-3.092	0	-3.092	0
-3.09	0	-3.09	0
-3.088	0	-3.088	0
-3.086	0	-3.086	0
-3.084	0	-3.084	0
-3.082	0	-3.082	0
-3.08	0	-3.08	0
-3.078	0	-3.078	0
-3.076	0	-3.076	0
-3.074	0	-3.074	0
-3.072	0	-3.072	0
-3.07	0	-3.07	0
-3.068	0	-3.068	0
-3.066	0	-3.066	0
-3.064	0	-3.064	0
-3.062	0	-3.062	0
-3.06	0	-3.06	0
-3.058	0	-3.058	0
-3.056	0	-3.056	0
-3.054	0	-3.054	0
-3.052	0	-3.052	0
-3.05	0	-3.05	0
-3.048	0	-3.048	0
-3.046	0	-3.046	0
-3.044	0	-3.044	0
-3.042	0	-3.042	0
-3.04	0	-3.04	0
-3.038	0	-3.038	0
-3.036	0	-3.036	0
-3.034	0	-3.034	0
-3.032	0	-3.032	0
-3.03	0	-3.03	0
-3.028	0	-3.028	0
-3.026	0	-3.026	0
-3.024	0	-3.024	0
-3.022	0	-3.022	0
-3.02	0	-3.02	0
-3.018	0	-3.018	0
-3.016	0	-3.016	0
-3.014	0	-3.014	0
-3.012	0	-3.012	0
-3.01	0	-3.01	0
-3.008	0	-3.008	0
-3.006	0	-3.006	0
-3.004	0	-3.004	0
-3.002	0	-3.002	0
-3	0	-3	0
-2.998	0	-2.998	0
-2.996	0	-2.996	0
-2.994	0	-2.994	0
-2.992	0	-2.992	0
-2.99	0	-2.99	0
-2.988	0	-2.988	0
-2.986	0	-2.986	0
-2.984	0	-2.984	0
-2.982	0	-2.982	0
-2.98	0	-2.98	0
-2.978	0	-2.978	0
-2.976	0	-2.976	0
-2.974	0	-2.974	0
-2.972	0	-2.972	0
-2.97	0	-2.97	0
-2.968	0	-2.968	0
-2.966	0	-2.966	0
-2.964	0	-2.964	0
-2.962	0	-2.962	0
-2.96	0	-2.96	0
-2.958	0	-2.958	0
-2.956	0	-2.956	0
-2.954	0	-2.954	0
-2.952	0	-2.952	0
-2.95	0	-2.95	0
-2.948	0	-2.948	0
-2.946	0	-2.946	0
-2.944	0	-2.944	0
-2.942	0	-2.942	0
-2.94	0	-2.94	0
-2.938	0	-2.938	0
-2.936	0	-2.936	0
-2.934	0	-2.934	0
-2.932	0	-2.932	0
-2.93	0	-2.93	0
-2.928	0	-2.928	0
-2.926	0	-2.926	0
-2.924	0	-2.924	0
-2.922	0	-2.922	0
-2.92	0	-2.92	0
-2.918	0	-2.918	0
-2.916	0	-2.916	0
-2.914	0	-2.914	0
-2.912	0	-2.912	0
-2.91	0	-2.91	0
-2.908	0	-2.908	0
-2.906	0	-2.906	0
-2.904	0	-2.904	0
-2.902	0	-2.902	0
-2.9	0	-2.9	0
-2.898	0	-2.898	0
-2.896	0	-2.896	0
-2.894	0	-2.894	0
-2.892	0	-2.892	0
-2.89	0	-2.89	0
-2.888	0	-2.888	0
-2.886	0	-2.886	0
-2.884	0	-2.884	0
-2.882	0	-2.882	0
-2.88	0	-2.88	0
-2.878	0	-2.878	0
-2.876	0	-2.876	0
-2.874	0	-2.874	0
-2.872	0	-2.872	0
-2.87	0	-2.87	0
-2.868	0	-2.868	0
-2.866	0	-2.866	0
-2.864	0	-2.864	0
-2.862	0	-2.862	0
-2.86	0	-2.86	0
-2.858	0	-2.858	0
-2.856	0	-2.856	0
-2.854	0	-2.854	0
-2.852	0	-2.852	0
-2.85	0	-2.85	0
-2.848	0	-2.848	0
-2.846	0	-2.846	0
-2.844	0	-2.844	0
-2.842	0	-2.842	0
-2.84	0	-2.84	0
-2.838	0	-2.838	0
-2.836	0	-2.836	0
-2.834	0	-2.834	0
-2.832	0	-2.832	0
-2.83	0	-2.83	0
-2.828	0	-2.828	0
-2.826	0	-2.826	0
-2.824	0	-2.824	0
-2.822	0	-2.822	0
-2.82	0	-2.82	0
-2.818	0	-2.818	0
-2.816	0	-2.816	0
-2.814	0	-2.814	0
-2.812	0	-2.812	0
-2.81	0	-2.81	0
-2.808	0	-2.808	0
-2.806	0	-2.806	0
-2.804	0	-2.804	0
-2.802	0	-2.802	0
-2.8	0	-2.8	0
-2.798	0	-2.798	0
-2.796	0	-2.796	0
-2.794	0	-2.794	0
-2.792	0	-2.792	0
-2.79	0	-2.79	0
-2.788	0	-2.788	0
-2.786	0	-2.786	0
-2.784	0	-2.784	0
-2.782	0	-2.782	0
-2.78	0	-2.78	0
-2.778	0	-2.778	0
-2.776	0	-2.776	0
-2.774	0	-2.774	0
-2.772	0	-2.772	0
-2.77	0	-2.77	0
-2.768	0	-2.768	0
-2.766	0	-2.766	0
-2.764	0	-2.764	0
-2.762	0	-2.762	0
-2.76	0	-2.76	0
-2.758	0	-2.758	0
-2.756	0	-2.756	0
-2.754	0	-2.754	0
-2.752	0	-2.752	0
-2.75	0	-2.75	0
-2.748	0	-2.748	0
-2.746	0	-2.746	0
-2.744	0	-2.744	0
-2.742	0	-2.742	0
-2.74	0	-2.74	0
-2.738	0	-2.738	0
-2.736	0	-2.736	0
-2.734	0	-2.734	0
-2.732	0	-2.732	0
-2.73	0	-2.73	0
-2.728	0	-2.728	0
-2.726	0	-2.726	0
-2.724	0	-2.724	0
-2.722	0	-2.722	0
-2.72	0	-2.72	0
-2.718	0	-2.718	0
-2.716	0	-2.716	0
-2.714	0	-2.714	0
-2.712	0	-2.712	0
-2.71	0	-2.71	0
-2.708	0	-2.708	0
-2.706	0	-2.706	0
-2.704	0	-2.704	0
-2.702	0	-2.702	0
-2.7	0	-2.7	0
-2.698	0	-2.698	0
-2.696	0	-2.696	0
-2.694	0	-2.694	0
-2.692	0	-2.692	0
-2.69	0	-2.69	0
-2.688	0	-2.688	0
-2.686	0	-2.686	0
-2.684	0	-2.684	0
-2.682	0	-2.682	0
-2.68	0	-2.68	0
-2.678	0	-2.678	0
-2.676	0	-2.676	0
-2.674	0	-2.674	0
-2.672	0	-2.672	0
-2.67	0	-2.67	0
-2.668	0	-2.668	0
-2.666	0	-2.666	0
-2.664	0	-2.664	0
-2.662	0	-2.662	0
-2.66	0	-2.66	0
-2.658	0	-2.658	0
-2.656	0	-2.656	0
-2.654	0	-2.654	0
-2.652	0	-2.652	0
-2.65	0	-2.65	0
-2.648	0	-2.648	0
-2.646	0	-2.646	0
-2.644	0	-2.644	0
-2.642	0	-2.642	0
-2.64	0	-2.64	0
-2.638	0	-2.638	0
-2.636	0	-2.636	0
-2.634	0	-2.634	0
-2.632	0	-2.632	0
-2.63	0	-2.63	0
-2.628	0	-2.628	0
-2.626	0	-2.626	0
-2.624	0	-2.624	0
-2.622	0	-2.622	0
-2.62	0	-2.62	0
-2.618	0	-2.618	0
-2.616	0	-2.616	0
-2.614	0	-2.614	0
-2.612	0	-2.612	0
-2.61	0	-2.61	0
-2.608	0	-2.608	0
-2.606	0	-2.606	0
-2.604	0	-2.604	0
-2.602	0	-2.602	0
-2.6	0	-2.6	0
-2.598	0	-2.598	0
-2.596	0	-2.596	0
-2.594	0	-2.594	0
-2.592	0	-2.592	0
-2.59	0	-2.59	0
-2.588	0	-2.588	0
-2.586	0	-2.586	0
-2.584	0	-2.584	0
-2.582	0	-2.582	0
-2.58	0	-2.58	0
-2.578	0	-2.578	0
-2.576	0	-2.576	0
-2.574	0	-2.574	0
-2.572	0	-2.572	0
-2.57	0	-2.57	0
-2.568	0	-2.568	0
-2.566	0	-2.566	0
-2.564	0	-2.564	0
-2.562	0	-2.562	0
-2.56	0	-2.56	0
-2.558	0	-2.558	0
-2.556	0	-2.556	0
-2.554	0	-2.554	0
-2.552	0	-2.552	0
-2.55	0	-2.55	0
-2.548	0	-2.548	0
-2.546	0	-2.546	0
-2.544	0	-2.544	0
-2.542	0	-2.542	0
-2.54	0	-2.54	0
-2.538	0	-2.538	0
-2.536	0	-2.536	0
-2.534	0	-2.534	0
-2.532	0	-2.532	0
-2.53	0	-2.53	0
-2.528	0	-2.528	0
-2.526	0	-2.526	0
-2.524	0	-2.524	0
-2.522	0	-2.522	0
-2.52	0	-2.52	0
-2.518	0	-2.518	0
-2.516	0	-2.516	0
-2.514	0	-2.514	0
-2.512	0	-2.512	0
-2.51	0	-2.51	0
-2.508	0	-2.508	0
-2.506	0	-2.506	0
-2.504	0	-2.504	0
-2.502	0	-2.502	0
-2.5	0	-2.5	0
-2.498	0	-2.498	0
-2.496	0	-2.496	0
-2.494	0	-2.494	0
-2.492	0	-2.492	0
-2.49	0	-2.49	0
-2.488	0	-2.488	0
-2.486	0	-2.486	0
-2.484	0	-2.484	0
-2.482	0	-2.482	0
-2.48	0	-2.48	0
-2.478	0	-2.478	0
-2.476	0	-2.476	0
-2.474	0	-2.474	0
-2.472	0	-2.472	0
-2.47	0	-2.47	0
-2.468	0	-2.468	0
-2.466	0	-2.466	0
-2.464	0	-2.464	0
-2.462	0	-2.462	0
-2.46	0	-2.46	0
-2.458	0	-2.458	0
-2.456	0	-2.456	0
-2.454	0	-2.454	0
-2.452	0	-2.452	0
-2.45	0	-2.45	0
-2.448	0	-2.448	0
-2.446	0	-2.446	0
-2.444	0	-2.444	0
-2.442	0	-2.442	0
-2.44	0	-2.44	0
-2.438	0	-2.438	0
-2.436	0	-2.436	0
-2.434	0	-2.434	0
-2.432	0	-2.432	0
-2.43	0	-2.43	0
-2.428	0	-2.428	0
-2.426	0	-2.426	0
-2.424	0	-2.424	0
-2.422	0	-2.422	0
-2.42	0	-2.42	0
-2.418	0	-2.418	0
-2.416	0	-2.416	0
-2.414	0	-2.414	0
-2.412	0	-2.412	0
-2.41	0	-2.41	0
-2.408	0	-2.408	0
-2.406	0	-2.406	0
-2.404	0	-2.404	0
-2.402	0	-2.402	0
-2.4	0	-2.4	0
-2.398	0	-2.398	0
-2.396	0	-2.396	0
-2.394	0	-2.394	0
-2.392	0	-2.392	0
-2.39	0	-2.39	0
-2.388	0	-2.388	0
-2.386	0	-2.386	0
-2.384	0	-2.384	0
-2.382	0	-2.382	0
-2.38	0	-2.38	0
-2.378	0	-2.378	0
-2.376	0	-2.376	0
-2.374	0	-2.374	0
-2.372	0	-2.372	0
-2.37	0	-2.37	0
-2.368	0	-2.368	0
-2.366	0	-2.366	0
-2.364	0	-2.364	0
-2.362	0	-2.362	0
-2.36	0	-2.36	0
-2.358	0	-2.358	0
-2.356	0	-2.356	0
-2.354	0	-2.354	0
-2.352	0	-2.352	0
-2.35	0	-2.35	0
-2.348	0	-2.348	0
-2.346	0	-2.346	0
-2.344	0	-2.344	0
-2.342	0	-2.342	0
-2.34	0	-2.34	0
-2.338	0	-2.338	0
-2.336	0	-2.336	0
-2.334	0	-2.334	0
-2.332	0	-2.332	0
-2.33	0	-2.33	0
-2.328	0	-2.328	0
-2.326	0	-2.326	0
-2.324	0	-2.324	0
-2.322	0	-2.322	0
-2.32	0	-2.32	0
-2.318	0	-2.318	0
-2.316	0	-2.316	0
-2.314	0	-2.314	0
-2.312	0	-2.312	0
-2.31	0	-2.31	0
-2.308	0	-2.308	0
-2.306	0	-2.306	0
-2.304	0	-2.304	0
-2.302	0	-2.302	0
-2.3	0	-2.3	0
-2.298	0	-2.298	0
-2.296	0	-2.296	0
-2.294	0	-2.294	0
-2.292	0	-2.292	0
-2.29	0	-2.29	0
-2.288	0	-2.288	0
-2.286	0	-2.286	0
-2.284	0	-2.284	0
-2.282	0	-2.282	0
-2.28	0	-2.28	0
-2.278	0	-2.278	0
-2.276	0	-2.276	0
-2.274	0	-2.274	0
-2.272	0	-2.272	0
-2.27	0	-2.27	0
-2.268	0	-2.268	0
-2.266	0	-2.266	0
-2.264	0	-2.264	0
-2.262	0	-2.262	0
-2.26	0	-2.26	0
-2.258	0	-2.258	0
-2.256	0	-2.256	0
-2.254	0	-2.254	0
-2.252	0	-2.252	0
-2.25	0	-2.25	0
-2.248	0	-2.248	0
-2.246	0	-2.246	0
-2.244	0	-2.244	0
-2.242	0	-2.242	0
-2.24	0	-2.24	0
-2.238	0	-2.238	0
-2.236	0	-2.236	0
-2.234	0	-2.234	0
-2.232	0	-2.232	0
-2.23	0	-2.23	0
-2.228	0	-2.228	0
-2.226	0	-2.226	0
-2.224	0	-2.224	0
-2.222	0	-2.222	0
-2.22	0	-2.22	0
-2.218	0	-2.218	0
-2.216	0	-2.216	0
-2.214	0	-2.214	0
-2.212	0	-2.212	0
-2.21	0	-2.21	0
-2.208	0	-2.208	0
-2.206	0	-2.206	0
-2.204	0	-2.204	0
-2.202	0	-2.202	0
-2.2	0	-2.2	0
-2.198	0	-2.198	0
-2.196	0	-2.196	0
-2.194	0	-2.194	0
-2.192	0	-2.192	0
-2.19	0	-2.19	0
-2.188	0	-2.188	0
-2.186	0	-2.186	0
-2.184	0	-2.184	0
-2.182	0	-2.182	0
-2.18	0	-2.18	0
-2.178	0	-2.178	0
-2.176	0	-2.176	0
-2.174	0	-2.174	0
-2.172	0	-2.172	0
-2.17	0	-2.17	0
-2.168	0	-2.168	0
-2.166	0	-2.166	0
-2.164	0	-2.164	0
-2.162	0	-2.162	0
-2.16	0	-2.16	0
-2.158	0	-2.158	0
-2.156	0	-2.156	0
-2.154	0	-2.154	0
-2.152	0	-2.152	0
-2.15	0	-2.15	0
-2.148	0	-2.148	0
-2.146	0	-2.146	0
-2.144	0	-2.144	0
-2.142	0	-2.142	0
-2.14	0	-2.14	0
-2.138	0	-2.138	0
-2.136	0	-2.136	0
-2.134	0	-2.134	0
-2.132	0	-2.132	0
-2.13	0	-2.13	0
-2.128	0	-2.128	0
-2.126	0	-2.126	0
-2.124	0	-2.124	0
-2.122	0	-2.122	0
-2.12	0	-2.12	0
-2.118	0	-2.118	0
-2.116	0	-2.116	0
-2.114	0	-2.114	0
-2.112	0	-2.112	0
-2.11	0	-2.11	0
-2.108	0	-2.108	0
-2.106	0	-2.106	0
-2.104	0	-2.104	0
-2.102	0	-2.102	0
-2.1	0	-2.1	0
-2.098	0	-2.098	0
-2.096	0	-2.096	0
-2.094	0	-2.094	0
-2.092	0	-2.092	0
-2.09	0	-2.09	0
-2.088	0	-2.088	0
-2.086	0	-2.086	0
-2.084	0	-2.084	0
-2.082	0	-2.082	0
-2.08	0	-2.08	0
-2.078	0	-2.078	0
-2.076	0	-2.076	0
-2.074	0	-2.074	0
-2.072	0	-2.072	0
-2.07	0	-2.07	0
-2.068	0	-2.068	0
-2.066	0	-2.066	0
-2.064	0	-2.064	0
-2.062	0	-2.062	0
-2.06	0	-2.06	0
-2.058	0	-2.058	0
-2.056	0	-2.056	0
-2.054	0	-2.054	0
-2.052	0	-2.052	0
-2.05	0	-2.05	0
-2.048	0	-2.048	0
-2.046	0	-2.046	0
-2.044	0	-2.044	0
-2.042	0	-2.042	0
-2.04	0	-2.04	0
-2.038	0	-2.038	0
-2.036	0	-2.036	0
-2.034	0	-2.034	0
-2.032	0	-2.032	0
-2.03	0	-2.03	0
-2.028	0	-2.028	0
-2.026	0	-2.026	0
-2.024	0	-2.024	0
-2.022	0	-2.022	0
-2.02	0	-2.02	0
-2.018	0	-2.018	0
-2.016	0	-2.016	0
-2.014	0	-2.014	0
-2.012	0	-2.012	0
-2.01	0	-2.01	0
-2.008	0	-2.008	0
-2.006	0	-2.006	0
-2.004	0	-2.004	0
-2.002	0	-2.002	0
-2	0	-2	0
-1.998	0	-1.998	0
-1.996	0	-1.996	0
-1.994	0	-1.994	0
-1.992	0	-1.992	0
-1.99	0	-1.99	0
-1.988	0	-1.988	0
-1.986	0	-1.986	0
-1.984	0	-1.984	0
-1.982	0	-1.982	0
-1.98	0	-1.98	0
-1.978	0	-1.978	0
-1.976	0	-1.976	0
-1.974	0	-1.974	0
-1.972	0	-1.972	0
-1.97	0	-1.97	0
-1.968	0	-1.968	0
-1.966	0	-1.966	0
-1.964	0	-1.964	0
-1.962	0	-1.962	0
-1.96	0	-1.96	0
-1.958	0	-1.958	0
-1.956	0	-1.956	0
-1.954	0	-1.954	0
-1.952	0	-1.952	0
-1.95	0	-1.95	0
-1.948	0	-1.948	0
-1.946	0	-1.946	0
-1.944	0	-1.944	0
-1.942	0	-1.942	0
-1.94	0	-1.94	0
-1.938	0	-1.938	0
-1.936	0	-1.936	0
-1.934	0	-1.934	0
-1.932	0	-1.932	0
-1.93	0	-1.93	0
-1.928	0	-1.928	0
-1.926	0	-1.926	0
-1.924	0	-1.924	0
-1.922	0	-1.922	0
-1.92	0	-1.92	0
-1.918	0	-1.918	0
-1.916	0	-1.916	0
-1.914	0	-1.914	0
-1.912	0	-1.912	0
-1.91	0	-1.91	0
-1.908	0	-1.908	0
-1.906	0	-1.906	0
-1.904	0	-1.904	0
-1.902	0	-1.902	0
-1.9	0	-1.9	0
-1.898	0	-1.898	0
-1.896	0	-1.896	0
-1.894	0	-1.894	0
-1.892	0	-1.892	0
-1.89	0	-1.89	0
-1.888	0	-1.888	0
-1.886	0	-1.886	0
-1.884	0	-1.884	0
-1.882	0	-1.882	0
-1.88	0	-1.88	0
-1.878	0	-1.878	0
-1.876	0	-1.876	0
-1.874	0	-1.874	0
-1.872	0	-1.872	0
-1.87	0	-1.87	0
-1.868	0	-1.868	0
-1.866	0.000260909	-1.866	0
-1.864	0.000970865	-1.864	0
-1.862	0.00167801	-1.862	0
-1.86	0.00233586	-1.86	0.000301253
-1.858	0.00289109	-1.858	0.000645583
-1.856	0.00328355	-1.856	0.000919389
-1.854	0.00344627	-1.854	0.00108365
-1.852	0.00335096	-1.852	0.00109833
-1.85	0.00321947	-1.85	0.00105524
-1.848	0.00309307	-1.848	0.00101383
-1.846	0.00297158	-1.846	0.000974018
-1.844	0.00285484	-1.844	0.000935764
-1.842	0.00274269	-1.842	0.000899011
-1.84	0.00263495	-1.84	0.000863703
-1.838	0.00253147	-1.838	0.00082979
-1.836	0.00243208	-1.836	0.000797218
-1.834	0.00233665	-1.834	0.000765937
-1.832	0.00224501	-1.832	0.000735899
-1.83	0.00215701	-1.83	0.000707054
-1.828	0.00207252	-1.828	0.000679355
-1.826	0.00199139	-1.826	0.000652755
-1.824	0.00191348	-1.824	0.000627211
-1.822	0.00183866	-1.822	0.000602676
-1.82	0.00176679	-1.82	0.000579109
-1.818	0.00169775	-1.818	0.000556467
-1.816	0.0016314	-1.816	0.000534709
-1.814	0.00156763	-1.814	0.000513796
-1.812	0.00150632	-1.812	0.000493687
-1.81	0.00144734	-1.81	0.000474347
-1.808	0.00139053	-1.808	0.000455691
-1.806	0.00133555	-1.806	0.000437624
-1.804	0.00128234	-1.804	0.000420141
-1.802	0.00123089	-1.802	0.00040324
-1.8	0.0011812	-1.8	0.000386917
-1.798	0.00113325	-1.798	0.000371169
-1.796	0.00108703	-1.796	0.00035599
-1.794	0.00104251	-1.794	0.000341376
-1.792	0.000999686	-1.792	0.00032732
-1.79	0.000958528	-1.79	0.000313815
-1.788	0.000919016	-1.788	0.000300853
-1.786	0.000881124	-1.786	0.000288427
-1.784	0.000844823	-1.784	0.000276527
-1.782	0.000810085	-1.782	0.000265143
-1.78	0.000776877	-1.78	0.000254264
-1.778	0.000745165	-1.778	0.00024388
-1.776	0.000714914	-1.776	0.000233979
-1.774	0.000686084	-1.774	0.000224547
-1.772	0.000658636	-1.772	0.000215571
-1.77	0.000632527	-1.77	0.000207038
-1.768	0.000607712	-1.768	0.000198932
-1.766	0.000584145	-1.766	0.000191238
-1.764	0.000561777	-1.764	0.000183938
-1.762	0.000540558	-1.762	0.000177018
-1.76	0.000520433	-1.76	0.000170457
-1.758	0.000501347	-1.758	0.000164239
-1.756	0.000483244	-1.756	0.000158344
-1.754	0.000466064	-1.754	0.000152751
-1.752	0.000449746	-1.752	0.000147441
-1.75	0.000434225	-1.75	0.000142391
-1.748	0.000419436	-1.748	0.00013758
-1.746	0.000405312	-1.746	0.000132985
-1.744	0.000391781	-1.744	0.000128583
-1.742	0.000378772	-1.742	0.000124348
-1.74	0.000366211	-1.74	0.000120256
-1.738	0.000354021	-1.738	0.000116282
-1.736	0.000342123	-1.736	0.000112398
-1.734	0.000330438	-1.734	0.000108578
-1.732	0.000318882	-1.732	0.000104793
-1.73	0.000307371	-1.73	0.000101016
-1.728	0.000295817	-1.728	9.72164e-05
-1.726	0.000284218	-1.726	9.33998e-05
-1.724	0.000272849	-1.724	8.96624e-05
-1.722	0.000261751	-1.722	8.60154e-05
-1.72	0.000250933	-1.72	8.24621e-05
-1.718	0.000240406	-1.718	7.90054e-05
-1.716	0.000230177	-1.716	7.56482e-05
-1.714	0.000220256	-1.714	7.23928e-05
-1.712	0.000210649	-1.712	6.92416e-05
-1.71	0.000201362	-1.71	6.61963e-05
-1.708	0.000192401	-1.708	6.32586e-05
-1.706	0.00018377	-1.706	6.04297e-05
-1.704	0.000175472	-1.704	5.77107e-05
-1.702	0.00016751	-1.702	5.51022e-05
-1.7	0.000159885	-1.7	5.26048e-05
-1.698	0.000152599	-1.698	5.02185e-05
-1.696	0.000145651	-1.696	4.79433e-05
-1.694	0.00013904	-1.694	4.57786e-05
-1.692	0.000132764	-1.692	4.37237e-05
-1.69	0.00012682	-1.69	4.17777e-05
-1.688	0.000121205	-1.688	3.99392e-05
-1.686	0.000115915	-1.686	3.82066e-05
-1.684	0.000110943	-1.684	3.65781e-05
-1.682	0.000106283	-1.682	3.50514e-05
-1.68	0.000101927	-1.68	3.36242e-05
-1.678	9.7869e-05	-1.678	3.22936e-05
-1.676	9.40981e-05	-1.676	3.10565e-05
-1.674	9.06048e-05	-1.674	2.99098e-05
-1.672	8.73782e-05	-1.672	2.88496e-05
-1.67	8.44066e-05	-1.67	2.78722e-05
-1.668	8.16772e-05	-1.668	2.69734e-05
-1.666	7.91765e-05	-1.666	2.61485e-05
-1.664	7.68901e-05	-1.664	2.53929e-05
-1.662	7.48025e-05	-1.662	2.47014e-05
-1.66	7.28976e-05	-1.66	2.40688e-05
-1.658	7.11581e-05	-1.658	2.34893e-05
-1.656	6.95661e-05	-1.656	2.29571e-05
-1.654	6.81025e-05	-1.654	2.24658e-05
-1.652	6.67476e-05	-1.652	2.20089e-05
-1.65	6.54807e-05	-1.65	2.15797e-05
-1.648	6.428e-05	-1.648	2.11711e-05
-1.646	6.31231e-05	-1.646	2.07756e-05
-1.644	6.19865e-05	-1.644	2.03856e-05
-1.642	6.0846e-05	-1.642	1.9993e-05
-1.64	5.96764e-05	-1.64	1.95897e-05
-1.638	5.84514e-05	-1.638	1.91671e-05
-1.636	5.71442e-05	-1.636	1.87164e-05
-1.634	5.57268e-05	-1.634	1.82284e-05
-1.632	5.41705e-05	-1.632	1.76936e-05
-1.63	5.24455e-05	-1.63	1.71025e-05
-1.628	5.05215e-05	-1.628	1.64504e-05
-1.626	4.85156e-05	-1.626	1.57928e-05
-1.624	4.65462e-05	-1.624	1.51476e-05
-1.622	4.4616e-05	-1.622	1.45158e-05
-1.62	4.27279e-05	-1.62	1.38983e-05
-1.618	4.08845e-05	-1.618	1.3296e-05
-1.616	3.90883e-05	-1.616	1.27094e-05
-1.614	3.73414e-05	-1.614	1.21394e-05
-1.612	3.56459e-05	-1.612	1.15867e-05
-1.61	3.40036e-05	-1.61	1.10517e-05
-1.608	3.24161e-05	-1.608	1.05349e-05
-1.606	3.08851e-05	-1.606	1.0037e-05
-1.604	2.94116e-05	-1.604	9.55811e-06
-1.602	2.79969e-05	-1.602	9.09872e-06
-1.6	2.66419e-05	-1.6	8.65906e-06
-1.598	2.53471e-05	-1.598	8.23932e-06
-1.596	2.41132e-05	-1.596	7.83966e-06
-1.594	2.29405e-05	-1.594	7.46016e-06
-1.592	2.18292e-05	-1.592	7.10082e-06
-1.59	2.07791e-05	-1.59	6.76162e-06
-1.588	1.97901e-05	-1.588	6.44245e-06
-1.586	1.88618e-05	-1.586	6.14314e-06
-1.584	1.79935e-05	-1.584	5.86346e-06
-1.582	1.71844e-05	-1.582	5.60312e-06
-1.58	1.64335e-05	-1.58	5.36177e-06
-1.578	1.57397e-05	-1.578	5.139e-06
-1.576	1.51015e-05	-1.576	4.93433e-06
-1.574	1.45175e-05	-1.574	4.74723e-06
-1.572	1.39859e-05	-1.572	4.57709e-06
-1.57	1.35047e-05	-1.57	4.42325e-06
-1.568	1.30718e-05	-1.568	4.285e-06
-1.566	1.26849e-05	-1.566	4.16154e-06
-1.564	1.23416e-05	-1.564	4.05203e-06
-1.562	1.2039e-05	-1.562	3.95557e-06
-1.56	1.17744e-05	-1.56	3.87117e-06
-1.558	1.15446e-05	-1.558	3.79781e-06
-1.556	1.13464e-05	-1.556	3.7344e-06
-1.554	1.11763e-05	-1.554	3.67977e-06
-1.552	1.10307e-05	-1.552	3.63272e-06
-1.55	1.09059e-05	-1.55	3.59195e-06
-1.548	1.07976e-05	-1.548	3.55614e-06
-1.546	1.07018e-05	-1.546	3.52387e-06
-1.544	1.06141e-05	-1.544	3.49369e-06
-1.542	1.05298e-05	-1.542	3.46405e-06
-1.54	1.04442e-05	-1.54	3.43339e-06
-1.538	1.03524e-05	-1.538	3.40003e-06
-1.536	1.02491e-05	-1.536	3.36228e-06
-1.534	1.01291e-05	-1.534	3.31836e-06
-1.532	9.98676e-06	-1.532	3.26643e-06
-1.53	9.81641e-06	-1.53	3.20459e-06
-1.528	9.61214e-06	-1.528	3.13089e-06
-1.526	9.36784e-06	-1.526	3.04329e-06
-1.524	9.07723e-06	-1.524	2.93972e-06
-1.522	8.73679e-06	-1.522	2.82396e-06
-1.52	8.38587e-06	-1.52	2.70874e-06
-1.518	8.03926e-06	-1.518	2.59485e-06
-1.516	7.69769e-06	-1.516	2.48256e-06
-1.514	7.36189e-06	-1.514	2.37211e-06
-1.512	7.0325e-06	-1.512	2.26373e-06
-1.51	6.71016e-06	-1.51	2.15764e-06
-1.508	6.39545e-06	-1.508	2.05405e-06
-1.506	6.08892e-06	-1.506	1.95315e-06
-1.504	5.79108e-06	-1.504	1.85512e-06
-1.502	5.50238e-06	-1.502	1.76012e-06
-1.5	5.22326e-06	-1.5	1.66831e-06
-1.498	4.9541e-06	-1.498	1.57981e-06
-1.496	4.69524e-06	-1.496	1.49475e-06
-1.494	4.44699e-06	-1.494	1.41323e-06
-1.492	4.20961e-06	-1.492	1.33537e-06
-1.49	3.98333e-06	-1.49	1.26122e-06
-1.488	3.76833e-06	-1.488	1.19086e-06
-1.486	3.56475e-06	-1.486	1.12435e-06
-1.484	3.37269e-06	-1.484	1.06172e-06
-1.482	3.19223e-06	-1.482	1.003e-06
-1.48	3.02338e-06	-1.48	9.48198e-07
-1.478	2.86613e-06	-1.478	8.97312e-07
-1.476	2.72042e-06	-1.476	8.50326e-07
-1.474	2.58615e-06	-1.474	8.07209e-07
-1.472	2.46318e-06	-1.472	7.67919e-07
-1.47	2.35134e-06	-1.47	7.32396e-07
-1.468	2.25041e-06	-1.468	7.0057e-07
-1.466	2.16013e-06	-1.466	6.72354e-07
-1.464	2.0802e-06	-1.464	6.47649e-07
-1.462	2.01028e-06	-1.462	6.26342e-07
-1.46	1.94999e-06	-1.46	6.08306e-07
-1.458	1.89893e-06	-1.458	5.93399e-07
-1.456	1.85661e-06	-1.456	5.81466e-07
-1.454	1.82256e-06	-1.454	5.72339e-07
-1.452	1.79622e-06	-1.452	5.65836e-07
-1.45	1.77702e-06	-1.45	5.61759e-07
-1.448	1.76433e-06	-1.448	5.59898e-07
-1.446	1.7575e-06	-1.446	5.60029e-07
-1.444	1.75583e-06	-1.444	5.61914e-07
-1.442	1.75858e-06	-1.442	5.65302e-07
-1.44	1.76496e-06	-1.44	5.69925e-07
-1.438	1.77416e-06	-1.438	5.75505e-07
-1.436	1.78531e-06	-1.436	5.81748e-07
-1.434	1.79752e-06	-1.434	5.88347e-07
-1.432	1.80983e-06	-1.432	5.94981e-07
-1.43	1.82128e-06	-1.43	6.01313e-07
-1.428	1.83083e-06	-1.428	6.06997e-07
-1.426	1.83743e-06	-1.426	6.11668e-07
-1.424	1.83998e-06	-1.424	6.1495e-07
-1.422	1.83732e-06	-1.422	6.16452e-07
-1.42	1.82829e-06	-1.42	6.15771e-07
-1.418	1.81165e-06	-1.418	6.12487e-07
-1.416	1.78614e-06	-1.416	6.06169e-07
-1.414	1.75047e-06	-1.414	5.96371e-07
-1.412	1.70328e-06	-1.412	5.82633e-07
-1.41	1.64324e-06	-1.41	5.64482e-07
-1.408	1.57795e-06	-1.408	5.426e-07
-1.406	1.51384e-06	-1.406	5.20799e-07
-1.404	1.45101e-06	-1.404	4.99444e-07
-1.402	1.38955e-06	-1.402	4.78564e-07
-1.4	1.32954e-06	-1.4	4.58186e-07
-1.398	1.27108e-06	-1.398	4.38335e-07
-1.396	1.21421e-06	-1.396	4.19031e-07
-1.394	1.15902e-06	-1.394	4.00298e-07
-1.392	1.10557e-06	-1.392	3.82152e-07
-1.39	1.0539e-06	-1.39	3.6461e-07
-1.388	1.00407e-06	-1.388	3.47687e-07
-1.386	9.56119e-07	-1.386	3.31396e-07
-1.384	9.1008e-07	-1.384	3.15748e-07
-1.382	8.65984e-07	-1.382	3.0075e-07
-1.38	8.23855e-07	-1.38	2.8641e-07
-1.378	7.83708e-07	-1.378	2.72732e-07
-1.376	7.45557e-07	-1.376	2.59719e-07
-1.374	7.09404e-07	-1.374	2.47372e-07
-1.372	6.75249e-07	-1.372	2.35689e-07
-1.37	6.43084e-07	-1.37	2.24667e-07
-1.368	6.12896e-07	-1.368	2.14302e-07
-1.366	5.84665e-07	-1.366	2.04585e-07
-1.364	5.58363e-07	-1.364	1.95508e-07
-1.362	5.3396e-07	-1.362	1.87059e-07
-1.36	5.11416e-07	-1.36	1.79225e-07
-1.358	4.90688e-07	-1.358	1.71991e-07
-1.356	4.71723e-07	-1.356	1.6534e-07
-1.354	4.54466e-07	-1.354	1.59253e-07
-1.352	4.38852e-07	-1.352	1.53709e-07
-1.35	4.24813e-07	-1.35	1.48684e-07
-1.348	4.12274e-07	-1.348	1.44154e-07
-1.346	4.01151e-07	-1.346	1.40092e-07
-1.344	3.91358e-07	-1.344	1.36467e-07
-1.342	3.82801e-07	-1.342	1.33251e-07
-1.34	3.75379e-07	-1.34	1.30408e-07
-1.338	3.68985e-07	-1.338	1.27906e-07
-1.336	3.63508e-07	-1.336	1.25705e-07
-1.334	3.58829e-07	-1.334	1.23769e-07
-1.332	3.54821e-07	-1.332	1.22055e-07
-1.33	3.51356e-07	-1.33	1.2052e-07
-1.328	3.48294e-07	-1.328	1.19121e-07
-1.326	3.45493e-07	-1.326	1.17809e-07
-1.324	3.42803e-07	-1.324	1.16536e-07
-1.322	3.40068e-07	-1.322	1.15252e-07
-1.32	3.37126e-07	-1.32	1.13903e-07
-1.318	3.33809e-07	-1.318	1.12434e-07
-1.316	3.29943e-07	-1.316	1.10789e-07
-1.314	3.25347e-07	-1.314	1.08909e-07
-1.312	3.19835e-07	-1.312	1.06734e-07
-1.31	3.13213e-07	-1.31	1.04199e-07
-1.308	3.05282e-07	-1.308	1.01242e-07
-1.306	2.95838e-07	-1.306	9.77943e-08
-1.304	2.84764e-07	-1.304	9.39645e-08
-1.302	2.73406e-07	-1.302	9.01862e-08
-1.3	2.62275e-07	-1.3	8.64884e-08
-1.298	2.51385e-07	-1.298	8.28756e-08
-1.296	2.40752e-07	-1.296	7.93522e-08
-1.294	2.30387e-07	-1.294	7.59222e-08
-1.292	2.20303e-07	-1.292	7.25891e-08
-1.29	2.1051e-07	-1.29	6.93563e-08
-1.288	2.01019e-07	-1.288	6.62268e-08
-1.286	1.91838e-07	-1.286	6.32031e-08
-1.284	1.82975e-07	-1.284	6.02875e-08
-1.282	1.74437e-07	-1.282	5.7482e-08
-1.28	1.66229e-07	-1.28	5.47883e-08
-1.278	1.58357e-07	-1.278	5.22076e-08
-1.276	1.50824e-07	-1.276	4.97408e-08
-1.274	1.43633e-07	-1.274	4.73886e-08
-1.272	1.36785e-07	-1.272	4.51512e-08
-1.27	1.30282e-07	-1.27	4.30287e-08
-1.268	1.24122e-07	-1.268	4.10205e-08
-1.266	1.18305e-07	-1.266	3.9126e-08
-1.264	1.12828e-07	-1.264	3.73441e-08
-1.262	1.07687e-07	-1.262	3.56734e-08
-1.26	1.02879e-07	-1.26	3.41122e-08
-1.258	9.83973e-08	-1.258	3.26584e-08
-1.256	9.42357e-08	-1.256	3.13096e-08
-1.254	9.03867e-08	-1.254	3.00631e-08
-1.252	8.68419e-08	-1.252	2.89157e-08
-1.25	8.35916e-08	-1.25	2.78641e-08
-1.248	8.06252e-08	-1.248	2.69045e-08
-1.246	7.79312e-08	-1.246	2.60329e-08
-1.244	7.54969e-08	-1.244	2.52448e-08
-1.242	7.33086e-08	-1.242	2.45355e-08
-1.24	7.13518e-08	-1.24	2.38999e-08
-1.238	6.96106e-08	-1.238	2.33325e-08
-1.236	6.80683e-08	-1.236	2.28276e-08
-1.234	6.67073e-08	-1.234	2.23792e-08
-1.232	6.55087e-08	-1.232	2.19807e-08
-1.23	6.44527e-08	-1.23	2.16255e-08
-1.228	6.35186e-08	-1.228	2.13064e-08
-1.226	6.26844e-08	-1.226	2.10159e-08
-1.224	6.19274e-08	-1.224	2.07464e-08
-1.222	6.12236e-08	-1.222	2.04897e-08
-1.22	6.05482e-08	-1.22	2.02373e-08
-1.218	5.98752e-08	-1.218	1.99806e-08
-1.216	5.91777e-08	-1.216	1.97103e-08
-1.214	5.84276e-08	-1.214	1.94171e-08
-1.212	5.75961e-08	-1.212	1.90911e-08
-1.21	5.6653e-08	-1.21	1.87222e-08
-1.208	5.55673e-08	-1.208	1.83e-08
-1.206	5.43071e-08	-1.206	1.78137e-08
-1.204	5.28391e-08	-1.204	1.72522e-08
-1.202	5.11293e-08	-1.202	1.66076e-08
-1.2	4.91779e-08	-1.2	1.59519e-08
-1.198	4.7232e-08	-1.198	1.53167e-08
-1.196	4.5346e-08	-1.196	1.47018e-08
-1.194	4.352e-08	-1.194	1.41073e-08
-1.192	4.1754e-08	-1.192	1.3533e-08
-1.19	4.00479e-08	-1.19	1.2979e-08
-1.188	3.84015e-08	-1.188	1.24449e-08
-1.186	3.68145e-08	-1.186	1.19308e-08
-1.184	3.52865e-08	-1.184	1.14364e-08
-1.182	3.38171e-08	-1.182	1.09615e-08
-1.18	3.24057e-08	-1.18	1.05058e-08
-1.178	3.10516e-08	-1.178	1.00691e-08
-1.176	2.97541e-08	-1.176	9.65114e-09
-1.174	2.85125e-08	-1.174	9.25149e-09
-1.172	2.73258e-08	-1.172	8.86984e-09
-1.17	2.61929e-08	-1.17	8.50581e-09
-1.168	2.51128e-08	-1.168	8.15899e-09
-1.166	2.40843e-08	-1.166	7.82893e-09
-1.164	2.31062e-08	-1.164	7.51518e-09
-1.162	2.2177e-08	-1.162	7.21723e-09
-1.16	2.12954e-08	-1.16	6.93456e-09
-1.158	2.04598e-08	-1.158	6.66662e-09
-1.156	1.96685e-08	-1.156	6.41283e-09
-1.154	1.89199e-08	-1.154	6.17259e-09
-1.152	1.82121e-08	-1.152	5.94525e-09
-1.15	1.75432e-08	-1.15	5.73015e-09
-1.148	1.69113e-08	-1.148	5.52661e-09
-1.146	1.63143e-08	-1.146	5.33389e-09
-1.144	1.575e-08	-1.144	5.15125e-09
-1.142	1.52161e-08	-1.142	4.97792e-09
-1.14	1.47104e-08	-1.14	4.81308e-09
-1.138	1.42303e-08	-1.138	4.65591e-09
-1.136	1.37734e-08	-1.136	4.50555e-09
-1.134	1.33371e-08	-1.134	4.3611e-09
-1.132	1.29186e-08	-1.132	4.22164e-09
-1.13	1.25151e-08	-1.13	4.08624e-09
-1.128	1.21239e-08	-1.128	3.95392e-09
-1.126	1.17418e-08	-1.126	3.82367e-09
-1.124	1.13659e-08	-1.124	3.69447e-09
-1.122	1.0993e-08	-1.122	3.56526e-09
-1.12	1.06198e-08	-1.12	3.43494e-09
-1.118	1.02431e-08	-1.118	3.3026e-09
-1.116	9.85946e-09	-1.116	3.1723e-09
-1.114	9.47247e-09	-1.114	3.04613e-09
-1.112	9.09679e-09	-1.112	2.92407e-09
-1.11	8.73301e-09	-1.11	2.8061e-09
-1.108	8.38112e-09	-1.108	2.69221e-09
-1.106	8.04107e-09	-1.106	2.58236e-09
-1.104	7.71282e-09	-1.104	2.47651e-09
-1.102	7.39628e-09	-1.102	2.37464e-09
-1.1	7.09139e-09	-1.1	2.2767e-09
-1.098	6.79803e-09	-1.098	2.18262e-09
-1.096	6.51608e-09	-1.096	2.09237e-09
-1.094	6.24542e-09	-1.094	2.00589e-09
-1.092	5.98588e-09	-1.092	1.92309e-09
-1.09	5.73731e-09	-1.09	1.84393e-09
-1.088	5.49952e-09	-1.088	1.76831e-09
-1.086	5.27231e-09	-1.086	1.69616e-09
-1.084	5.05546e-09	-1.084	1.6274e-09
-1.082	4.84874e-09	-1.082	1.56193e-09
-1.08	4.65191e-09	-1.08	1.49966e-09
-1.078	4.46469e-09	-1.078	1.44048e-09
-1.076	4.2868e-09	-1.076	1.38429e-09
-1.074	4.11796e-09	-1.074	1.33098e-09
-1.072	3.95783e-09	-1.072	1.28043e-09
-1.07	3.8061e-09	-1.07	1.23251e-09
-1.068	3.66242e-09	-1.068	1.18711e-09
-1.066	3.52642e-09	-1.066	1.14408e-09
-1.064	3.39773e-09	-1.064	1.10329e-09
-1.062	3.27594e-09	-1.062	1.0646e-09
-1.06	3.16065e-09	-1.06	1.02786e-09
-1.058	3.05143e-09	-1.058	9.92916e-10
-1.056	2.94783e-09	-1.056	9.59606e-10
-1.054	2.8494e-09	-1.054	9.2777e-10
-1.052	2.75566e-09	-1.052	8.97237e-10
-1.05	2.6661e-09	-1.05	8.67835e-10
-1.048	2.58024e-09	-1.048	8.39383e-10
-1.046	2.49753e-09	-1.046	8.11698e-10
-1.044	2.41743e-09	-1.044	7.84589e-10
-1.042	2.33939e-09	-1.042	7.57862e-10
-1.04	2.26284e-09	-1.04	7.31317e-10
-1.038	2.18718e-09	-1.038	7.04748e-10
-1.036	2.1118e-09	-1.036	6.77945e-10
-1.034	2.03608e-09	-1.034	0.00124131
-1.032	1.95938e-09	-1.032	0.00618394
-1.03	0.00320305	-1.03	0.0159503
-1.028	0.0160073	-1.028	0.0314653
-1.026	0.0381558	-1.026	0.0534649
-1.024	0.0691576	-1.024	0.0824959
-1.022	0.108494	-1.022	0.118916
-1.02	0.15562	-1.02	0.162894
-1.018	0.209963	-1.018	0.21441
-1.016	0.270921	-1.016	0.273254
-1.014	0.337868	-1.014	0.339028
-1.012	0.410149	-1.012	0.411144
-1.01	0.487081	-1.01	0.488827
-1.008	0.567956	-1.008	0.571109
-1.006	0.652036	-1.006	0.656837
-1.004	0.738557	-1.004	0.744668
-1.002	0.826727	-1.002	0.833325
-1	0.915729	-1	0.922561
-0.998	1.00472	-0.998	1.01164
-0.996	1.09282	-0.996	1.09981
-0.994	1.17912	-0.994	1.18636
-0.992	1.26266	-0.992	1.27065
-0.99	1.34294	-0.99	1.3521
-0.988	1.41959	-0.988	1.43019
-0.986	1.49231	-0.986	1.50446
-0.984	1.56083	-0.984	1.57453
-0.982	1.62492	-0.982	1.64006
-0.98	1.68436	-0.98	1.70077
-0.978	1.739	-0.978	1.75645
-0.976	1.78872	-0.976	1.80696
-0.974	1.83342	-0.974	1.85221
-0.972	1.87305	-0.972	1.89216
-0.97	1.9076	-0.97	1.92671
-0.968	1.9371	-0.968	1.95597
-0.966	1.96159	-0.966	1.98015
-0.964	1.98118	-0.964	1.99948
-0.962	1.996	-0.962	2.01419
-0.96	2.00622	-0.96	2.0245
-0.958	2.01204	-0.958	2.03066
-0.956	2.01374	-0.956	2.0329
-0.954	2.01171	-0.954	2.03149
-0.952	2.00623	-0.952	2.02668
-0.95	1.99759	-0.95	2.01872
-0.948	1.98608	-0.948	2.00789
-0.946	1.97199	-0.946	1.99445
-0.944	1.9556	-0.944	1.97868
-0.942	1.93722	-0.942	1.96086
-0.94	1.91713	-0.94	1.94129
-0.938	1.89565	-0.938	1.92025
-0.936	1.87307	-0.936	1.89805
-0.934	1.8497	-0.934	1.87498
-0.932	1.82585	-0.932	1.85136
-0.93	1.80182	-0.93	1.8275
-0.928	1.77794	-0.928	1.80372
-0.926	1.75451	-0.926	1.78036
-0.924	1.73185	-0.924	1.75773
-0.922	1.7103	-0.922	1.73625
-0.92	1.69021	-0.92	1.71624
-0.918	1.67182	-0.918	1.69792
-0.916	1.65534	-0.916	1.68151
-0.914	1.64097	-0.914	1.66723
-0.912	1.62892	-0.912	1.65529
-0.91	1.61938	-0.91	1.64589
-0.908	1.61256	-0.908	1.63926
-0.906	1.60865	-0.906	1.63558
-0.904	1.60783	-0.904	1.63507
-0.902	1.61029	-0.902	1.63792
-0.9	1.61622	-0.9	1.64432
-0.898	1.62578	-0.898	1.65447
-0.896	1.63916	-0.896	1.66854
-0.894	1.65653	-0.894	1.68673
-0.892	1.67805	-0.892	1.70921
-0.89	1.7039	-0.89	1.73616
-0.888	1.73422	-0.888	1.76776
-0.886	1.76918	-0.886	1.80418
-0.884	1.80894	-0.884	1.84557
-0.882	1.85363	-0.882	1.89211
-0.88	1.90342	-0.88	1.94395
-0.878	1.95844	-0.878	2.00114
-0.876	2.01877	-0.876	2.06379
-0.874	2.08448	-0.874	2.13197
-0.872	2.15557	-0.872	2.20571
-0.87	2.23198	-0.87	2.28501
-0.868	2.31363	-0.868	2.36979
-0.866	2.40038	-0.866	2.45991
-0.864	2.49201	-0.864	2.55521
-0.862	2.58831	-0.862	2.65545
-0.86	2.68896	-0.86	2.76035
-0.858	2.79364	-0.858	2.86957
-0.856	2.90196	-0.856	2.98273
-0.854	3.01347	-0.854	3.09937
-0.852	3.1277	-0.852	3.21902
-0.85	3.24409	-0.85	3.34111
-0.848	3.36208	-0.848	3.46506
-0.846	3.48102	-0.846	3.5902
-0.844	3.60024	-0.844	3.71584
-0.842	3.719	-0.842	3.84121
-0.84	3.83652	-0.84	3.96551
-0.838	3.95197	-0.838	4.08787
-0.836	4.06447	-0.836	4.2074
-0.834	4.17324	-0.834	4.32348
-0.832	4.27774	-0.832	4.43545
-0.83	4.37745	-0.83	4.54271
-0.828	4.47191	-0.828	4.64472
-0.826	4.56069	-0.826	4.74098
-0.824	4.64342	-0.824	4.83108
-0.822	4.71979	-0.822	4.91465
-0.82	4.78955	-0.82	4.99139
-0.818	4.85248	-0.818	5.06105
-0.816	4.90844	-0.816	5.12345
-0.814	4.95734	-0.814	5.17847
-0.812	4.99912	-0.812	5.22605
-0.81	5.0338	-0.81	5.26618
-0.808	5.06143	-0.808	5.29893
-0.806	5.08215	-0.806	5.32442
-0.804	5.09611	-0.804	5.34283
-0.802	5.10355	-0.802	5.35439
-0.8	5.10474	-0.8	5.35941
-0.798	5.09996	-0.798	5.35809
-0.796	5.08947	-0.796	5.35071
-0.794	5.07361	-0.794	5.33756
-0.792	5.05267	-0.792	5.31898
-0.79	5.02697	-0.79	5.29529
-0.788	4.99684	-0.788	5.26683
-0.786	4.96261	-0.786	5.23393
-0.784	4.9246	-0.784	5.19693
-0.782	4.88314	-0.782	5.15618
-0.78	4.83858	-0.78	5.11204
-0.778	4.79125	-0.778	5.06486
-0.776	4.74151	-0.776	5.01502
-0.774	4.68969	-0.774	4.96287
-0.772	4.63616	-0.772	4.9088
-0.77	4.58127	-0.77	4.85318
-0.768	4.52539	-0.768	4.79641
-0.766	4.46888	-0.766	4.73887
-0.764	4.41211	-0.764	4.68096
-0.762	4.35555	-0.762	4.62315
-0.76	4.29946	-0.76	4.56582
-0.758	4.24411	-0.758	4.50922
-0.756	4.18972	-0.756	4.45362
-0.754	4.13655	-0.754	4.39927
-0.752	4.08482	-0.752	4.34644
-0.75	4.03477	-0.75	4.29536
-0.748	3.98663	-0.748	4.2463
-0.746	3.94063	-0.746	4.1995
-0.744	3.89699	-0.744	4.15521
-0.742	3.85593	-0.742	4.11366
-0.74	3.81767	-0.74	4.0751
-0.738	3.78244	-0.738	4.03976
-0.736	3.75044	-0.736	4.00788
-0.734	3.72189	-0.734	3.97968
-0.732	3.69698	-0.732	3.9554
-0.73	3.67594	-0.73	3.93526
-0.728	3.65896	-0.728	3.91949
-0.726	3.64624	-0.726	3.9083
-0.724	3.63798	-0.724	3.90192
-0.722	3.63437	-0.722	3.90055
-0.72	3.6356	-0.72	3.90441
-0.718	3.64182	-0.718	3.91371
-0.716	3.65285	-0.716	3.92851
-0.714	3.6688	-0.714	3.94874
-0.712	3.68983	-0.712	3.97456
-0.71	3.71601	-0.71	4.0061
-0.708	3.7474	-0.708	4.04344
-0.706	3.78401	-0.706	4.08658
-0.704	3.82579	-0.704	4.13551
-0.702	3.87266	-0.702	4.19015
-0.7	3.92449	-0.7	4.25036
-0.698	3.9811	-0.698	4.31598
-0.696	4.04228	-0.696	4.38676
-0.694	4.10777	-0.694	4.46245
-0.692	4.17724	-0.692	4.54269
-0.69	4.25036	-0.69	4.62713
-0.688	4.32671	-0.688	4.71532
-0.686	4.40587	-0.686	4.8068
-0.684	4.48733	-0.684	4.90102
-0.682	4.57058	-0.682	4.99743
-0.68	4.65502	-0.68	5.09538
-0.678	4.74005	-0.678	5.19419
-0.676	4.82498	-0.676	5.29315
-0.674	4.90911	-0.674	5.39147
-0.672	4.99169	-0.672	5.48832
-0.67	5.07199	-0.67	5.58285
-0.668	5.14938	-0.668	5.67431
-0.666	5.22332	-0.666	5.76204
-0.664	5.29327	-0.664	5.84544
-0.662	5.3588	-0.662	5.92396
-0.66	5.41947	-0.66	5.99711
-0.658	5.47495	-0.658	6.06448
-0.656	5.52491	-0.656	6.1257
-0.654	5.5691	-0.654	6.18045
-0.652	5.60732	-0.652	6.2285
-0.65	5.6394	-0.65	6.26965
-0.648	5.66525	-0.648	6.30379
-0.646	5.68481	-0.646	6.33083
-0.644	5.69808	-0.644	6.35078
-0.642	5.7051	-0.642	6.36369
-0.64	5.70598	-0.64	6.36966
-0.638	5.70087	-0.638	6.36887
-0.636	5.68996	-0.636	6.36154
-0.634	5.67351	-0.634	6.34798
-0.632	5.65178	-0.632	6.32841
-0.63	5.62504	-0.63	6.30308
-0.628	5.59356	-0.628	6.2723
-0.626	5.55764	-0.626	6.23638
-0.624	5.51758	-0.624	6.19565
-0.622	5.47368	-0.622	6.15044
-0.62	5.42623	-0.62	6.10109
-0.618	5.37555	-0.618	6.04792
-0.616	5.32193	-0.616	5.9913
-0.614	5.26568	-0.614	5.93156
-0.612	5.20713	-0.612	5.86905
-0.61	5.14657	-0.61	5.80415
-0.608	5.08434	-0.608	5.73721
-0.606	5.02074	-0.606	5.66859
-0.604	4.9561	-0.604	5.59868
-0.602	4.89075	-0.602	5.52785
-0.6	4.82501	-0.6	5.45648
-0.598	4.75921	-0.598	5.38496
-0.596	4.69369	-0.596	5.3137
-0.594	4.62878	-0.594	5.24318
-0.592	4.5649	-0.592	5.17369
-0.59	4.50233	-0.59	5.10549
-0.588	4.44126	-0.588	5.03881
-0.586	4.38189	-0.586	4.9739
-0.584	4.3244	-0.584	4.911
-0.582	4.269	-0.582	4.85035
-0.58	4.21587	-0.58	4.7922
-0.578	4.16519	-0.578	4.73676
-0.576	4.11715	-0.576	4.68428
-0.574	4.07194	-0.574	4.63498
-0.572	4.02972	-0.572	4.58908
-0.57	3.99069	-0.57	4.54682
-0.568	3.95502	-0.568	4.50842
-0.566	3.92289	-0.566	4.47408
-0.564	3.89445	-0.564	4.44404
-0.562	3.8699	-0.562	4.4185
-0.56	3.84939	-0.56	4.39768
-0.558	3.83309	-0.558	4.38177
-0.556	3.82117	-0.556	4.371
-0.554	3.81379	-0.554	4.36557
-0.552	3.81111	-0.552	4.36567
-0.55	3.8133	-0.55	4.3715
-0.548	3.82049	-0.548	4.38319
-0.546	3.83287	-0.546	4.40073
-0.544	3.85069	-0.544	4.42423
-0.542	3.87395	-0.542	4.45376
-0.54	3.90256	-0.54	4.48932
-0.538	3.93638	-0.538	4.5309
-0.536	3.97526	-0.536	4.57839
-0.534	4.019	-0.534	4.63167
-0.532	4.06737	-0.532	4.69055
-0.53	4.12013	-0.53	4.75479
-0.528	4.17699	-0.528	4.82413
-0.526	4.23764	-0.526	4.89822
-0.524	4.30172	-0.524	4.97667
-0.522	4.36886	-0.522	5.05907
-0.52	4.43866	-0.52	5.14492
-0.518	4.51068	-0.518	5.2337
-0.516	4.58445	-0.516	5.32482
-0.514	4.65947	-0.514	5.41766
-0.512	4.73521	-0.512	5.51152
-0.51	4.81111	-0.51	5.60569
-0.508	4.88658	-0.508	5.69938
-0.506	4.961	-0.506	5.79177
-0.504	5.03372	-0.504	5.88197
-0.502	5.10405	-0.502	5.96906
-0.5	5.17128	-0.5	6.05217
-0.498	5.23465	-0.498	6.13078
-0.496	5.29339	-0.496	6.20444
-0.494	5.34719	-0.494	6.27274
-0.492	5.39587	-0.492	6.33533
-0.49	5.43926	-0.49	6.39191
-0.488	5.47722	-0.488	6.44221
-0.486	5.50964	-0.486	6.48601
-0.484	5.53644	-0.484	6.52313
-0.482	5.55757	-0.482	6.55346
-0.48	5.57301	-0.48	6.5769
-0.478	5.58275	-0.478	6.59343
-0.476	5.58684	-0.476	6.60305
-0.474	5.58533	-0.474	6.60582
-0.472	5.57831	-0.472	6.60183
-0.47	5.56589	-0.47	6.59124
-0.468	5.54823	-0.468	6.57422
-0.466	5.52549	-0.466	6.55103
-0.464	5.49788	-0.464	6.52198
-0.462	5.46562	-0.462	6.48751
-0.46	5.42899	-0.46	6.44794
-0.458	5.38841	-0.458	6.40361
-0.456	5.34424	-0.456	6.35484
-0.454	5.29677	-0.454	6.30198
-0.452	5.2463	-0.452	6.24536
-0.45	5.19312	-0.45	6.18534
-0.448	5.13751	-0.448	6.12226
-0.446	5.07977	-0.446	6.05647
-0.444	5.02019	-0.444	5.98833
-0.442	4.95907	-0.442	5.9182
-0.44	4.89671	-0.44	5.84645
-0.438	4.83338	-0.438	5.77343
-0.436	4.7694	-0.436	5.69953
-0.434	4.70504	-0.434	5.62511
-0.432	4.64061	-0.432	5.55056
-0.43	4.57641	-0.43	5.47626
-0.428	4.51273	-0.428	5.40261
-0.426	4.44985	-0.426	5.33007
-0.424	4.38809	-0.424	5.25892
-0.422	4.32774	-0.422	5.1894
-0.42	4.26916	-0.42	5.12176
-0.418	4.21259	-0.418	5.05621
-0.416	4.15819	-0.416	4.993
-0.414	4.10612	-0.414	4.93235
-0.412	4.05652	-0.412	4.87449
-0.41	4.00956	-0.41	4.81965
-0.408	3.96539	-0.408	4.76804
-0.406	3.92415	-0.406	4.71989
-0.404	3.88599	-0.404	4.67541
-0.402	3.85106	-0.402	4.63482
-0.4	3.8195	-0.4	4.59832
-0.398	3.79146	-0.398	4.56613
-0.396	3.76706	-0.396	4.53844
-0.394	3.74646	-0.394	4.51547
-0.392	3.72979	-0.392	4.49742
-0.39	3.71718	-0.39	4.48447
-0.388	3.70876	-0.388	4.47683
-0.386	3.70467	-0.386	4.47469
-0.384	3.70503	-0.384	4.47825
-0.382	3.70998	-0.382	4.48767
-0.38	3.71963	-0.38	4.50315
-0.378	3.73411	-0.378	4.52476
-0.376	3.75354	-0.376	4.55254
-0.374	3.77805	-0.374	4.58648
-0.372	3.80789	-0.372	4.6265
-0.37	3.84299	-0.37	4.67252
-0.368	3.88303	-0.368	4.72436
-0.366	3.92772	-0.366	4.78184
-0.364	3.9767	-0.364	4.8447
-0.362	4.02965	-0.362	4.91266
-0.36	4.08619	-0.36	4.98537
-0.358	4.14594	-0.358	5.06245
-0.356	4.2085	-0.356	5.14347
-0.354	4.27347	-0.354	5.22795
-0.352	4.34042	-0.352	5.31537
-0.35	4.40888	-0.35	5.40515
-0.348	4.47842	-0.348	5.49668
-0.346	4.54855	-0.346	5.5893
-0.344	4.61877	-0.344	5.6823
-0.342	4.68857	-0.342	5.77491
-0.34	4.75743	-0.34	5.86635
-0.338	4.82481	-0.338	5.95576
-0.336	4.89014	-0.336	6.04225
-0.334	4.95285	-0.334	6.12487
-0.332	5.01236	-0.332	6.20283
-0.33	5.06766	-0.33	6.27567
-0.328	5.11813	-0.328	6.34306
-0.326	5.16362	-0.326	6.40467
-0.324	5.20404	-0.324	6.46024
-0.322	5.23929	-0.322	6.50952
-0.32	5.2693	-0.32	6.55232
-0.318	5.29403	-0.318	6.5885
-0.316	5.31346	-0.316	6.61792
-0.314	5.32758	-0.314	6.64053
-0.312	5.3364	-0.312	6.65629
-0.31	5.33998	-0.31	6.6652
-0.308	5.33836	-0.308	6.6673
-0.306	5.33163	-0.306	6.66269
-0.304	5.31989	-0.304	6.65149
-0.302	5.30326	-0.302	6.63387
-0.3	5.28188	-0.3	6.61003
-0.298	5.25593	-0.298	6.58022
-0.296	5.22558	-0.296	6.54491
-0.294	5.19104	-0.294	6.50449
-0.292	5.15254	-0.292	6.45931
-0.29	5.11034	-0.29	6.4097
-0.288	5.06492	-0.288	6.35601
-0.286	5.01668	-0.286	6.29857
-0.284	4.96587	-0.284	6.23773
-0.282	4.91278	-0.282	6.17385
-0.28	4.85769	-0.28	6.10727
-0.278	4.80088	-0.278	6.03835
-0.276	4.74261	-0.276	5.96745
-0.274	4.68317	-0.274	5.89493
-0.272	4.62283	-0.272	5.82116
-0.27	4.56186	-0.27	5.7465
-0.268	4.50054	-0.268	5.67133
-0.266	4.43913	-0.266	5.59603
-0.264	4.37792	-0.264	5.52096
-0.262	4.31717	-0.262	5.44652
-0.26	4.25716	-0.26	5.37315
-0.258	4.19814	-0.258	5.30122
-0.256	4.14041	-0.256	5.23095
-0.254	4.08421	-0.254	5.1626
-0.252	4.02983	-0.252	5.09637
-0.25	3.97757	-0.25	5.03252
-0.248	3.92769	-0.248	4.97125
-0.246	3.88032	-0.246	4.9128
-0.244	3.83559	-0.244	4.85738
-0.242	3.79364	-0.242	4.80521
-0.24	3.75459	-0.24	4.75651
-0.238	3.71857	-0.238	4.71148
-0.236	3.68569	-0.236	4.67035
-0.234	3.65609	-0.234	4.63332
-0.232	3.62987	-0.232	4.60058
-0.23	3.60717	-0.23	4.57235
-0.228	3.58808	-0.228	4.54883
-0.226	3.57273	-0.226	4.5302
-0.224	3.56121	-0.224	4.51667
-0.222	3.55365	-0.222	4.50842
-0.22	3.55015	-0.22	4.50565
-0.218	3.55081	-0.218	4.50854
-0.216	3.55573	-0.216	4.51728
-0.214	3.56501	-0.214	4.53206
-0.212	3.57875	-0.212	4.55312
-0.21	3.59705	-0.21	4.58049
-0.208	3.61999	-0.208	4.6141
-0.206	3.64767	-0.206	4.65384
-0.204	3.68018	-0.204	4.69958
-0.202	3.71761	-0.202	4.75113
-0.2	3.76022	-0.2	4.80826
-0.198	3.80769	-0.198	4.87072
-0.196	3.85945	-0.196	4.93819
-0.194	3.91497	-0.194	5.01032
-0.192	3.9737	-0.192	5.08674
-0.19	4.03513	-0.19	5.16699
-0.188	4.09873	-0.188	5.25063
-0.186	4.164	-0.186	5.33713
-0.184	4.23042	-0.184	5.42594
-0.182	4.29751	-0.182	5.51647
-0.18	4.36479	-0.18	5.60807
-0.178	4.43177	-0.178	5.70009
-0.176	4.49799	-0.176	5.7918
-0.174	4.56298	-0.174	5.88244
-0.172	4.62631	-0.172	5.97121
-0.17	4.68752	-0.17	6.05727
-0.168	4.74618	-0.168	6.13975
-0.166	4.80187	-0.166	6.21765
-0.164	4.85416	-0.164	6.29032
-0.162	4.90265	-0.162	6.35744
-0.16	4.94694	-0.16	6.41874
-0.158	4.98664	-0.158	6.47395
-0.156	5.02137	-0.156	6.52287
-0.154	5.05074	-0.154	6.56534
-0.152	5.07441	-0.152	6.6012
-0.15	5.09241	-0.15	6.63036
-0.148	5.10489	-0.148	6.65276
-0.146	5.11201	-0.146	6.66836
-0.144	5.11394	-0.144	6.67718
-0.142	5.11085	-0.142	6.67925
-0.14	5.10292	-0.14	6.67466
-0.138	5.09034	-0.138	6.66353
-0.136	5.07329	-0.136	6.646
-0.134	5.05198	-0.134	6.62226
-0.132	5.02659	-0.132	6.59254
-0.13	4.99733	-0.13	6.55712
-0.128	4.96443	-0.128	6.51651
-0.126	4.92808	-0.126	6.47113
-0.124	4.88852	-0.124	6.42133
-0.122	4.84597	-0.122	6.36745
-0.12	4.80067	-0.12	6.30984
-0.118	4.75285	-0.118	6.24884
-0.116	4.70276	-0.116	6.18481
-0.114	4.65064	-0.114	6.11808
-0.112	4.59675	-0.112	6.04902
-0.11	4.54135	-0.11	5.97799
-0.108	4.4847	-0.108	5.90534
-0.106	4.42708	-0.106	5.83143
-0.104	4.3688	-0.104	5.75662
-0.102	4.31039	-0.102	5.68128
-0.1	4.25215	-0.1	5.60577
-0.098	4.19426	-0.098	5.53047
-0.096	4.13694	-0.096	5.45574
-0.094	4.08037	-0.094	5.38196
-0.092	4.02475	-0.092	5.30952
-0.09	3.97028	-0.09	5.23885
-0.088	3.91716	-0.088	5.1702
-0.086	3.86556	-0.086	5.10377
-0.084	3.8157	-0.084	5.03979
-0.082	3.76775	-0.082	4.97847
-0.08	3.72191	-0.08	4.92003
-0.078	3.67836	-0.078	4.86467
-0.076	3.6373	-0.076	4.81259
-0.074	3.5989	-0.074	4.76401
-0.072	3.56335	-0.072	4.71912
-0.07	3.53084	-0.07	4.67812
-0.068	3.50155	-0.068	4.64121
-0.066	3.47565	-0.066	4.60857
-0.064	3.45334	-0.064	4.58041
-0.062	3.43478	-0.062	4.5569
-0.06	3.42016	-0.06	4.53824
-0.058	3.40965	-0.058	4.52459
-0.056	3.4034	-0.056	4.51616
-0.054	3.40123	-0.054	4.5131
-0.052	3.40319	-0.052	4.5156
-0.05	3.40942	-0.05	4.52383
-0.048	3.42002	-0.048	4.53795
-0.046	3.43505	-0.046	4.55813
-0.044	3.45454	-0.044	4.58464
-0.042	3.4785	-0.042	4.61759
-0.04	3.50688	-0.04	4.65685
-0.038	3.53959	-0.038	4.70222
-0.036	3.57655	-0.036	4.75348
-0.034	3.61758	-0.034	4.81037
-0.032	3.66252	-0.032	4.8726
-0.03	3.71115	-0.03	4.93984
-0.028	3.76321	-0.028	5.01171
-0.026	3.81841	-0.026	5.08781
-0.024	3.87644	-0.024	5.1677
-0.022	3.93693	-0.022	5.2509
-0.02	3.99948	-0.02	5.3369
-0.018	4.06367	-0.018	5.42514
-0.016	4.12904	-0.016	5.51504
-0.014	4.19507	-0.014	5.60598
-0.012	4.26124	-0.012	5.69728
-0.01	4.32697	-0.01	5.78827
-0.008	4.39166	-0.008	5.87819
-0.006	4.45466	-0.006	5.96629
-0.004	4.51536	-0.004	6.05174
-0.002	4.57329	-0.002	6.13342
0	4.62801	0	6.21057
0.002	4.67913	0.002	6.28277
0.004	4.7263	0.004	6.34962
0.006	4.76922	0.006	6.41078
0.008	4.80762	0.008	6.46595
0.01	4.84128	0.01	6.51489
0.012	4.87004	0.012	6.55737
0.014	4.89376	0.014	6.59323
0.016	4.91235	0.016	6.62233
0.018	4.92577	0.018	6.64461
0.02	4.93402	0.02	6.66001
0.022	4.93714	0.022	6.66855
0.024	4.93522	0.024	6.67027
0.026	4.9284	0.026	6.66526
0.028	4.91684	0.028	6.65366
0.03	4.90076	0.03	6.63563
0.032	4.88037	0.032	6.61142
0.034	4.85585	0.034	6.58129
0.036	4.82744	0.036	6.54573
0.038	4.79537	0.038	6.50508
0.04	4.7599	0.04	6.45969
0.042	4.72125	0.042	6.40988
0.044	4.67969	0.044	6.356
0.046	4.63546	0.046	6.29839
0.048	4.58882	0.048	6.23739
0.05	4.54002	0.05	6.17334
0.052	4.48932	0.052	6.10661
0.054	4.43699	0.054	6.03755
0.056	4.38329	0.056	5.96651
0.058	4.32849	0.058	5.89386
0.06	4.27286	0.06	5.81996
0.062	4.21668	0.062	5.74518
0.064	4.16023	0.064	5.66989
0.066	4.10378	0.066	5.59447
0.068	4.04763	0.068	5.5193
0.07	3.99211	0.07	5.44475
0.072	3.93748	0.072	5.37126
0.074	3.88391	0.074	5.29921
0.076	3.83157	0.076	5.22884
0.078	3.78063	0.078	5.16039
0.08	3.73127	0.08	5.09408
0.082	3.68366	0.082	5.03015
0.084	3.63797	0.084	4.96883
0.086	3.59436	0.086	4.91032
0.088	3.553	0.088	4.85486
0.09	3.51405	0.09	4.80267
0.092	3.47768	0.092	4.75395
0.094	3.44405	0.094	4.70892
0.096	3.41332	0.096	4.6678
0.098	3.38564	0.098	4.63077
0.1	3.36117	0.1	4.59806
0.102	3.34006	0.102	4.56985
0.104	3.32247	0.104	4.54636
0.106	3.30855	0.106	4.52776
0.108	3.29845	0.108	4.51427
0.11	3.29231	0.11	4.50605
0.112	3.29028	0.112	4.50331
0.114	3.29251	0.114	4.50623
0.116	3.2991	0.116	4.51499
0.118	3.31005	0.118	4.52976
0.12	3.32534	0.12	4.55062
0.122	3.34496	0.122	4.57755
0.124	3.36891	0.124	4.6105
0.126	3.39716	0.126	4.64944
0.128	3.42968	0.128	4.69432
0.13	3.46646	0.13	4.7451
[truncated: 997 more rows]

## Sheet: B1
_excitatory depressing model_x	_excitatory depressing model_y	_non dynamical synapse_x	_non dynamical synapse_y
-2.964	0	-2.964	0
-2.962	0	-2.962	0
-2.96	0	-2.96	0
-2.958	0	-2.958	0
-2.956	0	-2.956	0
-2.954	0	-2.954	0
-2.952	0	-2.952	0
-2.95	0	-2.95	0
-2.948	0	-2.948	0
-2.946	0	-2.946	0
-2.944	0	-2.944	0
-2.942	0	-2.942	0
-2.94	0	-2.94	0
-2.938	0	-2.938	0
-2.936	0	-2.936	0
-2.934	0	-2.934	0
-2.932	0	-2.932	0
-2.93	0	-2.93	0
-2.928	0	-2.928	0
-2.926	0	-2.926	0
-2.924	0	-2.924	0
-2.922	0	-2.922	0
-2.92	0	-2.92	0
-2.918	0	-2.918	0
-2.916	0	-2.916	0
-2.914	0	-2.914	0
-2.912	0	-2.912	0
-2.91	0	-2.91	0
-2.908	0	-2.908	0
-2.906	0	-2.906	0
-2.904	0	-2.904	0
-2.902	0	-2.902	0
-2.9	0	-2.9	0
-2.898	0	-2.898	0
-2.896	0	-2.896	0
-2.894	0	-2.894	0
-2.892	0	-2.892	0
-2.89	0	-2.89	0
-2.888	0	-2.888	0
-2.886	0	-2.886	0
-2.884	0	-2.884	0
-2.882	0	-2.882	0
-2.88	0	-2.88	0
-2.878	0	-2.878	0
-2.876	0	-2.876	0
-2.874	0	-2.874	0
-2.872	0	-2.872	0
-2.87	0	-2.87	0
-2.868	0	-2.868	0
-2.866	0	-2.866	0
-2.864	0	-2.864	0
-2.862	0	-2.862	0
-2.86	0	-2.86	0
-2.858	0	-2.858	0
-2.856	0	-2.856	0
-2.854	0	-2.854	0
-2.852	0	-2.852	0
-2.85	0	-2.85	0
-2.848	0	-2.848	0
-2.846	0	-2.846	0
-2.844	0	-2.844	0
-2.842	0	-2.842	0
-2.84	0	-2.84	0
-2.838	0	-2.838	0
-2.836	0	-2.836	0
-2.834	0	-2.834	0
-2.832	0	-2.832	0
-2.83	0	-2.83	0
-2.828	0	-2.828	0
-2.826	0	-2.826	0
-2.824	0	-2.824	0
-2.822	0	-2.822	0
-2.82	0	-2.82	0
-2.818	0	-2.818	0
-2.816	0	-2.816	0
-2.814	0	-2.814	0
-2.812	0	-2.812	0
-2.81	0	-2.81	0
-2.808	0	-2.808	0
-2.806	0	-2.806	0
-2.804	0	-2.804	0
-2.802	0	-2.802	0
-2.8	0	-2.8	0
-2.798	0	-2.798	0
-2.796	0	-2.796	0
-2.794	0	-2.794	0
-2.792	0	-2.792	0
-2.79	0	-2.79	0
-2.788	0	-2.788	0
-2.786	0	-2.786	0
-2.784	0	-2.784	0
-2.782	0	-2.782	0
-2.78	0	-2.78	0
-2.778	0	-2.778	0
-2.776	0	-2.776	0
-2.774	0	-2.774	0
-2.772	0	-2.772	0
-2.77	0	-2.77	0
-2.768	0	-2.768	0
-2.766	0	-2.766	0
-2.764	0	-2.764	0
-2.762	0	-2.762	0
-2.76	0	-2.76	0
-2.758	0	-2.758	0
-2.756	0	-2.756	0
-2.754	0	-2.754	0
-2.752	0	-2.752	0
-2.75	0	-2.75	0
-2.748	0	-2.748	0
-2.746	0	-2.746	0
-2.744	0	-2.744	0
-2.742	0	-2.742	0
-2.74	0	-2.74	0
-2.738	0	-2.738	0
-2.736	0	-2.736	0
-2.734	0	-2.734	0
-2.732	0	-2.732	0
-2.73	0	-2.73	0
-2.728	0	-2.728	0
-2.726	0	-2.726	0
-2.724	0	-2.724	0
-2.722	0	-2.722	0
-2.72	0	-2.72	0
-2.718	0	-2.718	0
-2.716	0	-2.716	0
-2.714	0	-2.714	0
-2.712	0	-2.712	0
-2.71	0	-2.71	0
-2.708	0	-2.708	0
-2.706	0	-2.706	0
-2.704	0	-2.704	0
-2.702	0	-2.702	0
-2.7	0	-2.7	0
-2.698	0	-2.698	0
-2.696	0	-2.696	0
-2.694	0	-2.694	0
-2.692	0	-2.692	0
-2.69	0	-2.69	0
-2.688	0	-2.688	0
-2.686	0	-2.686	0
-2.684	0	-2.684	0
-2.682	0	-2.682	0
-2.68	0	-2.68	0
-2.678	0	-2.678	0
-2.676	0	-2.676	0
-2.674	0	-2.674	0
-2.672	0	-2.672	0
-2.67	0	-2.67	0
-2.668	0	-2.668	0
-2.666	0	-2.666	0
-2.664	0	-2.664	0
-2.662	0	-2.662	0
-2.66	0	-2.66	0
-2.658	0	-2.658	0
-2.656	0	-2.656	0
-2.654	0	-2.654	0
-2.652	0	-2.652	0
-2.65	0	-2.65	0
-2.648	0	-2.648	0
-2.646	0	-2.646	0
-2.644	0	-2.644	0
-2.642	0	-2.642	0
-2.64	0	-2.64	0
-2.638	0	-2.638	0
-2.636	0	-2.636	0
-2.634	0	-2.634	0
-2.632	0	-2.632	0
-2.63	0	-2.63	0
-2.628	0	-2.628	0
-2.626	0	-2.626	0
-2.624	0	-2.624	0
-2.622	0	-2.622	0
-2.62	0	-2.62	0
-2.618	0	-2.618	0
-2.616	0	-2.616	0
-2.614	0	-2.614	0
-2.612	0	-2.612	0
-2.61	0	-2.61	0
-2.608	0	-2.608	0
-2.606	0	-2.606	0
-2.604	0	-2.604	0
-2.602	0	-2.602	0
-2.6	0	-2.6	0
-2.598	0	-2.598	0
-2.596	0	-2.596	0
-2.594	0	-2.594	0
-2.592	0	-2.592	0
-2.59	0	-2.59	0
-2.588	0	-2.588	0
-2.586	0	-2.586	0
-2.584	0	-2.584	0
-2.582	0	-2.582	0
-2.58	0	-2.58	0
-2.578	0	-2.578	0
-2.576	0	-2.576	0
-2.574	0	-2.574	0
-2.572	0	-2.572	0
-2.57	0	-2.57	0
-2.568	0	-2.568	0
-2.566	0	-2.566	0
-2.564	0	-2.564	0
-2.562	0	-2.562	0
-2.56	0	-2.56	0
-2.558	0	-2.558	0
-2.556	0	-2.556	0
-2.554	0	-2.554	0
-2.552	0	-2.552	0
-2.55	0	-2.55	0
-2.548	0	-2.548	0
-2.546	0	-2.546	0
-2.544	0	-2.544	0
-2.542	0	-2.542	0
-2.54	0	-2.54	0
-2.538	0	-2.538	0
-2.536	0	-2.536	0
-2.534	0	-2.534	0
-2.532	0	-2.532	0
-2.53	0	-2.53	0
-2.528	0	-2.528	0
-2.526	0	-2.526	0
-2.524	0	-2.524	0
-2.522	0	-2.522	0
-2.52	0	-2.52	0
-2.518	0	-2.518	0
-2.516	0	-2.516	0
-2.514	0	-2.514	0
-2.512	0	-2.512	0
-2.51	0	-2.51	0
-2.508	0	-2.508	0
-2.506	0	-2.506	0
-2.504	0	-2.504	0
-2.502	0	-2.502	0
-2.5	0	-2.5	0
-2.498	0	-2.498	0
-2.496	0	-2.496	0
-2.494	0	-2.494	0
-2.492	0	-2.492	0
-2.49	0	-2.49	0
-2.488	0	-2.488	0
-2.486	0	-2.486	0
-2.484	0	-2.484	0
-2.482	0	-2.482	0
-2.48	0	-2.48	0
-2.478	0	-2.478	0
-2.476	0	-2.476	0
-2.474	0	-2.474	0
-2.472	0	-2.472	0
-2.47	0	-2.47	0
-2.468	0	-2.468	0
-2.466	0	-2.466	0
-2.464	0	-2.464	0
-2.462	0	-2.462	0
-2.46	0	-2.46	0
-2.458	0	-2.458	0
-2.456	0	-2.456	0
-2.454	0	-2.454	0
-2.452	0	-2.452	0
-2.45	0	-2.45	0
-2.448	0	-2.448	0
-2.446	0	-2.446	0
-2.444	0	-2.444	0
-2.442	0	-2.442	0
-2.44	0	-2.44	0
-2.438	0	-2.438	0
-2.436	0	-2.436	0
-2.434	0	-2.434	0
-2.432	0	-2.432	0
-2.43	0	-2.43	0
-2.428	0	-2.428	0
-2.426	0	-2.426	0
-2.424	0	-2.424	0
-2.422	0	-2.422	0
-2.42	0	-2.42	0
-2.418	0	-2.418	0
-2.416	0	-2.416	0
-2.414	0	-2.414	0
-2.412	0	-2.412	0
-2.41	0	-2.41	0
-2.408	0	-2.408	0
-2.406	0	-2.406	0
-2.404	0	-2.404	0
-2.402	0	-2.402	0
-2.4	0	-2.4	0
-2.398	0	-2.398	0
-2.396	0	-2.396	0
-2.394	0	-2.394	0
-2.392	0	-2.392	0
-2.39	0	-2.39	0
-2.388	0	-2.388	0
-2.386	0	-2.386	0
-2.384	0	-2.384	0
-2.382	0	-2.382	0
-2.38	0	-2.38	0
-2.378	0	-2.378	0
-2.376	0	-2.376	0
-2.374	0	-2.374	0
-2.372	0	-2.372	0
-2.37	0	-2.37	0
-2.368	0	-2.368	0
-2.366	0	-2.366	0
-2.364	0	-2.364	0
-2.362	0	-2.362	0
-2.36	0	-2.36	0
-2.358	0	-2.358	0
-2.356	0	-2.356	0
-2.354	0	-2.354	0
-2.352	0	-2.352	0
-2.35	0	-2.35	0
-2.348	0	-2.348	0
-2.346	0	-2.346	0
-2.344	0	-2.344	0
-2.342	0	-2.342	0
-2.34	0	-2.34	0
-2.338	0	-2.338	0
-2.336	0	-2.336	0
-2.334	0	-2.334	0
-2.332	0	-2.332	0
-2.33	0	-2.33	0
-2.328	0	-2.328	0
-2.326	0	-2.326	0
-2.324	0	-2.324	0
-2.322	0	-2.322	0
-2.32	0	-2.32	0
-2.318	0	-2.318	0
-2.316	0	-2.316	0
-2.314	0	-2.314	0
-2.312	0	-2.312	0
-2.31	0	-2.31	0
-2.308	0	-2.308	0
-2.306	0	-2.306	0
-2.304	0	-2.304	0
-2.302	0	-2.302	0
-2.3	0	-2.3	0
-2.298	0	-2.298	0
-2.296	0	-2.296	0
-2.294	0	-2.294	0
-2.292	0	-2.292	0
-2.29	0	-2.29	0
-2.288	0	-2.288	0
-2.286	0	-2.286	0
-2.284	0	-2.284	0
-2.282	0	-2.282	0
-2.28	0	-2.28	0
-2.278	0	-2.278	0
-2.276	0	-2.276	0
-2.274	0	-2.274	0
-2.272	0	-2.272	0
-2.27	0	-2.27	0
-2.268	0	-2.268	0
-2.266	0	-2.266	0
-2.264	0	-2.264	0
-2.262	0	-2.262	0
-2.26	0	-2.26	0
-2.258	0	-2.258	0
-2.256	0	-2.256	0
-2.254	0	-2.254	0
-2.252	0	-2.252	0
-2.25	0	-2.25	0
-2.248	0	-2.248	0
-2.246	0	-2.246	0
-2.244	0	-2.244	0
-2.242	0	-2.242	0
-2.24	0	-2.24	0
-2.238	0	-2.238	0
-2.236	0	-2.236	0
-2.234	0	-2.234	0
-2.232	0	-2.232	0
-2.23	0	-2.23	0
-2.228	0	-2.228	0
-2.226	0	-2.226	0
-2.224	0	-2.224	0
-2.222	0	-2.222	0
-2.22	0	-2.22	0
-2.218	0	-2.218	0
-2.216	0	-2.216	0
-2.214	0	-2.214	0
-2.212	0	-2.212	0
-2.21	0	-2.21	0
-2.208	0	-2.208	0
-2.206	0	-2.206	0
-2.204	0	-2.204	0
-2.202	0	-2.202	0
-2.2	0	-2.2	0
-2.198	0	-2.198	0
-2.196	0	-2.196	0
-2.194	0	-2.194	0
-2.192	0	-2.192	0
-2.19	0	-2.19	0
-2.188	0	-2.188	0
-2.186	0	-2.186	0
-2.184	0	-2.184	0
-2.182	0	-2.182	0
-2.18	0	-2.18	0
-2.178	0	-2.178	0
-2.176	0	-2.176	0
-2.174	0	-2.174	0
-2.172	0	-2.172	0
-2.17	0	-2.17	0
-2.168	0	-2.168	0
-2.166	0	-2.166	0
-2.164	0	-2.164	0
-2.162	0	-2.162	0
-2.16	0	-2.16	0
-2.158	0	-2.158	0
-2.156	0	-2.156	0
-2.154	0	-2.154	0
-2.152	0	-2.152	0
-2.15	0	-2.15	0
-2.148	0	-2.148	0
-2.146	0	-2.146	0
-2.144	0	-2.144	0
-2.142	0	-2.142	0
-2.14	0	-2.14	0
-2.138	0	-2.138	0
-2.136	0	-2.136	0
-2.134	0	-2.134	0
-2.132	0	-2.132	0
-2.13	0	-2.13	0
-2.128	0	-2.128	0
-2.126	0	-2.126	0
-2.124	0	-2.124	0
-2.122	0	-2.122	0
-2.12	0	-2.12	0
-2.118	0	-2.118	0
-2.116	0	-2.116	0
-2.114	0	-2.114	0
-2.112	0	-2.112	0
-2.11	0	-2.11	0
-2.108	0	-2.108	0
-2.106	0	-2.106	0
-2.104	0	-2.104	0
-2.102	0	-2.102	0
-2.1	0	-2.1	0
-2.098	0	-2.098	0
-2.096	0	-2.096	0
-2.094	0	-2.094	0
-2.092	0	-2.092	0
-2.09	0	-2.09	0
-2.088	0	-2.088	0
-2.086	0	-2.086	0
-2.084	0	-2.084	0
-2.082	0	-2.082	0
-2.08	0	-2.08	0
-2.078	0	-2.078	0
-2.076	0	-2.076	0
-2.074	0	-2.074	0
-2.072	0	-2.072	0
-2.07	0	-2.07	0
-2.068	0	-2.068	0
-2.066	0	-2.066	0
-2.064	0	-2.064	0
-2.062	0	-2.062	0
-2.06	0	-2.06	0
-2.058	0	-2.058	0
-2.056	0	-2.056	0
-2.054	0	-2.054	0
-2.052	0	-2.052	0
-2.05	0	-2.05	0
-2.048	0	-2.048	0
-2.046	0	-2.046	0
-2.044	0	-2.044	0
-2.042	0	-2.042	0
-2.04	0	-2.04	0
-2.038	0	-2.038	0
-2.036	0	-2.036	0
-2.034	0	-2.034	0
-2.032	0	-2.032	0
-2.03	0	-2.03	0
-2.028	0	-2.028	0
-2.026	0	-2.026	0
-2.024	0	-2.024	0
-2.022	0	-2.022	0
-2.02	0	-2.02	0
-2.018	0	-2.018	0
-2.016	0	-2.016	0
-2.014	0	-2.014	0
-2.012	0	-2.012	0
-2.01	0	-2.01	0
-2.008	0	-2.008	0
-2.006	0	-2.006	0
-2.004	0	-2.004	0
-2.002	0	-2.002	0
-2	0	-2	0
-1.998	0	-1.998	0
-1.996	0	-1.996	0
-1.994	0	-1.994	0
-1.992	0	-1.992	0
-1.99	0	-1.99	0
-1.988	0	-1.988	0
-1.986	0	-1.986	0
-1.984	0	-1.984	0
-1.982	0	-1.982	0
-1.98	0	-1.98	0
-1.978	0	-1.978	0
-1.976	0	-1.976	0
-1.974	0	-1.974	0
-1.972	0	-1.972	0
-1.97	0	-1.97	0
-1.968	0	-1.968	0
-1.966	0	-1.966	0
-1.964	0	-1.964	0
-1.962	0	-1.962	0
-1.96	0	-1.96	0
-1.958	0	-1.958	0
-1.956	0	-1.956	0
-1.954	0	-1.954	0
-1.952	0	-1.952	0
-1.95	0	-1.95	0
-1.948	0	-1.948	0
-1.946	0	-1.946	0
-1.944	0	-1.944	0
-1.942	0	-1.942	0
-1.94	0	-1.94	0
-1.938	0	-1.938	0
-1.936	0	-1.936	0
-1.934	0	-1.934	0
-1.932	0	-1.932	0
-1.93	0	-1.93	0
-1.928	0	-1.928	0
-1.926	0	-1.926	0
-1.924	0	-1.924	0
-1.922	0	-1.922	0
-1.92	0	-1.92	0
-1.918	0	-1.918	0
-1.916	0	-1.916	0
-1.914	0	-1.914	0
-1.912	0	-1.912	0
-1.91	0	-1.91	0
-1.908	0	-1.908	0
-1.906	0	-1.906	0
-1.904	0	-1.904	0
-1.902	0	-1.902	0
-1.9	0	-1.9	0
-1.898	0	-1.898	0
-1.896	0	-1.896	0
-1.894	0	-1.894	0
-1.892	0	-1.892	0
-1.89	0	-1.89	0
-1.888	0	-1.888	0
-1.886	0	-1.886	0
-1.884	0	-1.884	0
-1.882	0	-1.882	0
-1.88	0	-1.88	0
-1.878	0	-1.878	0
-1.876	0	-1.876	0
-1.874	0	-1.874	0
-1.872	0	-1.872	0
-1.87	0	-1.87	0
-1.868	0	-1.868	0
-1.866	0	-1.866	0
-1.864	0	-1.864	0
-1.862	0	-1.862	0
-1.86	0	-1.86	0
-1.858	0	-1.858	0
-1.856	0	-1.856	0
-1.854	0	-1.854	0
-1.852	0	-1.852	0
-1.85	0	-1.85	0
-1.848	0	-1.848	0
-1.846	0	-1.846	0
-1.844	0	-1.844	0
-1.842	0	-1.842	0
-1.84	0	-1.84	0
-1.838	0	-1.838	0
-1.836	0	-1.836	0
-1.834	0	-1.834	0
-1.832	0	-1.832	0
-1.83	0	-1.83	0
-1.828	0	-1.828	0
-1.826	0	-1.826	0
-1.824	0	-1.824	0
-1.822	0	-1.822	0
-1.82	0	-1.82	0
-1.818	0	-1.818	0
-1.816	0	-1.816	0
-1.814	0	-1.814	0
-1.812	0	-1.812	0
-1.81	0	-1.81	0
-1.808	0	-1.808	0
-1.806	0	-1.806	0
-1.804	0	-1.804	0
-1.802	0	-1.802	0
-1.8	0	-1.8	0
-1.798	0	-1.798	0
-1.796	0	-1.796	0
-1.794	0	-1.794	0
-1.792	0	-1.792	0
-1.79	0	-1.79	0
-1.788	0	-1.788	0
-1.786	0	-1.786	0
-1.784	0	-1.784	0
-1.782	0	-1.782	0
-1.78	0	-1.78	0
-1.778	0	-1.778	0
-1.776	0	-1.776	0
-1.774	0	-1.774	0
-1.772	0	-1.772	0
-1.77	0	-1.77	0
-1.768	0	-1.768	0
-1.766	0	-1.766	0
-1.764	0	-1.764	0
-1.762	0	-1.762	0
-1.76	0	-1.76	0
-1.758	0	-1.758	0
-1.756	0	-1.756	0
-1.754	0	-1.754	0
-1.752	0	-1.752	0
-1.75	0	-1.75	0
-1.748	0	-1.748	0
-1.746	0	-1.746	0
-1.744	0	-1.744	0
-1.742	0	-1.742	0
-1.74	0	-1.74	0
-1.738	0	-1.738	0
-1.736	0	-1.736	0
-1.734	0	-1.734	0
-1.732	0	-1.732	0
-1.73	0	-1.73	0
-1.728	0	-1.728	0
-1.726	0	-1.726	0
-1.724	0	-1.724	0
-1.722	0	-1.722	0
-1.72	0	-1.72	0
-1.718	0	-1.718	0
-1.716	0	-1.716	0
-1.714	0	-1.714	0
-1.712	0	-1.712	0
-1.71	0	-1.71	0
-1.708	0	-1.708	0
-1.706	0	-1.706	0
-1.704	0	-1.704	0
-1.702	0	-1.702	0
-1.7	0	-1.7	0
-1.698	0	-1.698	0
-1.696	0	-1.696	0
-1.694	0	-1.694	0
-1.692	0	-1.692	0
-1.69	0	-1.69	0
-1.688	0	-1.688	0
-1.686	0	-1.686	0
-1.684	0	-1.684	0
-1.682	0	-1.682	0
-1.68	0	-1.68	0
-1.678	0	-1.678	0
-1.676	0	-1.676	0
-1.674	0	-1.674	0
-1.672	0	-1.672	0
-1.67	0	-1.67	0
-1.668	0	-1.668	0
-1.666	0	-1.666	0
-1.664	0	-1.664	0
-1.662	0	-1.662	0
-1.66	0	-1.66	0
-1.658	0	-1.658	0
-1.656	0	-1.656	0
-1.654	0	-1.654	0
-1.652	0	-1.652	0
-1.65	0	-1.65	0
-1.648	0	-1.648	0
-1.646	0	-1.646	0
-1.644	0	-1.644	0
-1.642	0	-1.642	0
-1.64	0	-1.64	0
-1.638	0	-1.638	0
-1.636	0	-1.636	0
-1.634	0	-1.634	0
-1.632	0	-1.632	0
-1.63	0	-1.63	0
-1.628	0	-1.628	0
-1.626	0	-1.626	0
-1.624	0	-1.624	0
-1.622	0	-1.622	0
-1.62	0	-1.62	0
-1.618	0	-1.618	0
-1.616	0	-1.616	0
-1.614	0	-1.614	0
-1.612	0	-1.612	0
-1.61	0	-1.61	0
-1.608	0	-1.608	0
-1.606	0	-1.606	0
-1.604	0	-1.604	0
-1.602	0	-1.602	0
-1.6	0	-1.6	0
-1.598	0	-1.598	0
-1.596	0	-1.596	0
-1.594	0	-1.594	0
-1.592	0	-1.592	0
-1.59	0	-1.59	0
-1.588	0	-1.588	0
-1.586	0	-1.586	0
-1.584	0	-1.584	0
-1.582	0	-1.582	0
-1.58	0	-1.58	0
-1.578	0	-1.578	0
-1.576	0	-1.576	0
-1.574	0	-1.574	0
-1.572	0	-1.572	0
-1.57	0	-1.57	0
-1.568	0	-1.568	0
-1.566	0	-1.566	0
-1.564	0	-1.564	0
-1.562	0	-1.562	0
-1.56	0	-1.56	0
-1.558	0	-1.558	0
-1.556	0	-1.556	0
-1.554	0	-1.554	0
-1.552	0	-1.552	0
-1.55	0	-1.55	0
-1.548	0	-1.548	0
-1.546	0	-1.546	0
-1.544	0	-1.544	0
-1.542	0	-1.542	0
-1.54	0	-1.54	0
-1.538	0	-1.538	0
-1.536	0	-1.536	0
-1.534	0	-1.534	0
-1.532	0	-1.532	0
-1.53	0	-1.53	0
-1.528	0	-1.528	0
-1.526	0	-1.526	0
-1.524	0	-1.524	0
-1.522	0	-1.522	0
-1.52	0	-1.52	0
-1.518	0	-1.518	0
-1.516	0	-1.516	0
-1.514	0	-1.514	0
-1.512	0	-1.512	0
-1.51	0	-1.51	0
-1.508	0	-1.508	0
-1.506	0	-1.506	0
-1.504	0	-1.504	0
-1.502	0	-1.502	0
-1.5	0	-1.5	0
-1.498	0	-1.498	0
-1.496	0	-1.496	0
-1.494	0	-1.494	0
-1.492	0	-1.492	0
-1.49	0	-1.49	0
-1.488	0	-1.488	0
-1.486	0	-1.486	0
-1.484	0	-1.484	0
-1.482	0	-1.482	0
-1.48	0	-1.48	0
-1.478	0	-1.478	0
-1.476	0	-1.476	0
-1.474	0	-1.474	0
-1.472	0	-1.472	0
-1.47	0	-1.47	0
-1.468	0	-1.468	0
-1.466	0	-1.466	0
-1.464	0	-1.464	0
-1.462	0	-1.462	0
-1.46	0	-1.46	0
-1.458	0	-1.458	0
-1.456	0	-1.456	0
-1.454	0	-1.454	0
-1.452	0	-1.452	0
-1.45	0	-1.45	0
-1.448	0	-1.448	0
-1.446	0	-1.446	0
-1.444	0	-1.444	0
-1.442	0	-1.442	0
-1.44	0	-1.44	0
-1.438	0	-1.438	0
-1.436	0	-1.436	0
-1.434	0	-1.434	0
-1.432	0	-1.432	0
-1.43	0	-1.43	0
-1.428	0	-1.428	0
-1.426	0	-1.426	0
-1.424	0	-1.424	0
-1.422	0	-1.422	0
-1.42	0	-1.42	0
-1.418	0	-1.418	0
-1.416	0	-1.416	0
-1.414	0	-1.414	0
-1.412	0	-1.412	0
-1.41	0	-1.41	0
-1.408	0	-1.408	0
-1.406	0	-1.406	0
-1.404	0	-1.404	0
-1.402	0	-1.402	0
-1.4	0	-1.4	0
-1.398	0	-1.398	0
-1.396	0	-1.396	0
-1.394	0	-1.394	0
-1.392	0	-1.392	0
-1.39	0	-1.39	0
-1.388	0	-1.388	0
-1.386	0	-1.386	0
-1.384	0	-1.384	0
-1.382	0	-1.382	0
-1.38	0	-1.38	0
-1.378	0	-1.378	0
-1.376	0	-1.376	0
-1.374	0	-1.374	0
-1.372	0	-1.372	0
-1.37	0	-1.37	0
-1.368	0	-1.368	0
-1.366	0	-1.366	0
-1.364	0	-1.364	0
-1.362	0	-1.362	0
-1.36	0	-1.36	0
-1.358	0	-1.358	0
-1.356	0	-1.356	0
-1.354	0	-1.354	0
-1.352	0	-1.352	0
-1.35	0	-1.35	0
-1.348	0	-1.348	0
-1.346	0	-1.346	0
-1.344	0	-1.344	0
-1.342	0	-1.342	0
-1.34	0	-1.34	0
-1.338	0	-1.338	0
-1.336	0	-1.336	0
-1.334	0	-1.334	0
-1.332	0	-1.332	0
-1.33	0	-1.33	0
-1.328	0	-1.328	0
-1.326	0	-1.326	0
-1.324	0	-1.324	0
-1.322	0	-1.322	0
-1.32	0	-1.32	0
-1.318	0	-1.318	0
-1.316	0	-1.316	0
-1.314	0	-1.314	0
-1.312	0	-1.312	0
-1.31	0	-1.31	0
-1.308	0	-1.308	0
-1.306	0	-1.306	0
-1.304	0	-1.304	0
-1.302	0	-1.302	0
-1.3	0	-1.3	0
-1.298	0	-1.298	0
-1.296	0	-1.296	0
-1.294	0	-1.294	0
-1.292	0	-1.292	0
-1.29	0	-1.29	0
-1.288	0	-1.288	0
-1.286	0	-1.286	0
-1.284	0	-1.284	0
-1.282	0	-1.282	0
-1.28	0	-1.28	0
-1.278	0	-1.278	0
-1.276	0	-1.276	0
-1.274	0	-1.274	0
-1.272	0	-1.272	0
-1.27	0	-1.27	0
-1.268	0	-1.268	0
-1.266	0	-1.266	0
-1.264	0	-1.264	0
-1.262	0	-1.262	0
-1.26	0	-1.26	0
-1.258	0	-1.258	0
-1.256	0	-1.256	0
-1.254	0	-1.254	0
-1.252	0	-1.252	0
-1.25	0	-1.25	0
-1.248	0	-1.248	0
-1.246	0	-1.246	0
-1.244	0	-1.244	0
-1.242	0	-1.242	0
-1.24	0	-1.24	0
-1.238	0	-1.238	0
-1.236	0	-1.236	0
-1.234	0	-1.234	0
-1.232	0	-1.232	0
-1.23	0	-1.23	0
-1.228	0	-1.228	0
-1.226	0	-1.226	0
-1.224	0	-1.224	0
-1.222	0	-1.222	0
-1.22	0	-1.22	0
-1.218	0	-1.218	0
-1.216	0	-1.216	0
-1.214	0	-1.214	0
-1.212	0	-1.212	0
-1.21	0	-1.21	0
-1.208	0	-1.208	0
-1.206	0	-1.206	0
-1.204	0	-1.204	0
-1.202	0	-1.202	0
-1.2	0	-1.2	0
-1.198	0	-1.198	0
-1.196	0	-1.196	0
-1.194	0	-1.194	0
-1.192	0	-1.192	0
-1.19	0	-1.19	0
-1.188	0	-1.188	0
-1.186	0	-1.186	0
-1.184	0	-1.184	0
-1.182	0	-1.182	0
-1.18	0	-1.18	0
-1.178	0	-1.178	0
-1.176	0	-1.176	0
-1.174	0	-1.174	0
-1.172	0	-1.172	0
-1.17	0	-1.17	0
-1.168	0	-1.168	0
-1.166	0	-1.166	0
-1.164	0	-1.164	0
-1.162	0	-1.162	0
-1.16	0	-1.16	0
-1.158	0	-1.158	0
-1.156	0	-1.156	0
-1.154	0	-1.154	0
-1.152	0	-1.152	0
-1.15	0	-1.15	0
-1.148	0	-1.148	0
-1.146	0	-1.146	0
-1.144	0	-1.144	0
-1.142	0	-1.142	0
-1.14	0	-1.14	0
-1.138	0	-1.138	0
-1.136	0	-1.136	0
-1.134	0	-1.134	0
-1.132	0	-1.132	0
-1.13	0	-1.13	0
-1.128	0	-1.128	0
-1.126	0	-1.126	0
-1.124	0	-1.124	0
-1.122	0	-1.122	0
-1.12	0	-1.12	0
-1.118	0	-1.118	0
-1.116	0	-1.116	0
-1.114	0	-1.114	0
-1.112	0	-1.112	0
-1.11	0	-1.11	0
-1.108	0	-1.108	0
-1.106	0	-1.106	0
-1.104	0	-1.104	0
-1.102	0	-1.102	0
-1.1	0	-1.1	0
-1.098	0	-1.098	0
-1.096	0	-1.096	0
-1.094	0	-1.094	0
-1.092	0	-1.092	0
-1.09	0	-1.09	0
-1.088	0	-1.088	0
-1.086	0	-1.086	0
-1.084	0	-1.084	0
-1.082	0	-1.082	0
-1.08	0	-1.08	0
-1.078	0	-1.078	0
-1.076	0	-1.076	0
-1.074	0	-1.074	0
-1.072	0	-1.072	0
-1.07	0	-1.07	0
-1.068	0	-1.068	0
-1.066	0	-1.066	0
-1.064	0	-1.064	0
-1.062	0	-1.062	0
-1.06	0	-1.06	0
-1.058	0	-1.058	0
-1.056	0	-1.056	0
-1.054	0	-1.054	0
-1.052	0	-1.052	0
-1.05	0	-1.05	0
-1.048	0	-1.048	0
-1.046	0	-1.046	0
-1.044	0	-1.044	0
-1.042	0	-1.042	0
-1.04	0	-1.04	0
-1.038	0	-1.038	0
-1.036	0	-1.036	0
-1.034	0	-1.034	0
-1.032	0	-1.032	0
-1.03	0	-1.03	0
-1.028	0	-1.028	0
-1.026	0	-1.026	0
-1.024	0	-1.024	0
-1.022	0	-1.022	0
-1.02	0	-1.02	0
-1.018	0	-1.018	0
-1.016	0	-1.016	0
-1.014	0	-1.014	0
-1.012	0	-1.012	0
-1.01	0	-1.01	0
-1.008	0	-1.008	0
-1.006	0	-1.006	0
-1.004	0	-1.004	0
-1.002	0	-1.002	0
-1	0	-1	0
-0.998	0	-0.998	0
-0.996	0	-0.996	0
-0.994	0	-0.994	0
-0.992	0	-0.992	0
-0.99	0	-0.99	0
-0.988	0	-0.988	0
-0.986	0	-0.986	0
-0.984	0	-0.984	0
-0.982	0	-0.982	0
-0.98	0	-0.98	0
-0.978	0	-0.978	0
-0.976	0	-0.976	0
-0.974	0	-0.974	0
-0.972	0	-0.972	0
-0.97	0	-0.97	0
-0.968	0	-0.968	0
-0.966	0	-0.966	0
-0.964	0	-0.964	0
-0.962	0	-0.962	0
-0.96	0	-0.96	0
-0.958	0	-0.958	0
-0.956	0	-0.956	0
-0.954	0	-0.954	0
-0.952	0	-0.952	0
-0.95	0	-0.95	0
-0.948	0	-0.948	0
-0.946	0	-0.946	0
-0.944	0	-0.944	0
-0.942	0	-0.942	0
-0.94	0	-0.94	0
-0.938	0	-0.938	0
-0.936	0	-0.936	0
-0.934	0	-0.934	0
-0.932	0	-0.932	0
-0.93	0	-0.93	0
-0.928	0	-0.928	0
-0.926	0	-0.926	0
-0.924	0	-0.924	0
-0.922	0	-0.922	0
-0.92	0	-0.92	0
-0.918	0	-0.918	0
-0.916	0	-0.916	0
-0.914	0	-0.914	0
-0.912	0	-0.912	0
-0.91	0	-0.91	0
-0.908	0	-0.908	0
-0.906	0	-0.906	0
-0.904	0	-0.904	0
-0.902	0	-0.902	0
-0.9	0	-0.9	0
-0.898	0	-0.898	0
-0.896	0	-0.896	0
-0.894	0	-0.894	0
-0.892	0	-0.892	0
-0.89	0	-0.89	0
-0.888	0	-0.888	0
-0.886	0	-0.886	0
-0.884	0	-0.884	0
-0.882	0	-0.882	0
-0.88	0	-0.88	0
-0.878	0	-0.878	0
-0.876	0	-0.876	0
-0.874	0	-0.874	0
-0.872	0	-0.872	0
-0.87	0	-0.87	0
-0.868	0	-0.868	0
-0.866	0	-0.866	0
-0.864	0	-0.864	0
-0.862	0	-0.862	0
-0.86	0	-0.86	0
-0.858	0	-0.858	0
-0.856	0	-0.856	0
-0.854	0	-0.854	0
-0.852	0	-0.852	0
-0.85	0	-0.85	0
-0.848	0	-0.848	0
-0.846	0	-0.846	0
-0.844	0	-0.844	0
-0.842	0	-0.842	0
-0.84	0	-0.84	0
-0.838	0	-0.838	0
-0.836	0	-0.836	0
-0.834	0	-0.834	0
-0.832	0	-0.832	0
-0.83	0	-0.83	0
-0.828	0	-0.828	0
-0.826	0	-0.826	0
-0.824	0	-0.824	0
-0.822	0	-0.822	0
-0.82	0	-0.82	0
-0.818	0	-0.818	0
-0.816	0	-0.816	0
-0.814	0	-0.814	0
-0.812	0	-0.812	0
-0.81	0	-0.81	0
-0.808	0	-0.808	0
-0.806	0	-0.806	0
-0.804	0	-0.804	0
-0.802	0	-0.802	0
-0.8	0	-0.8	0
-0.798	0	-0.798	0
-0.796	0	-0.796	0
-0.794	0	-0.794	0
-0.792	0	-0.792	0
-0.79	0	-0.79	0
-0.788	0	-0.788	0
-0.786	0	-0.786	0
-0.784	0	-0.784	0
-0.782	0	-0.782	0
-0.78	0	-0.78	0
-0.778	0	-0.778	0
-0.776	0	-0.776	0
-0.774	0	-0.774	0
-0.772	0	-0.772	0
-0.77	0	-0.77	0
-0.768	0	-0.768	0
-0.766	0	-0.766	0
-0.764	0	-0.764	0
-0.762	0	-0.762	0
-0.76	0	-0.76	0
-0.758	0	-0.758	0
-0.756	0	-0.756	0
-0.754	0	-0.754	0
-0.752	0	-0.752	0
-0.75	0	-0.75	0
-0.748	0	-0.748	0
-0.746	0	-0.746	0
-0.744	0	-0.744	0
-0.742	0	-0.742	0
-0.74	0	-0.74	0
-0.738	0	-0.738	0
-0.736	0	-0.736	0
-0.734	0	-0.734	0
-0.732	0	-0.732	0
-0.73	0	-0.73	0
-0.728	0	-0.728	0
-0.726	0	-0.726	0
-0.724	0	-0.724	0
-0.722	0	-0.722	0
-0.72	0	-0.72	0
-0.718	0	-0.718	0
-0.716	0	-0.716	0
-0.714	0	-0.714	0
-0.712	0	-0.712	0
-0.71	0	-0.71	0
-0.708	0	-0.708	0
-0.706	0	-0.706	0
-0.704	0	-0.704	0
-0.702	0	-0.702	0
-0.7	0	-0.7	0
-0.698	0	-0.698	0
-0.696	0	-0.696	0
-0.694	0	-0.694	0
-0.692	0	-0.692	0
-0.69	0	-0.69	0
-0.688	0	-0.688	0
-0.686	0	-0.686	0
-0.684	0	-0.684	0
-0.682	0	-0.682	0
-0.68	0	-0.68	0
-0.678	0	-0.678	0
-0.676	0	-0.676	0
-0.674	0	-0.674	0
-0.672	0	-0.672	0
-0.67	0	-0.67	0
-0.668	0	-0.668	0
-0.666	0	-0.666	0
-0.664	0	-0.664	0
-0.662	0	-0.662	0
-0.66	0	-0.66	0
-0.658	0	-0.658	0
-0.656	0	-0.656	0
-0.654	0	-0.654	0
-0.652	0	-0.652	0
-0.65	0	-0.65	0
-0.648	0	-0.648	0
-0.646	0	-0.646	0
-0.644	0	-0.644	0
-0.642	0	-0.642	0
-0.64	0	-0.64	0
-0.638	0	-0.638	0
-0.636	0	-0.636	0
-0.634	0	-0.634	0
-0.632	0	-0.632	0
-0.63	0	-0.63	0
-0.628	0	-0.628	0
-0.626	0	-0.626	0
-0.624	0	-0.624	0
-0.622	0	-0.622	0
-0.62	0	-0.62	0
-0.618	0	-0.618	0
-0.616	0	-0.616	0
-0.614	0	-0.614	0
-0.612	0	-0.612	0
-0.61	0	-0.61	0
-0.608	0	-0.608	0
-0.606	0	-0.606	0
-0.604	0	-0.604	0
-0.602	0	-0.602	0
-0.6	0	-0.6	0
-0.598	0	-0.598	0
-0.596	0	-0.596	0
-0.594	0	-0.594	0
-0.592	0	-0.592	0
-0.59	0	-0.59	0
-0.588	0	-0.588	0
-0.586	0	-0.586	0
-0.584	0	-0.584	0
-0.582	0	-0.582	0
-0.58	0	-0.58	0
-0.578	0	-0.578	0
-0.576	0	-0.576	0
-0.574	0	-0.574	0
-0.572	0	-0.572	0
-0.57	0	-0.57	0
-0.568	0	-0.568	0
-0.566	0	-0.566	0
-0.564	0	-0.564	0
-0.562	0	-0.562	0
-0.56	0	-0.56	0
-0.558	0	-0.558	0
-0.556	0	-0.556	0
-0.554	0	-0.554	0
-0.552	0	-0.552	0
-0.55	0	-0.55	0
-0.548	0	-0.548	0
-0.546	0	-0.546	0
-0.544	0	-0.544	0
-0.542	0	-0.542	0
-0.54	0	-0.54	0
-0.538	0	-0.538	0
-0.536	0	-0.536	0
-0.534	0	-0.534	0
-0.532	0	-0.532	0
-0.53	0	-0.53	0
-0.528	0	-0.528	0
-0.526	0	-0.526	0
-0.524	0	-0.524	0
-0.522	0	-0.522	0
-0.52	0	-0.52	0
-0.518	0	-0.518	0
-0.516	0	-0.516	0
-0.514	0	-0.514	0
-0.512	0	-0.512	0
-0.51	0	-0.51	0
-0.508	0	-0.508	0
-0.506	0	-0.506	0
-0.504	0	-0.504	0
-0.502	0	-0.502	0
-0.5	0	-0.5	0
-0.498	0	-0.498	0
-0.496	0	-0.496	0
-0.494	0	-0.494	0
-0.492	0	-0.492	0
-0.49	0	-0.49	0
-0.488	0	-0.488	0
-0.486	0	-0.486	0
-0.484	0	-0.484	0
-0.482	0	-0.482	0
-0.48	0	-0.48	0
-0.478	0	-0.478	0
-0.476	0	-0.476	0
-0.474	0	-0.474	0
-0.472	0	-0.472	0
-0.47	0	-0.47	0
-0.468	0	-0.468	0
-0.466	0	-0.466	0
-0.464	0	-0.464	0
-0.462	0	-0.462	0
-0.46	0	-0.46	0
-0.458	0	-0.458	0
-0.456	0	-0.456	0
-0.454	0	-0.454	0
-0.452	0	-0.452	0
-0.45	0	-0.45	0
-0.448	0	-0.448	0
-0.446	0	-0.446	0
-0.444	0	-0.444	0
-0.442	0	-0.442	0
-0.44	0	-0.44	0
-0.438	0	-0.438	0
-0.436	0	-0.436	0
-0.434	0	-0.434	0
-0.432	0	-0.432	0
-0.43	0	-0.43	0
-0.428	0	-0.428	0
-0.426	0	-0.426	0
-0.424	0	-0.424	0
-0.422	0	-0.422	0
-0.42	0	-0.42	0
-0.418	0	-0.418	0
-0.416	0	-0.416	0
-0.414	0	-0.414	0
-0.412	0	-0.412	0
-0.41	0	-0.41	0
-0.408	0	-0.408	0
-0.406	0	-0.406	0
-0.404	0	-0.404	0
-0.402	0	-0.402	0
-0.4	0	-0.4	0
-0.398	0	-0.398	0
-0.396	0	-0.396	0
-0.394	0	-0.394	0
-0.392	0	-0.392	0
-0.39	0	-0.39	0
-0.388	0	-0.388	0
-0.386	0	-0.386	0
-0.384	0	-0.384	0
-0.382	0	-0.382	0
-0.38	0	-0.38	0
-0.378	0	-0.378	0
-0.376	0	-0.376	0
-0.374	0	-0.374	0
-0.372	0	-0.372	0
-0.37	0	-0.37	0
-0.368	0	-0.368	0
-0.366	0	-0.366	0
-0.364	0	-0.364	0
-0.362	0	-0.362	0
-0.36	0	-0.36	0
-0.358	0	-0.358	0
-0.356	0	-0.356	0
-0.354	0	-0.354	0
-0.352	0	-0.352	0
-0.35	0	-0.35	0
-0.348	0	-0.348	0
-0.346	0	-0.346	0
-0.344	0	-0.344	0
-0.342	0	-0.342	0
-0.34	0	-0.34	0
-0.338	0	-0.338	0
-0.336	0	-0.336	0
-0.334	0	-0.334	0
-0.332	0	-0.332	0
-0.33	0	-0.33	0
-0.328	0	-0.328	0
-0.326	0	-0.326	0
-0.324	0	-0.324	0
-0.322	0	-0.322	0
-0.32	0	-0.32	0
-0.318	0	-0.318	0
-0.316	0	-0.316	0
-0.314	0	-0.314	0
-0.312	0	-0.312	0
-0.31	0	-0.31	0
-0.308	0	-0.308	0
-0.306	0	-0.306	0
-0.304	0	-0.304	0
-0.302	0	-0.302	0
-0.3	0	-0.3	0
-0.298	0	-0.298	0
-0.296	0	-0.296	0
-0.294	0	-0.294	0
-0.292	0	-0.292	0
-0.29	0	-0.29	0
-0.288	0	-0.288	0
-0.286	0	-0.286	0
-0.284	0	-0.284	0
-0.282	0	-0.282	0
-0.28	0	-0.28	0
-0.278	0	-0.278	0
-0.276	0	-0.276	0
-0.274	0	-0.274	0
-0.272	0	-0.272	0
-0.27	0	-0.27	0
-0.268	0	-0.268	0
-0.266	0	-0.266	0
-0.264	0	-0.264	0
-0.262	0	-0.262	0
-0.26	0	-0.26	0
-0.258	0	-0.258	0
-0.256	0	-0.256	0
-0.254	0	-0.254	0
-0.252	0	-0.252	0
-0.25	0	-0.25	0
-0.248	0	-0.248	0
-0.246	0	-0.246	0
-0.244	0	-0.244	0
-0.242	0	-0.242	0
-0.24	0	-0.24	0
-0.238	0	-0.238	0
-0.236	0	-0.236	0
-0.234	0	-0.234	0
-0.232	0	-0.232	0
-0.23	0	-0.23	0
-0.228	0	-0.228	0
-0.226	0	-0.226	0
-0.224	0	-0.224	0
-0.222	0	-0.222	0
-0.22	0	-0.22	0
-0.218	0	-0.218	0
-0.216	0	-0.216	0
-0.214	0	-0.214	0
-0.212	0	-0.212	0
-0.21	0	-0.21	0
-0.208	0	-0.208	0
-0.206	0	-0.206	0
-0.204	0	-0.204	0
-0.202	0	-0.202	0
-0.2	0	-0.2	0
-0.198	0	-0.198	0
-0.196	0	-0.196	0
-0.194	0	-0.194	0
-0.192	0	-0.192	0
-0.19	0	-0.19	0
-0.188	0	-0.188	0
-0.186	0	-0.186	0
-0.184	0	-0.184	0
-0.182	0	-0.182	0
-0.18	0	-0.18	0
-0.178	0	-0.178	0
-0.176	0	-0.176	0
-0.174	0	-0.174	0
-0.172	0	-0.172	0
-0.17	0	-0.17	0
-0.168	0	-0.168	0
-0.166	0	-0.166	0
-0.164	0	-0.164	0
-0.162	0	-0.162	0
-0.16	0	-0.16	0
-0.158	0	-0.158	0
-0.156	0	-0.156	0
-0.154	0	-0.154	0
-0.152	0	-0.152	0
-0.15	0	-0.15	0
-0.148	0	-0.148	0
-0.146	0	-0.146	0
-0.144	0	-0.144	0
-0.142	0	-0.142	0
-0.14	0	-0.14	0
-0.138	0	-0.138	0
-0.136	0	-0.136	0
-0.134	0	-0.134	0
-0.132	0	-0.132	0
-0.13	0	-0.13	0
-0.128	0	-0.128	0
-0.126	0	-0.126	0
-0.124	0	-0.124	0
-0.122	0	-0.122	0
-0.12	0	-0.12	0
-0.118	0	-0.118	0
-0.116	0	-0.116	0
-0.114	0	-0.114	0
-0.112	0	-0.112	0.000333567
-0.11	0	-0.11	0.00117196
-0.108	0	-0.108	0.00220709
-0.106	0	-0.106	0.00318549
-0.104	0	-0.104	0.00390918
-0.102	0	-0.102	0.00423557
-0.1	0	-0.1	0.00407755
-0.098	0	-0.098	0.00340343
-0.096	0	-0.096	0.00223695
-0.094	0	-0.094	0.000657327
-0.092	0	-0.092	0
-0.09	0	-0.09	0
-0.088	0	-0.088	0
-0.086	0	-0.086	0
-0.084	0	-0.084	0
-0.082	0	-0.082	0
-0.08	0.000588317	-0.08	0
-0.078	0.00446616	-0.078	0.000953524
-0.076	0.0117151	-0.076	0.00856365
-0.074	0.0220683	-0.074	0.0192197
-0.072	0.0352934	-0.072	0.0327116
-0.07	0.0511922	-0.07	0.0488606
-0.068	0.0696009	-0.068	0.067519
-0.066	0.09039	-0.066	0.0885703
-0.064	0.113464	-0.064	0.111929
-0.062	0.138763	-0.062	0.137542
-0.06	0.166259	-0.06	0.165385
-0.058	0.19596	-0.058	0.195466
-0.056	0.227909	-0.056	0.227827
-0.054	0.262182	-0.054	0.262535
-0.052	0.298889	-0.052	0.299695
-0.05	0.338175	-0.05	0.339438
-0.048	0.380219	-0.048	0.38193
-0.046	0.425228	-0.046	0.427364
-0.044	0.473502	-0.044	0.475968
-0.042	0.525328	-0.042	0.528063
-0.04	0.580944	-0.04	0.584092
-0.038	0.640541	-0.038	0.644219
-0.036	0.70426	-0.036	0.708548
-0.034	0.772192	-0.034	0.77714
-0.032	0.844383	-0.032	0.850018
-0.03	0.920825	-0.03	0.927166
-0.028	1.00147	-0.028	1.00853
-0.026	1.0862	-0.026	1.094
-0.024	1.17489	-0.024	1.18345
-0.022	1.26731	-0.022	1.27671
-0.02	1.36323	-0.02	1.37354
-0.018	1.46235	-0.018	1.4737
-0.016	1.56432	-0.016	1.57689
-0.014	1.66882	-0.014	1.68277
-0.012	1.77559	-0.012	1.79097
-0.01	1.88409	-0.01	1.90106
-0.008	1.99376	-0.008	2.01258
-0.006	2.10412	-0.006	2.12502
-0.004	2.21472	-0.004	2.23785
-0.002	2.32513	-0.002	2.3506
0	2.43497	0	2.46287
0.002	2.54391	0.002	2.57427
0.004	2.65164	0.004	2.68448
0.006	2.7579	0.006	2.79323
0.008	2.86247	0.008	2.90027
0.01	2.96516	0.01	3.00544
0.012	3.06583	0.012	3.10859
0.014	3.16437	0.014	3.20963
0.016	3.26071	0.016	3.30852
0.018	3.35482	0.018	3.40526
0.02	3.44671	0.02	3.49991
0.022	3.53644	0.022	3.59257
0.024	3.62408	0.024	3.68338
0.026	3.70977	0.026	3.77253
0.028	3.79367	0.028	3.86027
0.03	3.87626	0.03	3.94688
0.032	3.95813	0.032	4.03279
0.034	4.03944	0.034	4.11858
0.036	4.12039	0.036	4.20444
0.038	4.20116	0.038	4.29052
0.04	4.28194	0.04	4.37699
0.042	4.36294	0.042	4.46401
0.044	4.44436	0.044	4.55177
0.046	4.52642	0.046	4.64047
0.048	4.60934	0.048	4.73031
0.05	4.69336	0.05	4.82149
0.052	4.77869	0.052	4.91425
0.054	4.86559	0.054	5.00881
0.056	4.9543	0.056	5.10542
0.058	5.04508	0.058	5.20432
0.06	5.13819	0.06	5.30579
0.062	5.2339	0.062	5.41009
0.064	5.33249	0.064	5.51751
0.066	5.43423	0.066	5.62832
0.068	5.53941	0.068	5.74285
0.07	5.64833	0.07	5.86139
0.072	5.76129	0.072	5.98427
0.074	5.8786	0.074	6.11181
0.076	6.00057	0.076	6.24437
0.078	6.12734	0.078	6.38228
0.08	6.25898	0.08	6.52591
0.082	6.39564	0.082	6.67562
0.084	6.53745	0.084	6.83181
0.086	6.68454	0.086	6.99479
0.088	6.83702	0.088	7.1646
0.09	6.99499	0.09	7.34133
0.092	7.15856	0.092	7.52512
0.094	7.32781	0.094	7.7161
0.096	7.50282	0.096	7.91437
0.098	7.68367	0.098	8.12005
0.1	7.87041	0.1	8.33323
0.102	8.0631	0.102	8.55401
0.104	8.26178	0.104	8.78245
0.106	8.46648	0.106	9.01863
0.108	8.67725	0.108	9.26262
0.11	8.89408	0.11	9.51445
0.112	9.117	0.112	9.77418
0.114	9.346	0.114	10.0418
0.116	9.58107	0.116	10.3175
0.118	9.8222	0.118	10.601
0.12	10.0694	0.12	10.8926
0.122	10.3225	0.122	11.1921
0.124	10.5815	0.124	11.4996
0.126	10.8459	0.126	11.815
0.128	11.1154	0.128	12.1383
0.13	11.3898	0.13	12.4695
0.132	11.6687	0.132	12.8086
0.134	11.9519	0.134	13.1554
0.136	12.2391	0.136	13.5097
0.138	12.53	0.138	13.8708
0.14	12.8244	0.14	14.2387
0.142	13.1219	0.142	14.6131
0.144	13.4224	0.144	14.9938
0.146	13.7255	0.146	15.3808
0.148	14.0311	0.148	15.7739
0.15	14.3388	0.15	16.1729
0.152	14.6484	0.152	16.5776
0.154	14.9596	0.154	16.9879
0.156	15.2723	0.156	17.4037
0.158	15.5862	0.158	17.8248
0.16	15.901	0.16	18.2511
0.162	16.2166	0.162	18.6823
0.164	16.5326	0.164	19.1185
0.166	16.849	0.166	19.5594
0.168	17.1654	0.168	20.005
0.17	17.4817	0.17	20.4549
0.172	17.7976	0.172	20.9092
0.174	18.113	0.174	21.3678
0.176	18.428	0.176	21.8303
0.178	18.7424	0.178	22.2968
0.18	19.0558	0.18	22.7672
0.182	19.3681	0.182	23.2411
0.184	19.6789	0.184	23.7187
0.186	19.9881	0.186	24.1997
0.188	20.2952	0.188	24.6839
0.19	20.6003	0.19	25.1714
0.192	20.9029	0.192	25.6622
0.194	21.2028	0.194	26.1564
0.196	21.4999	0.196	26.6538
0.198	21.7939	0.198	27.1539
0.2	22.0846	0.2	27.6566
0.202	22.3718	0.202	28.1614
0.204	22.6553	0.204	28.668
0.206	22.9348	0.206	29.1762
0.208	23.2103	0.208	29.6857
0.21	23.4814	0.21	30.1962
0.212	23.7481	0.212	30.7074
0.214	24.0101	0.214	31.2191
0.216	24.2673	0.216	31.731
0.218	24.5196	0.218	32.243
0.22	24.7666	0.22	32.7546
0.222	25.0084	0.222	33.2659
0.224	25.2447	0.224	33.7764
0.226	25.4754	0.226	34.286
0.228	25.7003	0.228	34.7946
0.23	25.9194	0.23	35.3019
0.232	26.1325	0.232	35.8077
0.234	26.3395	0.234	36.312
0.236	26.5403	0.236	36.8144
0.238	26.7347	0.238	37.315
0.24	26.9226	0.24	37.8134
0.242	27.104	0.242	38.3097
0.244	27.2787	0.244	38.8036
0.246	27.4467	0.246	39.2951
0.248	27.6079	0.248	39.784
0.25	27.7622	0.25	40.2703
0.252	27.9095	0.252	40.7539
0.254	28.0497	0.254	41.2346
0.256	28.1835	0.256	41.7124
0.258	28.311	0.258	42.1873
0.26	28.4322	0.26	42.6592
0.262	28.5472	0.262	43.128
0.264	28.6558	0.264	43.5938
0.266	28.758	0.266	44.0564
0.268	28.8538	0.268	44.5159
0.27	28.9432	0.27	44.9723
0.272	29.0262	0.272	45.4254
0.274	29.1028	0.274	45.8751
0.276	29.1729	0.276	46.3213
0.278	29.2366	0.278	46.7639
0.28	29.294	0.28	47.2027
0.282	29.3449	0.282	47.6376
0.284	29.3895	0.284	48.0685
0.286	29.4278	0.286	48.4953
0.288	29.4598	0.288	48.9178
0.29	29.4856	0.29	49.336
0.292	29.5052	0.292	49.7497
0.294	29.5187	0.294	50.1588
0.296	29.5261	0.296	50.5633
0.298	29.5276	0.298	50.9629
0.3	29.5231	0.3	51.3577
0.302	29.5129	0.302	51.7475
0.304	29.4969	0.304	52.1322
0.306	29.4753	0.306	52.5117
0.308	29.4481	0.308	52.886
0.31	29.4155	0.31	53.2548
0.312	29.3776	0.312	53.6183
0.314	29.3345	0.314	53.9762
0.316	29.2864	0.316	54.3285
0.318	29.2333	0.318	54.6751
0.32	29.1755	0.32	55.016
0.322	29.113	0.322	55.351
0.324	29.046	0.324	55.6801
0.326	28.9747	0.326	56.0032
0.328	28.8992	0.328	56.3202
0.33	28.8197	0.33	56.6311
0.332	28.7364	0.332	56.9359
0.334	28.6495	0.334	57.2344
0.336	28.5591	0.336	57.5266
0.338	28.4655	0.338	57.8124
0.34	28.369	0.34	58.0918
0.342	28.2696	0.342	58.3648
0.344	28.1674	0.344	58.6312
0.346	28.0624	0.346	58.8911
0.348	27.9547	0.348	59.1445
0.35	27.8441	0.35	59.3924
0.352	27.7308	0.352	59.6351
0.354	27.6148	0.354	59.8725
0.356	27.496	0.356	60.1045
0.358	27.3746	0.358	60.3312
0.36	27.2506	0.36	60.5524
0.362	27.1241	0.362	60.7681
0.364	26.995	0.364	60.9783
0.366	26.8634	0.366	61.1829
0.368	26.7294	0.368	61.382
0.37	26.5931	0.37	61.5754
0.372	26.4545	0.372	61.7632
0.374	26.3137	0.374	61.9453
0.376	26.1708	0.376	62.1217
0.378	26.0258	0.378	62.2925
0.38	25.8789	0.38	62.4574
0.382	25.7301	0.382	62.6167
0.384	25.5795	0.384	62.7701
0.386	25.4272	0.386	62.9179
0.388	25.2734	0.388	63.0598
0.39	25.1181	0.39	63.196
0.392	24.9615	0.392	63.3264
0.394	24.8036	0.394	63.451
0.396	24.6446	0.396	63.5699
0.398	24.4846	0.398	63.683
0.4	24.3237	0.4	63.7904
0.402	24.1621	0.402	63.892
0.404	24	0.404	63.988
0.406	23.8374	0.406	64.0782
0.408	23.6745	0.408	64.1627
0.41	23.5115	0.41	64.2417
0.412	23.3484	0.412	64.3149
0.414	23.1856	0.414	64.3826
0.416	23.0231	0.416	64.4448
0.418	22.8611	0.418	64.5014
0.42	22.6999	0.42	64.5525
0.422	22.5394	0.422	64.5982
0.424	22.3794	0.424	64.6385
0.426	22.2197	0.426	64.6734
0.428	22.0603	0.428	64.703
0.43	21.9012	0.43	64.7274
0.432	21.7424	0.432	64.7466
0.434	21.5841	0.434	64.7607
0.436	21.4261	0.436	64.7696
0.438	21.2685	0.438	64.7736
0.44	21.1114	0.44	64.7726
0.442	20.9547	0.442	64.7667
0.444	20.7985	0.444	64.756
0.446	20.6427	0.446	64.7406
0.448	20.4875	0.448	64.7207
0.45	20.3329	0.45	64.6967
0.452	20.1788	0.452	64.6686
0.454	20.0253	0.454	64.6363
0.456	19.8724	0.456	64.5999
0.458	19.7202	0.458	64.5592
0.46	19.5686	0.46	64.5144
0.462	19.4177	0.462	64.4654
0.464	19.2675	0.464	64.4122
0.466	19.1181	0.466	64.3548
0.468	18.9694	0.468	64.2933
0.47	18.8215	0.47	64.2276
0.472	18.6744	0.472	64.1577
0.474	18.5281	0.474	64.0837
0.476	18.3828	0.476	64.0055
0.478	18.2382	0.478	63.9232
0.48	18.0947	0.48	63.8369
0.482	17.952	0.482	63.7465
0.484	17.8103	0.484	63.6521
0.486	17.6697	0.486	63.5537
0.488	17.53	0.488	63.4513
0.49	17.3914	0.49	63.345
0.492	17.2539	0.492	63.2348
0.494	17.1175	0.494	63.1208
0.496	16.9822	0.496	63.0031
0.498	16.8481	0.498	62.8816
0.5	16.7151	0.5	62.7564
0.502	16.5834	0.502	62.6276
0.504	16.4528	0.504	62.4952
0.506	16.3235	0.506	62.3594
0.508	16.1952	0.508	62.2201
0.51	16.0682	0.51	62.0775
0.512	15.9422	0.512	61.9316
0.514	15.8174	0.514	61.7824
0.516	15.6937	0.516	61.6302
0.518	15.5712	0.518	61.4749
0.52	15.4497	0.52	61.3166
0.522	15.3294	0.522	61.1555
0.524	15.2101	0.524	60.9916
0.526	15.0919	0.526	60.825
0.528	14.9748	0.528	60.6558
0.53	14.8588	0.53	60.4841
0.532	14.7438	0.532	60.31
0.534	14.6299	0.534	60.1337
0.536	14.517	0.536	59.9552
0.538	14.4052	0.538	59.7746
0.54	14.2944	0.54	59.5921
0.542	14.1847	0.542	59.4077
0.544	14.0759	0.544	59.2217
0.546	13.9682	0.546	59.034
0.548	13.8615	0.548	58.8438
0.55	13.7559	0.55	58.6508
0.552	13.6512	0.552	58.4552
0.554	13.5475	0.554	58.2571
0.556	13.4448	0.556	58.0565
0.558	13.3431	0.558	57.8536
0.56	13.2424	0.56	57.6485
0.562	13.1427	0.562	57.4411
0.564	13.044	0.564	57.2318
0.566	12.9462	0.566	57.0204
0.568	12.8494	0.568	56.8071
0.57	12.7536	0.57	56.592
0.572	12.6587	0.572	56.3751
0.574	12.5649	0.574	56.1566
0.576	12.4719	0.576	55.9364
0.578	12.38	0.578	55.7146
0.58	12.289	0.58	55.4914
0.582	12.199	0.582	55.2667
0.584	12.1099	0.584	55.0406
0.586	12.0217	0.586	54.8132
0.588	11.9346	0.588	54.5846
0.59	11.8484	0.59	54.3547
0.592	11.7634	0.592	54.1236
0.594	11.6795	0.594	53.8914
0.596	11.5966	0.596	53.6581
0.598	11.5148	0.598	53.4237
0.6	11.434	0.6	53.1883
0.602	11.3541	0.602	52.9518
0.604	11.2751	0.604	52.7144
0.606	11.197	0.606	52.4761
0.608	11.1198	0.608	52.2368
0.61	11.0434	0.61	51.9966
0.612	10.9678	0.612	51.7555
0.614	10.8929	0.614	51.5136
0.616	10.8189	0.616	51.2707
0.618	10.7455	0.618	51.027
0.62	10.6728	0.62	50.7825
0.622	10.6008	0.622	50.5371
0.624	10.5294	0.624	50.2908
0.626	10.4586	0.626	50.0437
0.628	10.3885	0.628	49.7957
0.63	10.3189	0.63	49.5467
0.632	10.25	0.632	49.2968
0.634	10.1815	0.634	49.0461
0.636	10.1137	0.636	48.7945
0.638	10.0463	0.638	48.5421
0.64	9.97947	0.64	48.289
0.642	9.91314	0.642	48.0353
0.644	9.84731	0.644	47.7809
0.646	9.78197	0.646	47.5261
0.648	9.71711	0.648	47.2707
0.65	9.65272	0.65	47.0148
0.652	9.58881	0.652	46.7585
0.654	9.52536	0.654	46.5019
0.656	9.46238	0.656	46.2449
0.658	9.39987	0.658	45.9877
0.66	9.33782	0.66	45.7303
0.662	9.27624	0.662	45.4726
0.664	9.21512	0.664	45.2148
0.666	9.15448	0.666	44.9568
0.668	9.09432	0.668	44.6988
0.67	9.03465	0.67	44.4407
0.672	8.97546	0.672	44.1826
0.674	8.91678	0.674	43.9246
0.676	8.85862	0.676	43.6665
0.678	8.80097	0.678	43.4085
0.68	8.74386	0.68	43.1507
0.682	8.6873	0.682	42.8929
0.684	8.63131	0.684	42.6353
0.686	8.57589	0.686	42.3778
0.688	8.52108	0.688	42.1206
0.69	8.46688	0.69	41.8635
0.692	8.41332	0.692	41.6067
0.694	8.36044	0.694	41.3501
0.696	8.30846	0.696	41.0938
0.698	8.25733	0.698	40.8377
0.7	8.20696	0.7	40.5819
0.702	8.15728	0.702	40.3264
0.704	8.10822	0.704	40.0712
0.706	8.05969	0.706	39.8164
0.708	8.01162	0.708	39.5618
0.71	7.96397	0.71	39.3075
0.712	7.91667	0.712	39.0534
0.714	7.86966	0.714	38.7987
0.716	7.82291	0.716	38.5434
0.718	7.77636	0.718	38.2879
0.72	7.72998	0.72	38.0321
0.722	7.68373	0.722	37.7762
0.724	7.63759	0.724	37.5203
0.726	7.59153	0.726	37.2646
0.728	7.54554	0.728	37.009
0.73	7.49959	0.73	36.7538
0.732	7.45369	0.732	36.499
0.734	7.40781	0.734	36.2447
0.736	7.36198	0.736	35.9909
0.738	7.31618	0.738	35.7378
0.74	7.27043	0.74	35.4855
0.742	7.22475	0.742	35.2339
0.744	7.17915	0.744	34.9832
0.746	7.13366	0.746	34.7334
0.748	7.0883	0.748	34.4846
0.75	7.04311	0.75	34.2367
0.752	6.99814	0.752	33.9899
0.754	6.95341	0.754	33.7442
0.756	6.90899	0.756	33.4996
0.758	6.86492	0.758	33.2561
0.76	6.82126	0.76	33.0137
0.762	6.77808	0.762	32.7725
0.764	6.73543	0.764	32.5324
0.766	6.6934	0.766	32.2935
0.768	6.65206	0.768	32.0558
0.77	6.61124	0.77	31.8192
0.772	6.57077	0.772	31.5837
0.774	6.53064	0.774	31.3493
0.776	6.49084	0.776	31.116
0.778	6.45135	0.778	30.8837
0.78	6.41216	0.78	30.6525
0.782	6.37325	0.782	30.4222
0.784	6.3346	0.784	30.1928
0.786	6.29621	0.786	29.9643
0.788	6.25806	0.788	29.7365
0.79	6.22014	0.79	29.5095
0.792	6.18243	0.792	29.2832
0.794	6.14493	0.794	29.0575
0.796	6.10761	0.796	28.8323
0.798	6.07048	0.798	28.6075
0.8	6.03352	0.8	28.383
0.802	5.99671	0.802	28.1588
0.804	5.96006	0.804	27.9347
0.806	5.92354	0.806	27.7106
0.808	5.88715	0.808	27.4863
0.81	5.85088	0.81	27.2618
0.812	5.81473	0.812	27.0372
0.814	5.77868	0.814	26.8126
0.816	5.74273	0.816	26.588
0.818	5.70686	0.818	26.3637
0.82	5.67108	0.82	26.1398
0.822	5.63538	0.822	25.9162
0.824	5.59974	0.824	25.6932
0.826	5.56417	0.826	25.4708
0.828	5.52866	0.828	25.2492
0.83	5.4932	0.83	25.0282
0.832	5.4578	0.832	24.8082
0.834	5.42243	0.834	24.5891
0.836	5.38712	0.836	24.371
0.838	5.35195	0.838	24.1539
0.84	5.31693	0.84	23.938
0.842	5.28207	0.842	23.7233
0.844	5.24735	0.844	23.5097
0.846	5.21276	0.846	23.2974
0.848	5.17829	0.848	23.0865
0.85	5.14394	0.85	22.8768
0.852	5.1097	0.852	22.6685
0.854	5.07556	0.854	22.4617
0.856	5.04152	0.856	22.2562
0.858	5.00757	0.858	22.0521
0.86	4.97371	0.86	21.8495
0.862	4.93993	0.862	21.6483
0.864	4.90623	0.864	21.4485
0.866	4.8726	0.866	21.2501
0.868	4.83904	0.868	21.0532
0.87	4.80556	0.87	20.8577
0.872	4.77214	0.872	20.6635
0.874	4.73879	0.874	20.4707
0.876	4.7055	0.876	20.2793
0.878	4.67229	0.878	20.0891
0.88	4.63914	0.88	19.9002
0.882	4.60606	0.882	19.7125
0.884	4.57305	0.884	19.5259
0.886	4.54011	0.886	19.3405
0.888	4.50725	0.888	19.1561
0.89	4.47447	0.89	18.9727
0.892	4.44177	0.892	18.7903
0.894	4.40916	0.894	18.6086
0.896	4.37664	0.896	18.4275
0.898	4.34422	0.898	18.2467
0.9	4.31191	0.9	18.0663
0.902	4.2797	0.902	17.8862
0.904	4.24762	0.904	17.7065
0.906	4.21566	0.906	17.5271
0.908	4.18384	0.908	17.3483
0.91	4.15209	0.91	17.1698
0.912	4.12014	0.912	16.9919
0.914	4.08803	0.914	16.8144
0.916	4.05579	0.916	16.6375
0.918	4.02346	0.918	16.4611
0.92	3.99106	0.92	16.2854
0.922	3.95864	0.922	16.1102
0.924	3.92623	0.924	15.9358
0.926	3.89385	0.926	15.762
0.928	3.86152	0.928	15.589
0.93	3.82927	0.93	15.4167
0.932	3.79713	0.932	15.2453
0.934	3.7651	0.934	15.0746
0.936	3.73321	0.936	14.9049
0.938	3.70147	0.938	14.7362
0.94	3.6699	0.94	14.5683
0.942	3.63849	0.942	14.4016
0.944	3.60727	0.944	14.2359
0.946	3.57624	0.946	14.0713
0.948	3.54539	0.948	13.9078
0.95	3.51474	0.95	13.7456
0.952	3.48428	0.952	13.5846
0.954	3.454	0.954	13.425
0.956	3.4239	0.956	13.2667
0.958	3.39398	0.958	13.1099
0.96	3.36421	0.96	12.9545
0.962	3.3346	0.962	12.8007
0.964	3.30513	0.964	12.6483
0.966	3.27578	0.966	12.4969
0.968	3.24652	0.968	12.3465
0.97	3.21735	0.97	12.1971
0.972	3.18823	0.972	12.0486
0.974	3.15915	0.974	11.901
0.976	3.13007	0.976	11.7543
0.978	3.10096	0.978	11.6083
0.98	3.07179	0.98	11.4632
0.982	3.04253	0.982	11.3189
0.984	3.01315	0.984	11.1754
0.986	2.98363	0.986	11.0326
0.988	2.95398	0.988	10.8905
0.99	2.9242	0.99	10.7492
0.992	2.8943	0.992	10.6085
0.994	2.86429	0.994	10.4686
0.996	2.83416	0.996	10.3293
0.998	2.80393	0.998	10.1907
1	2.77361	1	10.0528
1.002	2.74319	1.002	9.91551
1.004	2.7127	1.004	9.77893
1.006	2.68214	1.006	9.64302
1.008	2.65153	1.008	9.50779
1.01	2.62087	1.01	9.37324
1.012	2.59017	1.012	9.23938
1.014	2.55946	1.014	9.10622
1.016	2.52874	1.016	8.97378
1.018	2.49803	1.018	8.84206
1.02	2.46735	1.02	8.71109
1.022	2.4367	1.022	8.58088
1.024	2.40612	1.024	8.45146
1.026	2.37561	1.026	8.32284
1.028	2.3452	1.028	8.19506
1.03	2.3149	1.03	8.06813
1.032	2.28474	1.032	7.9422
[truncated: 505 more rows]

## Sheet: B2
_excitatory depressing model_x	_excitatory depressing model_y	_non dynamical synapse_x	_non dynamical synapse_y
-2.722	0	-2.722	0
-2.72	0	-2.72	0
-2.718	0	-2.718	0
-2.716	0	-2.716	0
-2.714	0	-2.714	0
-2.712	0	-2.712	0
-2.71	0	-2.71	0
-2.708	0	-2.708	0
-2.706	0	-2.706	0
-2.704	0	-2.704	0
-2.702	0	-2.702	0
-2.7	0	-2.7	0
-2.698	0	-2.698	0
-2.696	0	-2.696	0
-2.694	0	-2.694	0
-2.692	0	-2.692	0
-2.69	0	-2.69	0
-2.688	0	-2.688	0
-2.686	0	-2.686	0
-2.684	0	-2.684	0
-2.682	0	-2.682	0
-2.68	0	-2.68	0
-2.678	0	-2.678	0
-2.676	0	-2.676	0
-2.674	0	-2.674	0
-2.672	0	-2.672	0
-2.67	0	-2.67	0
-2.668	0	-2.668	0
-2.666	0	-2.666	0
-2.664	0	-2.664	0
-2.662	0	-2.662	0
-2.66	0	-2.66	0
-2.658	0	-2.658	0
-2.656	0	-2.656	0
-2.654	0	-2.654	0
-2.652	0	-2.652	0
-2.65	0	-2.65	0
-2.648	0	-2.648	0
-2.646	0	-2.646	0
-2.644	0	-2.644	0
-2.642	0	-2.642	0
-2.64	0	-2.64	0
-2.638	0	-2.638	0
-2.636	0	-2.636	0
-2.634	0	-2.634	0
-2.632	0	-2.632	0
-2.63	0	-2.63	0
-2.628	0	-2.628	0
-2.626	0	-2.626	0
-2.624	0	-2.624	0
-2.622	0	-2.622	0
-2.62	0	-2.62	0
-2.618	0	-2.618	0
-2.616	0	-2.616	0
-2.614	0	-2.614	0
-2.612	0	-2.612	0
-2.61	0	-2.61	0
-2.608	0	-2.608	0
-2.606	0	-2.606	0
-2.604	0	-2.604	0
-2.602	0	-2.602	0
-2.6	0	-2.6	0
-2.598	0	-2.598	0
-2.596	0	-2.596	0
-2.594	0	-2.594	0
-2.592	0	-2.592	0
-2.59	0	-2.59	0
-2.588	0	-2.588	0
-2.586	0	-2.586	0
-2.584	0	-2.584	0
-2.582	0	-2.582	0
-2.58	0	-2.58	0
-2.578	0	-2.578	0
-2.576	0	-2.576	0
-2.574	0	-2.574	0
-2.572	0	-2.572	0
-2.57	0	-2.57	0
-2.568	0	-2.568	0
-2.566	0	-2.566	0
-2.564	0	-2.564	0
-2.562	0	-2.562	0
-2.56	0	-2.56	0
-2.558	0	-2.558	0
-2.556	0	-2.556	0
-2.554	0	-2.554	0
-2.552	0	-2.552	0
-2.55	0	-2.55	0
-2.548	0	-2.548	0
-2.546	0	-2.546	0
-2.544	0	-2.544	0
-2.542	0	-2.542	0
-2.54	0	-2.54	0
-2.538	0	-2.538	0
-2.536	0	-2.536	0
-2.534	0	-2.534	0
-2.532	0	-2.532	0
-2.53	0	-2.53	0
-2.528	0	-2.528	0
-2.526	0	-2.526	0
-2.524	0	-2.524	0
-2.522	0	-2.522	0
-2.52	0	-2.52	0
-2.518	0	-2.518	0
-2.516	0	-2.516	0
-2.514	0	-2.514	0
-2.512	0	-2.512	0
-2.51	0	-2.51	0
-2.508	0	-2.508	0
-2.506	0	-2.506	0
-2.504	0	-2.504	0
-2.502	0	-2.502	0
-2.5	0	-2.5	0
-2.498	0	-2.498	0
-2.496	0	-2.496	0
-2.494	0	-2.494	0
-2.492	0	-2.492	0
-2.49	0	-2.49	0
-2.488	0	-2.488	0
-2.486	0	-2.486	0
-2.484	0	-2.484	0
-2.482	0	-2.482	0
-2.48	0	-2.48	0
-2.478	0	-2.478	0
-2.476	0	-2.476	0
-2.474	0	-2.474	0
-2.472	0	-2.472	0
-2.47	0	-2.47	0
-2.468	0	-2.468	0
-2.466	0	-2.466	0
-2.464	0	-2.464	0
-2.462	0	-2.462	0
-2.46	0	-2.46	0
-2.458	0	-2.458	0
-2.456	0	-2.456	0
-2.454	0	-2.454	0
-2.452	0	-2.452	0
-2.45	0	-2.45	0
-2.448	0	-2.448	0
-2.446	0	-2.446	0
-2.444	0	-2.444	0
-2.442	0	-2.442	0
-2.44	0	-2.44	0
-2.438	0	-2.438	0
-2.436	0	-2.436	0
-2.434	0	-2.434	0
-2.432	0	-2.432	0
-2.43	0	-2.43	0
-2.428	0	-2.428	0
-2.426	0	-2.426	0
-2.424	0	-2.424	0
-2.422	0	-2.422	0
-2.42	0	-2.42	0
-2.418	0	-2.418	0
-2.416	0	-2.416	0
-2.414	0	-2.414	0
-2.412	0	-2.412	0
-2.41	0	-2.41	0
-2.408	0	-2.408	0
-2.406	0	-2.406	0
-2.404	0	-2.404	0
-2.402	0	-2.402	0
-2.4	0	-2.4	0
-2.398	0	-2.398	0
-2.396	0	-2.396	0
-2.394	0	-2.394	0
-2.392	0	-2.392	0
-2.39	0	-2.39	0
-2.388	0	-2.388	0
-2.386	0	-2.386	0
-2.384	0	-2.384	0
-2.382	0	-2.382	0
-2.38	0	-2.38	0
-2.378	0	-2.378	0
-2.376	0	-2.376	0
-2.374	0	-2.374	0
-2.372	0	-2.372	0
-2.37	0	-2.37	0
-2.368	0	-2.368	0
-2.366	0	-2.366	0
-2.364	0	-2.364	0
-2.362	0	-2.362	0
-2.36	0	-2.36	0
-2.358	0	-2.358	0
-2.356	0	-2.356	0
-2.354	0	-2.354	0
-2.352	0	-2.352	0
-2.35	0	-2.35	0
-2.348	0	-2.348	0
-2.346	0	-2.346	0
-2.344	0	-2.344	0
-2.342	0	-2.342	0
-2.34	0	-2.34	0
-2.338	0	-2.338	0
-2.336	0	-2.336	0
-2.334	0	-2.334	0
-2.332	0	-2.332	0
-2.33	0	-2.33	0
-2.328	0	-2.328	0
-2.326	0	-2.326	0
-2.324	0	-2.324	0
-2.322	0	-2.322	0
-2.32	0	-2.32	0
-2.318	0	-2.318	0
-2.316	0	-2.316	0
-2.314	0	-2.314	0
-2.312	0	-2.312	0
-2.31	0	-2.31	0
-2.308	0	-2.308	0
-2.306	0	-2.306	0
-2.304	0	-2.304	0
-2.302	0	-2.302	0
-2.3	0	-2.3	0
-2.298	0	-2.298	0
-2.296	0	-2.296	0
-2.294	0	-2.294	0
-2.292	0	-2.292	0
-2.29	0	-2.29	0
-2.288	0	-2.288	0
-2.286	0	-2.286	0
-2.284	0	-2.284	0
-2.282	0	-2.282	0
-2.28	0	-2.28	0
-2.278	0	-2.278	0
-2.276	0	-2.276	0
-2.274	0	-2.274	0
-2.272	0	-2.272	0
-2.27	0	-2.27	0
-2.268	0	-2.268	0
-2.266	0	-2.266	0
-2.264	0	-2.264	0
-2.262	0	-2.262	0
-2.26	0	-2.26	0
-2.258	0	-2.258	0
-2.256	0	-2.256	0
-2.254	0	-2.254	0
-2.252	0	-2.252	0
-2.25	0	-2.25	0
-2.248	0	-2.248	0
-2.246	0	-2.246	0
-2.244	0	-2.244	0
-2.242	0	-2.242	0
-2.24	0	-2.24	0
-2.238	0	-2.238	0
-2.236	0	-2.236	0
-2.234	0	-2.234	0
-2.232	0	-2.232	0
-2.23	0	-2.23	0
-2.228	0	-2.228	0
-2.226	0	-2.226	0
-2.224	0	-2.224	0
-2.222	0	-2.222	0
-2.22	0	-2.22	0
-2.218	0	-2.218	0
-2.216	0	-2.216	0
-2.214	0	-2.214	0
-2.212	0	-2.212	0
-2.21	0	-2.21	0
-2.208	0	-2.208	0
-2.206	0	-2.206	0
-2.204	0	-2.204	0
-2.202	0	-2.202	0
-2.2	0	-2.2	0
-2.198	0	-2.198	0
-2.196	0	-2.196	0
-2.194	0	-2.194	0
-2.192	0	-2.192	0
-2.19	0	-2.19	0
-2.188	0	-2.188	0
-2.186	0	-2.186	0
-2.184	0	-2.184	0
-2.182	0	-2.182	0
-2.18	0	-2.18	0
-2.178	0	-2.178	0
-2.176	0	-2.176	0
-2.174	0	-2.174	0
-2.172	0	-2.172	0
-2.17	0	-2.17	0
-2.168	0	-2.168	0
-2.166	0	-2.166	0
-2.164	0	-2.164	0
-2.162	0	-2.162	0
-2.16	0	-2.16	0
-2.158	0	-2.158	0
-2.156	0	-2.156	0
-2.154	0	-2.154	0
-2.152	0	-2.152	0
-2.15	0	-2.15	0
-2.148	0	-2.148	0
-2.146	0	-2.146	0
-2.144	0	-2.144	0
-2.142	0	-2.142	0
-2.14	0	-2.14	0
-2.138	0	-2.138	0
-2.136	0	-2.136	0
-2.134	0	-2.134	0
-2.132	0	-2.132	0
-2.13	0	-2.13	0
-2.128	0	-2.128	0
-2.126	0	-2.126	0
-2.124	0	-2.124	0
-2.122	0	-2.122	0
-2.12	0	-2.12	0
-2.118	0	-2.118	0
-2.116	0	-2.116	0
-2.114	0	-2.114	0
-2.112	0	-2.112	0
-2.11	0	-2.11	0
-2.108	0	-2.108	0
-2.106	0	-2.106	0
-2.104	0	-2.104	0
-2.102	0	-2.102	0
-2.1	0	-2.1	0
-2.098	0	-2.098	0
-2.096	0	-2.096	0
-2.094	0	-2.094	0
-2.092	0	-2.092	0
-2.09	0	-2.09	0
-2.088	0	-2.088	0
-2.086	0	-2.086	0
-2.084	0	-2.084	0
-2.082	0	-2.082	0
-2.08	0	-2.08	0
-2.078	0	-2.078	0
-2.076	0	-2.076	0
-2.074	0	-2.074	0
-2.072	0	-2.072	0
-2.07	0	-2.07	0
-2.068	0	-2.068	0
-2.066	0	-2.066	0
-2.064	0	-2.064	0
-2.062	0	-2.062	0
-2.06	0	-2.06	0
-2.058	0	-2.058	0
-2.056	0	-2.056	0
-2.054	0	-2.054	0
-2.052	0	-2.052	0
-2.05	0	-2.05	0
-2.048	0	-2.048	0
-2.046	0	-2.046	0
-2.044	0	-2.044	0
-2.042	0	-2.042	0
-2.04	0	-2.04	0
-2.038	0	-2.038	0
-2.036	0	-2.036	0
-2.034	0	-2.034	0
-2.032	0	-2.032	0
-2.03	0	-2.03	0
-2.028	0	-2.028	0
-2.026	0	-2.026	0
-2.024	0	-2.024	0
-2.022	0	-2.022	0
-2.02	0	-2.02	0
-2.018	0	-2.018	0
-2.016	0	-2.016	0
-2.014	0	-2.014	0
-2.012	0	-2.012	0
-2.01	0	-2.01	0
-2.008	0	-2.008	0
-2.006	0	-2.006	0
-2.004	0	-2.004	0
-2.002	0	-2.002	0
-2	0	-2	0
-1.998	0	-1.998	0
-1.996	0	-1.996	0
-1.994	0	-1.994	0
-1.992	0	-1.992	0
-1.99	0	-1.99	0
-1.988	0	-1.988	0
-1.986	0	-1.986	0
-1.984	0	-1.984	0
-1.982	0	-1.982	0
-1.98	0	-1.98	0
-1.978	0	-1.978	0
-1.976	0	-1.976	0
-1.974	0	-1.974	0
-1.972	0	-1.972	0
-1.97	0	-1.97	0
-1.968	0	-1.968	0
-1.966	0	-1.966	0
-1.964	0	-1.964	0
-1.962	0	-1.962	0
-1.96	0	-1.96	0
-1.958	0	-1.958	0
-1.956	0	-1.956	0
-1.954	0	-1.954	0
-1.952	0	-1.952	0
-1.95	0	-1.95	0
-1.948	0	-1.948	0
-1.946	0	-1.946	0
-1.944	0	-1.944	0
-1.942	0	-1.942	0
-1.94	0	-1.94	0
-1.938	0	-1.938	0
-1.936	0	-1.936	0
-1.934	0	-1.934	0
-1.932	0	-1.932	0
-1.93	0	-1.93	0
-1.928	0	-1.928	0
-1.926	0	-1.926	0
-1.924	0	-1.924	0
-1.922	0	-1.922	0
-1.92	0	-1.92	0
-1.918	0	-1.918	0
-1.916	0	-1.916	0
-1.914	0	-1.914	0
-1.912	0	-1.912	0
-1.91	0	-1.91	0
-1.908	0	-1.908	0
-1.906	0	-1.906	0
-1.904	0	-1.904	0
-1.902	0	-1.902	0
-1.9	0	-1.9	0
-1.898	0	-1.898	0
-1.896	0	-1.896	0
-1.894	0	-1.894	0
-1.892	0	-1.892	0
-1.89	0	-1.89	0
-1.888	0	-1.888	0
-1.886	0	-1.886	0
-1.884	0	-1.884	0
-1.882	0	-1.882	0
-1.88	0	-1.88	0
-1.878	0	-1.878	0
-1.876	0	-1.876	0
-1.874	0	-1.874	0
-1.872	0	-1.872	0
-1.87	0	-1.87	0
-1.868	0	-1.868	0
-1.866	0	-1.866	0
-1.864	0	-1.864	0
-1.862	0	-1.862	0
-1.86	0	-1.86	0
-1.858	0	-1.858	0
-1.856	0	-1.856	0
-1.854	0	-1.854	0
-1.852	0	-1.852	0
-1.85	0	-1.85	0
-1.848	0	-1.848	0
-1.846	0	-1.846	0
-1.844	0	-1.844	0
-1.842	0	-1.842	0
-1.84	0	-1.84	0
-1.838	0	-1.838	0
-1.836	0	-1.836	0
-1.834	0	-1.834	0
-1.832	0	-1.832	0
-1.83	0	-1.83	0
-1.828	0	-1.828	0
-1.826	0	-1.826	0
-1.824	0	-1.824	0
-1.822	0	-1.822	0
-1.82	0	-1.82	0
-1.818	0	-1.818	0
-1.816	0	-1.816	0
-1.814	0	-1.814	0
-1.812	0	-1.812	0
-1.81	0	-1.81	0
-1.808	0	-1.808	0
-1.806	0	-1.806	0
-1.804	0	-1.804	0
-1.802	0	-1.802	0
-1.8	0	-1.8	0
-1.798	0	-1.798	0
-1.796	0	-1.796	0
-1.794	0	-1.794	0
-1.792	0	-1.792	0
-1.79	0	-1.79	0
-1.788	0	-1.788	0
-1.786	0	-1.786	0
-1.784	0	-1.784	0
-1.782	0	-1.782	0
-1.78	0	-1.78	0
-1.778	0	-1.778	0
-1.776	0	-1.776	0
-1.774	0	-1.774	0
-1.772	0	-1.772	0
-1.77	0	-1.77	0
-1.768	0	-1.768	0
-1.766	0	-1.766	0
-1.764	0	-1.764	0
-1.762	0	-1.762	0
-1.76	0	-1.76	0
-1.758	0	-1.758	0
-1.756	0	-1.756	0
-1.754	0	-1.754	0
-1.752	0	-1.752	0
-1.75	0	-1.75	0
-1.748	0	-1.748	0
-1.746	0	-1.746	0
-1.744	0	-1.744	0
-1.742	0	-1.742	0
-1.74	0	-1.74	0
-1.738	0	-1.738	0
-1.736	0	-1.736	0
-1.734	0	-1.734	0
-1.732	0	-1.732	0
-1.73	0	-1.73	0
-1.728	0	-1.728	0
-1.726	0	-1.726	0
-1.724	0	-1.724	0
-1.722	0	-1.722	0
-1.72	0	-1.72	0
-1.718	0	-1.718	0
-1.716	0	-1.716	0
-1.714	0	-1.714	0
-1.712	0	-1.712	0
-1.71	0	-1.71	0
-1.708	0	-1.708	0
-1.706	0	-1.706	0
-1.704	0	-1.704	0
-1.702	0	-1.702	0
-1.7	0	-1.7	0
-1.698	0	-1.698	0
-1.696	0	-1.696	0
-1.694	0	-1.694	0
-1.692	0	-1.692	0
-1.69	0	-1.69	0
-1.688	0	-1.688	0
-1.686	0	-1.686	0
-1.684	0	-1.684	0
-1.682	0	-1.682	0
-1.68	0	-1.68	0
-1.678	0	-1.678	0
-1.676	0	-1.676	0
-1.674	0	-1.674	0
-1.672	0	-1.672	0
-1.67	0	-1.67	0
-1.668	0	-1.668	0
-1.666	0	-1.666	0
-1.664	0	-1.664	0
-1.662	0	-1.662	0
-1.66	0	-1.66	0
-1.658	0	-1.658	0
-1.656	0	-1.656	0
-1.654	0	-1.654	0
-1.652	0	-1.652	0
-1.65	0	-1.65	0
-1.648	0	-1.648	0
-1.646	0	-1.646	0
-1.644	0	-1.644	0
-1.642	0	-1.642	0
-1.64	0	-1.64	0
-1.638	0	-1.638	0
-1.636	0	-1.636	0
-1.634	0	-1.634	0
-1.632	0	-1.632	0
-1.63	0	-1.63	0
-1.628	0	-1.628	0
-1.626	0	-1.626	0
-1.624	0	-1.624	0
-1.622	0	-1.622	0
-1.62	0	-1.62	0
-1.618	0	-1.618	0
-1.616	0	-1.616	0
-1.614	0	-1.614	0
-1.612	0	-1.612	0
-1.61	0	-1.61	0
-1.608	0	-1.608	0
-1.606	0	-1.606	0
-1.604	0	-1.604	0
-1.602	0	-1.602	0
-1.6	0	-1.6	0
-1.598	0	-1.598	0
-1.596	0	-1.596	0
-1.594	0	-1.594	0
-1.592	0	-1.592	0
-1.59	0	-1.59	0
-1.588	0	-1.588	0
-1.586	0	-1.586	0
-1.584	0	-1.584	0
-1.582	0	-1.582	0
-1.58	0	-1.58	0
-1.578	0	-1.578	0
-1.576	0	-1.576	0
-1.574	0	-1.574	0
-1.572	0	-1.572	0
-1.57	0	-1.57	0
-1.568	0	-1.568	0
-1.566	0	-1.566	0
-1.564	0	-1.564	0
-1.562	0	-1.562	0
-1.56	0	-1.56	0
-1.558	0	-1.558	0
-1.556	0	-1.556	0
-1.554	0	-1.554	0
-1.552	0	-1.552	0
-1.55	0	-1.55	0
-1.548	0	-1.548	0
-1.546	0	-1.546	0
-1.544	0	-1.544	0
-1.542	0	-1.542	0
-1.54	0	-1.54	0
-1.538	0	-1.538	0
-1.536	0	-1.536	0
-1.534	0	-1.534	0
-1.532	0	-1.532	0
-1.53	0	-1.53	0
-1.528	0	-1.528	0
-1.526	0	-1.526	0
-1.524	0	-1.524	0
-1.522	0	-1.522	0
-1.52	0	-1.52	0
-1.518	0	-1.518	0
-1.516	0	-1.516	0
-1.514	0	-1.514	0
-1.512	0	-1.512	0
-1.51	0	-1.51	0
-1.508	0	-1.508	0
-1.506	0	-1.506	0
-1.504	0	-1.504	0
-1.502	0	-1.502	0
-1.5	0	-1.5	0
-1.498	0	-1.498	0
-1.496	0	-1.496	0
-1.494	0	-1.494	0
-1.492	0	-1.492	0
-1.49	0	-1.49	0
-1.488	0	-1.488	0
-1.486	0	-1.486	0
-1.484	0	-1.484	0
-1.482	0	-1.482	0
-1.48	0	-1.48	0
-1.478	0	-1.478	0
-1.476	0	-1.476	0
-1.474	0	-1.474	0
-1.472	0	-1.472	0
-1.47	0	-1.47	0
-1.468	0	-1.468	0
-1.466	0	-1.466	0
-1.464	0	-1.464	0
-1.462	0	-1.462	0
-1.46	0	-1.46	0
-1.458	0	-1.458	0
-1.456	0	-1.456	0
-1.454	0	-1.454	0
-1.452	0	-1.452	0
-1.45	0	-1.45	0
-1.448	0	-1.448	0
-1.446	0	-1.446	0
-1.444	0	-1.444	0
-1.442	0	-1.442	0
-1.44	0	-1.44	0
-1.438	0	-1.438	0
-1.436	0	-1.436	0
-1.434	0	-1.434	0
-1.432	0	-1.432	0
-1.43	0	-1.43	0
-1.428	0	-1.428	0
-1.426	0	-1.426	0
-1.424	0	-1.424	0
-1.422	0	-1.422	0
-1.42	0	-1.42	0
-1.418	0	-1.418	0
-1.416	0	-1.416	0
-1.414	0	-1.414	0
-1.412	0	-1.412	0
-1.41	0	-1.41	0
-1.408	0	-1.408	0
-1.406	0	-1.406	0
-1.404	0	-1.404	0
-1.402	0	-1.402	0
-1.4	0	-1.4	0
-1.398	0	-1.398	0
-1.396	0	-1.396	0
-1.394	0	-1.394	0
-1.392	0	-1.392	0
-1.39	0	-1.39	0
-1.388	0	-1.388	0
-1.386	0	-1.386	0
-1.384	0	-1.384	0
-1.382	0	-1.382	0
-1.38	0	-1.38	0
-1.378	0	-1.378	0
-1.376	0	-1.376	0
-1.374	0	-1.374	0
-1.372	0	-1.372	0
-1.37	0	-1.37	0
-1.368	0	-1.368	0
-1.366	0	-1.366	0
-1.364	0	-1.364	0
-1.362	0	-1.362	0
-1.36	0	-1.36	0
-1.358	0	-1.358	0
-1.356	0	-1.356	0
-1.354	0	-1.354	0
-1.352	0	-1.352	0
-1.35	0	-1.35	0
-1.348	0	-1.348	0
-1.346	0	-1.346	0
-1.344	0	-1.344	0
-1.342	0	-1.342	0
-1.34	0	-1.34	0
-1.338	0	-1.338	0
-1.336	0	-1.336	0
-1.334	0	-1.334	0
-1.332	0	-1.332	0
-1.33	0	-1.33	0
-1.328	0	-1.328	0
-1.326	0	-1.326	0
-1.324	0	-1.324	0
-1.322	0	-1.322	0
-1.32	0	-1.32	0
-1.318	0	-1.318	0
-1.316	0	-1.316	0
-1.314	0	-1.314	0
-1.312	0	-1.312	0
-1.31	0	-1.31	0
-1.308	0	-1.308	0
-1.306	0	-1.306	0
-1.304	0	-1.304	0
-1.302	0	-1.302	0
-1.3	0	-1.3	0
-1.298	0	-1.298	0
-1.296	0	-1.296	0
-1.294	0	-1.294	0
-1.292	0	-1.292	0
-1.29	0	-1.29	0
-1.288	0	-1.288	0
-1.286	0	-1.286	0
-1.284	0	-1.284	0
-1.282	0	-1.282	0
-1.28	0	-1.28	0
-1.278	0	-1.278	0
-1.276	0	-1.276	0
-1.274	0	-1.274	0
-1.272	0	-1.272	0
-1.27	0	-1.27	0
-1.268	0	-1.268	0
-1.266	0	-1.266	0
-1.264	0	-1.264	0
-1.262	0	-1.262	0
-1.26	0	-1.26	0
-1.258	0	-1.258	0
-1.256	0	-1.256	0
-1.254	0	-1.254	0
-1.252	0	-1.252	0
-1.25	0	-1.25	0
-1.248	0	-1.248	0
-1.246	0	-1.246	0
-1.244	0	-1.244	0
-1.242	0	-1.242	0
-1.24	0	-1.24	0
-1.238	0	-1.238	0
-1.236	0	-1.236	0
-1.234	0	-1.234	0
-1.232	0	-1.232	0
-1.23	0	-1.23	0
-1.228	0	-1.228	0
-1.226	0	-1.226	0
-1.224	0	-1.224	0
-1.222	0	-1.222	0
-1.22	0	-1.22	0
-1.218	0	-1.218	0
-1.216	0	-1.216	0
-1.214	0	-1.214	0
-1.212	0	-1.212	0
-1.21	0	-1.21	0
-1.208	0	-1.208	0
-1.206	0	-1.206	0
-1.204	0	-1.204	0
-1.202	0	-1.202	0
-1.2	0	-1.2	0
-1.198	0	-1.198	0
-1.196	0	-1.196	0
-1.194	0	-1.194	0
-1.192	0	-1.192	0
-1.19	0	-1.19	0
-1.188	0	-1.188	0
-1.186	0	-1.186	0
-1.184	0	-1.184	0
-1.182	0	-1.182	0
-1.18	0	-1.18	0
-1.178	0	-1.178	0
-1.176	0	-1.176	0
-1.174	0	-1.174	0
-1.172	0	-1.172	0
-1.17	0	-1.17	0
-1.168	0	-1.168	0
-1.166	0	-1.166	0
-1.164	0	-1.164	0
-1.162	0	-1.162	0
-1.16	0	-1.16	0
-1.158	0	-1.158	0
-1.156	0	-1.156	0
-1.154	0	-1.154	0
-1.152	0	-1.152	0
-1.15	0	-1.15	0
-1.148	0	-1.148	0
-1.146	0	-1.146	0
-1.144	0	-1.144	0
-1.142	0	-1.142	0
-1.14	0	-1.14	0
-1.138	0	-1.138	0
-1.136	0	-1.136	0
-1.134	0	-1.134	0
-1.132	0	-1.132	0
-1.13	0	-1.13	0
-1.128	0	-1.128	0
-1.126	0	-1.126	0
-1.124	0	-1.124	0
-1.122	0	-1.122	0
-1.12	0	-1.12	0
-1.118	0	-1.118	0
-1.116	0	-1.116	0
-1.114	0	-1.114	0
-1.112	0	-1.112	0
-1.11	0	-1.11	0
-1.108	0	-1.108	0
-1.106	0	-1.106	0
-1.104	0	-1.104	0
-1.102	0	-1.102	0
-1.1	0	-1.1	0
-1.098	0	-1.098	0
-1.096	0	-1.096	0
-1.094	0	-1.094	0
-1.092	0	-1.092	0
-1.09	0	-1.09	0
-1.088	0	-1.088	0
-1.086	0	-1.086	0
-1.084	0	-1.084	0
-1.082	0	-1.082	0
-1.08	0	-1.08	0
-1.078	0	-1.078	0
-1.076	0	-1.076	0
-1.074	0	-1.074	0
-1.072	0	-1.072	0
-1.07	0	-1.07	0
-1.068	0	-1.068	0
-1.066	0	-1.066	0
-1.064	0	-1.064	0
-1.062	0	-1.062	0
-1.06	0	-1.06	0
-1.058	0	-1.058	0
-1.056	0	-1.056	0
-1.054	0	-1.054	0
-1.052	0	-1.052	0
-1.05	0	-1.05	0
-1.048	0	-1.048	0
-1.046	0	-1.046	0
-1.044	0	-1.044	0
-1.042	0	-1.042	0
-1.04	0	-1.04	0
-1.038	0	-1.038	0
-1.036	0	-1.036	0
-1.034	0	-1.034	0
-1.032	0	-1.032	0
-1.03	0	-1.03	0
-1.028	0	-1.028	0
-1.026	0	-1.026	0
-1.024	0	-1.024	0
-1.022	0	-1.022	0
-1.02	0	-1.02	0
-1.018	0	-1.018	0
-1.016	0	-1.016	0
-1.014	0	-1.014	0
-1.012	0	-1.012	0
-1.01	0	-1.01	0
-1.008	0	-1.008	0
-1.006	0	-1.006	0
-1.004	0	-1.004	0
-1.002	0	-1.002	0
-1	0	-1	0
-0.998	0	-0.998	0
-0.996	0	-0.996	0
-0.994	0	-0.994	0
-0.992	0	-0.992	0
-0.99	0	-0.99	0
-0.988	0	-0.988	0
-0.986	0	-0.986	0
-0.984	0	-0.984	0
-0.982	0	-0.982	0
-0.98	0	-0.98	0
-0.978	0	-0.978	0
-0.976	0	-0.976	0
-0.974	0	-0.974	0
-0.972	0	-0.972	0
-0.97	0	-0.97	0
-0.968	0	-0.968	0
-0.966	0	-0.966	0
-0.964	0	-0.964	0
-0.962	0	-0.962	0
-0.96	0	-0.96	0
-0.958	0	-0.958	0
-0.956	0	-0.956	0
-0.954	0	-0.954	0
-0.952	0	-0.952	0
-0.95	0	-0.95	0
-0.948	0	-0.948	0
-0.946	0	-0.946	0
-0.944	0	-0.944	0
-0.942	0	-0.942	0
-0.94	0	-0.94	0
-0.938	0	-0.938	0
-0.936	0	-0.936	0
-0.934	0	-0.934	0
-0.932	0	-0.932	0
-0.93	0	-0.93	0
-0.928	0	-0.928	0
-0.926	0	-0.926	0
-0.924	0	-0.924	0
-0.922	0	-0.922	0
-0.92	0	-0.92	0
-0.918	0	-0.918	0
-0.916	0	-0.916	0
-0.914	0	-0.914	0
-0.912	0	-0.912	0
-0.91	0	-0.91	0
-0.908	0	-0.908	0
-0.906	0	-0.906	0
-0.904	0	-0.904	0
-0.902	0	-0.902	0
-0.9	0	-0.9	0
-0.898	0	-0.898	0
-0.896	0	-0.896	0
-0.894	0	-0.894	0
-0.892	0	-0.892	0
-0.89	0	-0.89	0
-0.888	0	-0.888	0
-0.886	0	-0.886	0
-0.884	0	-0.884	0
-0.882	0	-0.882	0
-0.88	0	-0.88	0
-0.878	0	-0.878	0
-0.876	0	-0.876	0
-0.874	0	-0.874	0
-0.872	0	-0.872	0
-0.87	0	-0.87	0
-0.868	0	-0.868	0
-0.866	0	-0.866	0
-0.864	0	-0.864	0
-0.862	0	-0.862	0
-0.86	0	-0.86	0
-0.858	0	-0.858	0
-0.856	0	-0.856	0
-0.854	0	-0.854	0
-0.852	0	-0.852	0
-0.85	0	-0.85	0
-0.848	0	-0.848	0
-0.846	0	-0.846	0
-0.844	0	-0.844	0
-0.842	0	-0.842	0
-0.84	0	-0.84	0
-0.838	0	-0.838	0
-0.836	0	-0.836	0
-0.834	0	-0.834	0
-0.832	0	-0.832	0
-0.83	0	-0.83	0
-0.828	0	-0.828	0
-0.826	0	-0.826	0
-0.824	0	-0.824	0
-0.822	0	-0.822	0
-0.82	0	-0.82	0
-0.818	0	-0.818	0
-0.816	0	-0.816	0
-0.814	0	-0.814	0
-0.812	0	-0.812	0
-0.81	0	-0.81	0
-0.808	0	-0.808	0
-0.806	0	-0.806	0
-0.804	0	-0.804	0
-0.802	0	-0.802	0
-0.8	0	-0.8	0
-0.798	0	-0.798	0
-0.796	0	-0.796	0
-0.794	0	-0.794	0
-0.792	0	-0.792	0
-0.79	0	-0.79	0
-0.788	0	-0.788	0
-0.786	0	-0.786	0
-0.784	0	-0.784	0
-0.782	0	-0.782	0
-0.78	0	-0.78	0
-0.778	0	-0.778	0
-0.776	0	-0.776	0
-0.774	0	-0.774	0
-0.772	0	-0.772	0
-0.77	0	-0.77	0
-0.768	0	-0.768	0
-0.766	0	-0.766	0
-0.764	0	-0.764	0
-0.762	0	-0.762	0
-0.76	0	-0.76	0
-0.758	0	-0.758	0
-0.756	0	-0.756	0
-0.754	0	-0.754	0
-0.752	0	-0.752	0
-0.75	0	-0.75	0
-0.748	0	-0.748	0
-0.746	0	-0.746	0
-0.744	0	-0.744	0
-0.742	0	-0.742	0
-0.74	0	-0.74	0
-0.738	0	-0.738	0
-0.736	0	-0.736	0
-0.734	0	-0.734	0
-0.732	0	-0.732	0
-0.73	0	-0.73	0
-0.728	0	-0.728	0
-0.726	0	-0.726	0
-0.724	0	-0.724	0
-0.722	0	-0.722	0
-0.72	0	-0.72	0
-0.718	0	-0.718	0
-0.716	0	-0.716	0
-0.714	0	-0.714	0
-0.712	0	-0.712	0
-0.71	0	-0.71	0
-0.708	0	-0.708	0
-0.706	0	-0.706	0
-0.704	0	-0.704	0
-0.702	0	-0.702	0
-0.7	0	-0.7	0
-0.698	0	-0.698	0
-0.696	0	-0.696	0
-0.694	0	-0.694	0
-0.692	0	-0.692	0
-0.69	0	-0.69	0
-0.688	0	-0.688	0
-0.686	0	-0.686	0
-0.684	0	-0.684	0
-0.682	0	-0.682	0
-0.68	0	-0.68	0
-0.678	0	-0.678	0
-0.676	0	-0.676	0
-0.674	0	-0.674	0
-0.672	0	-0.672	0
-0.67	0	-0.67	0
-0.668	0	-0.668	0
-0.666	0	-0.666	0
-0.664	0	-0.664	0
-0.662	0	-0.662	0
-0.66	0	-0.66	0
-0.658	0	-0.658	0
-0.656	0	-0.656	0
-0.654	0	-0.654	0
-0.652	0	-0.652	0
-0.65	0	-0.65	0
-0.648	0	-0.648	0
-0.646	0	-0.646	0
-0.644	0	-0.644	0
-0.642	0	-0.642	0
-0.64	0	-0.64	0
-0.638	0	-0.638	0
-0.636	0	-0.636	0
-0.634	0	-0.634	0
-0.632	0	-0.632	0
-0.63	0	-0.63	0
-0.628	0	-0.628	0
-0.626	0	-0.626	0
-0.624	0	-0.624	0
-0.622	0	-0.622	0
-0.62	0	-0.62	0
-0.618	0	-0.618	0
-0.616	0	-0.616	0
-0.614	0	-0.614	0
-0.612	0	-0.612	0
-0.61	0	-0.61	0
-0.608	0	-0.608	0
-0.606	0	-0.606	0
-0.604	0	-0.604	0
-0.602	0	-0.602	0
-0.6	0	-0.6	0
-0.598	0	-0.598	0
-0.596	0	-0.596	0
-0.594	0	-0.594	0
-0.592	0	-0.592	0
-0.59	0	-0.59	0
-0.588	0	-0.588	0
-0.586	0	-0.586	0
-0.584	0	-0.584	0
-0.582	0	-0.582	0
-0.58	0	-0.58	0
-0.578	0	-0.578	0
-0.576	0	-0.576	0
-0.574	0	-0.574	0
-0.572	0	-0.572	0
-0.57	0	-0.57	0
-0.568	0	-0.568	0
-0.566	0	-0.566	0
-0.564	0	-0.564	0
-0.562	0	-0.562	0
-0.56	0	-0.56	0
-0.558	0	-0.558	0
-0.556	0	-0.556	0
-0.554	0	-0.554	0
-0.552	0	-0.552	0
-0.55	0	-0.55	0
-0.548	0	-0.548	0
-0.546	0	-0.546	0
-0.544	0	-0.544	0
-0.542	0	-0.542	0
-0.54	0	-0.54	0
-0.538	0	-0.538	0
-0.536	0	-0.536	0
-0.534	0	-0.534	0
-0.532	0	-0.532	0
-0.53	0	-0.53	0
-0.528	0	-0.528	0
-0.526	0	-0.526	0
-0.524	0	-0.524	0
-0.522	0	-0.522	0
-0.52	0	-0.52	0
-0.518	0	-0.518	0
-0.516	0	-0.516	0
-0.514	0	-0.514	0
-0.512	0	-0.512	0
-0.51	0	-0.51	0
-0.508	0	-0.508	0
-0.506	0	-0.506	0
-0.504	0	-0.504	0
-0.502	0	-0.502	0
-0.5	0	-0.5	0
-0.498	0	-0.498	0
-0.496	0	-0.496	0
-0.494	0	-0.494	0
-0.492	0	-0.492	0
-0.49	0	-0.49	0
-0.488	0	-0.488	0
-0.486	0	-0.486	0
-0.484	0	-0.484	0
-0.482	0	-0.482	0
-0.48	0	-0.48	0
-0.478	0	-0.478	0
-0.476	0	-0.476	0
-0.474	0	-0.474	0
-0.472	0	-0.472	0
-0.47	0	-0.47	0
-0.468	0	-0.468	0
-0.466	0	-0.466	0
-0.464	0	-0.464	0
-0.462	0	-0.462	0
-0.46	0	-0.46	0
-0.458	0	-0.458	0
-0.456	0	-0.456	0
-0.454	0	-0.454	0
-0.452	0	-0.452	0
-0.45	0	-0.45	0
-0.448	0	-0.448	0
-0.446	0	-0.446	0
-0.444	0	-0.444	0
-0.442	0	-0.442	0
-0.44	0	-0.44	0
-0.438	0	-0.438	0
-0.436	0	-0.436	0
-0.434	0	-0.434	0
-0.432	0	-0.432	0
-0.43	0	-0.43	0
-0.428	0	-0.428	0
-0.426	0	-0.426	0
-0.424	0	-0.424	0
-0.422	0	-0.422	0
-0.42	0	-0.42	0
-0.418	0	-0.418	0
-0.416	0	-0.416	0
-0.414	0	-0.414	0
-0.412	0	-0.412	0
-0.41	0	-0.41	0
-0.408	0	-0.408	0
-0.406	0	-0.406	0
-0.404	0	-0.404	0
-0.402	0	-0.402	0
-0.4	0	-0.4	0
-0.398	0	-0.398	0
-0.396	0	-0.396	0
-0.394	0	-0.394	0
-0.392	0	-0.392	0
-0.39	0	-0.39	0
-0.388	0	-0.388	0
-0.386	0	-0.386	0
-0.384	0	-0.384	0
-0.382	0	-0.382	0
-0.38	0	-0.38	0
-0.378	0	-0.378	0
-0.376	0	-0.376	0
-0.374	0	-0.374	0
-0.372	0	-0.372	0
-0.37	0	-0.37	0
-0.368	0	-0.368	0
-0.366	0	-0.366	0
-0.364	0	-0.364	0
-0.362	0	-0.362	0
-0.36	0	-0.36	0
-0.358	0	-0.358	0
-0.356	0	-0.356	0
-0.354	0	-0.354	0
-0.352	0	-0.352	0
-0.35	0	-0.35	0
-0.348	0	-0.348	0
-0.346	0	-0.346	0
-0.344	0	-0.344	0
-0.342	0	-0.342	0
-0.34	0	-0.34	0
-0.338	0	-0.338	0
-0.336	0	-0.336	0
-0.334	0	-0.334	0
-0.332	0	-0.332	0
-0.33	0	-0.33	0
-0.328	0	-0.328	0
-0.326	0	-0.326	0
-0.324	0	-0.324	0
-0.322	0	-0.322	0
-0.32	0	-0.32	0
-0.318	0	-0.318	0
-0.316	0	-0.316	0
-0.314	0	-0.314	0
-0.312	0	-0.312	0
-0.31	0	-0.31	0
-0.308	0	-0.308	0
-0.306	0	-0.306	0
-0.304	0	-0.304	0
-0.302	0	-0.302	0
-0.3	0	-0.3	0
-0.298	0	-0.298	0
-0.296	0	-0.296	0
-0.294	0	-0.294	0
-0.292	0	-0.292	0
-0.29	0	-0.29	0
-0.288	0	-0.288	0
-0.286	0	-0.286	0
-0.284	0	-0.284	0
-0.282	0	-0.282	0
-0.28	0	-0.28	0
-0.278	0	-0.278	0
-0.276	0	-0.276	0
-0.274	0	-0.274	0
-0.272	0	-0.272	0
-0.27	0	-0.27	0
-0.268	0	-0.268	0
-0.266	0	-0.266	0
-0.264	0	-0.264	0
-0.262	0	-0.262	0
-0.26	0	-0.26	0
-0.258	0	-0.258	0
-0.256	0	-0.256	0
-0.254	0	-0.254	0
-0.252	0	-0.252	0
-0.25	0	-0.25	0
-0.248	0	-0.248	0
-0.246	0	-0.246	0
-0.244	0	-0.244	0
-0.242	0	-0.242	0
-0.24	0	-0.24	0
-0.238	0	-0.238	0
-0.236	0	-0.236	0
-0.234	0	-0.234	0
-0.232	0	-0.232	0
-0.23	0	-0.23	0
-0.228	0	-0.228	0
-0.226	0	-0.226	0
-0.224	0	-0.224	0
-0.222	0	-0.222	0
-0.22	0	-0.22	0
-0.218	0	-0.218	0
-0.216	0	-0.216	0
-0.214	0	-0.214	0
-0.212	0	-0.212	0
-0.21	0	-0.21	0
-0.208	0	-0.208	0
-0.206	0	-0.206	0
-0.204	0	-0.204	0
-0.202	0	-0.202	0
-0.2	0	-0.2	0
-0.198	0	-0.198	0
-0.196	0	-0.196	0
-0.194	0	-0.194	0
-0.192	0	-0.192	0
-0.19	0	-0.19	0
-0.188	0	-0.188	0
-0.186	0	-0.186	0
-0.184	0	-0.184	0
-0.182	0	-0.182	0
-0.18	0	-0.18	0
-0.178	0	-0.178	0
-0.176	0	-0.176	0
-0.174	0	-0.174	0
-0.172	0	-0.172	0
-0.17	0	-0.17	0
-0.168	0	-0.168	0
-0.166	0	-0.166	0
-0.164	0	-0.164	0
-0.162	0	-0.162	0
-0.16	0	-0.16	0
-0.158	0	-0.158	0
-0.156	0	-0.156	0
-0.154	0	-0.154	0
-0.152	0	-0.152	0
-0.15	0	-0.15	0
-0.148	0	-0.148	0
-0.146	0	-0.146	0
-0.144	0	-0.144	0
-0.142	0	-0.142	0
-0.14	0	-0.14	0
-0.138	0	-0.138	0
-0.136	0	-0.136	0
-0.134	0	-0.134	0
-0.132	0	-0.132	0
-0.13	0	-0.13	0
-0.128	0	-0.128	0
-0.126	0	-0.126	0
-0.124	0	-0.124	0
-0.122	0	-0.122	0
-0.12	0	-0.12	0
-0.118	0	-0.118	0
-0.116	0	-0.116	0
-0.114	0	-0.114	0
-0.112	0	-0.112	0
-0.11	0	-0.11	0
-0.108	0	-0.108	0
-0.106	0	-0.106	0
-0.104	0	-0.104	0
-0.102	0	-0.102	0
-0.1	0	-0.1	0
-0.098	0	-0.098	0
-0.096	0	-0.096	0
-0.094	0	-0.094	0
-0.092	0	-0.092	0
-0.09	0	-0.09	0
-0.088	0	-0.088	0
-0.086	0	-0.086	0
-0.084	0	-0.084	0
-0.082	0	-0.082	0
-0.08	0	-0.08	0
-0.078	0	-0.078	0
-0.076	0	-0.076	0
-0.074	0	-0.074	0
-0.072	0	-0.072	0
-0.07	0	-0.07	0
-0.068	0	-0.068	0
-0.066	0	-0.066	0
-0.064	0	-0.064	0
-0.062	0	-0.062	0
-0.06	0	-0.06	0
-0.058	0	-0.058	0
-0.056	0	-0.056	0
-0.054	0	-0.054	0
-0.052	0	-0.052	0
-0.05	0	-0.05	0
-0.048	0	-0.048	0
-0.046	0	-0.046	0
-0.044	0	-0.044	0
-0.042	0	-0.042	0
-0.04	0	-0.04	0
-0.038	0	-0.038	0
-0.036	0	-0.036	0
-0.034	0	-0.034	0
-0.032	0	-0.032	0
-0.03	0	-0.03	0
-0.028	0	-0.028	0
-0.026	0	-0.026	0
-0.024	0	-0.024	0
-0.022	0	-0.022	0
-0.02	0	-0.02	0
-0.018	0	-0.018	0
-0.016	0	-0.016	0
-0.014	0	-0.014	0
-0.012	0	-0.012	0
-0.01	0	-0.01	0
-0.008	0	-0.008	0
-0.006	0	-0.006	0
-0.004	0	-0.004	0
-0.002	0	-0.002	0
0	0	0	0
0.002	0	0.002	0
0.004	0	0.004	0
0.006	0	0.006	0
0.008	0	0.008	0
0.01	0	0.01	0
0.012	0	0.012	0
0.014	0	0.014	0
0.016	0	0.016	0
0.018	0	0.018	0
0.02	0	0.02	0
0.022	0	0.022	0
0.024	0	0.024	0
0.026	0	0.026	0
0.028	0	0.028	0
0.03	0	0.03	0
0.032	0	0.032	0
0.034	0	0.034	0
0.036	0	0.036	0
0.038	0	0.038	0
0.04	0	0.04	0
0.042	0	0.042	0
0.044	0	0.044	0
0.046	0	0.046	0
0.048	0	0.048	0
0.05	0	0.05	0
0.052	0	0.052	0
0.054	0	0.054	0
0.056	0	0.056	0
0.058	0	0.058	0
0.06	0	0.06	0
0.062	0	0.062	0
0.064	0	0.064	0
0.066	0	0.066	0
0.068	0	0.068	0
0.07	0	0.07	0
0.072	0	0.072	0
0.074	0	0.074	0
0.076	0	0.076	0
0.078	0	0.078	0
0.08	0	0.08	0
0.082	0	0.082	0
0.084	0	0.084	0
0.086	0	0.086	0
0.088	0	0.088	0
0.09	0	0.09	0
0.092	0	0.092	0
0.094	0	0.094	0
0.096	0	0.096	0
0.098	0	0.098	0
0.1	0	0.1	0.0190843
0.102	0	0.102	0.0940177
0.104	0	0.104	0.19347
0.106	0.0896775	0.106	0.318773
0.108	0.219383	0.108	0.470796
0.11	0.377424	0.11	0.649946
0.112	0.564544	0.112	0.856167
0.114	0.781137	0.114	1.08894
0.116	1.02724	0.116	1.34729
0.118	1.30255	0.118	1.62977
0.12	1.60638	0.12	1.93448
0.122	1.93773	0.122	2.25947
0.124	2.29522	0.124	2.60587
0.126	2.67712	0.126	2.97359
0.128	3.08135	0.128	3.36204
0.13	3.50549	0.13	3.77066
0.132	3.94674	0.132	4.19885
0.134	4.40197	0.134	4.64605
0.136	4.86768	0.136	5.1117
0.138	5.34154	0.138	5.59521
0.14	5.82837	0.14	6.09603
0.142	6.32838	0.142	6.6136
0.144	6.84085	0.144	7.14737
0.146	7.36506	0.146	7.69677
0.148	7.9003	0.148	8.26127
0.15	8.44583	0.15	8.84031
0.152	9.00094	0.152	9.43336
0.154	9.5649	0.154	10.0399
0.156	10.137	0.156	10.6593
0.158	10.7165	0.158	11.2912
0.16	11.3027	0.16	11.9349
0.162	11.8948	0.162	12.5898
0.164	12.4922	0.164	13.2553
0.166	13.0941	0.166	13.9309
0.168	13.6998	0.168	14.6163
0.17	14.3086	0.17	15.3111
0.172	14.9197	0.172	16.015
0.174	15.5325	0.174	16.7275
0.176	16.1461	0.176	17.4484
0.178	16.7599	0.178	18.1773
0.18	17.3731	0.18	18.9138
0.182	17.985	0.182	19.6574
0.184	18.595	0.184	20.4079
0.186	19.2022	0.186	21.1649
0.188	19.8059	0.188	21.9278
0.19	20.4054	0.19	22.6965
0.192	21.0001	0.192	23.4704
0.194	21.5891	0.194	24.2492
0.196	22.1719	0.196	25.0324
0.198	22.7484	0.198	25.8197
0.2	23.318	0.2	26.6106
0.202	23.8803	0.202	27.4047
0.204	24.435	0.204	28.2016
0.206	24.9818	0.206	29.0009
0.208	25.5202	0.208	29.8021
0.21	26.0499	0.21	30.6049
0.212	26.5706	0.212	31.4087
0.214	27.0819	0.214	32.2132
0.216	27.5836	0.216	33.0179
0.218	28.0753	0.218	33.8223
0.22	28.5567	0.22	34.6259
0.222	29.0275	0.222	35.4282
0.224	29.4875	0.224	36.2292
0.226	29.9363	0.226	37.0289
0.228	30.3738	0.228	37.8271
0.23	30.7997	0.23	38.6238
0.232	31.2136	0.232	39.4189
0.234	31.6155	0.234	40.2122
0.236	32.005	0.236	41.0036
0.238	32.382	0.238	41.7931
0.24	32.7463	0.24	42.5804
0.242	33.0976	0.242	43.3654
0.244	33.4358	0.244	44.1479
0.246	33.7607	0.246	44.9278
0.248	34.0721	0.248	45.7048
0.25	34.3699	0.25	46.4788
0.252	34.6539	0.252	47.2495
0.254	34.9241	0.254	48.0167
0.256	35.1806	0.256	48.7801
0.258	35.4241	0.258	49.5396
0.26	35.6545	0.26	50.2948
0.262	35.872	0.262	51.0455
0.264	36.0764	0.264	51.7914
0.266	36.2679	0.266	52.5321
0.268	36.4464	0.268	53.2675
0.27	36.6121	0.27	53.9971
0.272	36.7649	0.272	54.7206
0.274	36.9051	0.274	55.4377
0.276	37.0326	0.276	56.148
0.278	37.1475	0.278	56.8513
0.28	37.25	0.28	57.5469
0.282	37.3402	0.282	58.2347
0.284	37.4181	0.284	58.9142
0.286	37.4841	0.286	59.5848
0.288	37.5381	0.288	60.2465
0.29	37.5803	0.29	60.8994
0.292	37.611	0.292	61.5436
0.294	37.6302	0.294	62.1792
0.296	37.6382	0.296	62.8065
0.298	37.6352	0.298	63.4256
0.3	37.6214	0.3	64.0365
0.302	37.5971	0.302	64.6393
0.304	37.5623	0.304	65.2341
0.306	37.5174	0.306	65.8209
0.308	37.4627	0.308	66.3999
0.31	37.3984	0.31	66.971
0.312	37.3247	0.312	67.5342
0.314	37.242	0.314	68.0895
0.316	37.1505	0.316	68.637
0.318	37.0506	0.318	69.1766
0.32	36.9425	0.32	69.7082
0.322	36.8267	0.322	70.2318
0.324	36.7035	0.324	70.7474
0.326	36.5735	0.326	71.2547
0.328	36.4367	0.328	71.7538
0.33	36.2933	0.33	72.2445
0.332	36.1435	0.332	72.7267
0.334	35.9874	0.334	73.2002
0.336	35.8251	0.336	73.6649
0.338	35.6569	0.338	74.1206
0.34	35.4828	0.34	74.5672
0.342	35.3031	0.342	75.0043
0.344	35.118	0.344	75.4318
0.346	34.9275	0.346	75.8495
0.348	34.732	0.348	76.257
0.35	34.5316	0.35	76.6543
0.352	34.3266	0.352	77.0409
0.354	34.1171	0.354	77.4166
0.356	33.9033	0.356	77.7812
0.358	33.6855	0.358	78.135
0.36	33.4639	0.36	78.4785
0.362	33.2387	0.362	78.8118
0.364	33.0102	0.364	79.1351
0.366	32.7787	0.366	79.4486
0.368	32.5443	0.368	79.7525
0.37	32.3073	0.37	80.0469
0.372	32.0681	0.372	80.3322
0.374	31.8268	0.374	80.6083
0.376	31.5837	0.376	80.8755
0.378	31.3392	0.378	81.1338
0.38	31.0934	0.38	81.3835
0.382	30.8468	0.382	81.6247
0.384	30.5995	0.384	81.8574
0.386	30.352	0.386	82.0817
0.388	30.1041	0.388	82.2978
0.39	29.8559	0.39	82.5057
0.392	29.6075	0.392	82.7055
0.394	29.3587	0.394	82.8972
0.396	29.1099	0.396	83.0809
0.398	28.8609	0.398	83.2567
0.4	28.6119	0.4	83.4246
0.402	28.3628	0.402	83.5845
0.404	28.1139	0.404	83.7365
0.406	27.8651	0.406	83.8806
0.408	27.6166	0.408	84.0168
0.41	27.3683	0.41	84.1451
0.412	27.1204	0.412	84.2654
0.414	26.873	0.414	84.3777
0.416	26.6261	0.416	84.4819
0.418	26.3798	0.418	84.5781
0.42	26.1342	0.42	84.666
0.422	25.8895	0.422	84.7457
0.424	25.6456	0.424	84.817
0.426	25.4028	0.426	84.8798
0.428	25.161	0.428	84.9339
0.43	24.9204	0.43	84.9784
0.432	24.6811	0.432	85.0135
0.434	24.4433	0.434	85.0397
0.436	24.2069	0.436	85.0575
0.438	23.9722	0.438	85.0672
0.44	23.7392	0.44	85.0692
0.442	23.5081	0.442	85.064
0.444	23.2789	0.444	85.0517
0.446	23.0519	0.446	85.0327
0.448	22.8271	0.448	85.0074
0.45	22.6046	0.45	84.976
0.452	22.3844	0.452	84.9387
0.454	22.1666	0.454	84.8959
0.456	21.9509	0.456	84.8476
0.458	21.7374	0.458	84.7941
0.46	21.526	0.46	84.7355
0.462	21.3168	0.462	84.6721
0.464	21.1095	0.464	84.6039
0.466	20.9043	0.466	84.531
0.468	20.701	0.468	84.4535
0.47	20.4997	0.47	84.3715
0.472	20.3003	0.472	84.285
0.474	20.1029	0.474	84.194
0.476	19.9073	0.476	84.0986
0.478	19.7136	0.478	83.9987
0.48	19.5218	0.48	83.8942
0.482	19.3318	0.482	83.7851
0.484	19.1437	0.484	83.6714
0.486	18.9575	0.486	83.5528
0.488	18.7731	0.488	83.4294
0.49	18.5907	0.49	83.3008
0.492	18.4101	0.492	83.167
0.494	18.2314	0.494	83.0278
0.496	18.0547	0.496	82.8829
0.498	17.8799	0.498	82.7321
0.5	17.7071	0.5	82.5751
0.502	17.5363	0.502	82.4118
0.504	17.3676	0.504	82.2417
0.506	17.201	0.506	82.0646
0.508	17.0365	0.508	81.8801
0.51	16.8741	0.51	81.6882
0.512	16.714	0.512	81.493
0.514	16.5562	0.514	81.2953
0.516	16.4007	0.516	81.0949
0.518	16.2476	0.518	80.8915
0.52	16.097	0.52	80.685
0.522	15.9487	0.522	80.4752
0.524	15.8025	0.524	80.262
0.526	15.6582	0.526	80.0452
0.528	15.5158	0.528	79.8247
0.53	15.3753	0.53	79.6003
0.532	15.2368	0.532	79.372
0.534	15.1001	0.534	79.1398
0.536	14.9652	0.536	78.9035
0.538	14.8323	0.538	78.6631
0.54	14.7011	0.54	78.4187
0.542	14.5717	0.542	78.1701
0.544	14.4441	0.544	77.9174
0.546	14.3182	0.546	77.6607
0.548	14.1941	0.548	77.4
0.55	14.0716	0.55	77.1353
0.552	13.9509	0.552	76.8667
0.554	13.8318	0.554	76.5944
0.556	13.7144	0.556	76.3184
0.558	13.5986	0.558	76.0388
0.56	13.4844	0.56	75.7559
0.562	13.3717	0.562	75.4698
0.564	13.2607	0.564	75.1806
0.566	13.1511	0.566	74.8886
0.568	13.0431	0.568	74.5939
0.57	12.9366	0.57	74.2969
0.572	12.8315	0.572	73.9977
0.574	12.7279	0.574	73.6967
0.576	12.6257	0.576	73.394
0.578	12.5249	0.578	73.0901
0.58	12.4255	0.58	72.7852
0.582	12.3275	0.582	72.4796
0.584	12.2308	0.584	72.1738
0.586	12.1354	0.586	71.868
0.588	12.0414	0.588	71.5618
0.59	11.9486	0.59	71.2538
0.592	11.857	0.592	70.9442
0.594	11.7667	0.594	70.633
0.596	11.6776	0.596	70.3202
0.598	11.5897	0.598	70.0058
0.6	11.5028	0.6	69.69
0.602	11.417	0.602	69.3728
0.604	11.3322	0.604	69.0541
0.606	11.2485	0.606	68.7341
0.608	11.1658	0.608	68.4129
0.61	11.0841	0.61	68.0903
0.612	11.0035	0.612	67.7666
0.614	10.9239	0.614	67.4417
0.616	10.8453	0.616	67.1157
0.618	10.7677	0.618	66.7887
0.62	10.6912	0.62	66.4606
0.622	10.6157	0.622	66.1316
0.624	10.5411	0.624	65.8017
0.626	10.4676	0.626	65.4708
0.628	10.395	0.628	65.1392
0.63	10.3234	0.63	64.8067
0.632	10.2528	0.632	64.4735
0.634	10.1831	0.634	64.1396
0.636	10.1143	0.636	63.8051
0.638	10.0465	0.638	63.4699
0.64	9.97953	0.64	63.1342
0.642	9.91346	0.642	62.798
0.644	9.84826	0.644	62.4613
0.646	9.7839	0.646	62.1241
0.648	9.72037	0.648	61.7866
0.65	9.65764	0.65	61.4487
0.652	9.59569	0.652	61.1105
0.654	9.53451	0.654	60.772
0.656	9.47406	0.656	60.4334
0.658	9.41433	0.658	60.0945
0.66	9.35528	0.66	59.7555
0.662	9.29689	0.662	59.4165
0.664	9.23914	0.664	59.0774
0.666	9.18199	0.666	58.7378
0.668	9.12541	0.668	58.3976
0.67	9.06938	0.67	58.0568
0.672	9.01386	0.672	57.7155
0.674	8.95882	0.674	57.3738
0.676	8.90418	0.676	57.0317
0.678	8.84977	0.678	56.6892
0.68	8.79564	0.68	56.3464
0.682	8.74183	0.682	56.0034
0.684	8.68838	0.684	55.6603
0.686	8.63533	0.686	55.317
0.688	8.5827	0.688	54.9736
0.69	8.53054	0.69	54.6302
0.692	8.47888	0.692	54.2868
0.694	8.42772	0.694	53.9434
0.696	8.37711	0.696	53.6002
0.698	8.32704	0.698	53.2572
0.7	8.27755	0.7	52.9143
0.702	8.22863	0.702	52.5717
0.704	8.18031	0.704	52.2293
0.706	8.13258	0.706	51.8873
0.708	8.08544	0.708	51.5457
0.71	8.03889	0.71	51.2044
0.712	7.99293	0.712	50.8636
0.714	7.94755	0.714	50.5232
0.716	7.90273	0.716	50.1834
0.718	7.85847	0.718	49.8441
0.72	7.81473	0.72	49.5053
0.722	7.77151	0.722	49.1672
0.724	7.72878	0.724	48.8297
0.726	7.6865	0.726	48.4928
0.728	7.64464	0.728	48.1566
0.73	7.60318	0.73	47.8212
0.732	7.56207	0.732	47.4864
0.734	7.52126	0.734	47.1525
0.736	7.48073	0.736	46.8193
0.738	7.44041	0.738	46.4869
0.74	7.40025	0.74	46.1554
0.742	7.3602	0.742	45.8247
0.744	7.32021	0.744	45.4949
0.746	7.28021	0.746	45.1659
0.748	7.24013	0.748	44.838
0.75	7.19991	0.75	44.5112
0.752	7.15948	0.752	44.1856
0.754	7.11917	0.754	43.8611
0.756	7.07926	0.756	43.5377
0.758	7.03973	0.758	43.2153
0.76	7.00056	0.76	42.8941
0.762	6.9617	0.762	42.5739
0.764	6.92313	0.764	42.2547
0.766	6.88484	0.766	41.9365
0.768	6.8468	0.768	41.6194
0.77	6.80898	0.77	41.3032
0.772	6.77137	0.772	40.988
0.774	6.73395	0.774	40.6737
0.776	6.6967	0.776	40.3604
0.778	6.65961	0.778	40.0481
0.78	6.62265	0.78	39.7367
0.782	6.58583	0.782	39.4262
0.784	6.54912	0.784	39.1167
0.786	6.51252	0.786	38.808
0.788	6.47602	0.788	38.5003
0.79	6.43961	0.79	38.1935
0.792	6.40329	0.792	37.8876
0.794	6.36705	0.794	37.5827
0.796	6.33089	0.796	37.2786
0.798	6.29481	0.798	36.9755
0.8	6.2588	0.8	36.6733
0.802	6.22288	0.802	36.372
0.804	6.18704	0.804	36.0716
0.806	6.15129	0.806	35.7721
0.808	6.11563	0.808	35.4737
0.81	6.08007	0.81	35.1761
0.812	6.04463	0.812	34.8795
0.814	6.0093	0.814	34.5839
0.816	5.9741	0.816	34.2893
0.818	5.93905	0.818	33.9956
0.82	5.90416	0.82	33.703
0.822	5.86944	0.822	33.4114
0.824	5.83492	0.824	33.1209
0.826	5.80065	0.826	32.8313
0.828	5.76679	0.828	32.5429
0.83	5.73328	0.83	32.2557
0.832	5.70005	0.832	31.9707
0.834	5.66706	0.834	31.6877
0.836	5.63425	0.836	31.4067
0.838	5.60157	0.838	31.1276
0.84	5.56897	0.84	30.8502
0.842	5.53641	0.842	30.5745
0.844	5.50385	0.844	30.3002
0.846	5.47127	0.846	30.0275
0.848	5.43863	0.848	29.756
0.85	5.40591	0.85	29.4859
0.852	5.37309	0.852	29.2169
0.854	5.34015	0.854	28.9491
0.856	5.30708	0.856	28.6823
0.858	5.27388	0.858	28.4166
0.86	5.24054	0.86	28.1519
0.862	5.20707	0.862	27.8882
0.864	5.17346	0.864	27.6253
0.866	5.13973	0.866	27.3634
0.868	5.1059	0.868	27.1024
0.87	5.07198	0.87	26.8422
0.872	5.03799	0.872	26.583
0.874	5.00396	0.874	26.3246
0.876	4.96992	0.876	26.0672
0.878	4.93591	0.878	25.8107
0.88	4.90197	0.88	25.5552
0.882	4.86814	0.882	25.3007
0.884	4.83447	0.884	25.0472
0.886	4.80101	0.886	24.7949
0.888	4.76782	0.888	24.5437
0.89	4.73496	0.89	24.2938
0.892	4.70244	0.892	24.0452
0.894	4.67022	0.894	23.7979
0.896	4.63823	0.896	23.5522
0.898	4.60643	0.898	23.308
0.9	4.57477	0.9	23.0656
0.902	4.54321	0.902	22.8249
0.904	4.5117	0.904	22.5861
0.906	4.48022	0.906	22.3494
0.908	4.44872	0.908	22.1149
0.91	4.41718	0.91	21.8826
0.912	4.38557	0.912	21.6529
0.914	4.35388	0.914	21.4257
0.916	4.32209	0.916	21.2008
0.918	4.29017	0.918	20.9764
0.92	4.25813	0.92	20.7526
0.922	4.22595	0.922	20.5294
0.924	4.19364	0.924	20.3068
0.926	4.16118	0.926	20.085
0.928	4.1286	0.928	19.8639
0.93	4.09589	0.93	19.6436
0.932	4.06306	0.932	19.4241
0.934	4.03014	0.934	19.2055
0.936	3.99714	0.936	18.9877
0.938	3.96409	0.938	18.7709
0.94	3.931	0.94	18.5551
0.942	3.89792	0.942	18.3402
0.944	3.86487	0.944	18.1264
0.946	3.8319	0.946	17.9136
0.948	3.79904	0.948	17.7018
0.95	3.76634	0.95	17.4912
0.952	3.73385	0.952	17.2817
0.954	3.70165	0.954	17.0733
0.956	3.66975	0.956	16.866
0.958	3.63809	0.958	16.6599
0.96	3.60662	0.96	16.455
0.962	3.57527	0.962	16.2513
0.964	3.54401	0.964	16.0488
0.966	3.5128	0.966	15.8474
0.968	3.48158	0.968	15.6473
0.97	3.45034	0.97	15.4484
0.972	3.41904	0.972	15.2507
0.974	3.38765	0.974	15.0542
0.976	3.35614	0.976	14.859
0.978	3.32451	0.978	14.6649
0.98	3.29274	0.98	14.472
0.982	3.2608	0.982	14.2804
0.984	3.22871	0.984	14.0899
0.986	3.19645	0.986	13.9006
0.988	3.16402	0.988	13.7125
0.99	3.13143	0.99	13.5255
0.992	3.0987	0.992	13.3396
0.994	3.06582	0.994	13.1549
0.996	3.03283	0.996	12.9713
0.998	2.99973	0.998	12.789
1	2.96655	1	12.608
1.002	2.93333	1.002	12.4282
1.004	2.9001	1.004	12.2497
1.006	2.86688	1.006	12.0725
1.008	2.83373	1.008	11.8965
1.01	2.80069	1.01	11.7218
1.012	2.7678	1.012	11.5484
1.014	2.73512	1.014	11.3764
1.016	2.70264	1.016	11.2056
1.018	2.6703	1.018	11.0361
1.02	2.63812	1.02	10.868
1.022	2.60608	1.022	10.7012
1.024	2.57419	1.024	10.5357
1.026	2.54245	1.026	10.3716
1.028	2.51085	1.028	10.2089
1.03	2.4794	1.03	10.0476
1.032	2.4481	1.032	9.88767
1.034	2.41695	1.034	9.72918
1.036	2.38596	1.036	9.57214
1.038	2.35512	1.038	9.41657
1.04	2.32446	1.04	9.26248
1.042	2.29396	1.042	9.10989
1.044	2.26364	1.044	8.95883
1.046	2.2335	1.046	8.80933
1.048	2.20356	1.048	8.66139
1.05	2.17382	1.05	8.51506
1.052	2.1443	1.052	8.37035
1.054	2.11499	1.054	8.2273
1.056	2.08593	1.056	8.08593
1.058	2.05711	1.058	7.94626
1.06	2.02855	1.06	7.80834
1.062	2.00026	1.062	7.67218
1.064	1.97227	1.064	7.53782
1.066	1.94457	1.066	7.4053
1.068	1.9172	1.068	7.27465
1.07	1.89017	1.07	7.1459
1.072	1.8635	1.072	7.01909
1.074	1.83719	1.074	6.89425
1.076	1.81123	1.076	6.77143
1.078	1.78559	1.078	6.65065
1.08	1.76027	1.08	6.53197
1.082	1.73525	1.082	6.41541
1.084	1.71052	1.084	6.30103
1.086	1.68608	1.086	6.18886
1.088	1.66192	1.088	6.07893
1.09	1.63803	1.09	5.97095
1.092	1.6144	1.092	5.8648
1.094	1.59102	1.094	5.76042
1.096	1.5679	1.096	5.65778
1.098	1.54503	1.098	5.55683
1.1	1.5224	1.1	5.45753
1.102	1.50001	1.102	5.35985
1.104	1.47786	1.104	5.26375
1.106	1.45594	1.106	5.16919
1.108	1.43426	1.108	5.07614
1.11	1.41281	1.11	4.98456
1.112	1.3916	1.112	4.89443
1.114	1.37062	1.114	4.80571
1.116	1.34988	1.116	4.71838
1.118	1.32938	1.118	4.63241
1.12	1.30913	1.12	4.54778
1.122	1.28911	1.122	4.46446
1.124	1.26935	1.124	4.38243
1.126	1.24985	1.126	4.30167
1.128	1.2306	1.128	4.22217
1.13	1.21163	1.13	4.1439
1.132	1.19292	1.132	4.06685
1.134	1.1745	1.134	3.991
1.136	1.15638	1.136	3.91635
1.138	1.13855	1.138	3.84288
1.14	1.12103	1.14	3.77059
1.142	1.10383	1.142	3.69945
1.144	1.08689	1.144	3.62948
1.146	1.07022	1.146	3.56066
1.148	1.05381	1.148	3.49298
1.15	1.03764	1.15	3.42646
1.152	1.0217	1.152	3.36108
1.154	1.006	1.154	3.29686
1.156	0.990515	1.156	3.23378
1.158	0.975247	1.158	3.17186
1.16	0.960187	1.16	3.1111
1.162	0.945329	1.162	3.05151
1.164	0.930667	1.164	2.9931
1.166	0.916197	1.166	2.93588
1.168	0.901914	1.168	2.87986
1.17	0.887813	1.17	2.82505
1.172	0.87389	1.172	2.77147
1.174	0.860143	1.174	2.71904
1.176	0.846568	1.176	2.66758
1.178	0.833163	1.178	2.61707
1.18	0.819927	1.18	2.56748
1.182	0.806856	1.182	2.5188
1.184	0.793951	1.184	2.47101
1.186	0.781211	1.186	2.42409
1.188	0.768635	1.188	2.37804
1.19	0.756224	1.19	2.33282
1.192	0.743979	1.192	2.28842
1.194	0.7319	1.194	2.24484
1.196	0.71999	1.196	2.20204
1.198	0.70825	1.198	2.16003
1.2	0.696683	1.2	2.11878
1.202	0.685292	1.202	2.07827
1.204	0.674081	1.204	2.03851
1.206	0.663053	1.206	1.99946
1.208	0.652213	1.208	1.96113
1.21	0.641565	1.21	1.92349
1.212	0.631115	1.212	1.88654
1.214	0.620868	1.214	1.85026
1.216	0.610831	1.216	1.81464
1.218	0.600987	1.218	1.77966
1.22	0.591316	1.22	1.74533
1.222	0.581812	1.222	1.71163
1.224	0.572468	1.224	1.67854
1.226	0.563279	1.226	1.64606
1.228	0.55424	1.228	1.61418
1.23	0.545344	1.23	1.58289
1.232	0.536587	1.232	1.55219
1.234	0.527964	1.234	1.52205
1.236	0.51947	1.236	1.49249
1.238	0.511102	1.238	1.46348
1.24	0.502854	1.24	1.43502
1.242	0.494724	1.242	1.40711
1.244	0.486708	1.244	1.37973
1.246	0.478802	1.246	1.35289
1.248	0.471004	1.248	1.32658
1.25	0.46331	1.25	1.30079
1.252	0.45572	1.252	1.27551
1.254	0.448229	1.254	1.25075
1.256	0.440838	1.256	1.22648
1.258	0.433543	1.258	1.20268
1.26	0.426344	1.26	1.17933
1.262	0.419239	1.262	1.15643
1.264	0.412228	1.264	1.13397
1.266	0.40531	1.266	1.11193
1.268	0.398486	1.268	1.09032
1.27	0.391754	1.27	1.06912
1.272	0.385115	1.272	1.04832
1.274	0.378569	1.274	1.02793
[truncated: 373 more rows]

## Sheet: C
_full_model_exh_x	_full_model_exh_y	_no_dynamic_synapse_exh_x	_no_dynamic_synapse_exh_y	_child5_x	_child5_y	_child6_x	_child6_y
170	94	170	180	170	179.753	170	95.9105
120	56	120	162	120	161.071	120	47.0221
100	22	100	154	100	153.598	100	27.4667
80	2	80	142	80	146.125	80	7.91137
60	0	60	144	60	138.652	60	-11.644
