# Supplementary material for: Temporal pattern recognition in retinal ganglion cells is mediated by dynamical inhibitory synapses
Source: Nat Commun. 2024 Jul 20;15:6118. doi: 10.1038/s41467-024-50506-7 (PMC11271269; doi:10.1038/s41467-024-50506-7)
Supplement: Supplementary file 4 — Source Data [file 41467_2024_50506_MOESM4_ESM.zip › Figure S7 Source Data.xlsx]

## Sheet: A0
control_x	control_y	gabazine_x	gabazine_y
-3.8	0	-3.8	0
-3.78	0	-3.78	0
-3.76	0	-3.76	0
-3.74	0	-3.74	0
-3.72	0	-3.72	0
-3.7	0	-3.7	0
-3.68	0	-3.68	0
-3.66	0	-3.66	0
-3.64	0	-3.64	0
-3.62	0	-3.62	0
-3.6	0	-3.6	0
-3.58	0	-3.58	0
-3.56	0	-3.56	0
-3.54	0	-3.54	0
-3.52	0	-3.52	0
-3.5	0	-3.5	0
-3.48	0	-3.48	0
-3.46	0	-3.46	0
-3.44	0	-3.44	0
-3.42	0	-3.42	0
-3.4	0	-3.4	0
-3.38	0	-3.38	0
-3.36	0	-3.36	0
-3.34	0	-3.34	0
-3.32	0	-3.32	0
-3.3	0	-3.3	0
-3.28	0	-3.28	0
-3.26	0	-3.26	0
-3.24	0	-3.24	0
-3.22	0	-3.22	0
-3.2	0	-3.2	0
-3.18	0	-3.18	0
-3.16	0	-3.16	0
-3.14	0	-3.14	0
-3.12	0	-3.12	0
-3.1	0	-3.1	0
-3.08	0	-3.08	0
-3.06	0	-3.06	0
-3.04	0	-3.04	0
-3.02	0	-3.02	0
-3	0	-3	0
-2.98	0	-2.98	0
-2.96	0	-2.96	0
-2.94	0	-2.94	0
-2.92	0	-2.92	0
-2.9	0	-2.9	0
-2.88	0	-2.88	0
-2.86	0	-2.86	0
-2.84	0	-2.84	0
-2.82	0	-2.82	0
-2.8	0	-2.8	0
-2.78	0	-2.78	0
-2.76	0	-2.76	0
-2.74	0	-2.74	0
-2.72	0	-2.72	0
-2.7	0	-2.7	0
-2.68	0	-2.68	0
-2.66	0	-2.66	0
-2.64	0	-2.64	0
-2.62	0	-2.62	0
-2.6	0	-2.6	0
-2.58	0	-2.58	0
-2.56	0	-2.56	0
-2.54	0	-2.54	0
-2.52	0	-2.52	0
-2.5	0	-2.5	0
-2.48	0	-2.48	0
-2.46	0	-2.46	0
-2.44	0	-2.44	0
-2.42	0	-2.42	0
-2.4	0	-2.4	0
-2.38	0	-2.38	0
-2.36	0	-2.36	0
-2.34	0	-2.34	0
-2.32	0	-2.32	0
-2.3	0	-2.3	0
-2.28	0	-2.28	0
-2.26	0	-2.26	0
-2.24	0	-2.24	0
-2.22	0	-2.22	0
-2.2	0	-2.2	0
-2.18	0	-2.18	0
-2.16	0	-2.16	0
-2.14	0	-2.14	0
-2.12	0	-2.12	0
-2.1	0	-2.1	0
-2.08	0	-2.08	0
-2.06	0	-2.06	0
-2.04	0	-2.04	0
-2.02	0	-2.02	0
-2	0	-2	0
-1.98	0	-1.98	0
-1.96	0	-1.96	0
-1.94	0	-1.94	0
-1.92	0	-1.92	0
-1.9	0	-1.9	0
-1.88	0	-1.88	0
-1.86	0	-1.86	0
-1.84	0	-1.84	0
-1.82	0	-1.82	0
-1.8	0	-1.8	0.833333
-1.78	0	-1.78	1.66667
-1.76	0	-1.76	3.33333
-1.74	0.833333	-1.74	5
-1.72	0.833333	-1.72	5.83333
-1.7	0.833333	-1.7	6.66667
-1.68	0.833333	-1.68	7.5
-1.66	0.833333	-1.66	7.5
-1.64	0.833333	-1.64	6.66667
-1.62	0	-1.62	5.83333
-1.6	0	-1.6	4.16667
-1.58	0	-1.58	3.33333
-1.56	0	-1.56	2.5
-1.54	0	-1.54	1.66667
-1.52	0	-1.52	0.833333
-1.5	0	-1.5	0.833333
-1.48	0	-1.48	0
-1.46	0	-1.46	0
-1.44	0	-1.44	0
-1.42	0	-1.42	0
-1.4	0	-1.4	0
-1.38	0	-1.38	0
-1.36	0	-1.36	0
-1.34	0	-1.34	0
-1.32	0	-1.32	0
-1.3	0	-1.3	0
-1.28	0	-1.28	0
-1.26	0	-1.26	0
-1.24	0	-1.24	0
-1.22	0	-1.22	0
-1.2	0	-1.2	0
-1.18	0	-1.18	0
-1.16	0	-1.16	0
-1.14	0	-1.14	0
-1.12	0	-1.12	0
-1.1	0	-1.1	0
-1.08	0	-1.08	0
-1.06	0	-1.06	0
-1.04	0	-1.04	0
-1.02	0	-1.02	0
-1	0	-1	0
-0.98	0	-0.98	0
-0.96	0	-0.96	0
-0.94	0	-0.94	0
-0.92	0	-0.92	0
-0.9	0	-0.9	0
-0.88	0	-0.88	0
-0.86	0	-0.86	0
-0.84	0	-0.84	0
-0.82	0	-0.82	0
-0.8	0	-0.8	0
-0.78	0	-0.78	0
-0.76	0	-0.76	0
-0.74	0	-0.74	0
-0.72	0	-0.72	0
-0.7	0	-0.7	0
-0.68	0	-0.68	0
-0.66	0	-0.66	0
-0.64	0	-0.64	0
-0.62	0	-0.62	0
-0.6	0	-0.6	0
-0.58	0	-0.58	0
-0.56	0	-0.56	0
-0.54	0	-0.54	0
-0.52	0	-0.52	0
-0.5	0	-0.5	0
-0.48	0	-0.48	0
-0.46	0	-0.46	0
-0.44	0	-0.44	0
-0.42	0	-0.42	0
-0.4	0	-0.4	0
-0.38	0	-0.38	0
-0.36	0	-0.36	0
-0.34	0	-0.34	0
-0.32	0	-0.32	0
-0.3	0	-0.3	0
-0.28	0	-0.28	0
-0.26	0	-0.26	0
-0.24	0	-0.24	0
-0.22	0	-0.22	0
-0.2	0	-0.2	0
-0.18	0	-0.18	0
-0.16	0	-0.16	0
-0.14	0	-0.14	0
-0.12	0	-0.12	0
-0.1	0	-0.1	0
-0.08	0	-0.08	0
-0.06	0	-0.06	0
-0.04	0	-0.04	0
-0.02	0	-0.02	0
4.44089e-16	0	4.44089e-16	0
0.02	0	0.02	0
0.04	0	0.04	0
0.06	0	0.06	0.833333
0.08	1.66667	0.08	1.66667
0.1	3.33333	0.1	4.16667
0.12	6.66667	0.12	7.5
0.14	11.6667	0.14	14.1667
0.16	19.1667	0.16	23.3333
0.18	27.5	0.18	34.1667
0.2	35.8333	0.2	45.8333
0.22	43.3333	0.22	56.6667
0.24	46.6667	0.24	63.3333
0.26	46.6667	0.26	64.1667
0.28	41.6667	0.28	59.1667
0.3	35	0.3	49.1667
0.32	26.6667	0.32	38.3333
0.34	19.1667	0.34	26.6667
0.36	12.5	0.36	16.6667
0.38	8.33333	0.38	10
0.4	5	0.4	5
0.42	3.33333	0.42	2.5
0.44	1.66667	0.44	0.833333
0.46	0.833333	0.46	0
0.48	0.833333	0.48	0
0.5	0	0.5	0
0.52	0	0.52	0.833333
0.54	0	0.54	0.833333
0.56	0	0.56	1.66667
0.58	0	0.58	2.5
0.6	0	0.6	3.33333
0.62	0	0.62	4.16667
0.64	0	0.64	5
0.66	0	0.66	5
0.68	0	0.68	5.83333
0.7	0	0.7	5.83333
0.72	0	0.72	5.83333
0.74	0	0.74	5.83333
0.76	0	0.76	5
0.78	0	0.78	4.16667
0.8	0	0.8	4.16667
0.82	0	0.82	3.33333
0.84	0	0.84	2.5
0.86	0	0.86	2.5
0.88	0	0.88	1.66667
0.9	0	0.9	1.66667
0.92	0	0.92	0.833333
0.94	0	0.94	0.833333
0.96	0	0.96	0.833333
0.98	0	0.98	0.833333
1	0	1	0
1.02	0	1.02	0
1.04	0	1.04	0
1.06	0	1.06	0
1.08	0	1.08	0
1.1	0	1.1	0
1.12	0	1.12	0
1.14	0	1.14	0
1.16	0	1.16	0
1.18	0	1.18	0
1.2	0	1.2	0
1.22	0	1.22	0
1.24	0	1.24	0
1.26	0	1.26	0
1.28	0	1.28	0
1.3	0	1.3	0
1.32	0	1.32	0
1.34	0	1.34	0
1.36	0	1.36	0
1.38	0	1.38	0
1.4	0	1.4	0
1.42	0	1.42	0
1.44	0	1.44	0
1.46	0	1.46	0
1.48	0	1.48	0
1.5	0	1.5	0
1.52	0	1.52	0
1.54	0	1.54	0
1.56	0	1.56	0
1.58	0	1.58	0
1.6	0	1.6	0
1.62	0	1.62	0
1.64	0	1.64	0
1.66	0	1.66	0
1.68	0	1.68	0
1.7	0	1.7	0
1.72	0	1.72	0
1.74	0	1.74	0
1.76	0	1.76	0
1.78	0	1.78	0.833333
1.8	0	1.8	0.833333
1.82	0	1.82	0.833333
1.84	0	1.84	0.833333
1.86	0	1.86	0
1.88	0	1.88	0
1.9	0	1.9	0
1.92	0	1.92	0
1.94	0	1.94	0
1.96	0	1.96	0
1.98	0	1.98	0
2	0	2	0
2.02	0	2.02	0
2.04	0	2.04	0
2.06	0	2.06	0
2.08	0	2.08	0
2.1	0	2.1	0

## Sheet: A1
_control_x	_control_y	_gabazine_x	_gabazine_y
-3.14	0	-3.14	0
-3.12	0	-3.12	0
-3.1	0	-3.1	0
-3.08	0	-3.08	0
-3.06	0	-3.06	0
-3.04	0	-3.04	0
-3.02	0	-3.02	0
-3	0	-3	0
-2.98	0	-2.98	0
-2.96	0	-2.96	0
-2.94	0	-2.94	0
-2.92	0	-2.92	0
-2.9	0	-2.9	0
-2.88	0	-2.88	0
-2.86	0	-2.86	0
-2.84	0	-2.84	0
-2.82	0	-2.82	0
-2.8	0	-2.8	0
-2.78	0	-2.78	0
-2.76	0	-2.76	0
-2.74	0	-2.74	0
-2.72	0	-2.72	0
-2.7	0	-2.7	0
-2.68	0	-2.68	0
-2.66	0	-2.66	0
-2.64	0	-2.64	0
-2.62	0	-2.62	0
-2.6	0	-2.6	0
-2.58	0	-2.58	0
-2.56	0	-2.56	0
-2.54	0	-2.54	0
-2.52	0	-2.52	0
-2.5	0	-2.5	0
-2.48	0	-2.48	0
-2.46	0	-2.46	0
-2.44	0	-2.44	0
-2.42	0	-2.42	0
-2.4	0	-2.4	0
-2.38	0	-2.38	0
-2.36	0	-2.36	0
-2.34	0	-2.34	0
-2.32	0	-2.32	0
-2.3	0	-2.3	0
-2.28	0	-2.28	0
-2.26	0	-2.26	0
-2.24	0	-2.24	0
-2.22	0	-2.22	0
-2.2	0	-2.2	0
-2.18	0	-2.18	0
-2.16	0	-2.16	0
-2.14	0	-2.14	0
-2.12	0	-2.12	0
-2.1	0	-2.1	0
-2.08	0	-2.08	0
-2.06	0	-2.06	0
-2.04	0	-2.04	0
-2.02	0	-2.02	0
-2	0	-2	0
-1.98	0	-1.98	0
-1.96	0	-1.96	0
-1.94	0	-1.94	0
-1.92	0	-1.92	0
-1.9	0	-1.9	0
-1.88	0	-1.88	0
-1.86	0	-1.86	0
-1.84	0	-1.84	0
-1.82	0	-1.82	0
-1.8	0	-1.8	0
-1.78	0	-1.78	0
-1.76	0	-1.76	0
-1.74	0	-1.74	0
-1.72	0	-1.72	0
-1.7	0	-1.7	0
-1.68	0	-1.68	0
-1.66	0	-1.66	0
-1.64	0	-1.64	0
-1.62	0	-1.62	0
-1.6	0	-1.6	0
-1.58	0	-1.58	0
-1.56	0	-1.56	0
-1.54	0	-1.54	0
-1.52	0	-1.52	0
-1.5	0	-1.5	0
-1.48	0	-1.48	0
-1.46	0	-1.46	0
-1.44	0	-1.44	0
-1.42	0	-1.42	0
-1.4	0	-1.4	0
-1.38	0	-1.38	0
-1.36	0	-1.36	0
-1.34	0	-1.34	0
-1.32	0	-1.32	0
-1.3	0	-1.3	0
-1.28	0	-1.28	0
-1.26	0	-1.26	0
-1.24	0	-1.24	0
-1.22	0	-1.22	0
-1.2	0	-1.2	0
-1.18	0	-1.18	0
-1.16	0	-1.16	0
-1.14	0	-1.14	0.833333
-1.12	0	-1.12	1.66667
-1.1	0.833333	-1.1	2.5
-1.08	0.833333	-1.08	3.33333
-1.06	1.66667	-1.06	5
-1.04	1.66667	-1.04	5.83333
-1.02	1.66667	-1.02	6.66667
-1	0.833333	-1	6.66667
-0.98	0.833333	-0.98	5.83333
-0.96	0.833333	-0.96	5
-0.94	0	-0.94	4.16667
-0.92	0	-0.92	2.5
-0.9	0	-0.9	1.66667
-0.88	0	-0.88	0.833333
-0.86	0	-0.86	0
-0.84	0	-0.84	0
-0.82	0	-0.82	0
-0.8	0	-0.8	0
-0.78	0	-0.78	0
-0.76	0	-0.76	0
-0.74	0	-0.74	0
-0.72	0	-0.72	0
-0.7	0	-0.7	0
-0.68	0	-0.68	0
-0.66	0	-0.66	0
-0.64	0	-0.64	0
-0.62	0	-0.62	0
-0.6	0	-0.6	0
-0.58	0	-0.58	0
-0.56	0	-0.56	0
-0.54	0	-0.54	0
-0.52	0	-0.52	0
-0.5	0	-0.5	0
-0.48	0	-0.48	0
-0.46	0	-0.46	0
-0.44	0	-0.44	0
-0.42	0	-0.42	0
-0.4	0	-0.4	0
-0.38	0	-0.38	0
-0.36	0	-0.36	0
-0.34	0	-0.34	0
-0.32	0	-0.32	0
-0.3	0	-0.3	0
-0.28	0	-0.28	0
-0.26	0	-0.26	0
-0.24	0	-0.24	0
-0.22	0	-0.22	0
-0.2	0	-0.2	0
-0.18	0	-0.18	0
-0.16	0	-0.16	0
-0.14	0	-0.14	0
-0.12	0	-0.12	0
-0.1	0	-0.1	0
-0.08	0	-0.08	0
-0.06	0	-0.06	0
-0.04	0	-0.04	0
-0.02	0	-0.02	0
0	0	0	0
0.02	0	0.02	0
0.04	1.66667	0.04	0.833333
0.06	3.33333	0.06	2.5
0.08	6.66667	0.08	6.66667
0.1	12.5	0.1	12.5
0.12	20.8333	0.12	21.6667
0.14	30.8333	0.14	33.3333
0.16	40.8333	0.16	47.5
0.18	49.1667	0.18	60
0.2	53.3333	0.2	70
0.22	53.3333	0.22	74.1667
0.24	49.1667	0.24	72.5
0.26	42.5	0.26	64.1667
0.28	34.1667	0.28	51.6667
0.3	26.6667	0.3	38.3333
0.32	20.8333	0.32	25.8333
0.34	16.6667	0.34	15.8333
0.36	14.1667	0.36	9.16667
0.38	13.3333	0.38	4.16667
0.4	12.5	0.4	1.66667
0.42	10.8333	0.42	0.833333
0.44	10	0.44	0
0.46	8.33333	0.46	0
0.48	6.66667	0.48	0
0.5	5	0.5	0
0.52	3.33333	0.52	0
0.54	2.5	0.54	0
0.56	0.833333	0.56	0
0.58	0.833333	0.58	0
0.6	0	0.6	0
0.62	0	0.62	0
0.64	0	0.64	0
0.66	0	0.66	0
0.68	0	0.68	0.833333
0.7	0	0.7	0.833333
0.72	0	0.72	0.833333
0.74	0	0.74	0.833333
0.76	0	0.76	0.833333
0.78	0	0.78	0.833333
0.8	0	0.8	0.833333
0.82	0	0.82	0.833333
0.84	0	0.84	0.833333
0.86	0	0.86	0.833333
0.88	0	0.88	0.833333
0.9	0	0.9	0.833333
0.92	0	0.92	0.833333
0.94	0	0.94	0.833333
0.96	0	0.96	0.833333
0.98	0	0.98	0.833333
1	0	1	0.833333
1.02	0	1.02	0.833333
1.04	0	1.04	0.833333
1.06	0	1.06	0.833333
1.08	0	1.08	0.833333
1.1	0	1.1	0.833333
1.12	0	1.12	0.833333
1.14	0	1.14	0.833333
1.16	0	1.16	0.833333
1.18	0	1.18	0.833333
1.2	0	1.2	0.833333
1.22	0	1.22	0.833333
1.24	0	1.24	0.833333
1.26	0	1.26	0.833333
1.28	0	1.28	0.833333
1.3	0	1.3	0.833333
1.32	0	1.32	0.833333
1.34	0	1.34	0.833333
1.36	0	1.36	0.833333
1.38	0	1.38	0.833333
1.4	0	1.4	0.833333
1.42	0	1.42	0.833333
1.44	0	1.44	0.833333
1.46	0	1.46	0.833333
1.48	0	1.48	0.833333
1.5	0	1.5	0.833333
1.52	0	1.52	0.833333
1.54	0	1.54	0.833333
1.56	0	1.56	0.833333
1.58	0	1.58	0.833333
1.6	0	1.6	1.66667
1.62	0	1.62	0.833333
1.64	0	1.64	0.833333
1.66	0	1.66	0.833333
1.68	0	1.68	0.833333
1.7	0	1.7	0.833333
1.72	0	1.72	0.833333
1.74	0	1.74	0.833333
1.76	0	1.76	0.833333
1.78	0	1.78	0.833333
1.8	0	1.8	0.833333
1.82	0	1.82	0.833333
1.84	0	1.84	0.833333
1.86	0	1.86	0.833333
1.88	0	1.88	0.833333
1.9	0	1.9	0.833333
1.92	0	1.92	0
1.94	0	1.94	0
1.96	0	1.96	0
1.98	0	1.98	0
2	0	2	0
2.02	0	2.02	0
2.04	0	2.04	0

## Sheet: A2
_control_x	_control_y	_gabazine_x	_gabazine_y
-2.7	0	-2.7	0
-2.68	0	-2.68	0
-2.66	0	-2.66	0
-2.64	0	-2.64	0
-2.62	0	-2.62	0
-2.6	0	-2.6	0
-2.58	0	-2.58	0
-2.56	0	-2.56	0
-2.54	0	-2.54	0
-2.52	0	-2.52	0
-2.5	0	-2.5	0
-2.48	0	-2.48	0
-2.46	0	-2.46	0
-2.44	0	-2.44	0
-2.42	0	-2.42	0
-2.4	0	-2.4	0
-2.38	0	-2.38	0
-2.36	0	-2.36	0
-2.34	0	-2.34	0
-2.32	0	-2.32	0
-2.3	0	-2.3	0
-2.28	0	-2.28	0
-2.26	0	-2.26	0
-2.24	0	-2.24	0
-2.22	0	-2.22	0
-2.2	0	-2.2	0
-2.18	0	-2.18	0
-2.16	0	-2.16	0
-2.14	0	-2.14	0
-2.12	0	-2.12	0
-2.1	0	-2.1	0
-2.08	0	-2.08	0
-2.06	0	-2.06	0
-2.04	0	-2.04	0
-2.02	0	-2.02	0
-2	0	-2	0
-1.98	0	-1.98	0
-1.96	0	-1.96	0
-1.94	0	-1.94	0
-1.92	0	-1.92	0
-1.9	0	-1.9	0
-1.88	0	-1.88	0
-1.86	0	-1.86	0
-1.84	0	-1.84	0
-1.82	0	-1.82	0
-1.8	0	-1.8	0
-1.78	0	-1.78	0
-1.76	0	-1.76	0
-1.74	0	-1.74	0
-1.72	0	-1.72	0
-1.7	0	-1.7	0
-1.68	0	-1.68	0
-1.66	0	-1.66	0
-1.64	0	-1.64	0
-1.62	0	-1.62	0
-1.6	0	-1.6	0
-1.58	0	-1.58	0
-1.56	0	-1.56	0
-1.54	0	-1.54	0
-1.52	0	-1.52	0
-1.5	0	-1.5	0
-1.48	0	-1.48	0
-1.46	0	-1.46	0
-1.44	0	-1.44	0
-1.42	0	-1.42	0
-1.4	0	-1.4	0
-1.38	0	-1.38	0
-1.36	0	-1.36	0
-1.34	0	-1.34	0
-1.32	0	-1.32	0
-1.3	0	-1.3	0
-1.28	0	-1.28	0
-1.26	0	-1.26	0
-1.24	0	-1.24	0
-1.22	0	-1.22	0
-1.2	0	-1.2	0
-1.18	0	-1.18	0
-1.16	0	-1.16	0
-1.14	0	-1.14	0
-1.12	0	-1.12	0
-1.1	0	-1.1	0
-1.08	0	-1.08	0
-1.06	0	-1.06	0
-1.04	0	-1.04	0
-1.02	0	-1.02	0
-1	0	-1	0
-0.98	0	-0.98	0
-0.96	0	-0.96	0
-0.94	0	-0.94	0
-0.92	0	-0.92	0
-0.9	0	-0.9	0
-0.88	0	-0.88	0
-0.86	0	-0.86	0
-0.84	0	-0.84	0
-0.82	0	-0.82	0
-0.8	0	-0.8	0
-0.78	0	-0.78	0
-0.76	0	-0.76	0
-0.74	0	-0.74	0
-0.72	0	-0.72	0.833333
-0.7	0	-0.7	1.66667
-0.68	0	-0.68	2.5
-0.66	0	-0.66	4.16667
-0.64	0.833333	-0.64	6.66667
-0.62	0.833333	-0.62	9.16667
-0.6	0.833333	-0.6	11.6667
-0.58	0.833333	-0.58	13.3333
-0.56	0.833333	-0.56	14.1667
-0.54	0.833333	-0.54	14.1667
-0.52	0.833333	-0.52	13.3333
-0.5	0.833333	-0.5	10.8333
-0.48	0	-0.48	8.33333
-0.46	0	-0.46	5.83333
-0.44	0	-0.44	4.16667
-0.42	0	-0.42	2.5
-0.4	0	-0.4	0.833333
-0.38	0	-0.38	0.833333
-0.36	0	-0.36	0
-0.34	0	-0.34	0
-0.32	0	-0.32	0
-0.3	0	-0.3	0
-0.28	0	-0.28	0
-0.26	0	-0.26	0
-0.24	0	-0.24	0
-0.22	0	-0.22	0
-0.2	0	-0.2	0
-0.18	0	-0.18	0
-0.16	0	-0.16	0
-0.14	0	-0.14	0
-0.12	0	-0.12	0
-0.1	0	-0.1	0
-0.08	0	-0.08	0
-0.06	0	-0.06	0
-0.04	0	-0.04	0
-0.02	0	-0.02	0
0	0.833333	0	0
0.02	1.66667	0.02	0.833333
0.04	4.16667	0.04	2.5
0.06	8.33333	0.06	5.83333
0.08	14.1667	0.08	10.8333
0.1	22.5	0.1	18.3333
0.12	32.5	0.12	29.1667
0.14	40.8333	0.14	40.8333
0.16	47.5	0.16	51.6667
0.18	50	0.18	60
0.2	48.3333	0.2	64.1667
0.22	43.3333	0.22	61.6667
0.24	37.5	0.24	55
0.26	31.6667	0.26	44.1667
0.28	28.3333	0.28	33.3333
0.3	27.5	0.3	22.5
0.32	27.5	0.32	14.1667
0.34	29.1667	0.34	8.33333
0.36	30	0.36	4.16667
0.38	30	0.38	1.66667
0.4	27.5	0.4	0.833333
0.42	24.1667	0.42	0
0.44	20	0.44	0
0.46	15	0.46	0
0.48	10.8333	0.48	0
0.5	6.66667	0.5	0
0.52	4.16667	0.52	0
0.54	2.5	0.54	0
0.56	0.833333	0.56	0
0.58	0.833333	0.58	0
0.6	0	0.6	0
0.62	0	0.62	0
0.64	0	0.64	0
0.66	0	0.66	0
0.68	0	0.68	0
0.7	0	0.7	0
0.72	0	0.72	0
0.74	0	0.74	0
0.76	0	0.76	0
0.78	0	0.78	0
0.8	0	0.8	0
0.82	0	0.82	0
0.84	0	0.84	0
0.86	0	0.86	0
0.88	0	0.88	0
0.9	0	0.9	0
0.92	0	0.92	0
0.94	0	0.94	0
0.96	0	0.96	0.833333
0.98	0	0.98	0.833333
1	0	1	0.833333
1.02	0	1.02	1.66667
1.04	0	1.04	1.66667
1.06	0	1.06	1.66667
1.08	0	1.08	2.5
1.1	0	1.1	2.5
1.12	0	1.12	2.5
1.14	0	1.14	2.5
1.16	0	1.16	2.5
1.18	0	1.18	2.5
1.2	0	1.2	1.66667
1.22	0	1.22	1.66667
1.24	0	1.24	0.833333
1.26	0	1.26	0.833333
1.28	0	1.28	0.833333
1.3	0	1.3	0.833333
1.32	0	1.32	1.66667
1.34	0	1.34	1.66667
1.36	0	1.36	1.66667
1.38	0	1.38	2.5
1.4	0	1.4	2.5
1.42	0	1.42	2.5
1.44	0	1.44	2.5
1.46	0	1.46	2.5
1.48	0	1.48	3.33333
1.5	0	1.5	3.33333
1.52	0	1.52	3.33333
1.54	0	1.54	3.33333
1.56	0	1.56	3.33333
1.58	0	1.58	3.33333
1.6	0	1.6	2.5
1.62	0	1.62	2.5
1.64	0	1.64	2.5
1.66	0	1.66	1.66667
1.68	0	1.68	1.66667
1.7	0	1.7	1.66667
1.72	0	1.72	1.66667
1.74	0	1.74	1.66667
1.76	0	1.76	1.66667
1.78	0	1.78	1.66667
1.8	0	1.8	2.5
1.82	0	1.82	2.5
1.84	0	1.84	2.5
1.86	0	1.86	2.5
1.88	0	1.88	2.5
1.9	0	1.9	2.5
1.92	0	1.92	2.5
1.94	0	1.94	1.66667
1.96	0	1.96	1.66667
1.98	0	1.98	1.66667
2	0	2	1.66667

## Sheet: E0
control_x	control_y	gabazine_x	gabazine_y
-3.8	1.66667	-3.8	0
-3.78	1.66667	-3.78	0
-3.76	1.66667	-3.76	0
-3.74	1.66667	-3.74	0
-3.72	2.5	-3.72	0
-3.7	2.5	-3.7	0
-3.68	2.5	-3.68	0
-3.66	2.5	-3.66	0
-3.64	2.5	-3.64	0
-3.62	2.5	-3.62	0
-3.6	2.5	-3.6	0
-3.58	2.5	-3.58	0
-3.56	2.5	-3.56	0
-3.54	3.33333	-3.54	0
-3.52	3.33333	-3.52	0.833333
-3.5	3.33333	-3.5	0.833333
-3.48	3.33333	-3.48	0.833333
-3.46	3.33333	-3.46	0.833333
-3.44	3.33333	-3.44	0.833333
-3.42	2.5	-3.42	0.833333
-3.4	2.5	-3.4	0
-3.38	2.5	-3.38	0
-3.36	2.5	-3.36	0
-3.34	2.5	-3.34	0
-3.32	1.66667	-3.32	0
-3.3	1.66667	-3.3	0
-3.28	1.66667	-3.28	0
-3.26	1.66667	-3.26	0
-3.24	1.66667	-3.24	0
-3.22	1.66667	-3.22	0
-3.2	1.66667	-3.2	0
-3.18	0.833333	-3.18	0
-3.16	0.833333	-3.16	0
-3.14	0.833333	-3.14	0
-3.12	0.833333	-3.12	0
-3.1	1.66667	-3.1	0
-3.08	1.66667	-3.08	0
-3.06	1.66667	-3.06	0
-3.04	2.5	-3.04	0
-3.02	2.5	-3.02	0
-3	2.5	-3	0
-2.98	2.5	-2.98	0
-2.96	3.33333	-2.96	0
-2.94	3.33333	-2.94	0
-2.92	3.33333	-2.92	0
-2.9	3.33333	-2.9	0
-2.88	3.33333	-2.88	0
-2.86	3.33333	-2.86	0
-2.84	3.33333	-2.84	0
-2.82	2.5	-2.82	0
-2.8	2.5	-2.8	0
-2.78	2.5	-2.78	0
-2.76	2.5	-2.76	0
-2.74	2.5	-2.74	0
-2.72	2.5	-2.72	0
-2.7	3.33333	-2.7	0
-2.68	3.33333	-2.68	0
-2.66	4.16667	-2.66	0
-2.64	4.16667	-2.64	0
-2.62	5	-2.62	0
-2.6	5	-2.6	0
-2.58	5	-2.58	0
-2.56	5	-2.56	0
-2.54	4.16667	-2.54	0
-2.52	4.16667	-2.52	0.833333
-2.5	4.16667	-2.5	0.833333
-2.48	3.33333	-2.48	0.833333
-2.46	3.33333	-2.46	0
-2.44	3.33333	-2.44	0
-2.42	3.33333	-2.42	0
-2.4	3.33333	-2.4	0
-2.38	4.16667	-2.38	0
-2.36	3.33333	-2.36	0
-2.34	3.33333	-2.34	0
-2.32	3.33333	-2.32	0
-2.3	3.33333	-2.3	0
-2.28	3.33333	-2.28	0
-2.26	3.33333	-2.26	0
-2.24	2.5	-2.24	0
-2.22	2.5	-2.22	0
-2.2	2.5	-2.2	0
-2.18	2.5	-2.18	0
-2.16	2.5	-2.16	0
-2.14	2.5	-2.14	0
-2.12	2.5	-2.12	0
-2.1	2.5	-2.1	0
-2.08	2.5	-2.08	0
-2.06	1.66667	-2.06	0
-2.04	1.66667	-2.04	0
-2.02	1.66667	-2.02	0
-2	1.66667	-2	0
-1.98	1.66667	-1.98	0
-1.96	1.66667	-1.96	0
-1.94	1.66667	-1.94	0
-1.92	1.66667	-1.92	0
-1.9	1.66667	-1.9	0
-1.88	2.5	-1.88	0.833333
-1.86	2.5	-1.86	1.66667
-1.84	2.5	-1.84	3.33333
-1.82	2.5	-1.82	6.66667
-1.8	2.5	-1.8	11.6667
-1.78	2.5	-1.78	19.1667
-1.76	2.5	-1.76	26.6667
-1.74	2.5	-1.74	35
-1.72	1.66667	-1.72	40.8333
-1.7	1.66667	-1.7	42.5
-1.68	1.66667	-1.68	40
-1.66	1.66667	-1.66	34.1667
-1.64	1.66667	-1.64	26.6667
-1.62	1.66667	-1.62	18.3333
-1.6	1.66667	-1.6	11.6667
-1.58	0.833333	-1.58	6.66667
-1.56	0.833333	-1.56	3.33333
-1.54	0.833333	-1.54	1.66667
-1.52	0.833333	-1.52	0.833333
-1.5	0.833333	-1.5	0
-1.48	0.833333	-1.48	0.833333
-1.46	0.833333	-1.46	0.833333
-1.44	1.66667	-1.44	2.5
-1.42	1.66667	-1.42	3.33333
-1.4	1.66667	-1.4	4.16667
-1.38	1.66667	-1.38	5
-1.36	0.833333	-1.36	5
-1.34	0.833333	-1.34	4.16667
-1.32	0.833333	-1.32	3.33333
-1.3	0.833333	-1.3	2.5
-1.28	0.833333	-1.28	1.66667
-1.26	0.833333	-1.26	0.833333
-1.24	0.833333	-1.24	0
-1.22	0.833333	-1.22	0
-1.2	0.833333	-1.2	0
-1.18	0.833333	-1.18	0
-1.16	0.833333	-1.16	0.833333
-1.14	0.833333	-1.14	1.66667
-1.12	0.833333	-1.12	2.5
-1.1	0.833333	-1.1	4.16667
-1.08	0	-1.08	5
-1.06	0	-1.06	5.83333
-1.04	0	-1.04	6.66667
-1.02	0	-1.02	5.83333
-1	0	-1	5
-0.98	0	-0.98	4.16667
-0.96	0.833333	-0.96	2.5
-0.94	0.833333	-0.94	1.66667
-0.92	0.833333	-0.92	0.833333
-0.9	0.833333	-0.9	0.833333
-0.88	0.833333	-0.88	0
-0.86	0.833333	-0.86	0
-0.84	0.833333	-0.84	0.833333
-0.82	0.833333	-0.82	0.833333
-0.8	0.833333	-0.8	0.833333
-0.78	0.833333	-0.78	1.66667
-0.76	0.833333	-0.76	2.5
-0.74	0.833333	-0.74	2.5
-0.72	0.833333	-0.72	2.5
-0.7	0.833333	-0.7	2.5
-0.68	0.833333	-0.68	2.5
-0.66	1.66667	-0.66	1.66667
-0.64	1.66667	-0.64	0.833333
-0.62	1.66667	-0.62	0.833333
-0.6	1.66667	-0.6	0
-0.58	1.66667	-0.58	0
-0.56	1.66667	-0.56	0
-0.54	2.5	-0.54	0
-0.52	2.5	-0.52	0
-0.5	2.5	-0.5	0
-0.48	3.33333	-0.48	0
-0.46	3.33333	-0.46	0
-0.44	3.33333	-0.44	0
-0.42	3.33333	-0.42	0
-0.4	2.5	-0.4	0
-0.38	2.5	-0.38	0
-0.36	2.5	-0.36	0
-0.34	2.5	-0.34	0
-0.32	2.5	-0.32	0
-0.3	2.5	-0.3	0
-0.28	3.33333	-0.28	0
-0.26	3.33333	-0.26	0
-0.24	3.33333	-0.24	0
-0.22	4.16667	-0.22	0
-0.2	4.16667	-0.2	0
-0.18	4.16667	-0.18	0
-0.16	4.16667	-0.16	0
-0.14	4.16667	-0.14	0.833333
-0.12	4.16667	-0.12	0.833333
-0.1	4.16667	-0.1	0.833333
-0.08	4.16667	-0.08	0.833333
-0.06	3.33333	-0.06	0.833333
-0.04	3.33333	-0.04	0.833333
-0.02	3.33333	-0.02	0.833333
4.44089e-16	3.33333	4.44089e-16	0.833333
0.02	2.5	0.02	0
0.04	2.5	0.04	0
0.06	2.5	0.06	0
0.08	2.5	0.08	0
0.1	3.33333	0.1	0
0.12	4.16667	0.12	0
0.14	5	0.14	0
0.16	6.66667	0.16	0
0.18	8.33333	0.18	0
0.2	10	0.2	0
0.22	11.6667	0.22	0
0.24	13.3333	0.24	0
0.26	14.1667	0.26	0
0.28	15.8333	0.28	0
0.3	16.6667	0.3	0
0.32	16.6667	0.32	0
0.34	17.5	0.34	0
0.36	16.6667	0.36	0
0.38	16.6667	0.38	0
0.4	15.8333	0.4	0
0.42	15	0.42	0
0.44	13.3333	0.44	0
0.46	12.5	0.46	0
0.48	11.6667	0.48	0
0.5	10	0.5	0
0.52	9.16667	0.52	0
0.54	8.33333	0.54	0
0.56	7.5	0.56	0
0.58	6.66667	0.58	0
0.6	5.83333	0.6	0
0.62	5	0.62	0
0.64	4.16667	0.64	0
0.66	4.16667	0.66	0
0.68	4.16667	0.68	0
0.7	4.16667	0.7	0
0.72	4.16667	0.72	0
0.74	4.16667	0.74	0
0.76	4.16667	0.76	0
0.78	4.16667	0.78	0
0.8	4.16667	0.8	0
0.82	3.33333	0.82	0
0.84	3.33333	0.84	0
0.86	3.33333	0.86	0
0.88	2.5	0.88	0
0.9	2.5	0.9	0
0.92	3.33333	0.92	0
0.94	3.33333	0.94	0
0.96	3.33333	0.96	0
0.98	4.16667	0.98	0
1	4.16667	1	0
1.02	4.16667	1.02	0
1.04	4.16667	1.04	0
1.06	4.16667	1.06	0
1.08	3.33333	1.08	0
1.1	3.33333	1.1	0
1.12	2.5	1.12	0
1.14	2.5	1.14	0
1.16	1.66667	1.16	0
1.18	1.66667	1.18	0
1.2	0.833333	1.2	0
1.22	0.833333	1.22	0
1.24	0.833333	1.24	0
1.26	0.833333	1.26	0
1.28	1.66667	1.28	0
1.3	1.66667	1.3	0
1.32	1.66667	1.32	0
1.34	2.5	1.34	0
1.36	2.5	1.36	0
1.38	2.5	1.38	0
1.4	3.33333	1.4	0
1.42	3.33333	1.42	0
1.44	3.33333	1.44	0
1.46	3.33333	1.46	0
1.48	3.33333	1.48	0
1.5	3.33333	1.5	0
1.52	4.16667	1.52	0
1.54	4.16667	1.54	0
1.56	4.16667	1.56	0
1.58	4.16667	1.58	0
1.6	5	1.6	0
1.62	5	1.62	0
1.64	5	1.64	0
1.66	4.16667	1.66	0
1.68	4.16667	1.68	0
1.7	4.16667	1.7	0
1.72	3.33333	1.72	0
1.74	3.33333	1.74	0
1.76	2.5	1.76	0
1.78	2.5	1.78	0
1.8	2.5	1.8	0
1.82	1.66667	1.82	0
1.84	1.66667	1.84	0
1.86	1.66667	1.86	0
1.88	1.66667	1.88	0
1.9	1.66667	1.9	0
1.92	1.66667	1.92	0
1.94	1.66667	1.94	0
1.96	1.66667	1.96	0
1.98	1.66667	1.98	0
2	1.66667	2	0
2.02	1.66667	2.02	0
2.04	1.66667	2.04	0
2.06	1.66667	2.06	0
2.08	0.833333	2.08	0
2.1	0.833333	2.1	0

## Sheet: E1
_control_x	_control_y	_gabazine_x	_gabazine_y
-3.14	1.66667	-3.14	0
-3.12	1.66667	-3.12	0
-3.1	0.833333	-3.1	0
-3.08	0.833333	-3.08	0
-3.06	0.833333	-3.06	0
-3.04	0.833333	-3.04	0
-3.02	0.833333	-3.02	0
-3	1.66667	-3	0
-2.98	1.66667	-2.98	0
-2.96	1.66667	-2.96	0
-2.94	2.5	-2.94	0
-2.92	2.5	-2.92	0
-2.9	2.5	-2.9	0
-2.88	2.5	-2.88	0
-2.86	2.5	-2.86	0
-2.84	2.5	-2.84	0
-2.82	3.33333	-2.82	0
-2.8	3.33333	-2.8	0
-2.78	3.33333	-2.78	0
-2.76	3.33333	-2.76	0
-2.74	3.33333	-2.74	0
-2.72	3.33333	-2.72	0
-2.7	3.33333	-2.7	0
-2.68	2.5	-2.68	0
-2.66	2.5	-2.66	0
-2.64	2.5	-2.64	0
-2.62	2.5	-2.62	0
-2.6	2.5	-2.6	0
-2.58	2.5	-2.58	0
-2.56	2.5	-2.56	0
-2.54	2.5	-2.54	0
-2.52	2.5	-2.52	0
-2.5	2.5	-2.5	0
-2.48	2.5	-2.48	0
-2.46	3.33333	-2.46	0
-2.44	3.33333	-2.44	0
-2.42	3.33333	-2.42	0
-2.4	3.33333	-2.4	0
-2.38	3.33333	-2.38	0
-2.36	3.33333	-2.36	0
-2.34	3.33333	-2.34	0
-2.32	3.33333	-2.32	0
-2.3	4.16667	-2.3	0
-2.28	3.33333	-2.28	0
-2.26	3.33333	-2.26	0
-2.24	3.33333	-2.24	0
-2.22	3.33333	-2.22	0
-2.2	2.5	-2.2	0
-2.18	2.5	-2.18	0
-2.16	1.66667	-2.16	0
-2.14	1.66667	-2.14	0
-2.12	1.66667	-2.12	0
-2.1	1.66667	-2.1	0
-2.08	1.66667	-2.08	0
-2.06	1.66667	-2.06	0
-2.04	1.66667	-2.04	0
-2.02	2.5	-2.02	0
-2	2.5	-2	0
-1.98	3.33333	-1.98	0
-1.96	3.33333	-1.96	0
-1.94	4.16667	-1.94	0
-1.92	4.16667	-1.92	0
-1.9	4.16667	-1.9	0
-1.88	4.16667	-1.88	0
-1.86	4.16667	-1.86	0
-1.84	4.16667	-1.84	0
-1.82	4.16667	-1.82	0
-1.8	4.16667	-1.8	0
-1.78	4.16667	-1.78	0
-1.76	4.16667	-1.76	0
-1.74	3.33333	-1.74	0
-1.72	3.33333	-1.72	0
-1.7	3.33333	-1.7	0
-1.68	3.33333	-1.68	0
-1.66	3.33333	-1.66	0
-1.64	4.16667	-1.64	0
-1.62	4.16667	-1.62	0
-1.6	3.33333	-1.6	0
-1.58	3.33333	-1.58	0
-1.56	3.33333	-1.56	0
-1.54	3.33333	-1.54	0
-1.52	3.33333	-1.52	0
-1.5	3.33333	-1.5	0
-1.48	3.33333	-1.48	0
-1.46	3.33333	-1.46	0
-1.44	3.33333	-1.44	0
-1.42	3.33333	-1.42	0
-1.4	3.33333	-1.4	0
-1.38	3.33333	-1.38	0
-1.36	2.5	-1.36	0
-1.34	2.5	-1.34	0
-1.32	2.5	-1.32	0
-1.3	2.5	-1.3	0
-1.28	2.5	-1.28	0
-1.26	2.5	-1.26	0
-1.24	2.5	-1.24	0
-1.22	2.5	-1.22	0
-1.2	2.5	-1.2	0.833333
-1.18	3.33333	-1.18	3.33333
-1.16	3.33333	-1.16	5.83333
-1.14	3.33333	-1.14	10.8333
-1.12	3.33333	-1.12	17.5
-1.1	3.33333	-1.1	25
-1.08	3.33333	-1.08	32.5
-1.06	2.5	-1.06	38.3333
-1.04	2.5	-1.04	40
-1.02	2.5	-1.02	38.3333
-1	2.5	-1	32.5
-0.98	3.33333	-0.98	25
-0.96	3.33333	-0.96	17.5
-0.94	4.16667	-0.94	10.8333
-0.92	5	-0.92	5.83333
-0.9	5	-0.9	3.33333
-0.88	5.83333	-0.88	0.833333
-0.86	5.83333	-0.86	0
-0.84	5	-0.84	0
-0.82	5	-0.82	0
-0.8	4.16667	-0.8	0
-0.78	3.33333	-0.78	0
-0.76	3.33333	-0.76	0
-0.74	2.5	-0.74	0
-0.72	2.5	-0.72	0
-0.7	1.66667	-0.7	0
-0.68	1.66667	-0.68	0
-0.66	1.66667	-0.66	0
-0.64	1.66667	-0.64	0
-0.62	0.833333	-0.62	0
-0.6	0.833333	-0.6	0
-0.58	0.833333	-0.58	0
-0.56	0.833333	-0.56	0
-0.54	0.833333	-0.54	0
-0.52	0.833333	-0.52	0
-0.5	0.833333	-0.5	0
-0.48	0.833333	-0.48	0
-0.46	0.833333	-0.46	0
-0.44	0.833333	-0.44	0
-0.42	0.833333	-0.42	0
-0.4	0.833333	-0.4	0
-0.38	0.833333	-0.38	0
-0.36	1.66667	-0.36	0
-0.34	1.66667	-0.34	0
-0.32	1.66667	-0.32	0
-0.3	1.66667	-0.3	0
-0.28	1.66667	-0.28	0
-0.26	0.833333	-0.26	0
-0.24	0.833333	-0.24	0
-0.22	0.833333	-0.22	0
-0.2	0.833333	-0.2	0
-0.18	0.833333	-0.18	0
-0.16	0.833333	-0.16	0
-0.14	0.833333	-0.14	0
-0.12	0.833333	-0.12	0
-0.1	0	-0.1	0
-0.08	0	-0.08	0
-0.06	0	-0.06	0
-0.04	0	-0.04	0
-0.02	0	-0.02	0
0	0	0	0
0.02	0.833333	0.02	0
0.04	0.833333	0.04	0
0.06	1.66667	0.06	0
0.08	2.5	0.08	0
0.1	3.33333	0.1	0
0.12	5	0.12	0
0.14	6.66667	0.14	0
0.16	9.16667	0.16	0
0.18	11.6667	0.18	0
0.2	15	0.2	0
0.22	17.5	0.22	0
0.24	19.1667	0.24	0
0.26	20.8333	0.26	0
0.28	22.5	0.28	0
0.3	22.5	0.3	0
0.32	22.5	0.32	0
0.34	22.5	0.34	0
0.36	21.6667	0.36	0
0.38	20.8333	0.38	0
0.4	19.1667	0.4	0
0.42	18.3333	0.42	0
0.44	16.6667	0.44	0
0.46	15	0.46	0
0.48	13.3333	0.48	0
0.5	11.6667	0.5	0
0.52	10	0.52	0
0.54	8.33333	0.54	0
0.56	6.66667	0.56	0
0.58	5.83333	0.58	0
0.6	5	0.6	0
0.62	5	0.62	0
0.64	4.16667	0.64	0
0.66	4.16667	0.66	0
0.68	4.16667	0.68	0
0.7	4.16667	0.7	0
0.72	4.16667	0.72	0
0.74	4.16667	0.74	0
0.76	4.16667	0.76	0
0.78	5	0.78	0
0.8	5	0.8	0
0.82	4.16667	0.82	0
0.84	4.16667	0.84	0
0.86	4.16667	0.86	0
0.88	3.33333	0.88	0
0.9	3.33333	0.9	0
0.92	2.5	0.92	0
0.94	2.5	0.94	0
0.96	1.66667	0.96	0
0.98	1.66667	0.98	0
1	1.66667	1	0
1.02	0.833333	1.02	0
1.04	0.833333	1.04	0
1.06	0.833333	1.06	0
1.08	0.833333	1.08	0
1.1	0.833333	1.1	0
1.12	0.833333	1.12	0
1.14	0.833333	1.14	0
1.16	1.66667	1.16	0
1.18	1.66667	1.18	0
1.2	1.66667	1.2	0
1.22	2.5	1.22	0
1.24	1.66667	1.24	0
1.26	1.66667	1.26	0
1.28	1.66667	1.28	0
1.3	1.66667	1.3	0
1.32	1.66667	1.32	0
1.34	0.833333	1.34	0
1.36	0.833333	1.36	0
1.38	0.833333	1.38	0
1.4	0.833333	1.4	0
1.42	0.833333	1.42	0
1.44	0.833333	1.44	0
1.46	1.66667	1.46	0
1.48	1.66667	1.48	0
1.5	2.5	1.5	0
1.52	2.5	1.52	0
1.54	3.33333	1.54	0
1.56	3.33333	1.56	0
1.58	3.33333	1.58	0
1.6	4.16667	1.6	0
1.62	3.33333	1.62	0
1.64	3.33333	1.64	0
1.66	3.33333	1.66	0
1.68	2.5	1.68	0
1.7	2.5	1.7	0
1.72	2.5	1.72	0
1.74	2.5	1.74	0
1.76	2.5	1.76	0
1.78	1.66667	1.78	0
1.8	1.66667	1.8	0
1.82	1.66667	1.82	0
1.84	1.66667	1.84	0
1.86	2.5	1.86	0
1.88	2.5	1.88	0
1.9	2.5	1.9	0
1.92	2.5	1.92	0
1.94	3.33333	1.94	0
1.96	3.33333	1.96	0
1.98	3.33333	1.98	0
2	3.33333	2	0
2.02	3.33333	2.02	0
2.04	3.33333	2.04	0

## Sheet: E2
_control_x	_control_y	_gabazine_x	_gabazine_y
-2.7	4.16667	-2.7	0
-2.68	3.33333	-2.68	0
-2.66	3.33333	-2.66	0
-2.64	3.33333	-2.64	0
-2.62	3.33333	-2.62	0
-2.6	2.5	-2.6	0
-2.58	2.5	-2.58	0
-2.56	2.5	-2.56	0
-2.54	2.5	-2.54	0
-2.52	2.5	-2.52	0
-2.5	2.5	-2.5	0
-2.48	2.5	-2.48	0
-2.46	2.5	-2.46	0
-2.44	2.5	-2.44	0
-2.42	1.66667	-2.42	0
-2.4	1.66667	-2.4	0
-2.38	1.66667	-2.38	0
-2.36	0.833333	-2.36	0
-2.34	0.833333	-2.34	0
-2.32	0.833333	-2.32	0
-2.3	0.833333	-2.3	0
-2.28	1.66667	-2.28	0
-2.26	1.66667	-2.26	0
-2.24	1.66667	-2.24	0
-2.22	1.66667	-2.22	0
-2.2	1.66667	-2.2	0
-2.18	1.66667	-2.18	0
-2.16	1.66667	-2.16	0
-2.14	1.66667	-2.14	0
-2.12	0.833333	-2.12	0
-2.1	0.833333	-2.1	0
-2.08	0.833333	-2.08	0
-2.06	0.833333	-2.06	0
-2.04	0.833333	-2.04	0
-2.02	0.833333	-2.02	0
-2	0.833333	-2	0
-1.98	0.833333	-1.98	0
-1.96	0.833333	-1.96	0
-1.94	0.833333	-1.94	0
-1.92	0.833333	-1.92	0
-1.9	0.833333	-1.9	0
-1.88	1.66667	-1.88	0
-1.86	1.66667	-1.86	0
-1.84	1.66667	-1.84	0
-1.82	2.5	-1.82	0
-1.8	2.5	-1.8	0
-1.78	2.5	-1.78	0
-1.76	3.33333	-1.76	0
-1.74	3.33333	-1.74	0
-1.72	3.33333	-1.72	0
-1.7	3.33333	-1.7	0
-1.68	3.33333	-1.68	0
-1.66	3.33333	-1.66	0
-1.64	3.33333	-1.64	0
-1.62	3.33333	-1.62	0
-1.6	3.33333	-1.6	0
-1.58	3.33333	-1.58	0
-1.56	3.33333	-1.56	0
-1.54	2.5	-1.54	0
-1.52	2.5	-1.52	0
-1.5	1.66667	-1.5	0
-1.48	1.66667	-1.48	0
-1.46	0.833333	-1.46	0
-1.44	0.833333	-1.44	0.833333
-1.42	0.833333	-1.42	0.833333
-1.4	0	-1.4	0.833333
-1.38	0	-1.38	0.833333
-1.36	0	-1.36	0.833333
-1.34	0	-1.34	0.833333
-1.32	0	-1.32	0
-1.3	0.833333	-1.3	0
-1.28	0.833333	-1.28	0
-1.26	1.66667	-1.26	0
-1.24	1.66667	-1.24	0
-1.22	2.5	-1.22	0
-1.2	2.5	-1.2	0
-1.18	2.5	-1.18	0
-1.16	2.5	-1.16	0.833333
-1.14	2.5	-1.14	0.833333
-1.12	2.5	-1.12	0.833333
-1.1	2.5	-1.1	0.833333
-1.08	2.5	-1.08	0.833333
-1.06	2.5	-1.06	0.833333
-1.04	2.5	-1.04	0.833333
-1.02	2.5	-1.02	0.833333
-1	2.5	-1	0.833333
-0.98	3.33333	-0.98	0.833333
-0.96	3.33333	-0.96	0.833333
-0.94	3.33333	-0.94	0.833333
-0.92	3.33333	-0.92	0
-0.9	3.33333	-0.9	0
-0.88	3.33333	-0.88	0
-0.86	3.33333	-0.86	0
-0.84	2.5	-0.84	0
-0.82	2.5	-0.82	0
-0.8	2.5	-0.8	0
-0.78	1.66667	-0.78	0
-0.76	1.66667	-0.76	1.66667
-0.74	2.5	-0.74	3.33333
-0.72	2.5	-0.72	7.5
-0.7	2.5	-0.7	13.3333
-0.68	2.5	-0.68	20.8333
-0.66	3.33333	-0.66	30.8333
-0.64	4.16667	-0.64	40
-0.62	5	-0.62	47.5
-0.6	5.83333	-0.6	50.8333
-0.58	6.66667	-0.58	49.1667
-0.56	7.5	-0.56	43.3333
-0.54	8.33333	-0.54	34.1667
-0.52	8.33333	-0.52	24.1667
-0.5	9.16667	-0.5	15.8333
-0.48	9.16667	-0.48	9.16667
-0.46	9.16667	-0.46	5
-0.44	9.16667	-0.44	2.5
-0.42	9.16667	-0.42	0.833333
-0.4	9.16667	-0.4	0
-0.38	8.33333	-0.38	0
-0.36	7.5	-0.36	0
-0.34	6.66667	-0.34	0
-0.32	5.83333	-0.32	0
-0.3	5	-0.3	0
-0.28	5	-0.28	0
-0.26	4.16667	-0.26	0
-0.24	3.33333	-0.24	0
-0.22	3.33333	-0.22	0
-0.2	2.5	-0.2	0
-0.18	2.5	-0.18	0
-0.16	2.5	-0.16	0
-0.14	2.5	-0.14	0
-0.12	2.5	-0.12	0
-0.1	2.5	-0.1	0
-0.08	2.5	-0.08	0
-0.06	2.5	-0.06	0
-0.04	2.5	-0.04	0
-0.02	2.5	-0.02	0
0	3.33333	0	0
0.02	5	0.02	0
0.04	8.33333	0.04	0
0.06	13.3333	0.06	0
0.08	20.8333	0.08	0
0.1	30	0.1	0
0.12	40	0.12	0
0.14	47.5	0.14	0
0.16	53.3333	0.16	0
0.18	54.1667	0.18	0
0.2	52.5	0.2	0
0.22	47.5	0.22	0
0.24	41.6667	0.24	0
0.26	36.6667	0.26	0
0.28	31.6667	0.28	0
0.3	29.1667	0.3	0
0.32	26.6667	0.32	0
0.34	25	0.34	0
0.36	23.3333	0.36	0
0.38	21.6667	0.38	0
0.4	20	0.4	0
0.42	18.3333	0.42	0
0.44	16.6667	0.44	0
0.46	15	0.46	0
0.48	12.5	0.48	0
0.5	10.8333	0.5	0
0.52	9.16667	0.52	0
0.54	7.5	0.54	0
0.56	5.83333	0.56	0
0.58	5	0.58	0
0.6	5	0.6	0
0.62	4.16667	0.62	0
0.64	4.16667	0.64	0
0.66	4.16667	0.66	0
0.68	3.33333	0.68	0
0.7	3.33333	0.7	0
0.72	3.33333	0.72	0
0.74	3.33333	0.74	0
0.76	3.33333	0.76	0
0.78	2.5	0.78	0
0.8	2.5	0.8	0
0.82	2.5	0.82	0
0.84	2.5	0.84	0
0.86	2.5	0.86	0
0.88	2.5	0.88	0
0.9	3.33333	0.9	0
0.92	3.33333	0.92	0
0.94	3.33333	0.94	0
0.96	3.33333	0.96	0
0.98	3.33333	0.98	0
1	2.5	1	0
1.02	2.5	1.02	0
1.04	2.5	1.04	0
1.06	2.5	1.06	0
1.08	2.5	1.08	0
1.1	2.5	1.1	0
1.12	2.5	1.12	0
1.14	2.5	1.14	0
1.16	2.5	1.16	0
1.18	1.66667	1.18	0
1.2	1.66667	1.2	0
1.22	1.66667	1.22	0
1.24	1.66667	1.24	0
1.26	1.66667	1.26	0
1.28	1.66667	1.28	0
1.3	1.66667	1.3	0
1.32	1.66667	1.32	0
1.34	1.66667	1.34	0
1.36	1.66667	1.36	0
1.38	2.5	1.38	0
1.4	2.5	1.4	0
1.42	2.5	1.42	0
1.44	2.5	1.44	0
1.46	2.5	1.46	0
1.48	2.5	1.48	0
1.5	2.5	1.5	0
1.52	2.5	1.52	0
1.54	2.5	1.54	0
1.56	1.66667	1.56	0
1.58	1.66667	1.58	0
1.6	1.66667	1.6	0
1.62	1.66667	1.62	0
1.64	1.66667	1.64	0
1.66	1.66667	1.66	0
1.68	1.66667	1.68	0
1.7	1.66667	1.7	0
1.72	1.66667	1.72	0
1.74	2.5	1.74	0
1.76	2.5	1.76	0
1.78	2.5	1.78	0
1.8	2.5	1.8	0
1.82	2.5	1.82	0
1.84	2.5	1.84	0
1.86	2.5	1.86	0
1.88	2.5	1.88	0
1.9	1.66667	1.9	0
1.92	1.66667	1.92	0
1.94	1.66667	1.94	0
1.96	0.833333	1.96	0
1.98	0.833333	1.98	0
2	0.833333	2	0

## Sheet: C0
control_x	control_y	gabazine_x	gabazine_y
-3.8	1.66667	-3.8	1.66667
-3.78	1.66667	-3.78	2.5
-3.76	1.66667	-3.76	2.5
-3.74	1.66667	-3.74	2.5
-3.72	1.66667	-3.72	2.5
-3.7	1.66667	-3.7	2.5
-3.68	1.66667	-3.68	2.5
-3.66	1.66667	-3.66	2.5
-3.64	1.66667	-3.64	2.5
-3.62	1.66667	-3.62	1.66667
-3.6	1.66667	-3.6	1.66667
-3.58	1.66667	-3.58	1.66667
-3.56	1.66667	-3.56	1.66667
-3.54	0.833333	-3.54	1.66667
-3.52	0.833333	-3.52	1.66667
-3.5	0.833333	-3.5	2.5
-3.48	0.833333	-3.48	2.5
-3.46	1.66667	-3.46	2.5
-3.44	1.66667	-3.44	2.5
-3.42	1.66667	-3.42	2.5
-3.4	1.66667	-3.4	2.5
-3.38	1.66667	-3.38	2.5
-3.36	1.66667	-3.36	2.5
-3.34	1.66667	-3.34	2.5
-3.32	1.66667	-3.32	2.5
-3.3	0.833333	-3.3	2.5
-3.28	0.833333	-3.28	2.5
-3.26	0.833333	-3.26	2.5
-3.24	0.833333	-3.24	1.66667
-3.22	0.833333	-3.22	1.66667
-3.2	1.66667	-3.2	2.5
-3.18	1.66667	-3.18	2.5
-3.16	0.833333	-3.16	2.5
-3.14	0.833333	-3.14	3.33333
-3.12	0.833333	-3.12	3.33333
-3.1	0.833333	-3.1	3.33333
-3.08	0.833333	-3.08	3.33333
-3.06	0.833333	-3.06	3.33333
-3.04	0.833333	-3.04	3.33333
-3.02	0.833333	-3.02	2.5
-3	0.833333	-3	2.5
-2.98	0.833333	-2.98	2.5
-2.96	0.833333	-2.96	2.5
-2.94	0.833333	-2.94	2.5
-2.92	0.833333	-2.92	2.5
-2.9	0.833333	-2.9	2.5
-2.88	0.833333	-2.88	2.5
-2.86	0.833333	-2.86	3.33333
-2.84	0.833333	-2.84	3.33333
-2.82	0.833333	-2.82	3.33333
-2.8	0.833333	-2.8	3.33333
-2.78	0.833333	-2.78	3.33333
-2.76	0.833333	-2.76	2.5
-2.74	0.833333	-2.74	2.5
-2.72	0.833333	-2.72	2.5
-2.7	0.833333	-2.7	1.66667
-2.68	0.833333	-2.68	1.66667
-2.66	0.833333	-2.66	1.66667
-2.64	1.66667	-2.64	1.66667
-2.62	1.66667	-2.62	1.66667
-2.6	1.66667	-2.6	1.66667
-2.58	1.66667	-2.58	1.66667
-2.56	1.66667	-2.56	1.66667
-2.54	1.66667	-2.54	1.66667
-2.52	1.66667	-2.52	1.66667
-2.5	1.66667	-2.5	1.66667
-2.48	1.66667	-2.48	2.5
-2.46	1.66667	-2.46	2.5
-2.44	1.66667	-2.44	2.5
-2.42	1.66667	-2.42	2.5
-2.4	1.66667	-2.4	2.5
-2.38	1.66667	-2.38	1.66667
-2.36	1.66667	-2.36	1.66667
-2.34	1.66667	-2.34	1.66667
-2.32	1.66667	-2.32	1.66667
-2.3	1.66667	-2.3	1.66667
-2.28	1.66667	-2.28	1.66667
-2.26	1.66667	-2.26	1.66667
-2.24	1.66667	-2.24	1.66667
-2.22	1.66667	-2.22	2.5
-2.2	1.66667	-2.2	2.5
-2.18	1.66667	-2.18	2.5
-2.16	1.66667	-2.16	2.5
-2.14	0.833333	-2.14	3.33333
-2.12	0.833333	-2.12	3.33333
-2.1	0.833333	-2.1	3.33333
-2.08	0.833333	-2.08	3.33333
-2.06	0.833333	-2.06	2.5
-2.04	0.833333	-2.04	2.5
-2.02	0.833333	-2.02	2.5
-2	0.833333	-2	2.5
-1.98	0.833333	-1.98	2.5
-1.96	0.833333	-1.96	1.66667
-1.94	0.833333	-1.94	1.66667
-1.92	0.833333	-1.92	1.66667
-1.9	0.833333	-1.9	1.66667
-1.88	0.833333	-1.88	1.66667
-1.86	0.833333	-1.86	1.66667
-1.84	0.833333	-1.84	1.66667
-1.82	0.833333	-1.82	1.66667
-1.8	0.833333	-1.8	1.66667
-1.78	0.833333	-1.78	2.5
-1.76	0.833333	-1.76	2.5
-1.74	0.833333	-1.74	3.33333
-1.72	0.833333	-1.72	4.16667
-1.7	0.833333	-1.7	5.83333
-1.68	0.833333	-1.68	7.5
-1.66	0.833333	-1.66	10.8333
-1.64	0.833333	-1.64	13.3333
-1.62	0.833333	-1.62	15.8333
-1.6	0.833333	-1.6	17.5
-1.58	0.833333	-1.58	17.5
-1.56	0.833333	-1.56	16.6667
-1.54	0.833333	-1.54	14.1667
-1.52	0.833333	-1.52	10.8333
-1.5	0.833333	-1.5	7.5
-1.48	0.833333	-1.48	4.16667
-1.46	0.833333	-1.46	2.5
-1.44	0.833333	-1.44	0.833333
-1.42	0.833333	-1.42	0
-1.4	0.833333	-1.4	0
-1.38	0.833333	-1.38	0
-1.36	0.833333	-1.36	0
-1.34	0.833333	-1.34	0
-1.32	1.66667	-1.32	0
-1.3	1.66667	-1.3	0
-1.28	1.66667	-1.28	0
-1.26	1.66667	-1.26	0
-1.24	0.833333	-1.24	0
-1.22	0.833333	-1.22	0
-1.2	0.833333	-1.2	0
-1.18	0.833333	-1.18	0
-1.16	0.833333	-1.16	0
-1.14	0.833333	-1.14	0
-1.12	0.833333	-1.12	0
-1.1	0.833333	-1.1	0.833333
-1.08	0.833333	-1.08	0.833333
-1.06	0.833333	-1.06	0.833333
-1.04	0.833333	-1.04	0.833333
-1.02	0.833333	-1.02	0.833333
-1	0.833333	-1	0.833333
-0.98	0.833333	-0.98	0.833333
-0.96	0.833333	-0.96	0.833333
-0.94	0.833333	-0.94	0.833333
-0.92	0.833333	-0.92	0.833333
-0.9	0.833333	-0.9	0.833333
-0.88	0.833333	-0.88	0.833333
-0.86	0.833333	-0.86	0.833333
-0.84	0.833333	-0.84	0.833333
-0.82	0.833333	-0.82	0.833333
-0.8	0.833333	-0.8	0.833333
-0.78	0.833333	-0.78	0.833333
-0.76	0.833333	-0.76	0.833333
-0.74	0.833333	-0.74	0.833333
-0.72	0.833333	-0.72	0.833333
-0.7	0.833333	-0.7	0.833333
-0.68	0.833333	-0.68	0.833333
-0.66	0.833333	-0.66	0.833333
-0.64	0.833333	-0.64	0.833333
-0.62	1.66667	-0.62	1.66667
-0.6	1.66667	-0.6	1.66667
-0.58	1.66667	-0.58	1.66667
-0.56	1.66667	-0.56	1.66667
-0.54	1.66667	-0.54	0.833333
-0.52	0.833333	-0.52	1.66667
-0.5	0.833333	-0.5	1.66667
-0.48	0.833333	-0.48	1.66667
-0.46	0.833333	-0.46	1.66667
-0.44	0.833333	-0.44	1.66667
-0.42	0.833333	-0.42	1.66667
-0.4	0.833333	-0.4	1.66667
-0.38	0.833333	-0.38	1.66667
-0.36	1.66667	-0.36	1.66667
-0.34	1.66667	-0.34	1.66667
-0.32	1.66667	-0.32	1.66667
-0.3	1.66667	-0.3	1.66667
-0.28	1.66667	-0.28	1.66667
-0.26	1.66667	-0.26	1.66667
-0.24	0.833333	-0.24	0.833333
-0.22	0.833333	-0.22	0.833333
-0.2	0.833333	-0.2	0.833333
-0.18	0.833333	-0.18	0.833333
-0.16	0.833333	-0.16	0.833333
-0.14	0.833333	-0.14	0.833333
-0.12	0.833333	-0.12	0.833333
-0.1	0.833333	-0.1	0.833333
-0.08	0.833333	-0.08	0.833333
-0.06	0.833333	-0.06	0.833333
-0.04	0.833333	-0.04	0.833333
-0.02	0.833333	-0.02	0.833333
4.44089e-16	0.833333	4.44089e-16	0.833333
0.02	0.833333	0.02	1.66667
0.04	0.833333	0.04	1.66667
0.06	0.833333	0.06	1.66667
0.08	1.66667	0.08	2.5
0.1	1.66667	0.1	4.16667
0.12	2.5	0.12	5.83333
0.14	3.33333	0.14	9.16667
0.16	4.16667	0.16	13.3333
0.18	5	0.18	17.5
0.2	5.83333	0.2	20.8333
0.22	6.66667	0.22	23.3333
0.24	6.66667	0.24	23.3333
0.26	6.66667	0.26	21.6667
0.28	6.66667	0.28	19.1667
0.3	5.83333	0.3	15
0.32	5	0.32	10.8333
0.34	5	0.34	7.5
0.36	4.16667	0.36	5
0.38	4.16667	0.38	3.33333
0.4	4.16667	0.4	2.5
0.42	3.33333	0.42	1.66667
0.44	3.33333	0.44	1.66667
0.46	3.33333	0.46	1.66667
0.48	2.5	0.48	1.66667
0.5	2.5	0.5	2.5
0.52	2.5	0.52	3.33333
0.54	1.66667	0.54	3.33333
0.56	1.66667	0.56	4.16667
0.58	1.66667	0.58	5
0.6	0.833333	0.6	5.83333
0.62	0.833333	0.62	6.66667
0.64	0.833333	0.64	6.66667
0.66	0.833333	0.66	6.66667
0.68	0.833333	0.68	6.66667
0.7	0.833333	0.7	6.66667
0.72	0.833333	0.72	6.66667
0.74	0.833333	0.74	5.83333
0.76	1.66667	0.76	5.83333
0.78	1.66667	0.78	5
0.8	1.66667	0.8	5
0.82	2.5	0.82	5
0.84	2.5	0.84	5
0.86	1.66667	0.86	5
0.88	1.66667	0.88	5
0.9	1.66667	0.9	5
0.92	0.833333	0.92	5
0.94	0.833333	0.94	4.16667
0.96	0.833333	0.96	4.16667
0.98	0.833333	0.98	3.33333
1	0.833333	1	3.33333
1.02	0	1.02	3.33333
1.04	0	1.04	2.5
1.06	0.833333	1.06	2.5
1.08	0.833333	1.08	2.5
1.1	0.833333	1.1	2.5
1.12	0.833333	1.12	2.5
1.14	0.833333	1.14	2.5
1.16	1.66667	1.16	2.5
1.18	1.66667	1.18	2.5
1.2	1.66667	1.2	2.5
1.22	1.66667	1.22	3.33333
1.24	1.66667	1.24	3.33333
1.26	1.66667	1.26	3.33333
1.28	1.66667	1.28	2.5
1.3	1.66667	1.3	2.5
1.32	1.66667	1.32	2.5
1.34	1.66667	1.34	2.5
1.36	1.66667	1.36	2.5
1.38	0.833333	1.38	2.5
1.4	0.833333	1.4	2.5
1.42	0.833333	1.42	2.5
1.44	0.833333	1.44	2.5
1.46	0.833333	1.46	2.5
1.48	0.833333	1.48	2.5
1.5	0.833333	1.5	2.5
1.52	0.833333	1.52	2.5
1.54	0.833333	1.54	2.5
1.56	1.66667	1.56	2.5
1.58	1.66667	1.58	2.5
1.6	1.66667	1.6	2.5
1.62	1.66667	1.62	2.5
1.64	1.66667	1.64	2.5
1.66	1.66667	1.66	2.5
1.68	1.66667	1.68	2.5
1.7	1.66667	1.7	2.5
1.72	1.66667	1.72	2.5
1.74	1.66667	1.74	2.5
1.76	1.66667	1.76	3.33333
1.78	1.66667	1.78	3.33333
1.8	0.833333	1.8	3.33333
1.82	0.833333	1.82	3.33333
1.84	0.833333	1.84	3.33333
1.86	0.833333	1.86	3.33333
1.88	0.833333	1.88	3.33333
1.9	0.833333	1.9	2.5
1.92	0.833333	1.92	3.33333
1.94	0.833333	1.94	3.33333
1.96	1.66667	1.96	3.33333
1.98	1.66667	1.98	3.33333
2	1.66667	2	3.33333
2.02	1.66667	2.02	3.33333
2.04	1.66667	2.04	3.33333
2.06	1.66667	2.06	3.33333
2.08	1.66667	2.08	2.5
2.1	1.66667	2.1	2.5

## Sheet: C1
_control_x	_control_y	_gabazine_x	_gabazine_y
-3.14	0.833333	-3.14	1.66667
-3.12	0.833333	-3.12	1.66667
-3.1	0.833333	-3.1	1.66667
-3.08	0.833333	-3.08	1.66667
-3.06	0.833333	-3.06	2.5
-3.04	0.833333	-3.04	2.5
-3.02	0.833333	-3.02	2.5
-3	0.833333	-3	2.5
-2.98	0.833333	-2.98	2.5
-2.96	0.833333	-2.96	2.5
-2.94	0.833333	-2.94	1.66667
-2.92	0.833333	-2.92	1.66667
-2.9	0.833333	-2.9	1.66667
-2.88	0.833333	-2.88	1.66667
-2.86	0.833333	-2.86	1.66667
-2.84	0.833333	-2.84	1.66667
-2.82	0.833333	-2.82	1.66667
-2.8	0.833333	-2.8	1.66667
-2.78	1.66667	-2.78	1.66667
-2.76	1.66667	-2.76	1.66667
-2.74	1.66667	-2.74	1.66667
-2.72	1.66667	-2.72	1.66667
-2.7	1.66667	-2.7	1.66667
-2.68	1.66667	-2.68	1.66667
-2.66	1.66667	-2.66	1.66667
-2.64	1.66667	-2.64	1.66667
-2.62	0.833333	-2.62	1.66667
-2.6	0.833333	-2.6	1.66667
-2.58	0.833333	-2.58	1.66667
-2.56	0.833333	-2.56	2.5
-2.54	0.833333	-2.54	2.5
-2.52	0.833333	-2.52	2.5
-2.5	0.833333	-2.5	2.5
-2.48	0.833333	-2.48	2.5
-2.46	0.833333	-2.46	2.5
-2.44	0.833333	-2.44	2.5
-2.42	0.833333	-2.42	2.5
-2.4	0.833333	-2.4	2.5
-2.38	0.833333	-2.38	1.66667
-2.36	0.833333	-2.36	1.66667
-2.34	0.833333	-2.34	1.66667
-2.32	0.833333	-2.32	1.66667
-2.3	0.833333	-2.3	1.66667
-2.28	0.833333	-2.28	1.66667
-2.26	0.833333	-2.26	1.66667
-2.24	0.833333	-2.24	1.66667
-2.22	0.833333	-2.22	1.66667
-2.2	0.833333	-2.2	1.66667
-2.18	0.833333	-2.18	1.66667
-2.16	0.833333	-2.16	2.5
-2.14	0.833333	-2.14	2.5
-2.12	0.833333	-2.12	2.5
-2.1	0.833333	-2.1	2.5
-2.08	0.833333	-2.08	2.5
-2.06	0.833333	-2.06	2.5
-2.04	0.833333	-2.04	2.5
-2.02	0.833333	-2.02	3.33333
-2	0.833333	-2	3.33333
-1.98	0.833333	-1.98	3.33333
-1.96	0.833333	-1.96	3.33333
-1.94	0.833333	-1.94	2.5
-1.92	0.833333	-1.92	2.5
-1.9	0.833333	-1.9	2.5
-1.88	0.833333	-1.88	2.5
-1.86	0.833333	-1.86	2.5
-1.84	0.833333	-1.84	2.5
-1.82	0.833333	-1.82	2.5
-1.8	0.833333	-1.8	2.5
-1.78	0.833333	-1.78	2.5
-1.76	0.833333	-1.76	2.5
-1.74	0.833333	-1.74	2.5
-1.72	0.833333	-1.72	2.5
-1.7	0.833333	-1.7	2.5
-1.68	0.833333	-1.68	2.5
-1.66	0.833333	-1.66	2.5
-1.64	0.833333	-1.64	1.66667
-1.62	0.833333	-1.62	1.66667
-1.6	0.833333	-1.6	1.66667
-1.58	0.833333	-1.58	1.66667
-1.56	0.833333	-1.56	1.66667
-1.54	1.66667	-1.54	1.66667
-1.52	1.66667	-1.52	1.66667
-1.5	1.66667	-1.5	1.66667
-1.48	1.66667	-1.48	1.66667
-1.46	1.66667	-1.46	1.66667
-1.44	0.833333	-1.44	1.66667
-1.42	0.833333	-1.42	1.66667
-1.4	0.833333	-1.4	1.66667
-1.38	0.833333	-1.38	1.66667
-1.36	0.833333	-1.36	1.66667
-1.34	0.833333	-1.34	1.66667
-1.32	0.833333	-1.32	1.66667
-1.3	1.66667	-1.3	2.5
-1.28	1.66667	-1.28	2.5
-1.26	0.833333	-1.26	2.5
-1.24	0.833333	-1.24	2.5
-1.22	0.833333	-1.22	3.33333
-1.2	0.833333	-1.2	2.5
-1.18	0.833333	-1.18	2.5
-1.16	0.833333	-1.16	2.5
-1.14	0.833333	-1.14	2.5
-1.12	0.833333	-1.12	1.66667
-1.1	0.833333	-1.1	1.66667
-1.08	0.833333	-1.08	1.66667
-1.06	0.833333	-1.06	2.5
-1.04	0.833333	-1.04	3.33333
-1.02	0	-1.02	5
-1	0	-1	6.66667
-0.98	0	-0.98	8.33333
-0.96	0	-0.96	9.16667
-0.94	0	-0.94	10
-0.92	0.833333	-0.92	9.16667
-0.9	0.833333	-0.9	8.33333
-0.88	0.833333	-0.88	6.66667
-0.86	0.833333	-0.86	5
-0.84	0.833333	-0.84	3.33333
-0.82	0.833333	-0.82	1.66667
-0.8	0.833333	-0.8	0.833333
-0.78	0.833333	-0.78	0
-0.76	0.833333	-0.76	0
-0.74	0.833333	-0.74	0
-0.72	0.833333	-0.72	0
-0.7	0	-0.7	0
-0.68	0	-0.68	0
-0.66	0	-0.66	0
-0.64	0	-0.64	0
-0.62	0	-0.62	0
-0.6	0	-0.6	0
-0.58	0	-0.58	0
-0.56	0	-0.56	0
-0.54	0	-0.54	0
-0.52	0	-0.52	0
-0.5	0	-0.5	0
-0.48	0.833333	-0.48	0
-0.46	0.833333	-0.46	0
-0.44	0.833333	-0.44	0
-0.42	0.833333	-0.42	0
-0.4	0.833333	-0.4	0
-0.38	0.833333	-0.38	0
-0.36	0.833333	-0.36	0
-0.34	0.833333	-0.34	0
-0.32	0.833333	-0.32	0
-0.3	0.833333	-0.3	0
-0.28	0.833333	-0.28	0
-0.26	0.833333	-0.26	0
-0.24	0.833333	-0.24	0
-0.22	0.833333	-0.22	0
-0.2	0.833333	-0.2	0
-0.18	0.833333	-0.18	0
-0.16	0.833333	-0.16	0
-0.14	0.833333	-0.14	0
-0.12	0.833333	-0.12	0
-0.1	0.833333	-0.1	0
-0.08	0.833333	-0.08	0
-0.06	0.833333	-0.06	0
-0.04	0.833333	-0.04	0
-0.02	0.833333	-0.02	0.833333
0	0.833333	0	0.833333
0.02	0.833333	0.02	0.833333
0.04	0.833333	0.04	1.66667
0.06	1.66667	0.06	2.5
0.08	2.5	0.08	4.16667
0.1	3.33333	0.1	7.5
0.12	4.16667	0.12	11.6667
0.14	5.83333	0.14	17.5
0.16	7.5	0.16	23.3333
0.18	8.33333	0.18	28.3333
0.2	8.33333	0.2	31.6667
0.22	8.33333	0.22	32.5
0.24	7.5	0.24	30
0.26	6.66667	0.26	25.8333
0.28	5.83333	0.28	20
0.3	5.83333	0.3	14.1667
0.32	5	0.32	10
0.34	5	0.34	5.83333
0.36	5	0.36	3.33333
0.38	5	0.38	2.5
0.4	4.16667	0.4	1.66667
0.42	4.16667	0.42	1.66667
0.44	4.16667	0.44	1.66667
0.46	4.16667	0.46	2.5
0.48	3.33333	0.48	3.33333
0.5	3.33333	0.5	3.33333
0.52	3.33333	0.52	4.16667
0.54	3.33333	0.54	4.16667
0.56	3.33333	0.56	4.16667
0.58	3.33333	0.58	5
0.6	2.5	0.6	5
0.62	2.5	0.62	5
0.64	2.5	0.64	4.16667
0.66	2.5	0.66	4.16667
0.68	2.5	0.68	4.16667
0.7	2.5	0.7	3.33333
0.72	2.5	0.72	3.33333
0.74	2.5	0.74	3.33333
0.76	2.5	0.76	3.33333
0.78	2.5	0.78	3.33333
0.8	1.66667	0.8	3.33333
0.82	1.66667	0.82	3.33333
0.84	1.66667	0.84	3.33333
0.86	1.66667	0.86	3.33333
0.88	1.66667	0.88	4.16667
0.9	1.66667	0.9	4.16667
0.92	1.66667	0.92	4.16667
0.94	1.66667	0.94	5
0.96	1.66667	0.96	5
0.98	1.66667	0.98	5
1	1.66667	1	4.16667
1.02	1.66667	1.02	4.16667
1.04	1.66667	1.04	3.33333
1.06	1.66667	1.06	3.33333
1.08	1.66667	1.08	3.33333
1.1	1.66667	1.1	3.33333
1.12	1.66667	1.12	2.5
1.14	1.66667	1.14	2.5
1.16	1.66667	1.16	2.5
1.18	1.66667	1.18	2.5
1.2	1.66667	1.2	2.5
1.22	1.66667	1.22	2.5
1.24	1.66667	1.24	2.5
1.26	1.66667	1.26	2.5
1.28	1.66667	1.28	2.5
1.3	1.66667	1.3	2.5
1.32	1.66667	1.32	2.5
1.34	1.66667	1.34	2.5
1.36	1.66667	1.36	2.5
1.38	1.66667	1.38	2.5
1.4	1.66667	1.4	2.5
1.42	1.66667	1.42	2.5
1.44	1.66667	1.44	2.5
1.46	1.66667	1.46	2.5
1.48	1.66667	1.48	2.5
1.5	1.66667	1.5	2.5
1.52	1.66667	1.52	3.33333
1.54	1.66667	1.54	3.33333
1.56	1.66667	1.56	3.33333
1.58	1.66667	1.58	3.33333
1.6	1.66667	1.6	3.33333
1.62	1.66667	1.62	3.33333
1.64	1.66667	1.64	2.5
1.66	1.66667	1.66	2.5
1.68	1.66667	1.68	2.5
1.7	0.833333	1.7	2.5
1.72	0.833333	1.72	3.33333
1.74	0.833333	1.74	3.33333
1.76	0.833333	1.76	3.33333
1.78	0.833333	1.78	3.33333
1.8	1.66667	1.8	3.33333
1.82	1.66667	1.82	4.16667
1.84	1.66667	1.84	4.16667
1.86	0.833333	1.86	3.33333
1.88	0.833333	1.88	3.33333
1.9	0.833333	1.9	3.33333
1.92	0.833333	1.92	2.5
1.94	0.833333	1.94	2.5
1.96	0.833333	1.96	1.66667
1.98	0.833333	1.98	1.66667
2	0	2	1.66667
2.02	0	2.02	0.833333
2.04	0	2.04	0.833333

## Sheet: C2
_control_x	_control_y	_gabazine_x	_gabazine_y
-2.7	0.833333	-2.7	2.5
-2.68	0.833333	-2.68	2.5
-2.66	0.833333	-2.66	2.5
-2.64	0.833333	-2.64	2.5
-2.62	0.833333	-2.62	2.5
-2.6	0.833333	-2.6	2.5
-2.58	0.833333	-2.58	2.5
-2.56	0.833333	-2.56	2.5
-2.54	0.833333	-2.54	2.5
-2.52	0.833333	-2.52	2.5
-2.5	0.833333	-2.5	1.66667
-2.48	0.833333	-2.48	1.66667
-2.46	0.833333	-2.46	1.66667
-2.44	0.833333	-2.44	1.66667
-2.42	0.833333	-2.42	1.66667
-2.4	1.66667	-2.4	1.66667
-2.38	1.66667	-2.38	1.66667
-2.36	1.66667	-2.36	1.66667
-2.34	1.66667	-2.34	2.5
-2.32	1.66667	-2.32	2.5
-2.3	0.833333	-2.3	2.5
-2.28	0.833333	-2.28	2.5
-2.26	0.833333	-2.26	2.5
-2.24	0.833333	-2.24	2.5
-2.22	0.833333	-2.22	2.5
-2.2	0.833333	-2.2	2.5
-2.18	0.833333	-2.18	1.66667
-2.16	0.833333	-2.16	1.66667
-2.14	0.833333	-2.14	1.66667
-2.12	0.833333	-2.12	1.66667
-2.1	1.66667	-2.1	1.66667
-2.08	1.66667	-2.08	1.66667
-2.06	1.66667	-2.06	2.5
-2.04	1.66667	-2.04	2.5
-2.02	1.66667	-2.02	2.5
-2	1.66667	-2	2.5
-1.98	1.66667	-1.98	3.33333
-1.96	1.66667	-1.96	3.33333
-1.94	1.66667	-1.94	2.5
-1.92	1.66667	-1.92	2.5
-1.9	0.833333	-1.9	2.5
-1.88	0.833333	-1.88	2.5
-1.86	0.833333	-1.86	2.5
-1.84	0.833333	-1.84	1.66667
-1.82	0.833333	-1.82	1.66667
-1.8	0.833333	-1.8	1.66667
-1.78	0.833333	-1.78	1.66667
-1.76	1.66667	-1.76	1.66667
-1.74	1.66667	-1.74	1.66667
-1.72	1.66667	-1.72	1.66667
-1.7	1.66667	-1.7	1.66667
-1.68	1.66667	-1.68	1.66667
-1.66	1.66667	-1.66	1.66667
-1.64	1.66667	-1.64	2.5
-1.62	1.66667	-1.62	2.5
-1.6	0.833333	-1.6	2.5
-1.58	0.833333	-1.58	2.5
-1.56	0.833333	-1.56	2.5
-1.54	0.833333	-1.54	2.5
-1.52	0.833333	-1.52	2.5
-1.5	0.833333	-1.5	2.5
-1.48	0.833333	-1.48	3.33333
-1.46	0.833333	-1.46	3.33333
-1.44	0.833333	-1.44	3.33333
-1.42	0.833333	-1.42	3.33333
-1.4	0.833333	-1.4	3.33333
-1.38	0.833333	-1.38	3.33333
-1.36	0.833333	-1.36	3.33333
-1.34	0.833333	-1.34	3.33333
-1.32	0.833333	-1.32	3.33333
-1.3	0.833333	-1.3	3.33333
-1.28	0.833333	-1.28	3.33333
-1.26	0.833333	-1.26	2.5
-1.24	0.833333	-1.24	2.5
-1.22	1.66667	-1.22	2.5
-1.2	1.66667	-1.2	2.5
-1.18	1.66667	-1.18	2.5
-1.16	1.66667	-1.16	2.5
-1.14	1.66667	-1.14	2.5
-1.12	2.5	-1.12	2.5
-1.1	2.5	-1.1	2.5
-1.08	2.5	-1.08	2.5
-1.06	2.5	-1.06	2.5
-1.04	2.5	-1.04	2.5
-1.02	1.66667	-1.02	2.5
-1	1.66667	-1	2.5
-0.98	1.66667	-0.98	1.66667
-0.96	1.66667	-0.96	1.66667
-0.94	1.66667	-0.94	1.66667
-0.92	0.833333	-0.92	2.5
-0.9	0.833333	-0.9	2.5
-0.88	0.833333	-0.88	2.5
-0.86	0.833333	-0.86	3.33333
-0.84	0.833333	-0.84	3.33333
-0.82	0.833333	-0.82	3.33333
-0.8	0.833333	-0.8	3.33333
-0.78	0.833333	-0.78	4.16667
-0.76	0.833333	-0.76	4.16667
-0.74	0.833333	-0.74	4.16667
-0.72	0.833333	-0.72	4.16667
-0.7	0.833333	-0.7	4.16667
-0.68	0.833333	-0.68	4.16667
-0.66	0.833333	-0.66	4.16667
-0.64	0	-0.64	4.16667
-0.62	0	-0.62	5
-0.6	0	-0.6	5.83333
-0.58	0	-0.58	7.5
-0.56	0	-0.56	9.16667
-0.54	0	-0.54	10.8333
-0.52	0	-0.52	11.6667
-0.5	0	-0.5	12.5
-0.48	0	-0.48	11.6667
-0.46	0.833333	-0.46	10
-0.44	0.833333	-0.44	8.33333
-0.42	0.833333	-0.42	5.83333
-0.4	0.833333	-0.4	4.16667
-0.38	0.833333	-0.38	2.5
-0.36	0	-0.36	1.66667
-0.34	0	-0.34	0.833333
-0.32	0	-0.32	0
-0.3	0	-0.3	0
-0.28	0	-0.28	0
-0.26	0	-0.26	0
-0.24	0.833333	-0.24	0
-0.22	0.833333	-0.22	0
-0.2	0.833333	-0.2	0
-0.18	0.833333	-0.18	0
-0.16	0.833333	-0.16	0
-0.14	0.833333	-0.14	0
-0.12	0.833333	-0.12	0
-0.1	0.833333	-0.1	0
-0.08	0	-0.08	0
-0.06	0	-0.06	0
-0.04	0.833333	-0.04	0
-0.02	0.833333	-0.02	0
0	0.833333	0	0
0.02	1.66667	0.02	0.833333
0.04	2.5	0.04	1.66667
0.06	4.16667	0.06	4.16667
0.08	5.83333	0.08	8.33333
0.1	8.33333	0.1	14.1667
0.12	10.8333	0.12	22.5
0.14	13.3333	0.14	31.6667
0.16	15	0.16	39.1667
0.18	15	0.18	45
0.2	14.1667	0.2	47.5
0.22	13.3333	0.22	44.1667
0.24	11.6667	0.24	38.3333
0.26	10.8333	0.26	30
0.28	10	0.28	20.8333
0.3	10	0.3	13.3333
0.32	10	0.32	7.5
0.34	10	0.34	4.16667
0.36	10	0.36	1.66667
0.38	9.16667	0.38	0.833333
0.4	7.5	0.4	0
0.42	6.66667	0.42	0
0.44	5.83333	0.44	0
0.46	5	0.46	0
0.48	4.16667	0.48	0
0.5	3.33333	0.5	0
0.52	3.33333	0.52	0
0.54	3.33333	0.54	0
0.56	2.5	0.56	0
0.58	2.5	0.58	0.833333
0.6	2.5	0.6	0.833333
0.62	2.5	0.62	1.66667
0.64	2.5	0.64	1.66667
0.66	1.66667	0.66	1.66667
0.68	1.66667	0.68	1.66667
0.7	1.66667	0.7	1.66667
0.72	1.66667	0.72	1.66667
0.74	1.66667	0.74	2.5
0.76	1.66667	0.76	2.5
0.78	1.66667	0.78	2.5
0.8	1.66667	0.8	2.5
0.82	0.833333	0.82	2.5
0.84	0.833333	0.84	2.5
0.86	0.833333	0.86	2.5
0.88	0.833333	0.88	1.66667
0.9	0.833333	0.9	1.66667
0.92	0.833333	0.92	1.66667
0.94	1.66667	0.94	1.66667
0.96	1.66667	0.96	1.66667
0.98	1.66667	0.98	2.5
1	1.66667	1	2.5
1.02	1.66667	1.02	2.5
1.04	1.66667	1.04	2.5
1.06	1.66667	1.06	3.33333
1.08	1.66667	1.08	3.33333
1.1	1.66667	1.1	3.33333
1.12	1.66667	1.12	3.33333
1.14	1.66667	1.14	3.33333
1.16	0.833333	1.16	3.33333
1.18	0.833333	1.18	4.16667
1.2	0.833333	1.2	4.16667
1.22	0.833333	1.22	4.16667
1.24	0.833333	1.24	4.16667
1.26	0.833333	1.26	4.16667
1.28	0.833333	1.28	4.16667
1.3	0.833333	1.3	4.16667
1.32	0.833333	1.32	3.33333
1.34	1.66667	1.34	3.33333
1.36	1.66667	1.36	3.33333
1.38	1.66667	1.38	3.33333
1.4	1.66667	1.4	3.33333
1.42	1.66667	1.42	3.33333
1.44	0.833333	1.44	3.33333
1.46	0.833333	1.46	4.16667
1.48	0.833333	1.48	4.16667
1.5	0.833333	1.5	4.16667
1.52	0.833333	1.52	4.16667
1.54	0.833333	1.54	4.16667
1.56	0.833333	1.56	4.16667
1.58	0.833333	1.58	4.16667
1.6	0.833333	1.6	4.16667
1.62	0.833333	1.62	3.33333
1.64	0.833333	1.64	3.33333
1.66	0.833333	1.66	3.33333
1.68	0.833333	1.68	3.33333
1.7	0.833333	1.7	3.33333
1.72	0.833333	1.72	3.33333
1.74	0.833333	1.74	3.33333
1.76	0.833333	1.76	3.33333
1.78	0.833333	1.78	4.16667
1.8	0.833333	1.8	4.16667
1.82	1.66667	1.82	4.16667
1.84	1.66667	1.84	5
1.86	1.66667	1.86	5
1.88	1.66667	1.88	5
1.9	1.66667	1.9	4.16667
1.92	1.66667	1.92	4.16667
1.94	0.833333	1.94	3.33333
1.96	0.833333	1.96	3.33333
1.98	0.833333	1.98	2.5
2	0.833333	2	2.5

## Sheet: B
_control_x	_control_y	_gabazine_x	_gabazine_y	_child7_x	_child7_y
170	80.4955	170	50.9738	170	124.541
120	29.78	120	18.4247	120	74.541
100	21.9566	100	28.5134	100	54.541
80	15.3934	80	12.8698	80	34.541
60	0	60	0	60	14.541

[truncated: 2 more sheets: F, D]
